# Supplementary material for: Comprehensive identification and characterization of lncRNAs and circRNAs reveal potential brown planthopper-responsive ceRNA networks in rice
Source: Front Plant Sci. 2023 Aug 10;14:1242089. doi: 10.3389/fpls.2023.1242089 (PMC10457010; doi:10.3389/fpls.2023.1242089)
Supplement: Supplementary file 6 [file Table_1.xlsx]

## Sheet: Sheet1
Supplementary Table 1. The primers used in qRT-PCR validation and lncRNAs and miRNAs sequences used in the luciferase reporter assay.
The primers for qRT-PCR
Primer ID	Forward primer(5'- 3')	Reverse primer(5'- 3')
XLOC_000987	GGAAGCTGCAAGGACTGATC	TTGCGGTTGGGATAAAGGGA
XLOC_062188	ACCACCCCATAATGAGGAGTG	GTGTGCTTGCTTGCTGTTTG
XLOC_061999	GCTGCTGGATTTGGTACGAG	GCGCTACTCATTTCCCGTTT
XLOC_017937	CCTCCCTAATCCCTAACCGC	CGGCTACTGGTTGAGGACTA
XLOC_023264	ATGAAGAGAGCACCCCAACA	GCAACTGAGAACCCAACCAG
XLOC_043522	TATGACTGTGTGTGCTGGGT	CGAAGAGAGAGTCGCTGGAT
TBP	AGGTCTGGAGGAGCGTATAGC	CTCAAGTCTCTCAGTCACCCAAG
Sequences of lncRNAs and miRNAs in luciferase reporter assay
ID	Sequence
XLOC_042442	ACCCGCGGCCAGAGCCTCCTCGATCGAGCGGCGGATGCGGTGCATGCACAGACAGGCAGAATCACTGCCCAACGGCACTAGCTGTGTTGTACGTTGCATGCAGCTGTGGTCTTTCTCGCCGTCGATAAAGACGCCAAGACGGTGGCTGGATCAATCACGGTGGCACTCGGATTTTCTTTTTCCACGAACTGCGGCAAAAAGCATGTGTGCGCCCCTATCTATCCACGAGAACCCATACAGTCTGTGTGGTGTACGTGTGCGCGAGCCGGTGGACAGTGGACTTGGCCTGGATCACGGATA
XLOC_028297	CTCCCTTTCCCCTCTCCATCTTCCTCTTCACTCCACAGCGCCGCCGCGGCCGCTCGAGACTCACACGCGTGCGTCGCCGCGTCTCCTCGCGCGGGCGAGGTCCCGACGCCTCCGGCCATCATCGCGACGTCCGCCGCCTCCGGCCATCGTCCATCAACGAGCGTGCCGCCTCCAGCCGTCCTCGGCTCCTTGCACGGCCGTCTCCAGCCCTCGTCGCGCCGCCCGTCGCCTCCAGCCCACGTCGCATCGCCCGCTGCCCCTAGTCGTCGTC
miR1846c	ATGAGCCGCCGGATCTCCCAGTGAGGAGGCCGGGGCCGCTGAATCCGGTGACCCCGGTCTGCTCGCTGGCGGATCCGGCGCAAAGA
miR530	GTGATAGAGCTGCATTTGCACCTGCACCTACAGAGAGGAAGATGAAGCAGCAAGCTAGCAATACGTGCTTGATCGCTATACGCTAGCTTCTTGCACACAATGTTGTTCCTGGTCTCTTCCTGATCCCTAGGTGCAGAGGCAGATGCAACTATGTCAT
