# Supplementary material for: Comprehensive identification and characterization of lncRNAs and circRNAs reveal potential brown planthopper-responsive ceRNA networks in rice
Source: Front Plant Sci. 2023 Aug 10;14:1242089. doi: 10.3389/fpls.2023.1242089 (PMC10457010; doi:10.3389/fpls.2023.1242089)
Supplement: Supplementary file 7 [file Table_2.xlsx]

## Sheet: Sheet1
Supplementary Table 2. DElncRNAs between susceptible and resistant plants before feeding and during the early and late feeding stages.
lncRNA_ID	R0/S0 (Log2FC)	R_early/S_early (Log2FC)	R_late/S_late (Log2FC)
XLOC_037968	20	20	20
XLOC_064729	20	4.82056	20
XLOC_041886	8.99991	10.7867	7.13119
XLOC_037411	5.57551	6.52403	5.8991
XLOC_049624	5.4238	4.56018	3.55205
XLOC_039151	5.3017	5.39016	3.85615
XLOC_042442	5.00645	3.94286	3.67221
XLOC_005222	4.82429	5.17474	4.46101
XLOC_017289	4.51281	3.98801	5.00832
XLOC_017713	4.0393	3.80747	2.64538
XLOC_041363	3.65973	2.52683	3.01889
XLOC_041696	3.28732	4.09931	4.07023
XLOC_017628	2.82448	2.10971	2.2317
XLOC_015482	1.99922	1.76059	1.65636
XLOC_061422	1.79302	2.22392	2.16171
XLOC_036795	1.68169	2.13341	2.68478
XLOC_050832	1.59042	20	8.50191
XLOC_062289	1.10959	1.3576	1.20339
XLOC_063656	-1.17867	-1.15034	-1.20868
XLOC_037898	-1.56341	-2.62618	-2.15762
XLOC_033936	-1.75041	-2.72488	-4.0666
XLOC_037965	-1.7783	-2.70974	-2.70669
XLOC_037555	-2.02786	-3.70585	-3.92981
XLOC_041620	-2.21101	-2.23853	-2.75131
XLOC_033892	-2.98761	-2.99666	-4.09093
XLOC_036784	-3.62791	-3.15486	-2.89505
XLOC_041471	-3.65332	-5.0225	-4.84839
XLOC_041283	-3.97027	-6.35671	-20
XLOC_037319	-4.50447	-5.72392	-5.19845
XLOC_041475	-5.11574	-6.91504	-6.93413
XLOC_070179	-5.42434	-2.7548	-3.64697
XLOC_065721	-5.43817	-20	-20
XLOC_037613	-5.67324	-2.88464	-4.17374
XLOC_036719	-5.68313	-6.08114	-6.08228
XLOC_017494	-6.57323	-6.25636	-4.53002
XLOC_000289	-7.0619	-20	-6.49158
XLOC_020759	-7.28009	-9.809	-6.71679
XLOC_063481	-7.55371	-6.02351	-7.77769
XLOC_040856	-7.7272	-20	-20
XLOC_000286	-7.89118	-20	-20
XLOC_038384	-7.95232	-5.27089	-6.23002
XLOC_042476	-8.06331	-10.9003	-8.34749
XLOC_041391	-8.27572	-9.39724	-6.70688
XLOC_020823	-8.44325	-7.41193	-6.48408
XLOC_041861	-8.613	-20	-8.92525
XLOC_037278	-8.78766	-7.25414	-7.68321
XLOC_017533	-9.60815	-20	-7.70631
XLOC_038522	-9.6085	-6.1866	-20
XLOC_017804	-20	-20	-7.60072
XLOC_063457	-20	-6.90585	-7.1497
