# Supplementary material for: Comprehensive identification and characterization of lncRNAs and circRNAs reveal potential brown planthopper-responsive ceRNA networks in rice
Source: Front Plant Sci. 2023 Aug 10;14:1242089. doi: 10.3389/fpls.2023.1242089 (PMC10457010; doi:10.3389/fpls.2023.1242089)
Supplement: Supplementary file 8 [file Table_3.xlsx]

## Sheet: Sheet2
Supplementary Table 3. DElncRNAs only in BPH6G at early or late feeding stages.
lncRNA_ID	R_early/R_0 (Log2FC)	S_early/S_0 (Log2FC)	R_late/R_0 (Log2FC)	S_late/S_0 (Log2FC)
XLOC_042442	-1.48531	-0.432157	-1.76639	-0.421732
XLOC_050168	-1.45425	-0.715335	-1.78035	-0.283714
XLOC_054579	-1.30278	-0.0182264	-1.50432	-0.474745
XLOC_049961	-1.16569	-0.763439	-1.21216	-0.405194
XLOC_051584	-1.10209	0.272495	-0.912551	0.928209
XLOC_055461	-1.0357	-2.3873	-2.26573	0.117036
XLOC_032478	1.06676	-0.629404	0.122498	0.489116
XLOC_002610	1.14337	-0.625778	-0.0129792	-0.554538
XLOC_010527	1.42372	-0.75974	0.260231	-0.169119
XLOC_023212	1.53427	-1.34233	0.86795	-1.14875
XLOC_014805	1.56755	0.631364	2.04988	0.254128
XLOC_011974	1.97024	-0.870254	0.563456	0.346844
XLOC_059397	2.03261	-1.73008	1.23015	-0.943232
XLOC_020857	2.13653	-1.10472	1.30319	0.168606
XLOC_036315	2.1602	-0.868071	1.20475	-0.0462565
XLOC_050369	2.1839	-3.386	0.777471	-1.61012
XLOC_029633	2.43745	-3.4229	1.69575	-0.681404
XLOC_041798	2.44431	-2.19188	0.851251	-0.940523
XLOC_066871	2.47989	-0.0711913	3.14846	0.218749
XLOC_011507	2.57326	-1.77079	1.68554	0.195288
XLOC_016603	2.7848	-1.15205	2.78045	0.825323
XLOC_049440	2.84161	-1.5817	1.67646	0.487136
XLOC_063199	2.93642	-3.67185	1.94201	-0.984231
XLOC_020472	3.00362	-0.359354	0.874853	-0.270627
XLOC_044153	3.14193	4.36318	5.51332	1.89502
XLOC_061211	3.5503	0.300101	2.79844	1.38587
XLOC_010703	3.62787	-1.81553	2.97426	0.37708
XLOC_021710	4.52344	-1.52265	2.35861	2.03231
XLOC_019099	0.690896	0.938211	1.33568	0.681136
XLOC_036224	-1.16198	-0.33278	-3.1752	-0.766977
XLOC_062831	-0.472978	-0.386279	-2.55001	0.621102
XLOC_011013	-0.322221	-2.04783	-2.50521	-0.684184
XLOC_069926	-1.34889	-2.76625	-2.26867	-0.215881
XLOC_050168	-1.45425	-0.715335	-1.78035	-0.283714
XLOC_055549	-0.390603	-0.490074	-1.76649	-0.402538
XLOC_042442	-1.48531	-0.432157	-1.76639	-0.421732
XLOC_049017	-0.849694	0.0328861	-1.67866	-0.66165
XLOC_054579	-1.30278	-0.0182264	-1.50432	-0.474745
XLOC_049961	-1.16569	-0.763439	-1.21216	-0.405194
XLOC_042295	-0.564879	-0.711037	-1.14524	-0.192041
XLOC_031779	-0.640506	-0.548148	-1.14515	-0.0785807
XLOC_007510	-0.696999	0.0455444	-1.02463	-0.310508
XLOC_028297	0.0542235	0.583471	1.08604	0.1321
XLOC_067947	0.751556	0.211764	1.12579	0.341908
XLOC_059124	1.27123	0.775176	1.31051	1.05975
XLOC_021375	0.33103	0.143104	1.33646	0.144144
XLOC_059285	0.200119	1.0791	1.37833	0.733187
XLOC_041800	1.3406	1.70339	1.48194	0.624528
XLOC_004386	1.0221	1.80823	1.64089	1.55176
XLOC_022562	1.30618	1.44514	2.00897	1.99737
XLOC_014805	1.56755	0.631364	2.04988	0.254128
XLOC_030817	2.378	-0.993083	2.09232	0.953866
XLOC_035677	0.679493	-0.431895	2.1659	0.00696868
XLOC_016603	2.7848	-1.15205	2.78045	0.825323
XLOC_038440	2.21744	1.45098	2.78795	0.786128
XLOC_066871	2.47989	-0.0711913	3.14846	0.218749
XLOC_062828	4.25811	-1.17119	3.47889	-2.83283
XLOC_042942	5.03822	/	5.776	/
