# Supplementary material for: Comprehensive identification and characterization of lncRNAs and circRNAs reveal potential brown planthopper-responsive ceRNA networks in rice
Source: Front Plant Sci. 2023 Aug 10;14:1242089. doi: 10.3389/fpls.2023.1242089 (PMC10457010; doi:10.3389/fpls.2023.1242089)
Supplement: Supplementary file 9 [file Table_4.xls]

## Sheet: sheet1
Supplementary Table 4. CeRNA network of lncRNA-miRNA-mRNA in BPH6G at early feeding stage.
DElncRNA						DEmiRNA						DEmRNA
lncRNA_AccID	R_early	R_0	Log2FC	FDR	Style	miRNA_AccID	R_early	R_0	Log2FC	FDR	Style	mRNA_AccID	R_early	R_0	Log2FC	FDR	Style
XLOC_016603	16.8665	2.44746	2.7848	1.75679e-05	up	osa-miR1870-3p	174.924	414.609	-1.24503	0	down	LOC_Os03g06510	1982.71	924.649	1.1005	0	up
XLOC_016603	16.8665	2.44746	2.7848	1.75679e-05	up	osa-miR1870-3p	174.924	414.609	-1.24503	0	down	LOC_Os02g50640	645.8	182.93	1.8198	0	up
XLOC_016603	16.8665	2.44746	2.7848	1.75679e-05	up	osa-miR1870-3p	174.924	414.609	-1.24503	0	down	LOC_Os01g02890	510.186	234.391	1.12211	0	up
XLOC_042442	71.8566	201.183	-1.48531	0	down	osa-miR1846c-5p	28.2579	8.01292	1.81825	0.000418644	up	LOC_Os09g32620	468.831	1291.64	-1.46206	3.89688e-14	down
XLOC_042442	71.8566	201.183	-1.48531	0	down	osa-miR1846c-5p	28.2579	8.01292	1.81825	0.000418644	up	LOC_Os05g47880	239.964	480.146	-1.00066	0	down
XLOC_042442	71.8566	201.183	-1.48531	0	down	osa-miR1846c-5p	28.2579	8.01292	1.81825	0.000418644	up	LOC_Os03g16500	17.8135	61.8607	-1.79605	0.000719516	down
XLOC_042442	71.8566	201.183	-1.48531	0	down	osa-miR1846c-5p	28.2579	8.01292	1.81825	0.000418644	up	LOC_Os03g16500	17.8135	61.8607	-1.79605	0.000719516	down
XLOC_042442	71.8566	201.183	-1.48531	0	down	osa-miR1846c-5p	28.2579	8.01292	1.81825	0.000418644	up	LOC_Os09g29670	65.8667	131.914	-1.00198	4.3654e-13	down
XLOC_042442	71.8566	201.183	-1.48531	0	down	osa-miR1846c-5p	28.2579	8.01292	1.81825	0.000418644	up	LOC_Os03g10090	10932.5	29025.3	-1.40869	0	down
XLOC_042442	71.8566	201.183	-1.48531	0	down	osa-miR1846c-5p	28.2579	8.01292	1.81825	0.000418644	up	LOC_Os04g54570	15.6631	69.71	-2.15399	7.16651e-06	down
XLOC_043522	106.8	260.418	-1.28591	0	down	osa-miR5071	7.7244	0.841082	3.1991	0.00177024	up	LOC_Os11g46210	4.88841	41.6609	-3.09126	8.78624e-08	down
XLOC_043522	106.8	260.418	-1.28591	0	down	osa-miR5071	7.7244	0.841082	3.1991	0.00177024	up	LOC_Os11g37759	3.69013	14.8445	-2.00819	0.00933634	down
XLOC_043522	106.8	260.418	-1.28591	0	down	osa-miR5071	7.7244	0.841082	3.1991	0.00177024	up	LOC_Os10g12400	8.47271	22.5246	-1.4106	0.00355268	down
XLOC_020472	58.9958	7.35599	3.00362	0	up	osa-miR2090	68.4791	206.16	-1.59003	0.0265135	down	LOC_Os05g47790	384.482	103.118	1.89861	0	up
XLOC_020472	58.9958	7.35599	3.00362	0	up	osa-miR2090	68.4791	206.16	-1.59003	0.0265135	down	LOC_Os05g17050	60.6808	28.4158	1.09455	1.7975e-05	up
XLOC_020472	58.9958	7.35599	3.00362	0	up	osa-miR2090	68.4791	206.16	-1.59003	0.0265135	down	LOC_Os04g30340	375.792	138.58	1.43921	0	up
XLOC_020472	58.9958	7.35599	3.00362	0	up	osa-miR2090	68.4791	206.16	-1.59003	0.0265135	down	LOC_Os03g17410	130.761	0.599455	7.76906	0	up
XLOC_020472	58.9958	7.35599	3.00362	0	up	osa-miR2090	68.4791	206.16	-1.59003	0.0265135	down	LOC_Os12g38860	50.7055	25.005	1.01992	0.000472688	up
XLOC_020472	58.9958	7.35599	3.00362	0	up	osa-miR2090	68.4791	206.16	-1.59003	0.0265135	down	LOC_Os03g06510	1982.71	924.649	1.1005	0	up
XLOC_020472	58.9958	7.35599	3.00362	0	up	osa-miR2090	68.4791	206.16	-1.59003	0.0265135	down	LOC_Os02g41680	7288.46	3147.26	1.21152	0	up
XLOC_020472	58.9958	7.35599	3.00362	0	up	osa-miR2090	68.4791	206.16	-1.59003	0.0265135	down	LOC_Os03g19020	5129.54	1692.15	1.59997	1.79157e-12	up
XLOC_010703	37.413	3.02638	3.62787	1.43197e-10	up	osa-miR2090	68.4791	206.16	-1.59003	0.0265135	down	LOC_Os05g47790	384.482	103.118	1.89861	0	up
XLOC_010703	37.413	3.02638	3.62787	1.43197e-10	up	osa-miR2090	68.4791	206.16	-1.59003	0.0265135	down	LOC_Os05g17050	60.6808	28.4158	1.09455	1.7975e-05	up
XLOC_010703	37.413	3.02638	3.62787	1.43197e-10	up	osa-miR2090	68.4791	206.16	-1.59003	0.0265135	down	LOC_Os04g30340	375.792	138.58	1.43921	0	up
XLOC_010703	37.413	3.02638	3.62787	1.43197e-10	up	osa-miR2090	68.4791	206.16	-1.59003	0.0265135	down	LOC_Os03g17410	130.761	0.599455	7.76906	0	up
XLOC_010703	37.413	3.02638	3.62787	1.43197e-10	up	osa-miR2090	68.4791	206.16	-1.59003	0.0265135	down	LOC_Os12g38860	50.7055	25.005	1.01992	0.000472688	up
XLOC_010703	37.413	3.02638	3.62787	1.43197e-10	up	osa-miR2090	68.4791	206.16	-1.59003	0.0265135	down	LOC_Os03g06510	1982.71	924.649	1.1005	0	up
XLOC_010703	37.413	3.02638	3.62787	1.43197e-10	up	osa-miR2090	68.4791	206.16	-1.59003	0.0265135	down	LOC_Os02g41680	7288.46	3147.26	1.21152	0	up
XLOC_010703	37.413	3.02638	3.62787	1.43197e-10	up	osa-miR2090	68.4791	206.16	-1.59003	0.0265135	down	LOC_Os03g19020	5129.54	1692.15	1.59997	1.79157e-12	up
XLOC_002440	178.791	432.486	-1.27438	0	down	osa-miR399b	26.3158	6.94158	1.92259	0.00376847	up	LOC_Os04g10060	133.702	282.667	-1.08008	1.41835e-09	down
XLOC_002440	178.791	432.486	-1.27438	0	down	osa-miR399b	26.3158	6.94158	1.92259	0.00376847	up	LOC_Os11g46870	4.1665	13.7392	-1.72139	0.014437	down
XLOC_011974	31.3979	8.01308	1.97024	0.0203069	up	osa-miR2871b	14.5748	37.0568	-1.34626	0.0170418	down	LOC_Os07g20330	154.435	61.2624	1.33393	0.00947769	up
XLOC_011974	31.3979	8.01308	1.97024	0.0203069	up	osa-miR2871b	14.5748	37.0568	-1.34626	0.0170418	down	LOC_Os10g39260	387.222	110.313	1.81156	0	up
XLOC_011974	31.3979	8.01308	1.97024	0.0203069	up	osa-miR2871b	14.5748	37.0568	-1.34626	0.0170418	down	LOC_Os02g52000	46.7231	4.47205	3.38513	0	up
XLOC_011974	31.3979	8.01308	1.97024	0.0203069	up	osa-miR2871b	14.5748	37.0568	-1.34626	0.0170418	down	LOC_Os02g57740	152.288	25.8984	2.55587	0	up
XLOC_011974	31.3979	8.01308	1.97024	0.0203069	up	osa-miR2871b	14.5748	37.0568	-1.34626	0.0170418	down	LOC_Os07g40250	47.6388	15.2767	1.6408	7.98491e-10	up
XLOC_011974	31.3979	8.01308	1.97024	0.0203069	up	osa-miR2871b	14.5748	37.0568	-1.34626	0.0170418	down	LOC_Os02g45980	101.607	22.5355	2.17273	0	up
XLOC_011974	31.3979	8.01308	1.97024	0.0203069	up	osa-miR2871b	14.5748	37.0568	-1.34626	0.0170418	down	LOC_Os03g48490	81.0597	22.1887	1.86916	0	up
XLOC_011974	31.3979	8.01308	1.97024	0.0203069	up	osa-miR2871b	14.5748	37.0568	-1.34626	0.0170418	down	LOC_Os08g39570	48.8613	6.78722	2.8478	1.17236e-09	up
XLOC_011974	31.3979	8.01308	1.97024	0.0203069	up	osa-miR2871b	14.5748	37.0568	-1.34626	0.0170418	down	LOC_Os12g35110	23.8862	9.97388	1.25995	0.0484835	up
XLOC_011974	31.3979	8.01308	1.97024	0.0203069	up	osa-miR2871b	14.5748	37.0568	-1.34626	0.0170418	down	LOC_Os06g48440	49.7708	4.20078	3.56657	8.07605e-11	up
XLOC_011974	31.3979	8.01308	1.97024	0.0203069	up	osa-miR2871b	14.5748	37.0568	-1.34626	0.0170418	down	LOC_Os06g48440	49.7708	4.20078	3.56657	8.07605e-11	up
XLOC_011974	31.3979	8.01308	1.97024	0.0203069	up	osa-miR2871b	14.5748	37.0568	-1.34626	0.0170418	down	LOC_Os06g48440	49.7708	4.20078	3.56657	8.07605e-11	up
XLOC_011974	31.3979	8.01308	1.97024	0.0203069	up	osa-miR2871b	14.5748	37.0568	-1.34626	0.0170418	down	LOC_Os06g32820	211.569	95.9382	1.14095	0.00469665	up
XLOC_011974	31.3979	8.01308	1.97024	0.0203069	up	osa-miR2871b	14.5748	37.0568	-1.34626	0.0170418	down	LOC_Os02g31890	7.84686	0.678274	3.53218	0.00162357	up
XLOC_011974	31.3979	8.01308	1.97024	0.0203069	up	osa-miR2871b	14.5748	37.0568	-1.34626	0.0170418	down	LOC_Os09g04410	11.1519	1.83778	2.60126	0.00138725	up
XLOC_011974	31.3979	8.01308	1.97024	0.0203069	up	osa-miR2871b	14.5748	37.0568	-1.34626	0.0170418	down	LOC_Os06g49450	106.742	44.9005	1.24933	1.86801e-08	up
XLOC_011974	31.3979	8.01308	1.97024	0.0203069	up	osa-miR2871b	14.5748	37.0568	-1.34626	0.0170418	down	LOC_Os03g21850	916.982	443.033	1.04948	0	up
XLOC_011974	31.3979	8.01308	1.97024	0.0203069	up	osa-miR2871b	14.5748	37.0568	-1.34626	0.0170418	down	LOC_Os01g07130	47.5645	11.9027	1.99859	2.54057e-07	up
XLOC_011974	31.3979	8.01308	1.97024	0.0203069	up	osa-miR2871b	14.5748	37.0568	-1.34626	0.0170418	down	LOC_Os03g64320	2177.61	677.246	1.68499	0	up
XLOC_011974	31.3979	8.01308	1.97024	0.0203069	up	osa-miR2871b	14.5748	37.0568	-1.34626	0.0170418	down	LOC_Os08g42670	39.3471	5.2634	2.90219	6.66134e-16	up
XLOC_011974	31.3979	8.01308	1.97024	0.0203069	up	osa-miR2871b	14.5748	37.0568	-1.34626	0.0170418	down	LOC_Os08g42670	39.3471	5.2634	2.90219	6.66134e-16	up
XLOC_011974	31.3979	8.01308	1.97024	0.0203069	up	osa-miR2871b	14.5748	37.0568	-1.34626	0.0170418	down	LOC_Os03g06390	3102.45	1451.33	1.09603	1.11022e-16	up
XLOC_011974	31.3979	8.01308	1.97024	0.0203069	up	osa-miR2871b	14.5748	37.0568	-1.34626	0.0170418	down	LOC_Os03g31690	221.843	106.114	1.06392	5.08038e-13	up
XLOC_011974	31.3979	8.01308	1.97024	0.0203069	up	osa-miR2871b	14.5748	37.0568	-1.34626	0.0170418	down	LOC_Os12g03640	290.847	67.0242	2.11751	1.11022e-16	up
XLOC_011974	31.3979	8.01308	1.97024	0.0203069	up	osa-miR2871b	14.5748	37.0568	-1.34626	0.0170418	down	LOC_Os04g08450	334.207	62.8333	2.41114	0	up
XLOC_011974	31.3979	8.01308	1.97024	0.0203069	up	osa-miR2871b	14.5748	37.0568	-1.34626	0.0170418	down	LOC_Os08g34310	27.8749	3.15108	3.14505	7.04603e-06	up
XLOC_011974	31.3979	8.01308	1.97024	0.0203069	up	osa-miR2871b	14.5748	37.0568	-1.34626	0.0170418	down	LOC_Os11g10770	1071.89	469.751	1.19019	0	up
XLOC_011974	31.3979	8.01308	1.97024	0.0203069	up	osa-miR2871b	14.5748	37.0568	-1.34626	0.0170418	down	LOC_Os04g58870	148.392	58.7004	1.33797	0	up
XLOC_011974	31.3979	8.01308	1.97024	0.0203069	up	osa-miR2871b	14.5748	37.0568	-1.34626	0.0170418	down	LOC_Os12g10670	244.933	56.6003	2.1135	0	up
XLOC_011974	31.3979	8.01308	1.97024	0.0203069	up	osa-miR2871b	14.5748	37.0568	-1.34626	0.0170418	down	LOC_Os10g41390	452.118	198.307	1.18896	0	up
XLOC_011974	31.3979	8.01308	1.97024	0.0203069	up	osa-miR2871b	14.5748	37.0568	-1.34626	0.0170418	down	LOC_Os10g41390	452.118	198.307	1.18896	0	up
XLOC_011974	31.3979	8.01308	1.97024	0.0203069	up	osa-miR2871b	14.5748	37.0568	-1.34626	0.0170418	down	LOC_Os07g33450	16.6086	0.60657	4.77511	3.63565e-08	up
XLOC_011974	31.3979	8.01308	1.97024	0.0203069	up	osa-miR2871b	14.5748	37.0568	-1.34626	0.0170418	down	LOC_Os08g28170	123.911	36.2419	1.77357	0	up
XLOC_011974	31.3979	8.01308	1.97024	0.0203069	up	osa-miR2871b	14.5748	37.0568	-1.34626	0.0170418	down	ChrUn.fgenesh.gene.85	13.5257	3.81129	1.82735	0.0398762	up
XLOC_011974	31.3979	8.01308	1.97024	0.0203069	up	osa-miR2871b	14.5748	37.0568	-1.34626	0.0170418	down	LOC_Os03g19080	137.732	67.0831	1.03784	0.0284152	up
XLOC_011974	31.3979	8.01308	1.97024	0.0203069	up	osa-miR2871b	14.5748	37.0568	-1.34626	0.0170418	down	LOC_Os01g02300	455.113	121.989	1.89947	0	up
XLOC_041798	42.7899	7.86194	2.44431	1.03964e-07	up	osa-miR2871b	14.5748	37.0568	-1.34626	0.0170418	down	LOC_Os07g20330	154.435	61.2624	1.33393	0.00947769	up
XLOC_041798	42.7899	7.86194	2.44431	1.03964e-07	up	osa-miR2871b	14.5748	37.0568	-1.34626	0.0170418	down	LOC_Os10g39260	387.222	110.313	1.81156	0	up
XLOC_041798	42.7899	7.86194	2.44431	1.03964e-07	up	osa-miR2871b	14.5748	37.0568	-1.34626	0.0170418	down	LOC_Os02g52000	46.7231	4.47205	3.38513	0	up
XLOC_041798	42.7899	7.86194	2.44431	1.03964e-07	up	osa-miR2871b	14.5748	37.0568	-1.34626	0.0170418	down	LOC_Os02g57740	152.288	25.8984	2.55587	0	up
XLOC_041798	42.7899	7.86194	2.44431	1.03964e-07	up	osa-miR2871b	14.5748	37.0568	-1.34626	0.0170418	down	LOC_Os07g40250	47.6388	15.2767	1.6408	7.98491e-10	up
XLOC_041798	42.7899	7.86194	2.44431	1.03964e-07	up	osa-miR2871b	14.5748	37.0568	-1.34626	0.0170418	down	LOC_Os02g45980	101.607	22.5355	2.17273	0	up
XLOC_041798	42.7899	7.86194	2.44431	1.03964e-07	up	osa-miR2871b	14.5748	37.0568	-1.34626	0.0170418	down	LOC_Os03g48490	81.0597	22.1887	1.86916	0	up
XLOC_041798	42.7899	7.86194	2.44431	1.03964e-07	up	osa-miR2871b	14.5748	37.0568	-1.34626	0.0170418	down	LOC_Os08g39570	48.8613	6.78722	2.8478	1.17236e-09	up
XLOC_041798	42.7899	7.86194	2.44431	1.03964e-07	up	osa-miR2871b	14.5748	37.0568	-1.34626	0.0170418	down	LOC_Os12g35110	23.8862	9.97388	1.25995	0.0484835	up
XLOC_041798	42.7899	7.86194	2.44431	1.03964e-07	up	osa-miR2871b	14.5748	37.0568	-1.34626	0.0170418	down	LOC_Os06g48440	49.7708	4.20078	3.56657	8.07605e-11	up
XLOC_041798	42.7899	7.86194	2.44431	1.03964e-07	up	osa-miR2871b	14.5748	37.0568	-1.34626	0.0170418	down	LOC_Os06g48440	49.7708	4.20078	3.56657	8.07605e-11	up
XLOC_041798	42.7899	7.86194	2.44431	1.03964e-07	up	osa-miR2871b	14.5748	37.0568	-1.34626	0.0170418	down	LOC_Os06g48440	49.7708	4.20078	3.56657	8.07605e-11	up
XLOC_041798	42.7899	7.86194	2.44431	1.03964e-07	up	osa-miR2871b	14.5748	37.0568	-1.34626	0.0170418	down	LOC_Os06g32820	211.569	95.9382	1.14095	0.00469665	up
XLOC_041798	42.7899	7.86194	2.44431	1.03964e-07	up	osa-miR2871b	14.5748	37.0568	-1.34626	0.0170418	down	LOC_Os02g31890	7.84686	0.678274	3.53218	0.00162357	up
XLOC_041798	42.7899	7.86194	2.44431	1.03964e-07	up	osa-miR2871b	14.5748	37.0568	-1.34626	0.0170418	down	LOC_Os09g04410	11.1519	1.83778	2.60126	0.00138725	up
XLOC_041798	42.7899	7.86194	2.44431	1.03964e-07	up	osa-miR2871b	14.5748	37.0568	-1.34626	0.0170418	down	LOC_Os06g49450	106.742	44.9005	1.24933	1.86801e-08	up
XLOC_041798	42.7899	7.86194	2.44431	1.03964e-07	up	osa-miR2871b	14.5748	37.0568	-1.34626	0.0170418	down	LOC_Os03g21850	916.982	443.033	1.04948	0	up
XLOC_041798	42.7899	7.86194	2.44431	1.03964e-07	up	osa-miR2871b	14.5748	37.0568	-1.34626	0.0170418	down	LOC_Os01g07130	47.5645	11.9027	1.99859	2.54057e-07	up
XLOC_041798	42.7899	7.86194	2.44431	1.03964e-07	up	osa-miR2871b	14.5748	37.0568	-1.34626	0.0170418	down	LOC_Os03g64320	2177.61	677.246	1.68499	0	up
XLOC_041798	42.7899	7.86194	2.44431	1.03964e-07	up	osa-miR2871b	14.5748	37.0568	-1.34626	0.0170418	down	LOC_Os08g42670	39.3471	5.2634	2.90219	6.66134e-16	up
XLOC_041798	42.7899	7.86194	2.44431	1.03964e-07	up	osa-miR2871b	14.5748	37.0568	-1.34626	0.0170418	down	LOC_Os08g42670	39.3471	5.2634	2.90219	6.66134e-16	up
XLOC_041798	42.7899	7.86194	2.44431	1.03964e-07	up	osa-miR2871b	14.5748	37.0568	-1.34626	0.0170418	down	LOC_Os03g06390	3102.45	1451.33	1.09603	1.11022e-16	up
XLOC_041798	42.7899	7.86194	2.44431	1.03964e-07	up	osa-miR2871b	14.5748	37.0568	-1.34626	0.0170418	down	LOC_Os03g31690	221.843	106.114	1.06392	5.08038e-13	up
XLOC_041798	42.7899	7.86194	2.44431	1.03964e-07	up	osa-miR2871b	14.5748	37.0568	-1.34626	0.0170418	down	LOC_Os12g03640	290.847	67.0242	2.11751	1.11022e-16	up
XLOC_041798	42.7899	7.86194	2.44431	1.03964e-07	up	osa-miR2871b	14.5748	37.0568	-1.34626	0.0170418	down	LOC_Os04g08450	334.207	62.8333	2.41114	0	up
XLOC_041798	42.7899	7.86194	2.44431	1.03964e-07	up	osa-miR2871b	14.5748	37.0568	-1.34626	0.0170418	down	LOC_Os08g34310	27.8749	3.15108	3.14505	7.04603e-06	up
XLOC_041798	42.7899	7.86194	2.44431	1.03964e-07	up	osa-miR2871b	14.5748	37.0568	-1.34626	0.0170418	down	LOC_Os11g10770	1071.89	469.751	1.19019	0	up
XLOC_041798	42.7899	7.86194	2.44431	1.03964e-07	up	osa-miR2871b	14.5748	37.0568	-1.34626	0.0170418	down	LOC_Os04g58870	148.392	58.7004	1.33797	0	up
XLOC_041798	42.7899	7.86194	2.44431	1.03964e-07	up	osa-miR2871b	14.5748	37.0568	-1.34626	0.0170418	down	LOC_Os12g10670	244.933	56.6003	2.1135	0	up
XLOC_041798	42.7899	7.86194	2.44431	1.03964e-07	up	osa-miR2871b	14.5748	37.0568	-1.34626	0.0170418	down	LOC_Os10g41390	452.118	198.307	1.18896	0	up
XLOC_041798	42.7899	7.86194	2.44431	1.03964e-07	up	osa-miR2871b	14.5748	37.0568	-1.34626	0.0170418	down	LOC_Os10g41390	452.118	198.307	1.18896	0	up
XLOC_041798	42.7899	7.86194	2.44431	1.03964e-07	up	osa-miR2871b	14.5748	37.0568	-1.34626	0.0170418	down	LOC_Os07g33450	16.6086	0.60657	4.77511	3.63565e-08	up
XLOC_041798	42.7899	7.86194	2.44431	1.03964e-07	up	osa-miR2871b	14.5748	37.0568	-1.34626	0.0170418	down	LOC_Os08g28170	123.911	36.2419	1.77357	0	up
XLOC_041798	42.7899	7.86194	2.44431	1.03964e-07	up	osa-miR2871b	14.5748	37.0568	-1.34626	0.0170418	down	ChrUn.fgenesh.gene.85	13.5257	3.81129	1.82735	0.0398762	up
XLOC_041798	42.7899	7.86194	2.44431	1.03964e-07	up	osa-miR2871b	14.5748	37.0568	-1.34626	0.0170418	down	LOC_Os03g19080	137.732	67.0831	1.03784	0.0284152	up
XLOC_041798	42.7899	7.86194	2.44431	1.03964e-07	up	osa-miR2871b	14.5748	37.0568	-1.34626	0.0170418	down	LOC_Os01g02300	455.113	121.989	1.89947	0	up
XLOC_050168	18.4636	50.5929	-1.45425	0.00535963	down	osa-miR2925	18.4104	1.94539	3.24239	1.20266e-05	up	LOC_Os04g49660	816.925	1885.66	-1.2068	0	down
XLOC_050168	18.4636	50.5929	-1.45425	0.00535963	down	osa-miR2925	18.4104	1.94539	3.24239	1.20266e-05	up	LOC_Os09g28620	315.372	1018.21	-1.6909	0	down
XLOC_050168	18.4636	50.5929	-1.45425	0.00535963	down	osa-miR2925	18.4104	1.94539	3.24239	1.20266e-05	up	LOC_Os02g12890	387.117	1331.52	-1.78223	0	down
XLOC_050168	18.4636	50.5929	-1.45425	0.00535963	down	osa-miR2925	18.4104	1.94539	3.24239	1.20266e-05	up	LOC_Os09g32570	40.3785	83.9717	-1.05631	0.000972885	down
XLOC_043522	106.8	260.418	-1.28591	0	down	osa-miR5829	38.5534	6.01164	2.68103	0.00439079	up	LOC_Os04g38850	57.0405	136.046	-1.25404	1.11022e-16	down
XLOC_002066	26.788	56.4787	-1.07612	0.000196552	down	osa-miR5829	38.5534	6.01164	2.68103	0.00439079	up	LOC_Os04g38850	57.0405	136.046	-1.25404	1.11022e-16	down
XLOC_054579	8.94348	22.0639	-1.30278	0.0129399	down	osa-miR415	14.2277	3.30956	2.10399	0.000218751	up	LOC_Os03g26870	1435.17	3555.47	-1.30882	0	down
XLOC_043522	106.8	260.418	-1.28591	0	down	osa-miR2118o	4.85698	0.406849	3.57749	0.0254799	up	LOC_Os03g13860	198.37	417.824	-1.0747	0	down
XLOC_002440	178.791	432.486	-1.27438	0	down	osa-miR166k-5p	24.029	8.12804	1.5638	5.32011e-05	up	LOC_Os02g10990	46.1362	124.163	-1.42827	1.06457e-10	down
XLOC_002440	178.791	432.486	-1.27438	0	down	osa-miR166k-5p	24.029	8.12804	1.5638	5.32011e-05	up	LOC_Os10g38140	800.272	1725.01	-1.10804	0	down
XLOC_002440	178.791	432.486	-1.27438	0	down	osa-miR166k-5p	24.029	8.12804	1.5638	5.32011e-05	up	LOC_Os11g37759	3.69013	14.8445	-2.00819	0.00933634	down
XLOC_002440	178.791	432.486	-1.27438	0	down	osa-miR166k-5p	24.029	8.12804	1.5638	5.32011e-05	up	LOC_Os01g66620	11.6185	38.212	-1.7176	0.000115113	down
XLOC_002440	178.791	432.486	-1.27438	0	down	osa-miR166k-5p	24.029	8.12804	1.5638	5.32011e-05	up	LOC_Os01g06220	32.5997	106.074	-1.70214	9.52929e-10	down
XLOC_002440	178.791	432.486	-1.27438	0	down	osa-miR166k-5p	24.029	8.12804	1.5638	5.32011e-05	up	LOC_Os09g34230	215.015	453.276	-1.07595	2.02058e-06	down
XLOC_002440	178.791	432.486	-1.27438	0	down	osa-miR166k-5p	24.029	8.12804	1.5638	5.32011e-05	up	LOC_Os08g05480	1465.94	4216.67	-1.52428	0	down
XLOC_002440	178.791	432.486	-1.27438	0	down	osa-miR166k-5p	24.029	8.12804	1.5638	5.32011e-05	up	LOC_Os07g03890	187.206	434.197	-1.21372	0	down
XLOC_002440	178.791	432.486	-1.27438	0	down	osa-miR166k-5p	24.029	8.12804	1.5638	5.32011e-05	up	LOC_Os06g49840	110.686	238.081	-1.10498	0	down
XLOC_002440	178.791	432.486	-1.27438	0	down	osa-miR166k-5p	24.029	8.12804	1.5638	5.32011e-05	up	LOC_Os01g69200	110.962	235.272	-1.08426	0	down
XLOC_002440	178.791	432.486	-1.27438	0	down	osa-miR166k-5p	24.029	8.12804	1.5638	5.32011e-05	up	LOC_Os06g09270	0.656456	12.9435	-4.30138	1.25521e-05	down
XLOC_061211	20.4483	1.74546	3.5503	6.83608e-05	up	osa-miR5815	24.9724	50.8936	-1.02715	0.00366155	down	LOC_Os07g41200	2847.32	397.604	2.8402	0	up
XLOC_061211	20.4483	1.74546	3.5503	6.83608e-05	up	osa-miR5815	24.9724	50.8936	-1.02715	0.00366155	down	LOC_Os04g54830	1181.94	242.168	2.28708	0	up
XLOC_061211	20.4483	1.74546	3.5503	6.83608e-05	up	osa-miR5815	24.9724	50.8936	-1.02715	0.00366155	down	LOC_Os02g35230	106.463	37.1002	1.52085	3.97084e-07	up
XLOC_061211	20.4483	1.74546	3.5503	6.83608e-05	up	osa-miR5815	24.9724	50.8936	-1.02715	0.00366155	down	LOC_Os06g09660	1183.25	438.842	1.43098	0	up
XLOC_061211	20.4483	1.74546	3.5503	6.83608e-05	up	osa-miR5815	24.9724	50.8936	-1.02715	0.00366155	down	LOC_Os06g16040	328.147	146.63	1.16216	0	up
XLOC_061211	20.4483	1.74546	3.5503	6.83608e-05	up	osa-miR5815	24.9724	50.8936	-1.02715	0.00366155	down	LOC_Os02g48450	27.9544	2.55162	3.45359	0.0177986	up
XLOC_061211	20.4483	1.74546	3.5503	6.83608e-05	up	osa-miR5815	24.9724	50.8936	-1.02715	0.00366155	down	LOC_Os09g07154	131.014	2.26285	5.85543	0	up
XLOC_061211	20.4483	1.74546	3.5503	6.83608e-05	up	osa-miR5815	24.9724	50.8936	-1.02715	0.00366155	down	LOC_Os04g58720	376.607	149.156	1.33624	0	up
XLOC_061211	20.4483	1.74546	3.5503	6.83608e-05	up	osa-miR5815	24.9724	50.8936	-1.02715	0.00366155	down	LOC_Os02g10020	65.7717	25.4947	1.36727	1.93291e-09	up
XLOC_011974	31.3979	8.01308	1.97024	0.0203069	up	osa-miR1860-3p	141.961	324.865	-1.19434	0.000415819	down	LOC_Os07g35940	21.825	0	20	4.9728e-05	up
XLOC_011974	31.3979	8.01308	1.97024	0.0203069	up	osa-miR1860-3p	141.961	324.865	-1.19434	0.000415819	down	LOC_Os09g17660	79.0718	6.56051	3.59128	0	up
XLOC_011974	31.3979	8.01308	1.97024	0.0203069	up	osa-miR1860-3p	141.961	324.865	-1.19434	0.000415819	down	LOC_Os11g26990	566.808	81.8761	2.79135	0	up
XLOC_011974	31.3979	8.01308	1.97024	0.0203069	up	osa-miR1860-3p	141.961	324.865	-1.19434	0.000415819	down	LOC_Os11g28870	14.6643	4.73182	1.63184	0.0179709	up
XLOC_011974	31.3979	8.01308	1.97024	0.0203069	up	osa-miR1860-3p	141.961	324.865	-1.19434	0.000415819	down	LOC_Os05g39850	332.011	154.478	1.10383	2.10265e-12	up
XLOC_011974	31.3979	8.01308	1.97024	0.0203069	up	osa-miR1860-3p	141.961	324.865	-1.19434	0.000415819	down	LOC_Os07g31840	453.143	195.515	1.21269	0	up
XLOC_011974	31.3979	8.01308	1.97024	0.0203069	up	osa-miR1860-3p	141.961	324.865	-1.19434	0.000415819	down	LOC_Os02g51970	194.54	2.74735	6.14588	0	up
XLOC_011974	31.3979	8.01308	1.97024	0.0203069	up	osa-miR1860-3p	141.961	324.865	-1.19434	0.000415819	down	LOC_Os03g21850	916.982	443.033	1.04948	0	up
XLOC_011974	31.3979	8.01308	1.97024	0.0203069	up	osa-miR1860-3p	141.961	324.865	-1.19434	0.000415819	down	LOC_Os01g55350	212.657	86.591	1.29624	7.81994e-08	up
XLOC_011974	31.3979	8.01308	1.97024	0.0203069	up	osa-miR1860-3p	141.961	324.865	-1.19434	0.000415819	down	LOC_Os01g44110	696.464	184.04	1.92003	0	up
XLOC_011974	31.3979	8.01308	1.97024	0.0203069	up	osa-miR1860-3p	141.961	324.865	-1.19434	0.000415819	down	ChrUn.fgenesh.gene.85	13.5257	3.81129	1.82735	0.0398762	up
XLOC_002610	31.133	14.0939	1.14337	0.00899405	up	osa-miR1860-3p	141.961	324.865	-1.19434	0.000415819	down	LOC_Os07g35940	21.825	0	20	4.9728e-05	up
XLOC_002610	31.133	14.0939	1.14337	0.00899405	up	osa-miR1860-3p	141.961	324.865	-1.19434	0.000415819	down	LOC_Os09g17660	79.0718	6.56051	3.59128	0	up
XLOC_002610	31.133	14.0939	1.14337	0.00899405	up	osa-miR1860-3p	141.961	324.865	-1.19434	0.000415819	down	LOC_Os11g26990	566.808	81.8761	2.79135	0	up
XLOC_002610	31.133	14.0939	1.14337	0.00899405	up	osa-miR1860-3p	141.961	324.865	-1.19434	0.000415819	down	LOC_Os11g28870	14.6643	4.73182	1.63184	0.0179709	up
XLOC_002610	31.133	14.0939	1.14337	0.00899405	up	osa-miR1860-3p	141.961	324.865	-1.19434	0.000415819	down	LOC_Os05g39850	332.011	154.478	1.10383	2.10265e-12	up
XLOC_002610	31.133	14.0939	1.14337	0.00899405	up	osa-miR1860-3p	141.961	324.865	-1.19434	0.000415819	down	LOC_Os07g31840	453.143	195.515	1.21269	0	up
XLOC_002610	31.133	14.0939	1.14337	0.00899405	up	osa-miR1860-3p	141.961	324.865	-1.19434	0.000415819	down	LOC_Os02g51970	194.54	2.74735	6.14588	0	up
XLOC_002610	31.133	14.0939	1.14337	0.00899405	up	osa-miR1860-3p	141.961	324.865	-1.19434	0.000415819	down	LOC_Os03g21850	916.982	443.033	1.04948	0	up
XLOC_002610	31.133	14.0939	1.14337	0.00899405	up	osa-miR1860-3p	141.961	324.865	-1.19434	0.000415819	down	LOC_Os01g55350	212.657	86.591	1.29624	7.81994e-08	up
XLOC_002610	31.133	14.0939	1.14337	0.00899405	up	osa-miR1860-3p	141.961	324.865	-1.19434	0.000415819	down	LOC_Os01g44110	696.464	184.04	1.92003	0	up
XLOC_002610	31.133	14.0939	1.14337	0.00899405	up	osa-miR1860-3p	141.961	324.865	-1.19434	0.000415819	down	ChrUn.fgenesh.gene.85	13.5257	3.81129	1.82735	0.0398762	up
XLOC_029633	97.5166	18.0025	2.43745	0	up	osa-miR2878-5p	183.371	779.034	-2.08692	0	down	LOC_Os11g02620	30.7482	3.4831	3.14206	0.0185056	up
XLOC_029633	97.5166	18.0025	2.43745	0	up	osa-miR2878-5p	183.371	779.034	-2.08692	0	down	LOC_Os09g37270	250.951	72.4508	1.79233	1.92457e-12	up
XLOC_029633	97.5166	18.0025	2.43745	0	up	osa-miR2878-5p	183.371	779.034	-2.08692	0	down	LOC_Os03g02040	145.084	40.4859	1.8414	0	up
XLOC_029633	97.5166	18.0025	2.43745	0	up	osa-miR2878-5p	183.371	779.034	-2.08692	0	down	LOC_Os05g41550	76219.2	37701.8	1.01552	9.99201e-16	up
XLOC_029633	97.5166	18.0025	2.43745	0	up	osa-miR2878-5p	183.371	779.034	-2.08692	0	down	LOC_Os05g41550	76219.2	37701.8	1.01552	9.99201e-16	up
XLOC_029633	97.5166	18.0025	2.43745	0	up	osa-miR2878-5p	183.371	779.034	-2.08692	0	down	LOC_Os02g38410	16.4166	4.79313	1.77612	0.00356319	up
XLOC_029633	97.5166	18.0025	2.43745	0	up	osa-miR2878-5p	183.371	779.034	-2.08692	0	down	LOC_Os03g16070	2149.43	988.754	1.12027	0	up
XLOC_029633	97.5166	18.0025	2.43745	0	up	osa-miR2878-5p	183.371	779.034	-2.08692	0	down	LOC_Os01g14850	803.446	218.263	1.88013	0	up
XLOC_029633	97.5166	18.0025	2.43745	0	up	osa-miR2878-5p	183.371	779.034	-2.08692	0	down	LOC_Os05g07060	386.256	46.2519	3.06197	0	up
XLOC_066871	18.1057	3.24559	2.47989	0.000197176	up	osa-miR1871	34.3224	71.2489	-1.05372	8.08147e-05	down	LOC_Os07g44700	57.6351	26.4216	1.12523	4.69338e-06	up
XLOC_066871	18.1057	3.24559	2.47989	0.000197176	up	osa-miR1871	34.3224	71.2489	-1.05372	8.08147e-05	down	LOC_Os03g18980	527.656	217.565	1.27815	0	up
XLOC_066871	18.1057	3.24559	2.47989	0.000197176	up	osa-miR1871	34.3224	71.2489	-1.05372	8.08147e-05	down	LOC_Os05g30940	18.0153	6.13029	1.55519	0.0149746	up
XLOC_066871	18.1057	3.24559	2.47989	0.000197176	up	osa-miR1871	34.3224	71.2489	-1.05372	8.08147e-05	down	LOC_Os04g35430	81.7068	34.5267	1.24274	0.0127823	up
XLOC_066871	18.1057	3.24559	2.47989	0.000197176	up	osa-miR1871	34.3224	71.2489	-1.05372	8.08147e-05	down	LOC_Os01g42150	15.2943	2.84424	2.42688	0.000399653	up
XLOC_066871	18.1057	3.24559	2.47989	0.000197176	up	osa-miR1871	34.3224	71.2489	-1.05372	8.08147e-05	down	LOC_Os04g55159	434.882	95.8582	2.18165	0	up
XLOC_066871	18.1057	3.24559	2.47989	0.000197176	up	osa-miR1871	34.3224	71.2489	-1.05372	8.08147e-05	down	LOC_Os03g61910	981.075	476.934	1.04057	0	up
XLOC_066871	18.1057	3.24559	2.47989	0.000197176	up	osa-miR1871	34.3224	71.2489	-1.05372	8.08147e-05	down	LOC_Os11g11650	10.7867	1.25966	3.09815	0.0126058	up
XLOC_066871	18.1057	3.24559	2.47989	0.000197176	up	osa-miR1871	34.3224	71.2489	-1.05372	8.08147e-05	down	LOC_Os02g22020	137.36	28.7388	2.25689	0	up
