# Supplementary material for: Comprehensive identification and characterization of lncRNAs and circRNAs reveal potential brown planthopper-responsive ceRNA networks in rice
Source: Front Plant Sci. 2023 Aug 10;14:1242089. doi: 10.3389/fpls.2023.1242089 (PMC10457010; doi:10.3389/fpls.2023.1242089)
Supplement: Supplementary file 10 [file Table_5.xls]

## Sheet: sheet1
Supplementary Table 5. CeRNA network of lncRNA-miRNA-mRNA in BPH6G at late feeding stage.
DElncRNA						DEmiRNA						DEmRNA
lncRNA_AccID	R_late	R_0	Log2FC	FDR	Style	miRNA_AccID	R_late	R_0	Log2FC	FDR	Style	mRNA_AccID	R_late	R_0	Log2FC	FDR	Style
XLOC_019830	75.2713	15.7244	2.25909	6.66134e-16	up	osa-miR166l-5p	6.71666	19.6623	-1.54962	0.0397989	down	LOC_Os09g30454	864.271	370.468	1.22214	0	up
XLOC_019830	75.2713	15.7244	2.25909	6.66134e-16	up	osa-miR166l-5p	6.71666	19.6623	-1.54962	0.0397989	down	LOC_Os07g05365	526.252	72.2092	2.8655	0	up
XLOC_019830	75.2713	15.7244	2.25909	6.66134e-16	up	osa-miR166l-5p	6.71666	19.6623	-1.54962	0.0397989	down	LOC_Os03g17410	153.947	0.599455	8.00457	0	up
XLOC_019830	75.2713	15.7244	2.25909	6.66134e-16	up	osa-miR166l-5p	6.71666	19.6623	-1.54962	0.0397989	down	LOC_Os03g06390	3978.36	1451.33	1.4548	4.32987e-15	up
XLOC_019830	75.2713	15.7244	2.25909	6.66134e-16	up	osa-miR166l-5p	6.71666	19.6623	-1.54962	0.0397989	down	LOC_Os06g45020	2624.73	1087.97	1.27053	0	up
XLOC_019830	75.2713	15.7244	2.25909	6.66134e-16	up	osa-miR166l-5p	6.71666	19.6623	-1.54962	0.0397989	down	LOC_Os07g43970	24.5405	5.85902	2.06644	0.00188952	up
XLOC_019830	75.2713	15.7244	2.25909	6.66134e-16	up	osa-miR166l-5p	6.71666	19.6623	-1.54962	0.0397989	down	LOC_Os05g44190	116.993	57.7456	1.01864	1.64251e-07	up
XLOC_019830	75.2713	15.7244	2.25909	6.66134e-16	up	osa-miR166l-5p	6.71666	19.6623	-1.54962	0.0397989	down	LOC_Os01g29450	28.3244	11.6792	1.2781	0.00609772	up
XLOC_019830	75.2713	15.7244	2.25909	6.66134e-16	up	osa-miR166l-5p	6.71666	19.6623	-1.54962	0.0397989	down	LOC_Os10g22890	57.4603	25.8809	1.15068	5.35289e-06	up
XLOC_024372	20.1361	5.04467	1.99695	0.000220781	up	osa-miR166l-5p	6.71666	19.6623	-1.54962	0.0397989	down	LOC_Os09g30454	864.271	370.468	1.22214	0	up
XLOC_024372	20.1361	5.04467	1.99695	0.000220781	up	osa-miR166l-5p	6.71666	19.6623	-1.54962	0.0397989	down	LOC_Os07g05365	526.252	72.2092	2.8655	0	up
XLOC_024372	20.1361	5.04467	1.99695	0.000220781	up	osa-miR166l-5p	6.71666	19.6623	-1.54962	0.0397989	down	LOC_Os03g17410	153.947	0.599455	8.00457	0	up
XLOC_024372	20.1361	5.04467	1.99695	0.000220781	up	osa-miR166l-5p	6.71666	19.6623	-1.54962	0.0397989	down	LOC_Os03g06390	3978.36	1451.33	1.4548	4.32987e-15	up
XLOC_024372	20.1361	5.04467	1.99695	0.000220781	up	osa-miR166l-5p	6.71666	19.6623	-1.54962	0.0397989	down	LOC_Os06g45020	2624.73	1087.97	1.27053	0	up
XLOC_024372	20.1361	5.04467	1.99695	0.000220781	up	osa-miR166l-5p	6.71666	19.6623	-1.54962	0.0397989	down	LOC_Os07g43970	24.5405	5.85902	2.06644	0.00188952	up
XLOC_024372	20.1361	5.04467	1.99695	0.000220781	up	osa-miR166l-5p	6.71666	19.6623	-1.54962	0.0397989	down	LOC_Os05g44190	116.993	57.7456	1.01864	1.64251e-07	up
XLOC_024372	20.1361	5.04467	1.99695	0.000220781	up	osa-miR166l-5p	6.71666	19.6623	-1.54962	0.0397989	down	LOC_Os01g29450	28.3244	11.6792	1.2781	0.00609772	up
XLOC_024372	20.1361	5.04467	1.99695	0.000220781	up	osa-miR166l-5p	6.71666	19.6623	-1.54962	0.0397989	down	LOC_Os10g22890	57.4603	25.8809	1.15068	5.35289e-06	up
XLOC_014805	38.1182	9.20573	2.04988	8.42387e-07	up	osa-miR166l-5p	6.71666	19.6623	-1.54962	0.0397989	down	LOC_Os09g30454	864.271	370.468	1.22214	0	up
XLOC_014805	38.1182	9.20573	2.04988	8.42387e-07	up	osa-miR166l-5p	6.71666	19.6623	-1.54962	0.0397989	down	LOC_Os07g05365	526.252	72.2092	2.8655	0	up
XLOC_014805	38.1182	9.20573	2.04988	8.42387e-07	up	osa-miR166l-5p	6.71666	19.6623	-1.54962	0.0397989	down	LOC_Os03g17410	153.947	0.599455	8.00457	0	up
XLOC_014805	38.1182	9.20573	2.04988	8.42387e-07	up	osa-miR166l-5p	6.71666	19.6623	-1.54962	0.0397989	down	LOC_Os03g06390	3978.36	1451.33	1.4548	4.32987e-15	up
XLOC_014805	38.1182	9.20573	2.04988	8.42387e-07	up	osa-miR166l-5p	6.71666	19.6623	-1.54962	0.0397989	down	LOC_Os06g45020	2624.73	1087.97	1.27053	0	up
XLOC_014805	38.1182	9.20573	2.04988	8.42387e-07	up	osa-miR166l-5p	6.71666	19.6623	-1.54962	0.0397989	down	LOC_Os07g43970	24.5405	5.85902	2.06644	0.00188952	up
XLOC_014805	38.1182	9.20573	2.04988	8.42387e-07	up	osa-miR166l-5p	6.71666	19.6623	-1.54962	0.0397989	down	LOC_Os05g44190	116.993	57.7456	1.01864	1.64251e-07	up
XLOC_014805	38.1182	9.20573	2.04988	8.42387e-07	up	osa-miR166l-5p	6.71666	19.6623	-1.54962	0.0397989	down	LOC_Os01g29450	28.3244	11.6792	1.2781	0.00609772	up
XLOC_014805	38.1182	9.20573	2.04988	8.42387e-07	up	osa-miR166l-5p	6.71666	19.6623	-1.54962	0.0397989	down	LOC_Os10g22890	57.4603	25.8809	1.15068	5.35289e-06	up
XLOC_061955	99.762	0	20	0	up	osa-miR166l-5p	6.71666	19.6623	-1.54962	0.0397989	down	LOC_Os09g30454	864.271	370.468	1.22214	0	up
XLOC_061955	99.762	0	20	0	up	osa-miR166l-5p	6.71666	19.6623	-1.54962	0.0397989	down	LOC_Os07g05365	526.252	72.2092	2.8655	0	up
XLOC_061955	99.762	0	20	0	up	osa-miR166l-5p	6.71666	19.6623	-1.54962	0.0397989	down	LOC_Os03g17410	153.947	0.599455	8.00457	0	up
XLOC_061955	99.762	0	20	0	up	osa-miR166l-5p	6.71666	19.6623	-1.54962	0.0397989	down	LOC_Os03g06390	3978.36	1451.33	1.4548	4.32987e-15	up
XLOC_061955	99.762	0	20	0	up	osa-miR166l-5p	6.71666	19.6623	-1.54962	0.0397989	down	LOC_Os06g45020	2624.73	1087.97	1.27053	0	up
XLOC_061955	99.762	0	20	0	up	osa-miR166l-5p	6.71666	19.6623	-1.54962	0.0397989	down	LOC_Os07g43970	24.5405	5.85902	2.06644	0.00188952	up
XLOC_061955	99.762	0	20	0	up	osa-miR166l-5p	6.71666	19.6623	-1.54962	0.0397989	down	LOC_Os05g44190	116.993	57.7456	1.01864	1.64251e-07	up
XLOC_061955	99.762	0	20	0	up	osa-miR166l-5p	6.71666	19.6623	-1.54962	0.0397989	down	LOC_Os01g29450	28.3244	11.6792	1.2781	0.00609772	up
XLOC_061955	99.762	0	20	0	up	osa-miR166l-5p	6.71666	19.6623	-1.54962	0.0397989	down	LOC_Os10g22890	57.4603	25.8809	1.15068	5.35289e-06	up
XLOC_061999	366.119	131.467	1.47761	0	up	osa-miR166l-5p	6.71666	19.6623	-1.54962	0.0397989	down	LOC_Os09g30454	864.271	370.468	1.22214	0	up
XLOC_061999	366.119	131.467	1.47761	0	up	osa-miR166l-5p	6.71666	19.6623	-1.54962	0.0397989	down	LOC_Os07g05365	526.252	72.2092	2.8655	0	up
XLOC_061999	366.119	131.467	1.47761	0	up	osa-miR166l-5p	6.71666	19.6623	-1.54962	0.0397989	down	LOC_Os03g17410	153.947	0.599455	8.00457	0	up
XLOC_061999	366.119	131.467	1.47761	0	up	osa-miR166l-5p	6.71666	19.6623	-1.54962	0.0397989	down	LOC_Os03g06390	3978.36	1451.33	1.4548	4.32987e-15	up
XLOC_061999	366.119	131.467	1.47761	0	up	osa-miR166l-5p	6.71666	19.6623	-1.54962	0.0397989	down	LOC_Os06g45020	2624.73	1087.97	1.27053	0	up
XLOC_061999	366.119	131.467	1.47761	0	up	osa-miR166l-5p	6.71666	19.6623	-1.54962	0.0397989	down	LOC_Os07g43970	24.5405	5.85902	2.06644	0.00188952	up
XLOC_061999	366.119	131.467	1.47761	0	up	osa-miR166l-5p	6.71666	19.6623	-1.54962	0.0397989	down	LOC_Os05g44190	116.993	57.7456	1.01864	1.64251e-07	up
XLOC_061999	366.119	131.467	1.47761	0	up	osa-miR166l-5p	6.71666	19.6623	-1.54962	0.0397989	down	LOC_Os01g29450	28.3244	11.6792	1.2781	0.00609772	up
XLOC_061999	366.119	131.467	1.47761	0	up	osa-miR166l-5p	6.71666	19.6623	-1.54962	0.0397989	down	LOC_Os10g22890	57.4603	25.8809	1.15068	5.35289e-06	up
XLOC_051689	256.026	118.367	1.11302	0	up	osa-miR2871a-3p	13.6704	41.3248	-1.59596	3.65983e-06	down	LOC_Os09g30454	864.271	370.468	1.22214	0	up
XLOC_051689	256.026	118.367	1.11302	0	up	osa-miR2871a-3p	13.6704	41.3248	-1.59596	3.65983e-06	down	LOC_Os12g24110	6.69021	0.306843	4.44648	0.0309382	up
XLOC_051689	256.026	118.367	1.11302	0	up	osa-miR2871a-3p	13.6704	41.3248	-1.59596	3.65983e-06	down	LOC_Os02g31890	8.49739	0.678274	3.64708	0.0252422	up
XLOC_051689	256.026	118.367	1.11302	0	up	osa-miR2871a-3p	13.6704	41.3248	-1.59596	3.65983e-06	down	LOC_Os09g25200	128.928	41.303	1.64224	0	up
XLOC_051689	256.026	118.367	1.11302	0	up	osa-miR2871a-3p	13.6704	41.3248	-1.59596	3.65983e-06	down	LOC_Os07g46280	2299.04	803.004	1.51755	0	up
XLOC_051689	256.026	118.367	1.11302	0	up	osa-miR2871a-3p	13.6704	41.3248	-1.59596	3.65983e-06	down	LOC_Os03g06390	3978.36	1451.33	1.4548	4.32987e-15	up
XLOC_051689	256.026	118.367	1.11302	0	up	osa-miR2871a-3p	13.6704	41.3248	-1.59596	3.65983e-06	down	LOC_Os12g03640	721.129	67.0242	3.42751	0	up
XLOC_051689	256.026	118.367	1.11302	0	up	osa-miR2871a-3p	13.6704	41.3248	-1.59596	3.65983e-06	down	LOC_Os11g10770	972.898	469.751	1.05039	5.34531e-08	up
XLOC_051689	256.026	118.367	1.11302	0	up	osa-miR2871a-3p	13.6704	41.3248	-1.59596	3.65983e-06	down	LOC_Os08g28170	81.735	36.2419	1.1733	7.29349e-08	up
XLOC_051689	256.026	118.367	1.11302	0	up	osa-miR2871a-3p	13.6704	41.3248	-1.59596	3.65983e-06	down	LOC_Os10g39260	1066.55	110.313	3.27328	0	up
XLOC_051689	256.026	118.367	1.11302	0	up	osa-miR2871a-3p	13.6704	41.3248	-1.59596	3.65983e-06	down	LOC_Os08g39570	22.0177	6.78722	1.69777	0.0136739	up
XLOC_051689	256.026	118.367	1.11302	0	up	osa-miR2871a-3p	13.6704	41.3248	-1.59596	3.65983e-06	down	LOC_Os03g06400	452.408	138.394	1.70885	0	up
XLOC_051689	256.026	118.367	1.11302	0	up	osa-miR2871a-3p	13.6704	41.3248	-1.59596	3.65983e-06	down	LOC_Os01g29450	28.3244	11.6792	1.2781	0.00609772	up
XLOC_051689	256.026	118.367	1.11302	0	up	osa-miR2871a-3p	13.6704	41.3248	-1.59596	3.65983e-06	down	LOC_Os03g21850	1092.55	443.033	1.30221	2.70117e-13	up
XLOC_051689	256.026	118.367	1.11302	0	up	osa-miR2871a-3p	13.6704	41.3248	-1.59596	3.65983e-06	down	LOC_Os01g07130	88.1967	11.9027	2.88943	2.75335e-14	up
XLOC_051689	256.026	118.367	1.11302	0	up	osa-miR2871a-3p	13.6704	41.3248	-1.59596	3.65983e-06	down	LOC_Os12g44220	103.937	36.6565	1.50357	8.24494e-08	up
XLOC_051689	256.026	118.367	1.11302	0	up	osa-miR2871a-3p	13.6704	41.3248	-1.59596	3.65983e-06	down	LOC_Os04g08450	201.657	62.8333	1.6823	6.32827e-15	up
XLOC_051689	256.026	118.367	1.11302	0	up	osa-miR2871a-3p	13.6704	41.3248	-1.59596	3.65983e-06	down	LOC_Os08g34310	17.4814	3.15108	2.4719	0.011151	up
XLOC_051689	256.026	118.367	1.11302	0	up	osa-miR2871a-3p	13.6704	41.3248	-1.59596	3.65983e-06	down	LOC_Os10g41390	525.816	198.307	1.40682	0	up
XLOC_051689	256.026	118.367	1.11302	0	up	osa-miR2871a-3p	13.6704	41.3248	-1.59596	3.65983e-06	down	LOC_Os10g41390	525.816	198.307	1.40682	0	up
XLOC_051689	256.026	118.367	1.11302	0	up	osa-miR2871a-3p	13.6704	41.3248	-1.59596	3.65983e-06	down	LOC_Os07g33450	11.0643	0.60657	4.18909	2.06452e-05	up
XLOC_051689	256.026	118.367	1.11302	0	up	osa-miR2871a-3p	13.6704	41.3248	-1.59596	3.65983e-06	down	LOC_Os01g02300	521.494	121.989	2.0959	0	up
XLOC_061999	366.119	131.467	1.47761	0	up	osa-miR2871a-3p	13.6704	41.3248	-1.59596	3.65983e-06	down	LOC_Os09g30454	864.271	370.468	1.22214	0	up
XLOC_061999	366.119	131.467	1.47761	0	up	osa-miR2871a-3p	13.6704	41.3248	-1.59596	3.65983e-06	down	LOC_Os12g24110	6.69021	0.306843	4.44648	0.0309382	up
XLOC_061999	366.119	131.467	1.47761	0	up	osa-miR2871a-3p	13.6704	41.3248	-1.59596	3.65983e-06	down	LOC_Os02g31890	8.49739	0.678274	3.64708	0.0252422	up
XLOC_061999	366.119	131.467	1.47761	0	up	osa-miR2871a-3p	13.6704	41.3248	-1.59596	3.65983e-06	down	LOC_Os09g25200	128.928	41.303	1.64224	0	up
XLOC_061999	366.119	131.467	1.47761	0	up	osa-miR2871a-3p	13.6704	41.3248	-1.59596	3.65983e-06	down	LOC_Os07g46280	2299.04	803.004	1.51755	0	up
XLOC_061999	366.119	131.467	1.47761	0	up	osa-miR2871a-3p	13.6704	41.3248	-1.59596	3.65983e-06	down	LOC_Os03g06390	3978.36	1451.33	1.4548	4.32987e-15	up
XLOC_061999	366.119	131.467	1.47761	0	up	osa-miR2871a-3p	13.6704	41.3248	-1.59596	3.65983e-06	down	LOC_Os12g03640	721.129	67.0242	3.42751	0	up
XLOC_061999	366.119	131.467	1.47761	0	up	osa-miR2871a-3p	13.6704	41.3248	-1.59596	3.65983e-06	down	LOC_Os11g10770	972.898	469.751	1.05039	5.34531e-08	up
XLOC_061999	366.119	131.467	1.47761	0	up	osa-miR2871a-3p	13.6704	41.3248	-1.59596	3.65983e-06	down	LOC_Os08g28170	81.735	36.2419	1.1733	7.29349e-08	up
XLOC_061999	366.119	131.467	1.47761	0	up	osa-miR2871a-3p	13.6704	41.3248	-1.59596	3.65983e-06	down	LOC_Os10g39260	1066.55	110.313	3.27328	0	up
XLOC_061999	366.119	131.467	1.47761	0	up	osa-miR2871a-3p	13.6704	41.3248	-1.59596	3.65983e-06	down	LOC_Os08g39570	22.0177	6.78722	1.69777	0.0136739	up
XLOC_061999	366.119	131.467	1.47761	0	up	osa-miR2871a-3p	13.6704	41.3248	-1.59596	3.65983e-06	down	LOC_Os03g06400	452.408	138.394	1.70885	0	up
XLOC_061999	366.119	131.467	1.47761	0	up	osa-miR2871a-3p	13.6704	41.3248	-1.59596	3.65983e-06	down	LOC_Os01g29450	28.3244	11.6792	1.2781	0.00609772	up
XLOC_061999	366.119	131.467	1.47761	0	up	osa-miR2871a-3p	13.6704	41.3248	-1.59596	3.65983e-06	down	LOC_Os03g21850	1092.55	443.033	1.30221	2.70117e-13	up
XLOC_061999	366.119	131.467	1.47761	0	up	osa-miR2871a-3p	13.6704	41.3248	-1.59596	3.65983e-06	down	LOC_Os01g07130	88.1967	11.9027	2.88943	2.75335e-14	up
XLOC_061999	366.119	131.467	1.47761	0	up	osa-miR2871a-3p	13.6704	41.3248	-1.59596	3.65983e-06	down	LOC_Os12g44220	103.937	36.6565	1.50357	8.24494e-08	up
XLOC_061999	366.119	131.467	1.47761	0	up	osa-miR2871a-3p	13.6704	41.3248	-1.59596	3.65983e-06	down	LOC_Os04g08450	201.657	62.8333	1.6823	6.32827e-15	up
XLOC_061999	366.119	131.467	1.47761	0	up	osa-miR2871a-3p	13.6704	41.3248	-1.59596	3.65983e-06	down	LOC_Os08g34310	17.4814	3.15108	2.4719	0.011151	up
XLOC_061999	366.119	131.467	1.47761	0	up	osa-miR2871a-3p	13.6704	41.3248	-1.59596	3.65983e-06	down	LOC_Os10g41390	525.816	198.307	1.40682	0	up
XLOC_061999	366.119	131.467	1.47761	0	up	osa-miR2871a-3p	13.6704	41.3248	-1.59596	3.65983e-06	down	LOC_Os10g41390	525.816	198.307	1.40682	0	up
XLOC_061999	366.119	131.467	1.47761	0	up	osa-miR2871a-3p	13.6704	41.3248	-1.59596	3.65983e-06	down	LOC_Os07g33450	11.0643	0.60657	4.18909	2.06452e-05	up
XLOC_061999	366.119	131.467	1.47761	0	up	osa-miR2871a-3p	13.6704	41.3248	-1.59596	3.65983e-06	down	LOC_Os01g02300	521.494	121.989	2.0959	0	up
XLOC_002440	68.6949	432.486	-2.65438	0	down	osa-miR5490	115.637	48.9834	1.23924	3.11973e-14	up	LOC_Os10g41490	610.141	1302.99	-1.09461	0	down
XLOC_002440	68.6949	432.486	-2.65438	0	down	osa-miR5490	115.637	48.9834	1.23924	3.11973e-14	up	LOC_Os10g26280	7.61959	35.5391	-2.22162	0.0182145	down
XLOC_002440	68.6949	432.486	-2.65438	0	down	osa-miR5490	115.637	48.9834	1.23924	3.11973e-14	up	LOC_Os04g44850	110.48	329.555	-1.57673	0	down
XLOC_002440	68.6949	432.486	-2.65438	0	down	osa-miR5490	115.637	48.9834	1.23924	3.11973e-14	up	LOC_Os04g43300	78.4081	164.29	-1.06717	0.000226117	down
XLOC_002440	68.6949	432.486	-2.65438	0	down	osa-miR5490	115.637	48.9834	1.23924	3.11973e-14	up	LOC_Os12g36100	52.046	136.361	-1.38957	0	down
XLOC_002440	68.6949	432.486	-2.65438	0	down	osa-miR5490	115.637	48.9834	1.23924	3.11973e-14	up	LOC_Os03g03470	354.262	746.108	-1.07457	0	down
XLOC_002440	68.6949	432.486	-2.65438	0	down	osa-miR5490	115.637	48.9834	1.23924	3.11973e-14	up	LOC_Os03g52630	3851.86	12167.6	-1.65942	0	down
XLOC_002440	68.6949	432.486	-2.65438	0	down	osa-miR5490	115.637	48.9834	1.23924	3.11973e-14	up	LOC_Os04g32800	181.624	749.578	-2.04513	0	down
XLOC_002440	68.6949	432.486	-2.65438	0	down	osa-miR5490	115.637	48.9834	1.23924	3.11973e-14	up	LOC_Os11g29790	19.9674	57.9	-1.53592	3.68781e-06	down
XLOC_002440	68.6949	432.486	-2.65438	0	down	osa-miR5490	115.637	48.9834	1.23924	3.11973e-14	up	LOC_Os02g54280	23.4561	52.7476	-1.16914	0.0163849	down
XLOC_002440	68.6949	432.486	-2.65438	0	down	osa-miR5490	115.637	48.9834	1.23924	3.11973e-14	up	LOC_Os01g12650	228.307	496.74	-1.12152	0	down
XLOC_002440	68.6949	432.486	-2.65438	0	down	osa-miR5490	115.637	48.9834	1.23924	3.11973e-14	up	LOC_Os08g34640	212.352	425.96	-1.00426	0	down
XLOC_002440	68.6949	432.486	-2.65438	0	down	osa-miR5490	115.637	48.9834	1.23924	3.11973e-14	up	LOC_Os03g26870	1515.87	3555.47	-1.2299	0	down
XLOC_002440	68.6949	432.486	-2.65438	0	down	osa-miR5490	115.637	48.9834	1.23924	3.11973e-14	up	LOC_Os06g38970	985.146	2270.67	-1.20471	0	down
XLOC_002440	68.6949	432.486	-2.65438	0	down	osa-miR5490	115.637	48.9834	1.23924	3.11973e-14	up	LOC_Os03g20500	248.134	667.868	-1.42844	0	down
XLOC_002440	68.6949	432.486	-2.65438	0	down	osa-miR5490	115.637	48.9834	1.23924	3.11973e-14	up	LOC_Os01g54620	391.644	1229.9	-1.65093	0	down
XLOC_002440	68.6949	432.486	-2.65438	0	down	osa-miR5490	115.637	48.9834	1.23924	3.11973e-14	up	LOC_Os03g29340	1.09166	19.4271	-4.15348	3.84177e-07	down
XLOC_002440	68.6949	432.486	-2.65438	0	down	osa-miR5490	115.637	48.9834	1.23924	3.11973e-14	up	LOC_Os03g24960	1.88091	25.8855	-3.78264	9.22202e-07	down
XLOC_002440	68.6949	432.486	-2.65438	0	down	osa-miR5490	115.637	48.9834	1.23924	3.11973e-14	up	LOC_Os03g24960	1.88091	25.8855	-3.78264	9.22202e-07	down
XLOC_002440	68.6949	432.486	-2.65438	0	down	osa-miR5490	115.637	48.9834	1.23924	3.11973e-14	up	LOC_Os04g44530	605.132	1333.78	-1.1402	0	down
XLOC_002440	68.6949	432.486	-2.65438	0	down	osa-miR5490	115.637	48.9834	1.23924	3.11973e-14	up	LOC_Os04g15800	17.8281	42.5794	-1.256	0.00347307	down
XLOC_043522	88.399	260.418	-1.55873	0	down	osa-miR5490	115.637	48.9834	1.23924	3.11973e-14	up	LOC_Os10g41490	610.141	1302.99	-1.09461	0	down
XLOC_043522	88.399	260.418	-1.55873	0	down	osa-miR5490	115.637	48.9834	1.23924	3.11973e-14	up	LOC_Os10g26280	7.61959	35.5391	-2.22162	0.0182145	down
XLOC_043522	88.399	260.418	-1.55873	0	down	osa-miR5490	115.637	48.9834	1.23924	3.11973e-14	up	LOC_Os04g44850	110.48	329.555	-1.57673	0	down
XLOC_043522	88.399	260.418	-1.55873	0	down	osa-miR5490	115.637	48.9834	1.23924	3.11973e-14	up	LOC_Os04g43300	78.4081	164.29	-1.06717	0.000226117	down
XLOC_043522	88.399	260.418	-1.55873	0	down	osa-miR5490	115.637	48.9834	1.23924	3.11973e-14	up	LOC_Os12g36100	52.046	136.361	-1.38957	0	down
XLOC_043522	88.399	260.418	-1.55873	0	down	osa-miR5490	115.637	48.9834	1.23924	3.11973e-14	up	LOC_Os03g03470	354.262	746.108	-1.07457	0	down
XLOC_043522	88.399	260.418	-1.55873	0	down	osa-miR5490	115.637	48.9834	1.23924	3.11973e-14	up	LOC_Os03g52630	3851.86	12167.6	-1.65942	0	down
XLOC_043522	88.399	260.418	-1.55873	0	down	osa-miR5490	115.637	48.9834	1.23924	3.11973e-14	up	LOC_Os04g32800	181.624	749.578	-2.04513	0	down
XLOC_043522	88.399	260.418	-1.55873	0	down	osa-miR5490	115.637	48.9834	1.23924	3.11973e-14	up	LOC_Os11g29790	19.9674	57.9	-1.53592	3.68781e-06	down
XLOC_043522	88.399	260.418	-1.55873	0	down	osa-miR5490	115.637	48.9834	1.23924	3.11973e-14	up	LOC_Os02g54280	23.4561	52.7476	-1.16914	0.0163849	down
XLOC_043522	88.399	260.418	-1.55873	0	down	osa-miR5490	115.637	48.9834	1.23924	3.11973e-14	up	LOC_Os01g12650	228.307	496.74	-1.12152	0	down
XLOC_043522	88.399	260.418	-1.55873	0	down	osa-miR5490	115.637	48.9834	1.23924	3.11973e-14	up	LOC_Os08g34640	212.352	425.96	-1.00426	0	down
XLOC_043522	88.399	260.418	-1.55873	0	down	osa-miR5490	115.637	48.9834	1.23924	3.11973e-14	up	LOC_Os03g26870	1515.87	3555.47	-1.2299	0	down
XLOC_043522	88.399	260.418	-1.55873	0	down	osa-miR5490	115.637	48.9834	1.23924	3.11973e-14	up	LOC_Os06g38970	985.146	2270.67	-1.20471	0	down
XLOC_043522	88.399	260.418	-1.55873	0	down	osa-miR5490	115.637	48.9834	1.23924	3.11973e-14	up	LOC_Os03g20500	248.134	667.868	-1.42844	0	down
XLOC_043522	88.399	260.418	-1.55873	0	down	osa-miR5490	115.637	48.9834	1.23924	3.11973e-14	up	LOC_Os01g54620	391.644	1229.9	-1.65093	0	down
XLOC_043522	88.399	260.418	-1.55873	0	down	osa-miR5490	115.637	48.9834	1.23924	3.11973e-14	up	LOC_Os03g29340	1.09166	19.4271	-4.15348	3.84177e-07	down
XLOC_043522	88.399	260.418	-1.55873	0	down	osa-miR5490	115.637	48.9834	1.23924	3.11973e-14	up	LOC_Os03g24960	1.88091	25.8855	-3.78264	9.22202e-07	down
XLOC_043522	88.399	260.418	-1.55873	0	down	osa-miR5490	115.637	48.9834	1.23924	3.11973e-14	up	LOC_Os03g24960	1.88091	25.8855	-3.78264	9.22202e-07	down
XLOC_043522	88.399	260.418	-1.55873	0	down	osa-miR5490	115.637	48.9834	1.23924	3.11973e-14	up	LOC_Os04g44530	605.132	1333.78	-1.1402	0	down
XLOC_043522	88.399	260.418	-1.55873	0	down	osa-miR5490	115.637	48.9834	1.23924	3.11973e-14	up	LOC_Os04g15800	17.8281	42.5794	-1.256	0.00347307	down
XLOC_042442	59.1362	201.183	-1.76639	0	down	osa-miR1846c-5p	53.8376	8.01292	2.74821	0	up	LOC_Os09g32620	372.379	1291.64	-1.79436	4.18554e-14	down
XLOC_042442	59.1362	201.183	-1.76639	0	down	osa-miR1846c-5p	53.8376	8.01292	2.74821	0	up	LOC_Os03g16500	5.20016	61.8607	-3.57239	3.73505e-09	down
XLOC_042442	59.1362	201.183	-1.76639	0	down	osa-miR1846c-5p	53.8376	8.01292	2.74821	0	up	LOC_Os03g16500	5.20016	61.8607	-3.57239	3.73505e-09	down
XLOC_042442	59.1362	201.183	-1.76639	0	down	osa-miR1846c-5p	53.8376	8.01292	2.74821	0	up	LOC_Os01g01190	1.13594	6.85892	-2.5941	0.0492355	down
XLOC_042442	59.1362	201.183	-1.76639	0	down	osa-miR1846c-5p	53.8376	8.01292	2.74821	0	up	LOC_Os01g01190	1.13594	6.85892	-2.5941	0.0492355	down
XLOC_042442	59.1362	201.183	-1.76639	0	down	osa-miR1846c-5p	53.8376	8.01292	2.74821	0	up	LOC_Os09g29670	44.2273	131.914	-1.57659	0	down
XLOC_042442	59.1362	201.183	-1.76639	0	down	osa-miR1846c-5p	53.8376	8.01292	2.74821	0	up	LOC_Os07g38490	172.905	454.283	-1.39361	0	down
XLOC_042442	59.1362	201.183	-1.76639	0	down	osa-miR1846c-5p	53.8376	8.01292	2.74821	0	up	LOC_Os12g02350	31.7396	65.8721	-1.05338	0.000173033	down
XLOC_042442	59.1362	201.183	-1.76639	0	down	osa-miR1846c-5p	53.8376	8.01292	2.74821	0	up	LOC_Os12g08920	6.50579	69.837	-3.42419	0	down
XLOC_042442	59.1362	201.183	-1.76639	0	down	osa-miR1846c-5p	53.8376	8.01292	2.74821	0	up	LOC_Os02g50990	445.777	969.237	-1.12053	0	down
XLOC_042442	59.1362	201.183	-1.76639	0	down	osa-miR1846c-5p	53.8376	8.01292	2.74821	0	up	LOC_Os03g18140	346.133	801.242	-1.21091	0	down
XLOC_042442	59.1362	201.183	-1.76639	0	down	osa-miR1846c-5p	53.8376	8.01292	2.74821	0	up	LOC_Os07g32020	166.052	754.924	-2.1847	0	down
XLOC_042442	59.1362	201.183	-1.76639	0	down	osa-miR1846c-5p	53.8376	8.01292	2.74821	0	up	LOC_Os11g01620	4.32978	25.978	-2.58492	0.0223161	down
XLOC_042442	59.1362	201.183	-1.76639	0	down	osa-miR1846c-5p	53.8376	8.01292	2.74821	0	up	LOC_Os12g08850	242.609	545.462	-1.16884	0	down
XLOC_042442	59.1362	201.183	-1.76639	0	down	osa-miR1846c-5p	53.8376	8.01292	2.74821	0	up	LOC_Os04g52320	33.6575	111.318	-1.72569	4.71845e-13	down
XLOC_042442	59.1362	201.183	-1.76639	0	down	osa-miR1846c-5p	53.8376	8.01292	2.74821	0	up	LOC_Os03g10090	5555.33	29025.3	-2.38537	0	down
XLOC_042442	59.1362	201.183	-1.76639	0	down	osa-miR1846c-5p	53.8376	8.01292	2.74821	0	up	LOC_Os03g18630	12.5911	44.3973	-1.81807	8.04716e-06	down
XLOC_042442	59.1362	201.183	-1.76639	0	down	osa-miR1846c-5p	53.8376	8.01292	2.74821	0	up	LOC_Os07g30810	110.332	354.284	-1.68306	0	down
XLOC_042442	59.1362	201.183	-1.76639	0	down	osa-miR1846c-5p	53.8376	8.01292	2.74821	0	up	LOC_Os07g30810	110.332	354.284	-1.68306	0	down
XLOC_042442	59.1362	201.183	-1.76639	0	down	osa-miR1846c-5p	53.8376	8.01292	2.74821	0	up	LOC_Os03g46920	30.9207	72.5986	-1.23137	5.6086e-06	down
XLOC_042442	59.1362	201.183	-1.76639	0	down	osa-miR1846c-5p	53.8376	8.01292	2.74821	0	up	LOC_Os05g48270	53.6469	298.104	-2.47425	0	down
XLOC_042442	59.1362	201.183	-1.76639	0	down	osa-miR1846c-5p	53.8376	8.01292	2.74821	0	up	LOC_Os08g43400	1148.38	2399.89	-1.06337	0	down
XLOC_042442	59.1362	201.183	-1.76639	0	down	osa-miR1846c-5p	53.8376	8.01292	2.74821	0	up	LOC_Os04g54570	13.3804	69.71	-2.38124	3.29023e-05	down
XLOC_042442	59.1362	201.183	-1.76639	0	down	osa-miR1846c-5p	53.8376	8.01292	2.74821	0	up	LOC_Os06g04900	145.296	370.55	-1.35067	5.91868e-11	down
XLOC_042442	59.1362	201.183	-1.76639	0	down	osa-miR1846c-5p	53.8376	8.01292	2.74821	0	up	LOC_Os01g24790	178.673	426.835	-1.25636	0	down
XLOC_042442	59.1362	201.183	-1.76639	0	down	osa-miR1846c-5p	53.8376	8.01292	2.74821	0	up	LOC_Os01g24790	178.673	426.835	-1.25636	0	down
XLOC_061999	366.119	131.467	1.47761	0	up	osa-miR5493	40.5044	88.6149	-1.12947	7.20336e-05	down	LOC_Os06g48030	803.094	169.011	2.24845	0	up
XLOC_051689	256.026	118.367	1.11302	0	up	osa-miR395h	3.69216	18.9833	-2.36219	3.23396e-08	down	LOC_Os05g37970	826.86	273.451	1.59636	0	up
XLOC_051689	256.026	118.367	1.11302	0	up	osa-miR395h	3.69216	18.9833	-2.36219	3.23396e-08	down	LOC_Os01g06640	1513.63	668.929	1.17809	0	up
XLOC_051689	256.026	118.367	1.11302	0	up	osa-miR395h	3.69216	18.9833	-2.36219	3.23396e-08	down	LOC_Os11g02100	129.828	29.4765	2.13896	2.11431e-12	up
XLOC_051689	256.026	118.367	1.11302	0	up	osa-miR395h	3.69216	18.9833	-2.36219	3.23396e-08	down	LOC_Os07g48280	26097	7040.4	1.89015	0	up
XLOC_051689	256.026	118.367	1.11302	0	up	osa-miR395h	3.69216	18.9833	-2.36219	3.23396e-08	down	LOC_Os05g07060	124.067	46.2519	1.42354	0.000159207	up
XLOC_051689	256.026	118.367	1.11302	0	up	osa-miR395h	3.69216	18.9833	-2.36219	3.23396e-08	down	LOC_Os10g14180	1150.83	270.417	2.08942	0	up
XLOC_051689	256.026	118.367	1.11302	0	up	osa-miR395h	3.69216	18.9833	-2.36219	3.23396e-08	down	LOC_Os12g02060	123.816	33.1275	1.9021	0	up
XLOC_051689	256.026	118.367	1.11302	0	up	osa-miR395h	3.69216	18.9833	-2.36219	3.23396e-08	down	LOC_Os02g15870	516.596	245.125	1.07552	4.14024e-12	up
XLOC_006472	27.4156	11.8839	1.20599	0.0425149	up	osa-miR395h	3.69216	18.9833	-2.36219	3.23396e-08	down	LOC_Os05g37970	826.86	273.451	1.59636	0	up
XLOC_006472	27.4156	11.8839	1.20599	0.0425149	up	osa-miR395h	3.69216	18.9833	-2.36219	3.23396e-08	down	LOC_Os01g06640	1513.63	668.929	1.17809	0	up
XLOC_006472	27.4156	11.8839	1.20599	0.0425149	up	osa-miR395h	3.69216	18.9833	-2.36219	3.23396e-08	down	LOC_Os11g02100	129.828	29.4765	2.13896	2.11431e-12	up
XLOC_006472	27.4156	11.8839	1.20599	0.0425149	up	osa-miR395h	3.69216	18.9833	-2.36219	3.23396e-08	down	LOC_Os07g48280	26097	7040.4	1.89015	0	up
XLOC_006472	27.4156	11.8839	1.20599	0.0425149	up	osa-miR395h	3.69216	18.9833	-2.36219	3.23396e-08	down	LOC_Os05g07060	124.067	46.2519	1.42354	0.000159207	up
XLOC_006472	27.4156	11.8839	1.20599	0.0425149	up	osa-miR395h	3.69216	18.9833	-2.36219	3.23396e-08	down	LOC_Os10g14180	1150.83	270.417	2.08942	0	up
XLOC_006472	27.4156	11.8839	1.20599	0.0425149	up	osa-miR395h	3.69216	18.9833	-2.36219	3.23396e-08	down	LOC_Os12g02060	123.816	33.1275	1.9021	0	up
XLOC_006472	27.4156	11.8839	1.20599	0.0425149	up	osa-miR395h	3.69216	18.9833	-2.36219	3.23396e-08	down	LOC_Os02g15870	516.596	245.125	1.07552	4.14024e-12	up
XLOC_042442	59.1362	201.183	-1.76639	0	down	osa-miR1846a-5p	172.951	38.1863	2.17924	1.70612e-10	up	LOC_Os09g32620	372.379	1291.64	-1.79436	4.18554e-14	down
XLOC_042442	59.1362	201.183	-1.76639	0	down	osa-miR1846a-5p	172.951	38.1863	2.17924	1.70612e-10	up	LOC_Os03g16500	5.20016	61.8607	-3.57239	3.73505e-09	down
XLOC_042442	59.1362	201.183	-1.76639	0	down	osa-miR1846a-5p	172.951	38.1863	2.17924	1.70612e-10	up	LOC_Os03g16500	5.20016	61.8607	-3.57239	3.73505e-09	down
XLOC_042442	59.1362	201.183	-1.76639	0	down	osa-miR1846a-5p	172.951	38.1863	2.17924	1.70612e-10	up	LOC_Os01g01190	1.13594	6.85892	-2.5941	0.0492355	down
XLOC_042442	59.1362	201.183	-1.76639	0	down	osa-miR1846a-5p	172.951	38.1863	2.17924	1.70612e-10	up	LOC_Os01g01190	1.13594	6.85892	-2.5941	0.0492355	down
XLOC_042442	59.1362	201.183	-1.76639	0	down	osa-miR1846a-5p	172.951	38.1863	2.17924	1.70612e-10	up	LOC_Os09g29670	44.2273	131.914	-1.57659	0	down
XLOC_042442	59.1362	201.183	-1.76639	0	down	osa-miR1846a-5p	172.951	38.1863	2.17924	1.70612e-10	up	LOC_Os07g38490	172.905	454.283	-1.39361	0	down
XLOC_042442	59.1362	201.183	-1.76639	0	down	osa-miR1846a-5p	172.951	38.1863	2.17924	1.70612e-10	up	LOC_Os12g02350	31.7396	65.8721	-1.05338	0.000173033	down
XLOC_042442	59.1362	201.183	-1.76639	0	down	osa-miR1846a-5p	172.951	38.1863	2.17924	1.70612e-10	up	LOC_Os12g08920	6.50579	69.837	-3.42419	0	down
XLOC_042442	59.1362	201.183	-1.76639	0	down	osa-miR1846a-5p	172.951	38.1863	2.17924	1.70612e-10	up	LOC_Os02g50990	445.777	969.237	-1.12053	0	down
XLOC_042442	59.1362	201.183	-1.76639	0	down	osa-miR1846a-5p	172.951	38.1863	2.17924	1.70612e-10	up	LOC_Os03g18140	346.133	801.242	-1.21091	0	down
XLOC_042442	59.1362	201.183	-1.76639	0	down	osa-miR1846a-5p	172.951	38.1863	2.17924	1.70612e-10	up	LOC_Os07g32020	166.052	754.924	-2.1847	0	down
XLOC_042442	59.1362	201.183	-1.76639	0	down	osa-miR1846a-5p	172.951	38.1863	2.17924	1.70612e-10	up	LOC_Os11g01620	4.32978	25.978	-2.58492	0.0223161	down
XLOC_042442	59.1362	201.183	-1.76639	0	down	osa-miR1846a-5p	172.951	38.1863	2.17924	1.70612e-10	up	LOC_Os12g08850	242.609	545.462	-1.16884	0	down
XLOC_042442	59.1362	201.183	-1.76639	0	down	osa-miR1846a-5p	172.951	38.1863	2.17924	1.70612e-10	up	LOC_Os04g52320	33.6575	111.318	-1.72569	4.71845e-13	down
XLOC_042442	59.1362	201.183	-1.76639	0	down	osa-miR1846a-5p	172.951	38.1863	2.17924	1.70612e-10	up	LOC_Os03g10090	5555.33	29025.3	-2.38537	0	down
XLOC_042442	59.1362	201.183	-1.76639	0	down	osa-miR1846a-5p	172.951	38.1863	2.17924	1.70612e-10	up	LOC_Os03g18630	12.5911	44.3973	-1.81807	8.04716e-06	down
XLOC_042442	59.1362	201.183	-1.76639	0	down	osa-miR1846a-5p	172.951	38.1863	2.17924	1.70612e-10	up	LOC_Os07g30810	110.332	354.284	-1.68306	0	down
XLOC_042442	59.1362	201.183	-1.76639	0	down	osa-miR1846a-5p	172.951	38.1863	2.17924	1.70612e-10	up	LOC_Os07g30810	110.332	354.284	-1.68306	0	down
XLOC_042442	59.1362	201.183	-1.76639	0	down	osa-miR1846a-5p	172.951	38.1863	2.17924	1.70612e-10	up	LOC_Os03g46920	30.9207	72.5986	-1.23137	5.6086e-06	down
XLOC_042442	59.1362	201.183	-1.76639	0	down	osa-miR1846a-5p	172.951	38.1863	2.17924	1.70612e-10	up	LOC_Os05g48270	53.6469	298.104	-2.47425	0	down
XLOC_042442	59.1362	201.183	-1.76639	0	down	osa-miR1846a-5p	172.951	38.1863	2.17924	1.70612e-10	up	LOC_Os08g43400	1148.38	2399.89	-1.06337	0	down
XLOC_042442	59.1362	201.183	-1.76639	0	down	osa-miR1846a-5p	172.951	38.1863	2.17924	1.70612e-10	up	LOC_Os04g54570	13.3804	69.71	-2.38124	3.29023e-05	down
XLOC_042442	59.1362	201.183	-1.76639	0	down	osa-miR1846a-5p	172.951	38.1863	2.17924	1.70612e-10	up	LOC_Os06g04900	145.296	370.55	-1.35067	5.91868e-11	down
XLOC_042442	59.1362	201.183	-1.76639	0	down	osa-miR1846a-5p	172.951	38.1863	2.17924	1.70612e-10	up	LOC_Os01g24790	178.673	426.835	-1.25636	0	down
XLOC_042442	59.1362	201.183	-1.76639	0	down	osa-miR1846a-5p	172.951	38.1863	2.17924	1.70612e-10	up	LOC_Os01g24790	178.673	426.835	-1.25636	0	down
XLOC_019099	196.787	77.9683	1.33568	0	up	osa-miR393a	597.635	1719.1	-1.52431	0	down	LOC_Os08g08580	353.649	146.734	1.26912	7.08746e-05	up
XLOC_019099	196.787	77.9683	1.33568	0	up	osa-miR393a	597.635	1719.1	-1.52431	0	down	LOC_Os08g33190	166.185	78.9078	1.07455	5.52985e-06	up
XLOC_019099	196.787	77.9683	1.33568	0	up	osa-miR393a	597.635	1719.1	-1.52431	0	down	LOC_Os04g51050	3635.04	1759.45	1.04684	0	up
XLOC_019099	196.787	77.9683	1.33568	0	up	osa-miR393a	597.635	1719.1	-1.52431	0	down	LOC_Os03g52320	23.7806	9.66703	1.29864	0.0185388	up
XLOC_019099	196.787	77.9683	1.33568	0	up	osa-miR393a	597.635	1719.1	-1.52431	0	down	LOC_Os01g33869	52.0683	10.0746	2.36968	7.60085e-06	up
XLOC_043522	88.399	260.418	-1.55873	0	down	osa-miR5829	17.0764	6.01164	1.50617	0.000886949	up	LOC_Os01g61880	225.342	725.324	-1.68651	0	down
XLOC_043522	88.399	260.418	-1.55873	0	down	osa-miR5829	17.0764	6.01164	1.50617	0.000886949	up	LOC_Os01g46030	41.3582	185.467	-2.16491	0	down
XLOC_043522	88.399	260.418	-1.55873	0	down	osa-miR5829	17.0764	6.01164	1.50617	0.000886949	up	LOC_Os04g38850	61.3992	136.046	-1.1478	0.000181645	down
XLOC_043522	88.399	260.418	-1.55873	0	down	osa-miR5829	17.0764	6.01164	1.50617	0.000886949	up	LOC_Os11g47330	382.284	859.768	-1.1693	0	down
XLOC_043522	88.399	260.418	-1.55873	0	down	osa-miR5829	17.0764	6.01164	1.50617	0.000886949	up	LOC_Os12g10220	52.3705	143.98	-1.45904	4.03249e-05	down
XLOC_002066	17.7832	56.4787	-1.66719	3.76022e-09	down	osa-miR5829	17.0764	6.01164	1.50617	0.000886949	up	LOC_Os01g61880	225.342	725.324	-1.68651	0	down
XLOC_002066	17.7832	56.4787	-1.66719	3.76022e-09	down	osa-miR5829	17.0764	6.01164	1.50617	0.000886949	up	LOC_Os01g46030	41.3582	185.467	-2.16491	0	down
XLOC_002066	17.7832	56.4787	-1.66719	3.76022e-09	down	osa-miR5829	17.0764	6.01164	1.50617	0.000886949	up	LOC_Os04g38850	61.3992	136.046	-1.1478	0.000181645	down
XLOC_002066	17.7832	56.4787	-1.66719	3.76022e-09	down	osa-miR5829	17.0764	6.01164	1.50617	0.000886949	up	LOC_Os11g47330	382.284	859.768	-1.1693	0	down
XLOC_002066	17.7832	56.4787	-1.66719	3.76022e-09	down	osa-miR5829	17.0764	6.01164	1.50617	0.000886949	up	LOC_Os12g10220	52.3705	143.98	-1.45904	4.03249e-05	down
XLOC_002440	68.6949	432.486	-2.65438	0	down	osa-miR812d	340.572	163.803	1.056	1.34781e-13	up	LOC_Os06g37300	373.499	888.359	-1.25004	0	down
XLOC_002440	68.6949	432.486	-2.65438	0	down	osa-miR812d	340.572	163.803	1.056	1.34781e-13	up	LOC_Os04g52100	801.67	1606.57	-1.0029	0	down
XLOC_002440	68.6949	432.486	-2.65438	0	down	osa-miR812d	340.572	163.803	1.056	1.34781e-13	up	LOC_Os04g08828	12.6353	55.7975	-2.14274	2.23415e-07	down
XLOC_002440	68.6949	432.486	-2.65438	0	down	osa-miR812d	340.572	163.803	1.056	1.34781e-13	up	LOC_Os08g09790	6.2771	20.4316	-1.70263	0.0296836	down
XLOC_007510	56.2832	114.504	-1.02463	6.2255e-05	down	osa-miR812d	340.572	163.803	1.056	1.34781e-13	up	LOC_Os06g37300	373.499	888.359	-1.25004	0	down
XLOC_007510	56.2832	114.504	-1.02463	6.2255e-05	down	osa-miR812d	340.572	163.803	1.056	1.34781e-13	up	LOC_Os04g52100	801.67	1606.57	-1.0029	0	down
XLOC_007510	56.2832	114.504	-1.02463	6.2255e-05	down	osa-miR812d	340.572	163.803	1.056	1.34781e-13	up	LOC_Os04g08828	12.6353	55.7975	-2.14274	2.23415e-07	down
XLOC_007510	56.2832	114.504	-1.02463	6.2255e-05	down	osa-miR812d	340.572	163.803	1.056	1.34781e-13	up	LOC_Os08g09790	6.2771	20.4316	-1.70263	0.0296836	down
XLOC_022562	49.0059	12.1755	2.00897	0.00121122	up	osa-miR166j-5p	79.6069	205.284	-1.36666	3.38625e-06	down	LOC_Os04g30240	6992.72	2196.69	1.67053	0	up
XLOC_022562	49.0059	12.1755	2.00897	0.00121122	up	osa-miR166j-5p	79.6069	205.284	-1.36666	3.38625e-06	down	LOC_Os03g19920	186.152	89.2433	1.06066	4.90719e-14	up
XLOC_061955	99.762	0	20	0	up	osa-miR166j-5p	79.6069	205.284	-1.36666	3.38625e-06	down	LOC_Os04g30240	6992.72	2196.69	1.67053	0	up
XLOC_061955	99.762	0	20	0	up	osa-miR166j-5p	79.6069	205.284	-1.36666	3.38625e-06	down	LOC_Os03g19920	186.152	89.2433	1.06066	4.90719e-14	up
XLOC_011258	22.3619	2.20074	3.34498	9.02104e-06	up	osa-miR529b	1844.69	5693.95	-1.62605	0	down	LOC_Os12g18530	152.731	74.3084	1.03939	1.2965e-09	up
XLOC_011258	22.3619	2.20074	3.34498	9.02104e-06	up	osa-miR529b	1844.69	5693.95	-1.62605	0	down	LOC_Os06g37560	1479.56	273.403	2.43607	0	up
XLOC_011258	22.3619	2.20074	3.34498	9.02104e-06	up	osa-miR529b	1844.69	5693.95	-1.62605	0	down	LOC_Os05g48200	3403.29	1566.28	1.11959	1.65445e-12	up
XLOC_011258	22.3619	2.20074	3.34498	9.02104e-06	up	osa-miR529b	1844.69	5693.95	-1.62605	0	down	LOC_Os12g41910	156.456	66.0071	1.24506	2.14784e-12	up
XLOC_011258	22.3619	2.20074	3.34498	9.02104e-06	up	osa-miR529b	1844.69	5693.95	-1.62605	0	down	LOC_Os01g02290	771.996	138.239	2.48143	0	up
XLOC_011258	22.3619	2.20074	3.34498	9.02104e-06	up	osa-miR529b	1844.69	5693.95	-1.62605	0	down	LOC_Os12g11680	313.568	140.552	1.15767	0	up
XLOC_011258	22.3619	2.20074	3.34498	9.02104e-06	up	osa-miR529b	1844.69	5693.95	-1.62605	0	down	LOC_Os03g41350	2969.73	1460.53	1.02385	0	up
XLOC_011258	22.3619	2.20074	3.34498	9.02104e-06	up	osa-miR529b	1844.69	5693.95	-1.62605	0	down	LOC_Os03g43750	37.4193	10.8336	1.78826	7.51029e-08	up
XLOC_011258	22.3619	2.20074	3.34498	9.02104e-06	up	osa-miR529b	1844.69	5693.95	-1.62605	0	down	LOC_Os08g40690	34.2918	3.78994	3.17761	0.000516553	up
XLOC_011258	22.3619	2.20074	3.34498	9.02104e-06	up	osa-miR529b	1844.69	5693.95	-1.62605	0	down	LOC_Os03g03510	8247.01	2456.47	1.74728	0	up
XLOC_011258	22.3619	2.20074	3.34498	9.02104e-06	up	osa-miR529b	1844.69	5693.95	-1.62605	0	down	LOC_Os03g06400	452.408	138.394	1.70885	0	up
XLOC_011258	22.3619	2.20074	3.34498	9.02104e-06	up	osa-miR529b	1844.69	5693.95	-1.62605	0	down	LOC_Os02g35490	938.726	353.682	1.40825	0	up
XLOC_011258	22.3619	2.20074	3.34498	9.02104e-06	up	osa-miR529b	1844.69	5693.95	-1.62605	0	down	LOC_Os04g08450	201.657	62.8333	1.6823	6.32827e-15	up
XLOC_011258	22.3619	2.20074	3.34498	9.02104e-06	up	osa-miR529b	1844.69	5693.95	-1.62605	0	down	LOC_Os09g31438	185.363	47.68	1.95889	0	up
XLOC_007510	56.2832	114.504	-1.02463	6.2255e-05	down	osa-miR2100-5p	20.5974	8.24205	1.32139	0.00169158	up	LOC_Os03g03470	354.262	746.108	-1.07457	0	down
XLOC_007510	56.2832	114.504	-1.02463	6.2255e-05	down	osa-miR2100-5p	20.5974	8.24205	1.32139	0.00169158	up	LOC_Os01g19210	8.69642	22.1214	-1.34695	0.0111538	down
XLOC_007510	56.2832	114.504	-1.02463	6.2255e-05	down	osa-miR2100-5p	20.5974	8.24205	1.32139	0.00169158	up	LOC_Os07g46470	18.8977	42.6086	-1.17293	0.00137639	down
XLOC_007510	56.2832	114.504	-1.02463	6.2255e-05	down	osa-miR2100-5p	20.5974	8.24205	1.32139	0.00169158	up	LOC_Os01g39890	284.683	610.698	-1.1011	0	down
XLOC_007510	56.2832	114.504	-1.02463	6.2255e-05	down	osa-miR2100-5p	20.5974	8.24205	1.32139	0.00169158	up	LOC_Os03g43684	1164.98	3461.53	-1.5711	0	down
XLOC_007510	56.2832	114.504	-1.02463	6.2255e-05	down	osa-miR2100-5p	20.5974	8.24205	1.32139	0.00169158	up	LOC_Os10g07010	85.3202	268.379	-1.65331	8.54095e-13	down
XLOC_007510	56.2832	114.504	-1.02463	6.2255e-05	down	osa-miR2100-5p	20.5974	8.24205	1.32139	0.00169158	up	LOC_Os04g46780	40.4214	198.708	-2.29746	0	down
XLOC_049017	14.1199	45.2023	-1.67866	4.23799e-08	down	osa-miR5149	94.9537	44.5651	1.09131	1.64861e-05	up	LOC_Os05g11990	70.0882	173.829	-1.31042	2.10159e-10	down
XLOC_049017	14.1199	45.2023	-1.67866	4.23799e-08	down	osa-miR5149	94.9537	44.5651	1.09131	1.64861e-05	up	LOC_Os01g43590	54.8418	256.485	-2.22553	0	down
XLOC_049017	14.1199	45.2023	-1.67866	4.23799e-08	down	osa-miR5149	94.9537	44.5651	1.09131	1.64861e-05	up	LOC_Os09g37710	1060.85	2517.06	-1.24652	0	down
XLOC_049017	14.1199	45.2023	-1.67866	4.23799e-08	down	osa-miR5149	94.9537	44.5651	1.09131	1.64861e-05	up	LOC_Os04g49500	111.682	226.915	-1.02275	6.32345e-06	down
XLOC_049017	14.1199	45.2023	-1.67866	4.23799e-08	down	osa-miR5149	94.9537	44.5651	1.09131	1.64861e-05	up	LOC_Os04g49500	111.682	226.915	-1.02275	6.32345e-06	down
XLOC_049017	14.1199	45.2023	-1.67866	4.23799e-08	down	osa-miR5149	94.9537	44.5651	1.09131	1.64861e-05	up	LOC_Os12g39980	93.6842	262.041	-1.48392	8.29219e-10	down
XLOC_049017	14.1199	45.2023	-1.67866	4.23799e-08	down	osa-miR5149	94.9537	44.5651	1.09131	1.64861e-05	up	LOC_Os06g45480	4601.69	9500.11	-1.04578	0	down
XLOC_049017	14.1199	45.2023	-1.67866	4.23799e-08	down	osa-miR5149	94.9537	44.5651	1.09131	1.64861e-05	up	LOC_Os12g12470	82.7235	339.681	-2.03781	0	down
XLOC_049017	14.1199	45.2023	-1.67866	4.23799e-08	down	osa-miR5149	94.9537	44.5651	1.09131	1.64861e-05	up	LOC_Os09g25810	16.0653	49.7632	-1.63113	0.000491095	down
XLOC_030530	11.8998	151.095	-3.66645	0	down	osa-miR5149	94.9537	44.5651	1.09131	1.64861e-05	up	LOC_Os05g11990	70.0882	173.829	-1.31042	2.10159e-10	down
XLOC_030530	11.8998	151.095	-3.66645	0	down	osa-miR5149	94.9537	44.5651	1.09131	1.64861e-05	up	LOC_Os01g43590	54.8418	256.485	-2.22553	0	down
XLOC_030530	11.8998	151.095	-3.66645	0	down	osa-miR5149	94.9537	44.5651	1.09131	1.64861e-05	up	LOC_Os09g37710	1060.85	2517.06	-1.24652	0	down
XLOC_030530	11.8998	151.095	-3.66645	0	down	osa-miR5149	94.9537	44.5651	1.09131	1.64861e-05	up	LOC_Os04g49500	111.682	226.915	-1.02275	6.32345e-06	down
XLOC_030530	11.8998	151.095	-3.66645	0	down	osa-miR5149	94.9537	44.5651	1.09131	1.64861e-05	up	LOC_Os04g49500	111.682	226.915	-1.02275	6.32345e-06	down
XLOC_030530	11.8998	151.095	-3.66645	0	down	osa-miR5149	94.9537	44.5651	1.09131	1.64861e-05	up	LOC_Os12g39980	93.6842	262.041	-1.48392	8.29219e-10	down
XLOC_030530	11.8998	151.095	-3.66645	0	down	osa-miR5149	94.9537	44.5651	1.09131	1.64861e-05	up	LOC_Os06g45480	4601.69	9500.11	-1.04578	0	down
XLOC_030530	11.8998	151.095	-3.66645	0	down	osa-miR5149	94.9537	44.5651	1.09131	1.64861e-05	up	LOC_Os12g12470	82.7235	339.681	-2.03781	0	down
XLOC_030530	11.8998	151.095	-3.66645	0	down	osa-miR5149	94.9537	44.5651	1.09131	1.64861e-05	up	LOC_Os09g25810	16.0653	49.7632	-1.63113	0.000491095	down
XLOC_035677	23.8878	5.32325	2.1659	0.00539532	up	osa-miR444d.3	2334.11	4873	-1.06194	0.00229654	down	LOC_Os07g35810	244.822	96.3755	1.34499	6.10623e-15	up
XLOC_035677	23.8878	5.32325	2.1659	0.00539532	up	osa-miR444d.3	2334.11	4873	-1.06194	0.00229654	down	LOC_Os01g06640	1513.63	668.929	1.17809	0	up
XLOC_035677	23.8878	5.32325	2.1659	0.00539532	up	osa-miR444d.3	2334.11	4873	-1.06194	0.00229654	down	LOC_Os09g04339	25.9642	3.09033	3.07069	0.000708191	up
XLOC_035677	23.8878	5.32325	2.1659	0.00539532	up	osa-miR444d.3	2334.11	4873	-1.06194	0.00229654	down	LOC_Os05g18780	24.7175	4.10062	2.59162	0.0024851	up
XLOC_035677	23.8878	5.32325	2.1659	0.00539532	up	osa-miR444d.3	2334.11	4873	-1.06194	0.00229654	down	LOC_Os03g22620	23992.3	5121.2	2.22802	0	up
XLOC_035677	23.8878	5.32325	2.1659	0.00539532	up	osa-miR444d.3	2334.11	4873	-1.06194	0.00229654	down	LOC_Os04g27094	41.1957	11.9977	1.77973	1.78059e-07	up
XLOC_035677	23.8878	5.32325	2.1659	0.00539532	up	osa-miR444d.3	2334.11	4873	-1.06194	0.00229654	down	LOC_Os11g36400	859.485	345.199	1.31604	0	up
XLOC_035677	23.8878	5.32325	2.1659	0.00539532	up	osa-miR444d.3	2334.11	4873	-1.06194	0.00229654	down	LOC_Os11g36860	19.237	0	20	0.00779842	up
XLOC_035677	23.8878	5.32325	2.1659	0.00539532	up	osa-miR444d.3	2334.11	4873	-1.06194	0.00229654	down	LOC_Os11g14460	10.3783	1.6311	2.66966	0.00544158	up
XLOC_035677	23.8878	5.32325	2.1659	0.00539532	up	osa-miR444d.3	2334.11	4873	-1.06194	0.00229654	down	LOC_Os09g39770	1234.18	419.978	1.55517	0	up
XLOC_035677	23.8878	5.32325	2.1659	0.00539532	up	osa-miR444d.3	2334.11	4873	-1.06194	0.00229654	down	LOC_Os10g35110	15483.8	875.279	4.14487	0	up
XLOC_035677	23.8878	5.32325	2.1659	0.00539532	up	osa-miR444d.3	2334.11	4873	-1.06194	0.00229654	down	LOC_Os02g50805	10.5699	0.299728	5.14017	0.00677927	up
XLOC_061955	99.762	0	20	0	up	osa-miR444d.3	2334.11	4873	-1.06194	0.00229654	down	LOC_Os07g35810	244.822	96.3755	1.34499	6.10623e-15	up
XLOC_061955	99.762	0	20	0	up	osa-miR444d.3	2334.11	4873	-1.06194	0.00229654	down	LOC_Os01g06640	1513.63	668.929	1.17809	0	up
XLOC_061955	99.762	0	20	0	up	osa-miR444d.3	2334.11	4873	-1.06194	0.00229654	down	LOC_Os09g04339	25.9642	3.09033	3.07069	0.000708191	up
XLOC_061955	99.762	0	20	0	up	osa-miR444d.3	2334.11	4873	-1.06194	0.00229654	down	LOC_Os05g18780	24.7175	4.10062	2.59162	0.0024851	up
XLOC_061955	99.762	0	20	0	up	osa-miR444d.3	2334.11	4873	-1.06194	0.00229654	down	LOC_Os03g22620	23992.3	5121.2	2.22802	0	up
XLOC_061955	99.762	0	20	0	up	osa-miR444d.3	2334.11	4873	-1.06194	0.00229654	down	LOC_Os04g27094	41.1957	11.9977	1.77973	1.78059e-07	up
XLOC_061955	99.762	0	20	0	up	osa-miR444d.3	2334.11	4873	-1.06194	0.00229654	down	LOC_Os11g36400	859.485	345.199	1.31604	0	up
XLOC_061955	99.762	0	20	0	up	osa-miR444d.3	2334.11	4873	-1.06194	0.00229654	down	LOC_Os11g36860	19.237	0	20	0.00779842	up
XLOC_061955	99.762	0	20	0	up	osa-miR444d.3	2334.11	4873	-1.06194	0.00229654	down	LOC_Os11g14460	10.3783	1.6311	2.66966	0.00544158	up
XLOC_061955	99.762	0	20	0	up	osa-miR444d.3	2334.11	4873	-1.06194	0.00229654	down	LOC_Os09g39770	1234.18	419.978	1.55517	0	up
XLOC_061955	99.762	0	20	0	up	osa-miR444d.3	2334.11	4873	-1.06194	0.00229654	down	LOC_Os10g35110	15483.8	875.279	4.14487	0	up
XLOC_061955	99.762	0	20	0	up	osa-miR444d.3	2334.11	4873	-1.06194	0.00229654	down	LOC_Os02g50805	10.5699	0.299728	5.14017	0.00677927	up
XLOC_042442	59.1362	201.183	-1.76639	0	down	osa-miR1846b-5p	167.696	36.3549	2.20563	0	up	LOC_Os09g32620	372.379	1291.64	-1.79436	4.18554e-14	down
XLOC_042442	59.1362	201.183	-1.76639	0	down	osa-miR1846b-5p	167.696	36.3549	2.20563	0	up	LOC_Os03g16500	5.20016	61.8607	-3.57239	3.73505e-09	down
XLOC_042442	59.1362	201.183	-1.76639	0	down	osa-miR1846b-5p	167.696	36.3549	2.20563	0	up	LOC_Os03g16500	5.20016	61.8607	-3.57239	3.73505e-09	down
XLOC_042442	59.1362	201.183	-1.76639	0	down	osa-miR1846b-5p	167.696	36.3549	2.20563	0	up	LOC_Os01g01190	1.13594	6.85892	-2.5941	0.0492355	down
XLOC_042442	59.1362	201.183	-1.76639	0	down	osa-miR1846b-5p	167.696	36.3549	2.20563	0	up	LOC_Os01g01190	1.13594	6.85892	-2.5941	0.0492355	down
XLOC_042442	59.1362	201.183	-1.76639	0	down	osa-miR1846b-5p	167.696	36.3549	2.20563	0	up	LOC_Os09g29670	44.2273	131.914	-1.57659	0	down
XLOC_042442	59.1362	201.183	-1.76639	0	down	osa-miR1846b-5p	167.696	36.3549	2.20563	0	up	LOC_Os07g38490	172.905	454.283	-1.39361	0	down
XLOC_042442	59.1362	201.183	-1.76639	0	down	osa-miR1846b-5p	167.696	36.3549	2.20563	0	up	LOC_Os12g02350	31.7396	65.8721	-1.05338	0.000173033	down
XLOC_042442	59.1362	201.183	-1.76639	0	down	osa-miR1846b-5p	167.696	36.3549	2.20563	0	up	LOC_Os12g08920	6.50579	69.837	-3.42419	0	down
XLOC_042442	59.1362	201.183	-1.76639	0	down	osa-miR1846b-5p	167.696	36.3549	2.20563	0	up	LOC_Os02g50990	445.777	969.237	-1.12053	0	down
XLOC_042442	59.1362	201.183	-1.76639	0	down	osa-miR1846b-5p	167.696	36.3549	2.20563	0	up	LOC_Os03g18140	346.133	801.242	-1.21091	0	down
XLOC_042442	59.1362	201.183	-1.76639	0	down	osa-miR1846b-5p	167.696	36.3549	2.20563	0	up	LOC_Os07g32020	166.052	754.924	-2.1847	0	down
XLOC_042442	59.1362	201.183	-1.76639	0	down	osa-miR1846b-5p	167.696	36.3549	2.20563	0	up	LOC_Os11g01620	4.32978	25.978	-2.58492	0.0223161	down
XLOC_042442	59.1362	201.183	-1.76639	0	down	osa-miR1846b-5p	167.696	36.3549	2.20563	0	up	LOC_Os12g08850	242.609	545.462	-1.16884	0	down
XLOC_042442	59.1362	201.183	-1.76639	0	down	osa-miR1846b-5p	167.696	36.3549	2.20563	0	up	LOC_Os04g52320	33.6575	111.318	-1.72569	4.71845e-13	down
XLOC_042442	59.1362	201.183	-1.76639	0	down	osa-miR1846b-5p	167.696	36.3549	2.20563	0	up	LOC_Os03g10090	5555.33	29025.3	-2.38537	0	down
XLOC_042442	59.1362	201.183	-1.76639	0	down	osa-miR1846b-5p	167.696	36.3549	2.20563	0	up	LOC_Os03g18630	12.5911	44.3973	-1.81807	8.04716e-06	down
XLOC_042442	59.1362	201.183	-1.76639	0	down	osa-miR1846b-5p	167.696	36.3549	2.20563	0	up	LOC_Os07g30810	110.332	354.284	-1.68306	0	down
XLOC_042442	59.1362	201.183	-1.76639	0	down	osa-miR1846b-5p	167.696	36.3549	2.20563	0	up	LOC_Os07g30810	110.332	354.284	-1.68306	0	down
XLOC_042442	59.1362	201.183	-1.76639	0	down	osa-miR1846b-5p	167.696	36.3549	2.20563	0	up	LOC_Os03g46920	30.9207	72.5986	-1.23137	5.6086e-06	down
XLOC_042442	59.1362	201.183	-1.76639	0	down	osa-miR1846b-5p	167.696	36.3549	2.20563	0	up	LOC_Os05g48270	53.6469	298.104	-2.47425	0	down
XLOC_042442	59.1362	201.183	-1.76639	0	down	osa-miR1846b-5p	167.696	36.3549	2.20563	0	up	LOC_Os08g43400	1148.38	2399.89	-1.06337	0	down
XLOC_042442	59.1362	201.183	-1.76639	0	down	osa-miR1846b-5p	167.696	36.3549	2.20563	0	up	LOC_Os04g54570	13.3804	69.71	-2.38124	3.29023e-05	down
XLOC_042442	59.1362	201.183	-1.76639	0	down	osa-miR1846b-5p	167.696	36.3549	2.20563	0	up	LOC_Os06g04900	145.296	370.55	-1.35067	5.91868e-11	down
XLOC_042442	59.1362	201.183	-1.76639	0	down	osa-miR1846b-5p	167.696	36.3549	2.20563	0	up	LOC_Os01g24790	178.673	426.835	-1.25636	0	down
XLOC_042442	59.1362	201.183	-1.76639	0	down	osa-miR1846b-5p	167.696	36.3549	2.20563	0	up	LOC_Os01g24790	178.673	426.835	-1.25636	0	down
XLOC_029633	58.3181	18.0025	1.69575	2.84461e-07	up	osa-miR396c-5p	1587.28	3311.32	-1.06085	0.000515953	down	LOC_Os01g50100	5198.45	2595.21	1.00223	0	up
XLOC_029633	58.3181	18.0025	1.69575	2.84461e-07	up	osa-miR396c-5p	1587.28	3311.32	-1.06085	0.000515953	down	ChrSy.fgenesh.gene.21	10.2602	2.22344	2.20619	0.0215209	up
XLOC_029633	58.3181	18.0025	1.69575	2.84461e-07	up	osa-miR396c-5p	1587.28	3311.32	-1.06085	0.000515953	down	LOC_Os04g42430	3971.13	1879.08	1.07952	0	up
XLOC_029633	58.3181	18.0025	1.69575	2.84461e-07	up	osa-miR396c-5p	1587.28	3311.32	-1.06085	0.000515953	down	LOC_Os06g28000	66.5182	25.2428	1.39788	3.22634e-10	up
XLOC_029633	58.3181	18.0025	1.69575	2.84461e-07	up	osa-miR396c-5p	1587.28	3311.32	-1.06085	0.000515953	down	LOC_Os04g05650	639.076	147.536	2.11492	1.86184e-13	up
XLOC_029633	58.3181	18.0025	1.69575	2.84461e-07	up	osa-miR396c-5p	1587.28	3311.32	-1.06085	0.000515953	down	LOC_Os02g15160	138.709	32.8569	2.07779	0	up
XLOC_029633	58.3181	18.0025	1.69575	2.84461e-07	up	osa-miR396c-5p	1587.28	3311.32	-1.06085	0.000515953	down	LOC_Os03g47140	72.1755	21.737	1.73135	6.95e-14	up
XLOC_029633	58.3181	18.0025	1.69575	2.84461e-07	up	osa-miR396c-5p	1587.28	3311.32	-1.06085	0.000515953	down	LOC_Os03g21800	189.729	67.7407	1.48585	0	up
XLOC_029633	58.3181	18.0025	1.69575	2.84461e-07	up	osa-miR396c-5p	1587.28	3311.32	-1.06085	0.000515953	down	LOC_Os02g47470	7019.54	1432.74	2.2926	0	up
XLOC_029633	58.3181	18.0025	1.69575	2.84461e-07	up	osa-miR396c-5p	1587.28	3311.32	-1.06085	0.000515953	down	LOC_Os08g19540	32.61	9.27426	1.81401	6.52318e-06	up
XLOC_029633	58.3181	18.0025	1.69575	2.84461e-07	up	osa-miR396c-5p	1587.28	3311.32	-1.06085	0.000515953	down	LOC_Os10g32680	4666.84	2303.07	1.01889	0	up
XLOC_061999	366.119	131.467	1.47761	0	up	osa-miR396c-5p	1587.28	3311.32	-1.06085	0.000515953	down	LOC_Os01g50100	5198.45	2595.21	1.00223	0	up
XLOC_061999	366.119	131.467	1.47761	0	up	osa-miR396c-5p	1587.28	3311.32	-1.06085	0.000515953	down	ChrSy.fgenesh.gene.21	10.2602	2.22344	2.20619	0.0215209	up
XLOC_061999	366.119	131.467	1.47761	0	up	osa-miR396c-5p	1587.28	3311.32	-1.06085	0.000515953	down	LOC_Os04g42430	3971.13	1879.08	1.07952	0	up
XLOC_061999	366.119	131.467	1.47761	0	up	osa-miR396c-5p	1587.28	3311.32	-1.06085	0.000515953	down	LOC_Os06g28000	66.5182	25.2428	1.39788	3.22634e-10	up
XLOC_061999	366.119	131.467	1.47761	0	up	osa-miR396c-5p	1587.28	3311.32	-1.06085	0.000515953	down	LOC_Os04g05650	639.076	147.536	2.11492	1.86184e-13	up
XLOC_061999	366.119	131.467	1.47761	0	up	osa-miR396c-5p	1587.28	3311.32	-1.06085	0.000515953	down	LOC_Os02g15160	138.709	32.8569	2.07779	0	up
XLOC_061999	366.119	131.467	1.47761	0	up	osa-miR396c-5p	1587.28	3311.32	-1.06085	0.000515953	down	LOC_Os03g47140	72.1755	21.737	1.73135	6.95e-14	up
XLOC_061999	366.119	131.467	1.47761	0	up	osa-miR396c-5p	1587.28	3311.32	-1.06085	0.000515953	down	LOC_Os03g21800	189.729	67.7407	1.48585	0	up
XLOC_061999	366.119	131.467	1.47761	0	up	osa-miR396c-5p	1587.28	3311.32	-1.06085	0.000515953	down	LOC_Os02g47470	7019.54	1432.74	2.2926	0	up
XLOC_061999	366.119	131.467	1.47761	0	up	osa-miR396c-5p	1587.28	3311.32	-1.06085	0.000515953	down	LOC_Os08g19540	32.61	9.27426	1.81401	6.52318e-06	up
XLOC_061999	366.119	131.467	1.47761	0	up	osa-miR396c-5p	1587.28	3311.32	-1.06085	0.000515953	down	LOC_Os10g32680	4666.84	2303.07	1.01889	0	up
XLOC_055549	9.67405	32.9136	-1.76649	6.58174e-05	down	osa-miR164c	92.3378	29.4932	1.64654	5.49143e-10	up	LOC_Os05g10690	1695.31	4047.53	-1.25549	0	down
XLOC_055549	9.67405	32.9136	-1.76649	6.58174e-05	down	osa-miR164c	92.3378	29.4932	1.64654	5.49143e-10	up	LOC_Os08g01480	12.923	131.93	-3.35176	0	down
XLOC_055549	9.67405	32.9136	-1.76649	6.58174e-05	down	osa-miR164c	92.3378	29.4932	1.64654	5.49143e-10	up	LOC_Os07g18240	419.291	1536.3	-1.87344	0	down
XLOC_055549	9.67405	32.9136	-1.76649	6.58174e-05	down	osa-miR164c	92.3378	29.4932	1.64654	5.49143e-10	up	LOC_Os01g01190	1.13594	6.85892	-2.5941	0.0492355	down
XLOC_055549	9.67405	32.9136	-1.76649	6.58174e-05	down	osa-miR164c	92.3378	29.4932	1.64654	5.49143e-10	up	LOC_Os02g46970	20.1517	641.1	-4.99158	0	down
XLOC_055549	9.67405	32.9136	-1.76649	6.58174e-05	down	osa-miR164c	92.3378	29.4932	1.64654	5.49143e-10	up	LOC_Os08g44870	286.313	573.109	-1.00122	5.36238e-14	down
XLOC_055549	9.67405	32.9136	-1.76649	6.58174e-05	down	osa-miR164c	92.3378	29.4932	1.64654	5.49143e-10	up	LOC_Os07g24230	48.9188	116.039	-1.24615	1.28412e-07	down
XLOC_055549	9.67405	32.9136	-1.76649	6.58174e-05	down	osa-miR164c	92.3378	29.4932	1.64654	5.49143e-10	up	LOC_Os09g21120	78.8661	285.973	-1.8584	0.00190703	down
XLOC_055549	9.67405	32.9136	-1.76649	6.58174e-05	down	osa-miR164c	92.3378	29.4932	1.64654	5.49143e-10	up	LOC_Os05g39850	70.6709	154.478	-1.12821	6.13741e-08	down
XLOC_055549	9.67405	32.9136	-1.76649	6.58174e-05	down	osa-miR164c	92.3378	29.4932	1.64654	5.49143e-10	up	LOC_Os09g16449	302.835	1092.67	-1.85126	0	down
XLOC_055549	9.67405	32.9136	-1.76649	6.58174e-05	down	osa-miR164c	92.3378	29.4932	1.64654	5.49143e-10	up	LOC_Os01g43460	64.1799	191.089	-1.57405	0	down
XLOC_055549	9.67405	32.9136	-1.76649	6.58174e-05	down	osa-miR164c	92.3378	29.4932	1.64654	5.49143e-10	up	LOC_Os10g34230	160.815	348.679	-1.1165	0	down
XLOC_055549	9.67405	32.9136	-1.76649	6.58174e-05	down	osa-miR164c	92.3378	29.4932	1.64654	5.49143e-10	up	LOC_Os02g37690	326.661	1919.36	-2.55476	0	down
XLOC_055549	9.67405	32.9136	-1.76649	6.58174e-05	down	osa-miR164c	92.3378	29.4932	1.64654	5.49143e-10	up	LOC_Os06g10980	10.4004	57.9254	-2.47755	0.000513233	down
XLOC_055549	9.67405	32.9136	-1.76649	6.58174e-05	down	osa-miR164c	92.3378	29.4932	1.64654	5.49143e-10	up	LOC_Os06g40190	1209.68	2502.55	-1.04878	0	down
XLOC_055549	9.67405	32.9136	-1.76649	6.58174e-05	down	osa-miR164c	92.3378	29.4932	1.64654	5.49143e-10	up	LOC_Os10g12400	6.66066	22.5246	-1.75776	0.000279075	down
XLOC_035677	23.8878	5.32325	2.1659	0.00539532	up	osa-miR172c	96.3092	206.19	-1.09823	0.00154863	down	LOC_Os01g61044	626.848	287.289	1.12561	2.22045e-16	up
XLOC_035677	23.8878	5.32325	2.1659	0.00539532	up	osa-miR172c	96.3092	206.19	-1.09823	0.00154863	down	LOC_Os01g20730	16.4709	3.45792	2.25194	0.00349788	up
XLOC_035677	23.8878	5.32325	2.1659	0.00539532	up	osa-miR172c	96.3092	206.19	-1.09823	0.00154863	down	LOC_Os04g41960	11482.5	5649.35	1.02327	0	up
XLOC_035677	23.8878	5.32325	2.1659	0.00539532	up	osa-miR172c	96.3092	206.19	-1.09823	0.00154863	down	LOC_Os04g52920	85.6668	33.4989	1.35462	3.66662e-11	up
XLOC_035677	23.8878	5.32325	2.1659	0.00539532	up	osa-miR172c	96.3092	206.19	-1.09823	0.00154863	down	LOC_Os11g36400	859.485	345.199	1.31604	0	up
XLOC_035677	23.8878	5.32325	2.1659	0.00539532	up	osa-miR172c	96.3092	206.19	-1.09823	0.00154863	down	LOC_Os02g18510	105.302	49.6276	1.08532	0.000112414	up
XLOC_035677	23.8878	5.32325	2.1659	0.00539532	up	osa-miR172c	96.3092	206.19	-1.09823	0.00154863	down	LOC_Os02g22160	465.104	219.039	1.08637	5.56092e-08	up
XLOC_051689	256.026	118.367	1.11302	0	up	osa-miR2871b	8.97701	37.0568	-2.04543	1.42334e-08	down	LOC_Os09g30454	864.271	370.468	1.22214	0	up
XLOC_051689	256.026	118.367	1.11302	0	up	osa-miR2871b	8.97701	37.0568	-2.04543	1.42334e-08	down	LOC_Os12g24110	6.69021	0.306843	4.44648	0.0309382	up
XLOC_051689	256.026	118.367	1.11302	0	up	osa-miR2871b	8.97701	37.0568	-2.04543	1.42334e-08	down	LOC_Os02g31890	8.49739	0.678274	3.64708	0.0252422	up
XLOC_051689	256.026	118.367	1.11302	0	up	osa-miR2871b	8.97701	37.0568	-2.04543	1.42334e-08	down	LOC_Os09g25200	128.928	41.303	1.64224	0	up
XLOC_051689	256.026	118.367	1.11302	0	up	osa-miR2871b	8.97701	37.0568	-2.04543	1.42334e-08	down	LOC_Os07g46280	2299.04	803.004	1.51755	0	up
XLOC_051689	256.026	118.367	1.11302	0	up	osa-miR2871b	8.97701	37.0568	-2.04543	1.42334e-08	down	LOC_Os03g06390	3978.36	1451.33	1.4548	4.32987e-15	up
XLOC_051689	256.026	118.367	1.11302	0	up	osa-miR2871b	8.97701	37.0568	-2.04543	1.42334e-08	down	LOC_Os12g03640	721.129	67.0242	3.42751	0	up
XLOC_051689	256.026	118.367	1.11302	0	up	osa-miR2871b	8.97701	37.0568	-2.04543	1.42334e-08	down	LOC_Os11g10770	972.898	469.751	1.05039	5.34531e-08	up
XLOC_051689	256.026	118.367	1.11302	0	up	osa-miR2871b	8.97701	37.0568	-2.04543	1.42334e-08	down	LOC_Os08g28170	81.735	36.2419	1.1733	7.29349e-08	up
XLOC_051689	256.026	118.367	1.11302	0	up	osa-miR2871b	8.97701	37.0568	-2.04543	1.42334e-08	down	LOC_Os10g39260	1066.55	110.313	3.27328	0	up
XLOC_051689	256.026	118.367	1.11302	0	up	osa-miR2871b	8.97701	37.0568	-2.04543	1.42334e-08	down	LOC_Os08g39570	22.0177	6.78722	1.69777	0.0136739	up
XLOC_051689	256.026	118.367	1.11302	0	up	osa-miR2871b	8.97701	37.0568	-2.04543	1.42334e-08	down	LOC_Os03g06400	452.408	138.394	1.70885	0	up
XLOC_051689	256.026	118.367	1.11302	0	up	osa-miR2871b	8.97701	37.0568	-2.04543	1.42334e-08	down	LOC_Os01g29450	28.3244	11.6792	1.2781	0.00609772	up
XLOC_051689	256.026	118.367	1.11302	0	up	osa-miR2871b	8.97701	37.0568	-2.04543	1.42334e-08	down	LOC_Os03g21850	1092.55	443.033	1.30221	2.70117e-13	up
XLOC_051689	256.026	118.367	1.11302	0	up	osa-miR2871b	8.97701	37.0568	-2.04543	1.42334e-08	down	LOC_Os01g07130	88.1967	11.9027	2.88943	2.75335e-14	up
XLOC_051689	256.026	118.367	1.11302	0	up	osa-miR2871b	8.97701	37.0568	-2.04543	1.42334e-08	down	LOC_Os12g44220	103.937	36.6565	1.50357	8.24494e-08	up
XLOC_051689	256.026	118.367	1.11302	0	up	osa-miR2871b	8.97701	37.0568	-2.04543	1.42334e-08	down	LOC_Os04g08450	201.657	62.8333	1.6823	6.32827e-15	up
XLOC_051689	256.026	118.367	1.11302	0	up	osa-miR2871b	8.97701	37.0568	-2.04543	1.42334e-08	down	LOC_Os08g34310	17.4814	3.15108	2.4719	0.011151	up
XLOC_051689	256.026	118.367	1.11302	0	up	osa-miR2871b	8.97701	37.0568	-2.04543	1.42334e-08	down	LOC_Os10g41390	525.816	198.307	1.40682	0	up
XLOC_051689	256.026	118.367	1.11302	0	up	osa-miR2871b	8.97701	37.0568	-2.04543	1.42334e-08	down	LOC_Os10g41390	525.816	198.307	1.40682	0	up
XLOC_051689	256.026	118.367	1.11302	0	up	osa-miR2871b	8.97701	37.0568	-2.04543	1.42334e-08	down	LOC_Os07g33450	11.0643	0.60657	4.18909	2.06452e-05	up
XLOC_051689	256.026	118.367	1.11302	0	up	osa-miR2871b	8.97701	37.0568	-2.04543	1.42334e-08	down	LOC_Os01g02300	521.494	121.989	2.0959	0	up
XLOC_061999	366.119	131.467	1.47761	0	up	osa-miR2871b	8.97701	37.0568	-2.04543	1.42334e-08	down	LOC_Os09g30454	864.271	370.468	1.22214	0	up
XLOC_061999	366.119	131.467	1.47761	0	up	osa-miR2871b	8.97701	37.0568	-2.04543	1.42334e-08	down	LOC_Os12g24110	6.69021	0.306843	4.44648	0.0309382	up
XLOC_061999	366.119	131.467	1.47761	0	up	osa-miR2871b	8.97701	37.0568	-2.04543	1.42334e-08	down	LOC_Os02g31890	8.49739	0.678274	3.64708	0.0252422	up
XLOC_061999	366.119	131.467	1.47761	0	up	osa-miR2871b	8.97701	37.0568	-2.04543	1.42334e-08	down	LOC_Os09g25200	128.928	41.303	1.64224	0	up
XLOC_061999	366.119	131.467	1.47761	0	up	osa-miR2871b	8.97701	37.0568	-2.04543	1.42334e-08	down	LOC_Os07g46280	2299.04	803.004	1.51755	0	up
XLOC_061999	366.119	131.467	1.47761	0	up	osa-miR2871b	8.97701	37.0568	-2.04543	1.42334e-08	down	LOC_Os03g06390	3978.36	1451.33	1.4548	4.32987e-15	up
XLOC_061999	366.119	131.467	1.47761	0	up	osa-miR2871b	8.97701	37.0568	-2.04543	1.42334e-08	down	LOC_Os12g03640	721.129	67.0242	3.42751	0	up
XLOC_061999	366.119	131.467	1.47761	0	up	osa-miR2871b	8.97701	37.0568	-2.04543	1.42334e-08	down	LOC_Os11g10770	972.898	469.751	1.05039	5.34531e-08	up
XLOC_061999	366.119	131.467	1.47761	0	up	osa-miR2871b	8.97701	37.0568	-2.04543	1.42334e-08	down	LOC_Os08g28170	81.735	36.2419	1.1733	7.29349e-08	up
XLOC_061999	366.119	131.467	1.47761	0	up	osa-miR2871b	8.97701	37.0568	-2.04543	1.42334e-08	down	LOC_Os10g39260	1066.55	110.313	3.27328	0	up
XLOC_061999	366.119	131.467	1.47761	0	up	osa-miR2871b	8.97701	37.0568	-2.04543	1.42334e-08	down	LOC_Os08g39570	22.0177	6.78722	1.69777	0.0136739	up
XLOC_061999	366.119	131.467	1.47761	0	up	osa-miR2871b	8.97701	37.0568	-2.04543	1.42334e-08	down	LOC_Os03g06400	452.408	138.394	1.70885	0	up
XLOC_061999	366.119	131.467	1.47761	0	up	osa-miR2871b	8.97701	37.0568	-2.04543	1.42334e-08	down	LOC_Os01g29450	28.3244	11.6792	1.2781	0.00609772	up
XLOC_061999	366.119	131.467	1.47761	0	up	osa-miR2871b	8.97701	37.0568	-2.04543	1.42334e-08	down	LOC_Os03g21850	1092.55	443.033	1.30221	2.70117e-13	up
XLOC_061999	366.119	131.467	1.47761	0	up	osa-miR2871b	8.97701	37.0568	-2.04543	1.42334e-08	down	LOC_Os01g07130	88.1967	11.9027	2.88943	2.75335e-14	up
XLOC_061999	366.119	131.467	1.47761	0	up	osa-miR2871b	8.97701	37.0568	-2.04543	1.42334e-08	down	LOC_Os12g44220	103.937	36.6565	1.50357	8.24494e-08	up
XLOC_061999	366.119	131.467	1.47761	0	up	osa-miR2871b	8.97701	37.0568	-2.04543	1.42334e-08	down	LOC_Os04g08450	201.657	62.8333	1.6823	6.32827e-15	up
XLOC_061999	366.119	131.467	1.47761	0	up	osa-miR2871b	8.97701	37.0568	-2.04543	1.42334e-08	down	LOC_Os08g34310	17.4814	3.15108	2.4719	0.011151	up
XLOC_061999	366.119	131.467	1.47761	0	up	osa-miR2871b	8.97701	37.0568	-2.04543	1.42334e-08	down	LOC_Os10g41390	525.816	198.307	1.40682	0	up
XLOC_061999	366.119	131.467	1.47761	0	up	osa-miR2871b	8.97701	37.0568	-2.04543	1.42334e-08	down	LOC_Os10g41390	525.816	198.307	1.40682	0	up
XLOC_061999	366.119	131.467	1.47761	0	up	osa-miR2871b	8.97701	37.0568	-2.04543	1.42334e-08	down	LOC_Os07g33450	11.0643	0.60657	4.18909	2.06452e-05	up
XLOC_061999	366.119	131.467	1.47761	0	up	osa-miR2871b	8.97701	37.0568	-2.04543	1.42334e-08	down	LOC_Os01g02300	521.494	121.989	2.0959	0	up
XLOC_058839	94.5977	46.2161	1.03341	0.000601756	up	osa-miR821b	14.9411	40.0042	-1.42086	7.6086e-05	down	LOC_Os10g31850	3993.55	1056.87	1.91788	0	up
XLOC_058839	94.5977	46.2161	1.03341	0.000601756	up	osa-miR821b	14.9411	40.0042	-1.42086	7.6086e-05	down	LOC_Os05g27060	56.8109	19.3664	1.55262	0.00151905	up
XLOC_058839	94.5977	46.2161	1.03341	0.000601756	up	osa-miR821b	14.9411	40.0042	-1.42086	7.6086e-05	down	LOC_Os08g23780	1475.84	702.986	1.06997	0	up
XLOC_058839	94.5977	46.2161	1.03341	0.000601756	up	osa-miR821b	14.9411	40.0042	-1.42086	7.6086e-05	down	LOC_Os08g07080	6769.65	2913.72	1.21622	0	up
XLOC_058839	94.5977	46.2161	1.03341	0.000601756	up	osa-miR821b	14.9411	40.0042	-1.42086	7.6086e-05	down	LOC_Os05g04490	191.551	88.6103	1.11218	0	up
XLOC_058839	94.5977	46.2161	1.03341	0.000601756	up	osa-miR821b	14.9411	40.0042	-1.42086	7.6086e-05	down	LOC_Os11g45710	1147.34	548.006	1.06603	0	up
XLOC_058839	94.5977	46.2161	1.03341	0.000601756	up	osa-miR821b	14.9411	40.0042	-1.42086	7.6086e-05	down	LOC_Os08g03180	17.3487	2.81906	2.62154	2.81319e-05	up
XLOC_058839	94.5977	46.2161	1.03341	0.000601756	up	osa-miR821b	14.9411	40.0042	-1.42086	7.6086e-05	down	LOC_Os08g36910	179.668	18.0246	3.3173	0	up
XLOC_058839	94.5977	46.2161	1.03341	0.000601756	up	osa-miR821b	14.9411	40.0042	-1.42086	7.6086e-05	down	LOC_Os10g31850	3993.55	1056.87	1.91788	0	up
XLOC_058839	94.5977	46.2161	1.03341	0.000601756	up	osa-miR821b	14.9411	40.0042	-1.42086	7.6086e-05	down	LOC_Os05g27060	56.8109	19.3664	1.55262	0.00151905	up
XLOC_058839	94.5977	46.2161	1.03341	0.000601756	up	osa-miR821b	14.9411	40.0042	-1.42086	7.6086e-05	down	LOC_Os08g23780	1475.84	702.986	1.06997	0	up
XLOC_058839	94.5977	46.2161	1.03341	0.000601756	up	osa-miR821b	14.9411	40.0042	-1.42086	7.6086e-05	down	LOC_Os08g07080	6769.65	2913.72	1.21622	0	up
XLOC_058839	94.5977	46.2161	1.03341	0.000601756	up	osa-miR821b	14.9411	40.0042	-1.42086	7.6086e-05	down	LOC_Os05g04490	191.551	88.6103	1.11218	0	up
XLOC_058839	94.5977	46.2161	1.03341	0.000601756	up	osa-miR821b	14.9411	40.0042	-1.42086	7.6086e-05	down	LOC_Os11g45710	1147.34	548.006	1.06603	0	up
XLOC_058839	94.5977	46.2161	1.03341	0.000601756	up	osa-miR821b	14.9411	40.0042	-1.42086	7.6086e-05	down	LOC_Os08g03180	17.3487	2.81906	2.62154	2.81319e-05	up
XLOC_058839	94.5977	46.2161	1.03341	0.000601756	up	osa-miR821b	14.9411	40.0042	-1.42086	7.6086e-05	down	LOC_Os08g36910	179.668	18.0246	3.3173	0	up
XLOC_007736	35.6578	4.42658	3.00995	5.2219e-09	up	osa-miR821b	14.9411	40.0042	-1.42086	7.6086e-05	down	LOC_Os10g31850	3993.55	1056.87	1.91788	0	up
XLOC_007736	35.6578	4.42658	3.00995	5.2219e-09	up	osa-miR821b	14.9411	40.0042	-1.42086	7.6086e-05	down	LOC_Os05g27060	56.8109	19.3664	1.55262	0.00151905	up
XLOC_007736	35.6578	4.42658	3.00995	5.2219e-09	up	osa-miR821b	14.9411	40.0042	-1.42086	7.6086e-05	down	LOC_Os08g23780	1475.84	702.986	1.06997	0	up
XLOC_007736	35.6578	4.42658	3.00995	5.2219e-09	up	osa-miR821b	14.9411	40.0042	-1.42086	7.6086e-05	down	LOC_Os08g07080	6769.65	2913.72	1.21622	0	up
XLOC_007736	35.6578	4.42658	3.00995	5.2219e-09	up	osa-miR821b	14.9411	40.0042	-1.42086	7.6086e-05	down	LOC_Os05g04490	191.551	88.6103	1.11218	0	up
XLOC_007736	35.6578	4.42658	3.00995	5.2219e-09	up	osa-miR821b	14.9411	40.0042	-1.42086	7.6086e-05	down	LOC_Os11g45710	1147.34	548.006	1.06603	0	up
XLOC_007736	35.6578	4.42658	3.00995	5.2219e-09	up	osa-miR821b	14.9411	40.0042	-1.42086	7.6086e-05	down	LOC_Os08g03180	17.3487	2.81906	2.62154	2.81319e-05	up
XLOC_007736	35.6578	4.42658	3.00995	5.2219e-09	up	osa-miR821b	14.9411	40.0042	-1.42086	7.6086e-05	down	LOC_Os08g36910	179.668	18.0246	3.3173	0	up
XLOC_002440	68.6949	432.486	-2.65438	0	down	osa-miR815c	435.961	141.308	1.62536	0	up	LOC_Os03g57240	110.997	304.677	-1.45676	0	down
XLOC_002440	68.6949	432.486	-2.65438	0	down	osa-miR815c	435.961	141.308	1.62536	0	up	LOC_Os11g11490	276.429	749.409	-1.43884	0.00288016	down
XLOC_002440	68.6949	432.486	-2.65438	0	down	osa-miR815c	435.961	141.308	1.62536	0	up	LOC_Os04g44640	4.55847	17.5751	-1.94691	0.014212	down
XLOC_002440	68.6949	432.486	-2.65438	0	down	osa-miR815c	435.961	141.308	1.62536	0	up	LOC_Os04g44640	4.55847	17.5751	-1.94691	0.014212	down
XLOC_002440	68.6949	432.486	-2.65438	0	down	osa-miR815c	435.961	141.308	1.62536	0	up	LOC_Os03g03680	10.9093	38.7288	-1.82785	1.379e-07	down
XLOC_002440	68.6949	432.486	-2.65438	0	down	osa-miR815c	435.961	141.308	1.62536	0	up	LOC_Os02g09930	215.354	771.197	-1.84039	0	down
XLOC_002440	68.6949	432.486	-2.65438	0	down	osa-miR815c	435.961	141.308	1.62536	0	up	LOC_Os04g32800	181.624	749.578	-2.04513	0	down
XLOC_002440	68.6949	432.486	-2.65438	0	down	osa-miR815c	435.961	141.308	1.62536	0	up	LOC_Os03g02190	44.958	1047.02	-4.54157	0	down
XLOC_002440	68.6949	432.486	-2.65438	0	down	osa-miR815c	435.961	141.308	1.62536	0	up	LOC_Os04g03980	83.1663	178.45	-1.10145	6.89214e-08	down
XLOC_002440	68.6949	432.486	-2.65438	0	down	osa-miR815c	435.961	141.308	1.62536	0	up	LOC_Os09g37710	1060.85	2517.06	-1.24652	0	down
XLOC_002440	68.6949	432.486	-2.65438	0	down	osa-miR815c	435.961	141.308	1.62536	0	up	LOC_Os06g33720	38.4151	217.022	-2.49809	1.21742e-07	down
XLOC_002440	68.6949	432.486	-2.65438	0	down	osa-miR815c	435.961	141.308	1.62536	0	up	LOC_Os03g62090	1282.57	2828.51	-1.141	0	down
XLOC_002440	68.6949	432.486	-2.65438	0	down	osa-miR815c	435.961	141.308	1.62536	0	up	LOC_Os07g03900	45.8723	143.952	-1.64989	0	down
XLOC_002440	68.6949	432.486	-2.65438	0	down	osa-miR815c	435.961	141.308	1.62536	0	up	LOC_Os12g10320	530.501	1198.82	-1.17619	0	down
XLOC_002440	68.6949	432.486	-2.65438	0	down	osa-miR815c	435.961	141.308	1.62536	0	up	LOC_Os12g41040	5.55427	27.7808	-2.32242	2.03685e-07	down
XLOC_002440	68.6949	432.486	-2.65438	0	down	osa-miR815c	435.961	141.308	1.62536	0	up	LOC_Os12g08850	242.609	545.462	-1.16884	0	down
XLOC_002440	68.6949	432.486	-2.65438	0	down	osa-miR815c	435.961	141.308	1.62536	0	up	LOC_Os04g48210	9.54478	27.2834	-1.51524	0.000616009	down
XLOC_002440	68.6949	432.486	-2.65438	0	down	osa-miR815c	435.961	141.308	1.62536	0	up	LOC_Os05g03190	1431.76	3370.79	-1.2353	0	down
XLOC_002440	68.6949	432.486	-2.65438	0	down	osa-miR815c	435.961	141.308	1.62536	0	up	LOC_Os04g30720	20.1664	51.6935	-1.35803	3.19525e-05	down
XLOC_002440	68.6949	432.486	-2.65438	0	down	osa-miR815c	435.961	141.308	1.62536	0	up	LOC_Os07g24190	5076.38	23728	-2.22472	0	down
XLOC_002440	68.6949	432.486	-2.65438	0	down	osa-miR815c	435.961	141.308	1.62536	0	up	LOC_Os07g24190	5076.38	23728	-2.22472	0	down
XLOC_002440	68.6949	432.486	-2.65438	0	down	osa-miR815c	435.961	141.308	1.62536	0	up	LOC_Os05g24140	135.05	488.588	-1.85513	0	down
XLOC_002440	68.6949	432.486	-2.65438	0	down	osa-miR815c	435.961	141.308	1.62536	0	up	LOC_Os03g14030	167.041	1751.29	-3.39014	0	down
XLOC_002440	68.6949	432.486	-2.65438	0	down	osa-miR815c	435.961	141.308	1.62536	0	up	LOC_Os03g14030	167.041	1751.29	-3.39014	0	down
XLOC_002440	68.6949	432.486	-2.65438	0	down	osa-miR815c	435.961	141.308	1.62536	0	up	LOC_Os11g48000	128.397	284.076	-1.14567	1.86128e-05	down
XLOC_002440	68.6949	432.486	-2.65438	0	down	osa-miR815c	435.961	141.308	1.62536	0	up	LOC_Os10g35580	11.0937	50.8241	-2.19577	0.00199492	down
XLOC_002440	68.6949	432.486	-2.65438	0	down	osa-miR815c	435.961	141.308	1.62536	0	up	LOC_Os11g07890	114.692	255.661	-1.15647	0	down
XLOC_002440	68.6949	432.486	-2.65438	0	down	osa-miR815c	435.961	141.308	1.62536	0	up	LOC_Os03g29340	1.09166	19.4271	-4.15348	3.84177e-07	down
XLOC_002843	0.716068	7.64466	-3.41629	0.0229597	down	osa-miR815c	435.961	141.308	1.62536	0	up	LOC_Os03g57240	110.997	304.677	-1.45676	0	down
XLOC_002843	0.716068	7.64466	-3.41629	0.0229597	down	osa-miR815c	435.961	141.308	1.62536	0	up	LOC_Os11g11490	276.429	749.409	-1.43884	0.00288016	down
XLOC_002843	0.716068	7.64466	-3.41629	0.0229597	down	osa-miR815c	435.961	141.308	1.62536	0	up	LOC_Os04g44640	4.55847	17.5751	-1.94691	0.014212	down
XLOC_002843	0.716068	7.64466	-3.41629	0.0229597	down	osa-miR815c	435.961	141.308	1.62536	0	up	LOC_Os04g44640	4.55847	17.5751	-1.94691	0.014212	down
XLOC_002843	0.716068	7.64466	-3.41629	0.0229597	down	osa-miR815c	435.961	141.308	1.62536	0	up	LOC_Os03g03680	10.9093	38.7288	-1.82785	1.379e-07	down
XLOC_002843	0.716068	7.64466	-3.41629	0.0229597	down	osa-miR815c	435.961	141.308	1.62536	0	up	LOC_Os02g09930	215.354	771.197	-1.84039	0	down
XLOC_002843	0.716068	7.64466	-3.41629	0.0229597	down	osa-miR815c	435.961	141.308	1.62536	0	up	LOC_Os04g32800	181.624	749.578	-2.04513	0	down
XLOC_002843	0.716068	7.64466	-3.41629	0.0229597	down	osa-miR815c	435.961	141.308	1.62536	0	up	LOC_Os03g02190	44.958	1047.02	-4.54157	0	down
XLOC_002843	0.716068	7.64466	-3.41629	0.0229597	down	osa-miR815c	435.961	141.308	1.62536	0	up	LOC_Os04g03980	83.1663	178.45	-1.10145	6.89214e-08	down
XLOC_002843	0.716068	7.64466	-3.41629	0.0229597	down	osa-miR815c	435.961	141.308	1.62536	0	up	LOC_Os09g37710	1060.85	2517.06	-1.24652	0	down
XLOC_002843	0.716068	7.64466	-3.41629	0.0229597	down	osa-miR815c	435.961	141.308	1.62536	0	up	LOC_Os06g33720	38.4151	217.022	-2.49809	1.21742e-07	down
XLOC_002843	0.716068	7.64466	-3.41629	0.0229597	down	osa-miR815c	435.961	141.308	1.62536	0	up	LOC_Os03g62090	1282.57	2828.51	-1.141	0	down
XLOC_002843	0.716068	7.64466	-3.41629	0.0229597	down	osa-miR815c	435.961	141.308	1.62536	0	up	LOC_Os07g03900	45.8723	143.952	-1.64989	0	down
XLOC_002843	0.716068	7.64466	-3.41629	0.0229597	down	osa-miR815c	435.961	141.308	1.62536	0	up	LOC_Os12g10320	530.501	1198.82	-1.17619	0	down
XLOC_002843	0.716068	7.64466	-3.41629	0.0229597	down	osa-miR815c	435.961	141.308	1.62536	0	up	LOC_Os12g41040	5.55427	27.7808	-2.32242	2.03685e-07	down
XLOC_002843	0.716068	7.64466	-3.41629	0.0229597	down	osa-miR815c	435.961	141.308	1.62536	0	up	LOC_Os12g08850	242.609	545.462	-1.16884	0	down
XLOC_002843	0.716068	7.64466	-3.41629	0.0229597	down	osa-miR815c	435.961	141.308	1.62536	0	up	LOC_Os04g48210	9.54478	27.2834	-1.51524	0.000616009	down
XLOC_002843	0.716068	7.64466	-3.41629	0.0229597	down	osa-miR815c	435.961	141.308	1.62536	0	up	LOC_Os05g03190	1431.76	3370.79	-1.2353	0	down
XLOC_002843	0.716068	7.64466	-3.41629	0.0229597	down	osa-miR815c	435.961	141.308	1.62536	0	up	LOC_Os04g30720	20.1664	51.6935	-1.35803	3.19525e-05	down
XLOC_002843	0.716068	7.64466	-3.41629	0.0229597	down	osa-miR815c	435.961	141.308	1.62536	0	up	LOC_Os07g24190	5076.38	23728	-2.22472	0	down
XLOC_002843	0.716068	7.64466	-3.41629	0.0229597	down	osa-miR815c	435.961	141.308	1.62536	0	up	LOC_Os07g24190	5076.38	23728	-2.22472	0	down
XLOC_002843	0.716068	7.64466	-3.41629	0.0229597	down	osa-miR815c	435.961	141.308	1.62536	0	up	LOC_Os05g24140	135.05	488.588	-1.85513	0	down
XLOC_002843	0.716068	7.64466	-3.41629	0.0229597	down	osa-miR815c	435.961	141.308	1.62536	0	up	LOC_Os03g14030	167.041	1751.29	-3.39014	0	down
XLOC_002843	0.716068	7.64466	-3.41629	0.0229597	down	osa-miR815c	435.961	141.308	1.62536	0	up	LOC_Os03g14030	167.041	1751.29	-3.39014	0	down
XLOC_002843	0.716068	7.64466	-3.41629	0.0229597	down	osa-miR815c	435.961	141.308	1.62536	0	up	LOC_Os11g48000	128.397	284.076	-1.14567	1.86128e-05	down
XLOC_002843	0.716068	7.64466	-3.41629	0.0229597	down	osa-miR815c	435.961	141.308	1.62536	0	up	LOC_Os10g35580	11.0937	50.8241	-2.19577	0.00199492	down
XLOC_002843	0.716068	7.64466	-3.41629	0.0229597	down	osa-miR815c	435.961	141.308	1.62536	0	up	LOC_Os11g07890	114.692	255.661	-1.15647	0	down
XLOC_002843	0.716068	7.64466	-3.41629	0.0229597	down	osa-miR815c	435.961	141.308	1.62536	0	up	LOC_Os03g29340	1.09166	19.4271	-4.15348	3.84177e-07	down
XLOC_030530	11.8998	151.095	-3.66645	0	down	osa-miR5816	154.817	59.9823	1.36795	2.97681e-09	up	LOC_Os09g14870	35.0367	142.961	-2.02868	0	down
XLOC_030530	11.8998	151.095	-3.66645	0	down	osa-miR5816	154.817	59.9823	1.36795	2.97681e-09	up	LOC_Os01g19220	9.71447	60.9957	-2.6505	6.40991e-05	down
XLOC_030530	11.8998	151.095	-3.66645	0	down	osa-miR5816	154.817	59.9823	1.36795	2.97681e-09	up	LOC_Os01g19210	8.69642	22.1214	-1.34695	0.0111538	down
XLOC_030530	11.8998	151.095	-3.66645	0	down	osa-miR5816	154.817	59.9823	1.36795	2.97681e-09	up	LOC_Os07g08150	0.405692	10.4836	-4.6916	0.00325032	down
XLOC_030530	11.8998	151.095	-3.66645	0	down	osa-miR5816	154.817	59.9823	1.36795	2.97681e-09	up	LOC_Os03g14030	167.041	1751.29	-3.39014	0	down
XLOC_030530	11.8998	151.095	-3.66645	0	down	osa-miR5816	154.817	59.9823	1.36795	2.97681e-09	up	LOC_Os10g33370	105.663	288.061	-1.4469	0	down
XLOC_030530	11.8998	151.095	-3.66645	0	down	osa-miR5816	154.817	59.9823	1.36795	2.97681e-09	up	LOC_Os10g07010	85.3202	268.379	-1.65331	8.54095e-13	down
XLOC_062334	373.151	878.939	-1.236	0	down	osa-miR5816	154.817	59.9823	1.36795	2.97681e-09	up	LOC_Os09g14870	35.0367	142.961	-2.02868	0	down
XLOC_062334	373.151	878.939	-1.236	0	down	osa-miR5816	154.817	59.9823	1.36795	2.97681e-09	up	LOC_Os01g19220	9.71447	60.9957	-2.6505	6.40991e-05	down
XLOC_062334	373.151	878.939	-1.236	0	down	osa-miR5816	154.817	59.9823	1.36795	2.97681e-09	up	LOC_Os01g19210	8.69642	22.1214	-1.34695	0.0111538	down
XLOC_062334	373.151	878.939	-1.236	0	down	osa-miR5816	154.817	59.9823	1.36795	2.97681e-09	up	LOC_Os07g08150	0.405692	10.4836	-4.6916	0.00325032	down
XLOC_062334	373.151	878.939	-1.236	0	down	osa-miR5816	154.817	59.9823	1.36795	2.97681e-09	up	LOC_Os03g14030	167.041	1751.29	-3.39014	0	down
XLOC_062334	373.151	878.939	-1.236	0	down	osa-miR5816	154.817	59.9823	1.36795	2.97681e-09	up	LOC_Os10g33370	105.663	288.061	-1.4469	0	down
XLOC_062334	373.151	878.939	-1.236	0	down	osa-miR5816	154.817	59.9823	1.36795	2.97681e-09	up	LOC_Os10g07010	85.3202	268.379	-1.65331	8.54095e-13	down
XLOC_062334	373.151	878.939	-1.236	0	down	osa-miR5816	154.817	59.9823	1.36795	2.97681e-09	up	LOC_Os09g14870	35.0367	142.961	-2.02868	0	down
XLOC_062334	373.151	878.939	-1.236	0	down	osa-miR5816	154.817	59.9823	1.36795	2.97681e-09	up	LOC_Os01g19220	9.71447	60.9957	-2.6505	6.40991e-05	down
XLOC_062334	373.151	878.939	-1.236	0	down	osa-miR5816	154.817	59.9823	1.36795	2.97681e-09	up	LOC_Os01g19210	8.69642	22.1214	-1.34695	0.0111538	down
XLOC_062334	373.151	878.939	-1.236	0	down	osa-miR5816	154.817	59.9823	1.36795	2.97681e-09	up	LOC_Os07g08150	0.405692	10.4836	-4.6916	0.00325032	down
XLOC_062334	373.151	878.939	-1.236	0	down	osa-miR5816	154.817	59.9823	1.36795	2.97681e-09	up	LOC_Os03g14030	167.041	1751.29	-3.39014	0	down
XLOC_062334	373.151	878.939	-1.236	0	down	osa-miR5816	154.817	59.9823	1.36795	2.97681e-09	up	LOC_Os10g33370	105.663	288.061	-1.4469	0	down
XLOC_062334	373.151	878.939	-1.236	0	down	osa-miR5816	154.817	59.9823	1.36795	2.97681e-09	up	LOC_Os10g07010	85.3202	268.379	-1.65331	8.54095e-13	down
XLOC_051601	74.6303	26.9435	1.46982	4.43867e-13	up	osa-miR2878-3p	80.9913	167.755	-1.05052	0	down	LOC_Os11g13890	6103.02	1994.86	1.61323	0	up
XLOC_051601	74.6303	26.9435	1.46982	4.43867e-13	up	osa-miR2878-3p	80.9913	167.755	-1.05052	0	down	LOC_Os01g74510	137.359	51.7244	1.40903	3.25768e-10	up
XLOC_051601	74.6303	26.9435	1.46982	4.43867e-13	up	osa-miR2878-3p	80.9913	167.755	-1.05052	0	down	LOC_Os03g61160	1666.01	1.89141	9.78271	0	up
XLOC_051601	74.6303	26.9435	1.46982	4.43867e-13	up	osa-miR2878-3p	80.9913	167.755	-1.05052	0	down	LOC_Os03g61490	499.197	229.264	1.1226	9.46558e-05	up
XLOC_051601	74.6303	26.9435	1.46982	4.43867e-13	up	osa-miR2878-3p	80.9913	167.755	-1.05052	0	down	LOC_Os08g15322	6356.29	2755.53	1.20585	1.30506e-09	up
XLOC_002440	68.6949	432.486	-2.65438	0	down	osa-miR815a	382.691	122.036	1.64887	0	up	LOC_Os03g57240	110.997	304.677	-1.45676	0	down
XLOC_002440	68.6949	432.486	-2.65438	0	down	osa-miR815a	382.691	122.036	1.64887	0	up	LOC_Os11g11490	276.429	749.409	-1.43884	0.00288016	down
XLOC_002440	68.6949	432.486	-2.65438	0	down	osa-miR815a	382.691	122.036	1.64887	0	up	LOC_Os04g44640	4.55847	17.5751	-1.94691	0.014212	down
XLOC_002440	68.6949	432.486	-2.65438	0	down	osa-miR815a	382.691	122.036	1.64887	0	up	LOC_Os04g44640	4.55847	17.5751	-1.94691	0.014212	down
XLOC_002440	68.6949	432.486	-2.65438	0	down	osa-miR815a	382.691	122.036	1.64887	0	up	LOC_Os03g03680	10.9093	38.7288	-1.82785	1.379e-07	down
XLOC_002440	68.6949	432.486	-2.65438	0	down	osa-miR815a	382.691	122.036	1.64887	0	up	LOC_Os02g09930	215.354	771.197	-1.84039	0	down
XLOC_002440	68.6949	432.486	-2.65438	0	down	osa-miR815a	382.691	122.036	1.64887	0	up	LOC_Os04g32800	181.624	749.578	-2.04513	0	down
XLOC_002440	68.6949	432.486	-2.65438	0	down	osa-miR815a	382.691	122.036	1.64887	0	up	LOC_Os03g02190	44.958	1047.02	-4.54157	0	down
XLOC_002440	68.6949	432.486	-2.65438	0	down	osa-miR815a	382.691	122.036	1.64887	0	up	LOC_Os04g03980	83.1663	178.45	-1.10145	6.89214e-08	down
XLOC_002440	68.6949	432.486	-2.65438	0	down	osa-miR815a	382.691	122.036	1.64887	0	up	LOC_Os09g37710	1060.85	2517.06	-1.24652	0	down
XLOC_002440	68.6949	432.486	-2.65438	0	down	osa-miR815a	382.691	122.036	1.64887	0	up	LOC_Os06g33720	38.4151	217.022	-2.49809	1.21742e-07	down
XLOC_002440	68.6949	432.486	-2.65438	0	down	osa-miR815a	382.691	122.036	1.64887	0	up	LOC_Os03g62090	1282.57	2828.51	-1.141	0	down
XLOC_002440	68.6949	432.486	-2.65438	0	down	osa-miR815a	382.691	122.036	1.64887	0	up	LOC_Os07g03900	45.8723	143.952	-1.64989	0	down
XLOC_002440	68.6949	432.486	-2.65438	0	down	osa-miR815a	382.691	122.036	1.64887	0	up	LOC_Os12g10320	530.501	1198.82	-1.17619	0	down
XLOC_002440	68.6949	432.486	-2.65438	0	down	osa-miR815a	382.691	122.036	1.64887	0	up	LOC_Os12g41040	5.55427	27.7808	-2.32242	2.03685e-07	down
XLOC_002440	68.6949	432.486	-2.65438	0	down	osa-miR815a	382.691	122.036	1.64887	0	up	LOC_Os12g08850	242.609	545.462	-1.16884	0	down
XLOC_002440	68.6949	432.486	-2.65438	0	down	osa-miR815a	382.691	122.036	1.64887	0	up	LOC_Os04g48210	9.54478	27.2834	-1.51524	0.000616009	down
XLOC_002440	68.6949	432.486	-2.65438	0	down	osa-miR815a	382.691	122.036	1.64887	0	up	LOC_Os05g03190	1431.76	3370.79	-1.2353	0	down
XLOC_002440	68.6949	432.486	-2.65438	0	down	osa-miR815a	382.691	122.036	1.64887	0	up	LOC_Os04g30720	20.1664	51.6935	-1.35803	3.19525e-05	down
XLOC_002440	68.6949	432.486	-2.65438	0	down	osa-miR815a	382.691	122.036	1.64887	0	up	LOC_Os07g24190	5076.38	23728	-2.22472	0	down
XLOC_002440	68.6949	432.486	-2.65438	0	down	osa-miR815a	382.691	122.036	1.64887	0	up	LOC_Os07g24190	5076.38	23728	-2.22472	0	down
XLOC_002440	68.6949	432.486	-2.65438	0	down	osa-miR815a	382.691	122.036	1.64887	0	up	LOC_Os05g24140	135.05	488.588	-1.85513	0	down
XLOC_002440	68.6949	432.486	-2.65438	0	down	osa-miR815a	382.691	122.036	1.64887	0	up	LOC_Os03g14030	167.041	1751.29	-3.39014	0	down
XLOC_002440	68.6949	432.486	-2.65438	0	down	osa-miR815a	382.691	122.036	1.64887	0	up	LOC_Os03g14030	167.041	1751.29	-3.39014	0	down
XLOC_002440	68.6949	432.486	-2.65438	0	down	osa-miR815a	382.691	122.036	1.64887	0	up	LOC_Os11g48000	128.397	284.076	-1.14567	1.86128e-05	down
XLOC_002440	68.6949	432.486	-2.65438	0	down	osa-miR815a	382.691	122.036	1.64887	0	up	LOC_Os10g35580	11.0937	50.8241	-2.19577	0.00199492	down
XLOC_002440	68.6949	432.486	-2.65438	0	down	osa-miR815a	382.691	122.036	1.64887	0	up	LOC_Os11g07890	114.692	255.661	-1.15647	0	down
XLOC_002440	68.6949	432.486	-2.65438	0	down	osa-miR815a	382.691	122.036	1.64887	0	up	LOC_Os03g29340	1.09166	19.4271	-4.15348	3.84177e-07	down
XLOC_002843	0.716068	7.64466	-3.41629	0.0229597	down	osa-miR815a	382.691	122.036	1.64887	0	up	LOC_Os03g57240	110.997	304.677	-1.45676	0	down
XLOC_002843	0.716068	7.64466	-3.41629	0.0229597	down	osa-miR815a	382.691	122.036	1.64887	0	up	LOC_Os11g11490	276.429	749.409	-1.43884	0.00288016	down
XLOC_002843	0.716068	7.64466	-3.41629	0.0229597	down	osa-miR815a	382.691	122.036	1.64887	0	up	LOC_Os04g44640	4.55847	17.5751	-1.94691	0.014212	down
XLOC_002843	0.716068	7.64466	-3.41629	0.0229597	down	osa-miR815a	382.691	122.036	1.64887	0	up	LOC_Os04g44640	4.55847	17.5751	-1.94691	0.014212	down
XLOC_002843	0.716068	7.64466	-3.41629	0.0229597	down	osa-miR815a	382.691	122.036	1.64887	0	up	LOC_Os03g03680	10.9093	38.7288	-1.82785	1.379e-07	down
XLOC_002843	0.716068	7.64466	-3.41629	0.0229597	down	osa-miR815a	382.691	122.036	1.64887	0	up	LOC_Os02g09930	215.354	771.197	-1.84039	0	down
XLOC_002843	0.716068	7.64466	-3.41629	0.0229597	down	osa-miR815a	382.691	122.036	1.64887	0	up	LOC_Os04g32800	181.624	749.578	-2.04513	0	down
XLOC_002843	0.716068	7.64466	-3.41629	0.0229597	down	osa-miR815a	382.691	122.036	1.64887	0	up	LOC_Os03g02190	44.958	1047.02	-4.54157	0	down
XLOC_002843	0.716068	7.64466	-3.41629	0.0229597	down	osa-miR815a	382.691	122.036	1.64887	0	up	LOC_Os04g03980	83.1663	178.45	-1.10145	6.89214e-08	down
XLOC_002843	0.716068	7.64466	-3.41629	0.0229597	down	osa-miR815a	382.691	122.036	1.64887	0	up	LOC_Os09g37710	1060.85	2517.06	-1.24652	0	down
XLOC_002843	0.716068	7.64466	-3.41629	0.0229597	down	osa-miR815a	382.691	122.036	1.64887	0	up	LOC_Os06g33720	38.4151	217.022	-2.49809	1.21742e-07	down
XLOC_002843	0.716068	7.64466	-3.41629	0.0229597	down	osa-miR815a	382.691	122.036	1.64887	0	up	LOC_Os03g62090	1282.57	2828.51	-1.141	0	down
XLOC_002843	0.716068	7.64466	-3.41629	0.0229597	down	osa-miR815a	382.691	122.036	1.64887	0	up	LOC_Os07g03900	45.8723	143.952	-1.64989	0	down
XLOC_002843	0.716068	7.64466	-3.41629	0.0229597	down	osa-miR815a	382.691	122.036	1.64887	0	up	LOC_Os12g10320	530.501	1198.82	-1.17619	0	down
XLOC_002843	0.716068	7.64466	-3.41629	0.0229597	down	osa-miR815a	382.691	122.036	1.64887	0	up	LOC_Os12g41040	5.55427	27.7808	-2.32242	2.03685e-07	down
XLOC_002843	0.716068	7.64466	-3.41629	0.0229597	down	osa-miR815a	382.691	122.036	1.64887	0	up	LOC_Os12g08850	242.609	545.462	-1.16884	0	down
XLOC_002843	0.716068	7.64466	-3.41629	0.0229597	down	osa-miR815a	382.691	122.036	1.64887	0	up	LOC_Os04g48210	9.54478	27.2834	-1.51524	0.000616009	down
XLOC_002843	0.716068	7.64466	-3.41629	0.0229597	down	osa-miR815a	382.691	122.036	1.64887	0	up	LOC_Os05g03190	1431.76	3370.79	-1.2353	0	down
XLOC_002843	0.716068	7.64466	-3.41629	0.0229597	down	osa-miR815a	382.691	122.036	1.64887	0	up	LOC_Os04g30720	20.1664	51.6935	-1.35803	3.19525e-05	down
XLOC_002843	0.716068	7.64466	-3.41629	0.0229597	down	osa-miR815a	382.691	122.036	1.64887	0	up	LOC_Os07g24190	5076.38	23728	-2.22472	0	down
XLOC_002843	0.716068	7.64466	-3.41629	0.0229597	down	osa-miR815a	382.691	122.036	1.64887	0	up	LOC_Os07g24190	5076.38	23728	-2.22472	0	down
XLOC_002843	0.716068	7.64466	-3.41629	0.0229597	down	osa-miR815a	382.691	122.036	1.64887	0	up	LOC_Os05g24140	135.05	488.588	-1.85513	0	down
XLOC_002843	0.716068	7.64466	-3.41629	0.0229597	down	osa-miR815a	382.691	122.036	1.64887	0	up	LOC_Os03g14030	167.041	1751.29	-3.39014	0	down
XLOC_002843	0.716068	7.64466	-3.41629	0.0229597	down	osa-miR815a	382.691	122.036	1.64887	0	up	LOC_Os03g14030	167.041	1751.29	-3.39014	0	down
XLOC_002843	0.716068	7.64466	-3.41629	0.0229597	down	osa-miR815a	382.691	122.036	1.64887	0	up	LOC_Os11g48000	128.397	284.076	-1.14567	1.86128e-05	down
XLOC_002843	0.716068	7.64466	-3.41629	0.0229597	down	osa-miR815a	382.691	122.036	1.64887	0	up	LOC_Os10g35580	11.0937	50.8241	-2.19577	0.00199492	down
XLOC_002843	0.716068	7.64466	-3.41629	0.0229597	down	osa-miR815a	382.691	122.036	1.64887	0	up	LOC_Os11g07890	114.692	255.661	-1.15647	0	down
XLOC_002843	0.716068	7.64466	-3.41629	0.0229597	down	osa-miR815a	382.691	122.036	1.64887	0	up	LOC_Os03g29340	1.09166	19.4271	-4.15348	3.84177e-07	down
XLOC_031389	304.83	101.244	1.59016	0	up	osa-miR530-5p	1267.89	4557.73	-1.84589	1.18794e-14	down	LOC_Os03g23010	32998.7	14270.9	1.20933	0	up
XLOC_031389	304.83	101.244	1.59016	0	up	osa-miR530-5p	1267.89	4557.73	-1.84589	1.18794e-14	down	LOC_Os04g33950	1165.47	434.864	1.42228	0	up
XLOC_031389	304.83	101.244	1.59016	0	up	osa-miR530-5p	1267.89	4557.73	-1.84589	1.18794e-14	down	ChrUn.fgenesh.gene.20	167.505	0.299728	9.12634	0	up
XLOC_031389	304.83	101.244	1.59016	0	up	osa-miR530-5p	1267.89	4557.73	-1.84589	1.18794e-14	down	LOC_Os03g56660	2048.16	1023.23	1.0012	0	up
XLOC_031389	304.83	101.244	1.59016	0	up	osa-miR530-5p	1267.89	4557.73	-1.84589	1.18794e-14	down	LOC_Os07g12890	5941.63	2737.82	1.11783	0	up
XLOC_031389	304.83	101.244	1.59016	0	up	osa-miR530-5p	1267.89	4557.73	-1.84589	1.18794e-14	down	LOC_Os03g09070	1416.4	275.012	2.36466	0	up
XLOC_031389	304.83	101.244	1.59016	0	up	osa-miR530-5p	1267.89	4557.73	-1.84589	1.18794e-14	down	LOC_Os08g03180	17.3487	2.81906	2.62154	2.81319e-05	up
XLOC_031389	304.83	101.244	1.59016	0	up	osa-miR530-5p	1267.89	4557.73	-1.84589	1.18794e-14	down	LOC_Os03g61910	1851.28	476.934	1.95666	0	up
XLOC_031389	304.83	101.244	1.59016	0	up	osa-miR530-5p	1267.89	4557.73	-1.84589	1.18794e-14	down	LOC_Os09g31478	1863.17	920.265	1.01764	0	up
XLOC_051689	256.026	118.367	1.11302	0	up	osa-miR395q	2.98199	11.5505	-1.95361	0.00938797	down	LOC_Os05g37970	826.86	273.451	1.59636	0	up
XLOC_051689	256.026	118.367	1.11302	0	up	osa-miR395q	2.98199	11.5505	-1.95361	0.00938797	down	LOC_Os01g06640	1513.63	668.929	1.17809	0	up
XLOC_051689	256.026	118.367	1.11302	0	up	osa-miR395q	2.98199	11.5505	-1.95361	0.00938797	down	LOC_Os11g02100	129.828	29.4765	2.13896	2.11431e-12	up
XLOC_051689	256.026	118.367	1.11302	0	up	osa-miR395q	2.98199	11.5505	-1.95361	0.00938797	down	LOC_Os07g48280	26097	7040.4	1.89015	0	up
XLOC_051689	256.026	118.367	1.11302	0	up	osa-miR395q	2.98199	11.5505	-1.95361	0.00938797	down	LOC_Os05g07060	124.067	46.2519	1.42354	0.000159207	up
XLOC_051689	256.026	118.367	1.11302	0	up	osa-miR395q	2.98199	11.5505	-1.95361	0.00938797	down	LOC_Os10g14180	1150.83	270.417	2.08942	0	up
XLOC_051689	256.026	118.367	1.11302	0	up	osa-miR395q	2.98199	11.5505	-1.95361	0.00938797	down	LOC_Os12g02060	123.816	33.1275	1.9021	0	up
XLOC_051689	256.026	118.367	1.11302	0	up	osa-miR395q	2.98199	11.5505	-1.95361	0.00938797	down	LOC_Os02g15870	516.596	245.125	1.07552	4.14024e-12	up
XLOC_006472	27.4156	11.8839	1.20599	0.0425149	up	osa-miR395q	2.98199	11.5505	-1.95361	0.00938797	down	LOC_Os05g37970	826.86	273.451	1.59636	0	up
XLOC_006472	27.4156	11.8839	1.20599	0.0425149	up	osa-miR395q	2.98199	11.5505	-1.95361	0.00938797	down	LOC_Os01g06640	1513.63	668.929	1.17809	0	up
XLOC_006472	27.4156	11.8839	1.20599	0.0425149	up	osa-miR395q	2.98199	11.5505	-1.95361	0.00938797	down	LOC_Os11g02100	129.828	29.4765	2.13896	2.11431e-12	up
XLOC_006472	27.4156	11.8839	1.20599	0.0425149	up	osa-miR395q	2.98199	11.5505	-1.95361	0.00938797	down	LOC_Os07g48280	26097	7040.4	1.89015	0	up
XLOC_006472	27.4156	11.8839	1.20599	0.0425149	up	osa-miR395q	2.98199	11.5505	-1.95361	0.00938797	down	LOC_Os05g07060	124.067	46.2519	1.42354	0.000159207	up
XLOC_006472	27.4156	11.8839	1.20599	0.0425149	up	osa-miR395q	2.98199	11.5505	-1.95361	0.00938797	down	LOC_Os10g14180	1150.83	270.417	2.08942	0	up
XLOC_006472	27.4156	11.8839	1.20599	0.0425149	up	osa-miR395q	2.98199	11.5505	-1.95361	0.00938797	down	LOC_Os12g02060	123.816	33.1275	1.9021	0	up
XLOC_006472	27.4156	11.8839	1.20599	0.0425149	up	osa-miR395q	2.98199	11.5505	-1.95361	0.00938797	down	LOC_Os02g15870	516.596	245.125	1.07552	4.14024e-12	up
XLOC_029633	58.3181	18.0025	1.69575	2.84461e-07	up	osa-miR2878-5p	291.236	779.034	-1.4195	0	down	LOC_Os05g41550	77240.7	37701.8	1.03473	1.2586e-10	up
XLOC_029633	58.3181	18.0025	1.69575	2.84461e-07	up	osa-miR2878-5p	291.236	779.034	-1.4195	0	down	LOC_Os05g41550	77240.7	37701.8	1.03473	1.2586e-10	up
XLOC_029633	58.3181	18.0025	1.69575	2.84461e-07	up	osa-miR2878-5p	291.236	779.034	-1.4195	0	down	LOC_Os08g14195	18.2118	3.93335	2.21104	0.0408169	up
XLOC_029633	58.3181	18.0025	1.69575	2.84461e-07	up	osa-miR2878-5p	291.236	779.034	-1.4195	0	down	LOC_Os05g07060	124.067	46.2519	1.42354	0.000159207	up
XLOC_029633	58.3181	18.0025	1.69575	2.84461e-07	up	osa-miR2878-5p	291.236	779.034	-1.4195	0	down	LOC_Os11g02620	14.6564	3.4831	2.07308	0.00580477	up
XLOC_028297	88.9852	41.9167	1.08604	2.03146e-05	up	osa-miR530-3p	145.704	776.258	-2.4135	0	down	LOC_Os04g53930	218.091	106.563	1.03323	6.66134e-16	up
XLOC_028297	88.9852	41.9167	1.08604	2.03146e-05	up	osa-miR530-3p	145.704	776.258	-2.4135	0	down	LOC_Os04g49900	143.378	67.7674	1.08116	0.00144429	up
XLOC_028297	88.9852	41.9167	1.08604	2.03146e-05	up	osa-miR530-3p	145.704	776.258	-2.4135	0	down	LOC_Os12g34770	264.332	118.18	1.16137	0	up
XLOC_028297	88.9852	41.9167	1.08604	2.03146e-05	up	osa-miR530-3p	145.704	776.258	-2.4135	0	down	LOC_Os11g09110	71.3497	23.3055	1.61424	1.3884e-09	up
XLOC_028297	88.9852	41.9167	1.08604	2.03146e-05	up	osa-miR530-3p	145.704	776.258	-2.4135	0	down	LOC_Os08g24220	146.438	70.4144	1.05635	0.0194246	up
XLOC_028297	88.9852	41.9167	1.08604	2.03146e-05	up	osa-miR530-3p	145.704	776.258	-2.4135	0	down	LOC_Os02g25280	101.732	46.1464	1.14048	9.06758e-07	up
XLOC_028297	88.9852	41.9167	1.08604	2.03146e-05	up	osa-miR530-3p	145.704	776.258	-2.4135	0	down	LOC_Os02g03280	5468.53	2053.03	1.4134	0	up
XLOC_028297	88.9852	41.9167	1.08604	2.03146e-05	up	osa-miR530-3p	145.704	776.258	-2.4135	0	down	LOC_Os03g61490	499.197	229.264	1.1226	9.46558e-05	up
XLOC_028297	88.9852	41.9167	1.08604	2.03146e-05	up	osa-miR530-3p	145.704	776.258	-2.4135	0	down	LOC_Os08g44360	2162.98	497.999	2.1188	0	up
XLOC_051689	256.026	118.367	1.11302	0	up	osa-miR5532	2.59892	11.0285	-2.08526	0.00114569	down	LOC_Os05g41550	77240.7	37701.8	1.03473	1.2586e-10	up
XLOC_051689	256.026	118.367	1.11302	0	up	osa-miR5532	2.59892	11.0285	-2.08526	0.00114569	down	LOC_Os09g36680	7928.37	3385.11	1.22782	0	up
XLOC_051689	256.026	118.367	1.11302	0	up	osa-miR5532	2.59892	11.0285	-2.08526	0.00114569	down	LOC_Os09g17360	150.783	50.2872	1.58421	3.08283e-07	up
XLOC_051689	256.026	118.367	1.11302	0	up	osa-miR5532	2.59892	11.0285	-2.08526	0.00114569	down	LOC_Os06g04990	316.429	34.5139	3.19663	0	up
XLOC_051689	256.026	118.367	1.11302	0	up	osa-miR5532	2.59892	11.0285	-2.08526	0.00114569	down	LOC_Os01g58194	420.389	150.959	1.47757	0	up
XLOC_051689	256.026	118.367	1.11302	0	up	osa-miR5532	2.59892	11.0285	-2.08526	0.00114569	down	LOC_Os01g07130	88.1967	11.9027	2.88943	2.75335e-14	up
XLOC_051689	256.026	118.367	1.11302	0	up	osa-miR5532	2.59892	11.0285	-2.08526	0.00114569	down	LOC_Os11g45710	1147.34	548.006	1.06603	0	up
XLOC_051689	256.026	118.367	1.11302	0	up	osa-miR5532	2.59892	11.0285	-2.08526	0.00114569	down	LOC_Os01g38980	15155.8	4233.55	1.83993	0	up
XLOC_044153	69.1142	1.51319	5.51332	0	up	osa-miR5532	2.59892	11.0285	-2.08526	0.00114569	down	LOC_Os05g41550	77240.7	37701.8	1.03473	1.2586e-10	up
XLOC_044153	69.1142	1.51319	5.51332	0	up	osa-miR5532	2.59892	11.0285	-2.08526	0.00114569	down	LOC_Os09g36680	7928.37	3385.11	1.22782	0	up
XLOC_044153	69.1142	1.51319	5.51332	0	up	osa-miR5532	2.59892	11.0285	-2.08526	0.00114569	down	LOC_Os09g17360	150.783	50.2872	1.58421	3.08283e-07	up
XLOC_044153	69.1142	1.51319	5.51332	0	up	osa-miR5532	2.59892	11.0285	-2.08526	0.00114569	down	LOC_Os06g04990	316.429	34.5139	3.19663	0	up
XLOC_044153	69.1142	1.51319	5.51332	0	up	osa-miR5532	2.59892	11.0285	-2.08526	0.00114569	down	LOC_Os01g58194	420.389	150.959	1.47757	0	up
XLOC_044153	69.1142	1.51319	5.51332	0	up	osa-miR5532	2.59892	11.0285	-2.08526	0.00114569	down	LOC_Os01g07130	88.1967	11.9027	2.88943	2.75335e-14	up
XLOC_044153	69.1142	1.51319	5.51332	0	up	osa-miR5532	2.59892	11.0285	-2.08526	0.00114569	down	LOC_Os11g45710	1147.34	548.006	1.06603	0	up
XLOC_044153	69.1142	1.51319	5.51332	0	up	osa-miR5532	2.59892	11.0285	-2.08526	0.00114569	down	LOC_Os01g38980	15155.8	4233.55	1.83993	0	up
XLOC_051601	74.6303	26.9435	1.46982	4.43867e-13	up	osa-miR167i-3p	220.202	452.847	-1.04019	9.3334e-06	down	LOC_Os03g16960	617.709	41.8469	3.88373	0	up
XLOC_051601	74.6303	26.9435	1.46982	4.43867e-13	up	osa-miR167i-3p	220.202	452.847	-1.04019	9.3334e-06	down	LOC_Os02g46650	1920.88	708.338	1.43925	0	up
XLOC_051601	74.6303	26.9435	1.46982	4.43867e-13	up	osa-miR167i-3p	220.202	452.847	-1.04019	9.3334e-06	down	LOC_Os01g12210	97.2324	27.6626	1.8135	3.93907e-12	up
XLOC_051601	74.6303	26.9435	1.46982	4.43867e-13	up	osa-miR167i-3p	220.202	452.847	-1.04019	9.3334e-06	down	LOC_Os12g36920	233.536	69.3874	1.7509	1.11022e-16	up
XLOC_062788	69.8081	21.5368	1.69659	0.0364686	up	osa-miR167i-3p	220.202	452.847	-1.04019	9.3334e-06	down	LOC_Os03g16960	617.709	41.8469	3.88373	0	up
XLOC_062788	69.8081	21.5368	1.69659	0.0364686	up	osa-miR167i-3p	220.202	452.847	-1.04019	9.3334e-06	down	LOC_Os02g46650	1920.88	708.338	1.43925	0	up
XLOC_062788	69.8081	21.5368	1.69659	0.0364686	up	osa-miR167i-3p	220.202	452.847	-1.04019	9.3334e-06	down	LOC_Os01g12210	97.2324	27.6626	1.8135	3.93907e-12	up
XLOC_062788	69.8081	21.5368	1.69659	0.0364686	up	osa-miR167i-3p	220.202	452.847	-1.04019	9.3334e-06	down	LOC_Os12g36920	233.536	69.3874	1.7509	1.11022e-16	up
XLOC_029633	58.3181	18.0025	1.69575	2.84461e-07	up	osa-miR156b-3p	2377.51	19078.3	-3.00441	0	down	LOC_Os02g55890	245.744	81.3082	1.59568	0	up
XLOC_029633	58.3181	18.0025	1.69575	2.84461e-07	up	osa-miR156b-3p	2377.51	19078.3	-3.00441	0	down	LOC_Os07g05370	119.258	50.2407	1.24715	0.000136411	up
XLOC_029633	58.3181	18.0025	1.69575	2.84461e-07	up	osa-miR156b-3p	2377.51	19078.3	-3.00441	0	down	LOC_Os04g38530	1261.71	550.623	1.19624	0	up
XLOC_029633	58.3181	18.0025	1.69575	2.84461e-07	up	osa-miR156b-3p	2377.51	19078.3	-3.00441	0	down	LOC_Os04g38530	1261.71	550.623	1.19624	0	up
XLOC_029633	58.3181	18.0025	1.69575	2.84461e-07	up	osa-miR156b-3p	2377.51	19078.3	-3.00441	0	down	LOC_Os02g15460	45.2601	8.41448	2.42729	0.000972184	up
XLOC_051689	256.026	118.367	1.11302	0	up	osa-miR395p	5.20441	13.8139	-1.40831	0.0451729	down	LOC_Os05g37970	826.86	273.451	1.59636	0	up
XLOC_051689	256.026	118.367	1.11302	0	up	osa-miR395p	5.20441	13.8139	-1.40831	0.0451729	down	LOC_Os01g06640	1513.63	668.929	1.17809	0	up
XLOC_051689	256.026	118.367	1.11302	0	up	osa-miR395p	5.20441	13.8139	-1.40831	0.0451729	down	LOC_Os11g02100	129.828	29.4765	2.13896	2.11431e-12	up
XLOC_051689	256.026	118.367	1.11302	0	up	osa-miR395p	5.20441	13.8139	-1.40831	0.0451729	down	LOC_Os07g48280	26097	7040.4	1.89015	0	up
XLOC_051689	256.026	118.367	1.11302	0	up	osa-miR395p	5.20441	13.8139	-1.40831	0.0451729	down	LOC_Os05g07060	124.067	46.2519	1.42354	0.000159207	up
XLOC_051689	256.026	118.367	1.11302	0	up	osa-miR395p	5.20441	13.8139	-1.40831	0.0451729	down	LOC_Os10g14180	1150.83	270.417	2.08942	0	up
XLOC_051689	256.026	118.367	1.11302	0	up	osa-miR395p	5.20441	13.8139	-1.40831	0.0451729	down	LOC_Os12g02060	123.816	33.1275	1.9021	0	up
XLOC_051689	256.026	118.367	1.11302	0	up	osa-miR395p	5.20441	13.8139	-1.40831	0.0451729	down	LOC_Os02g15870	516.596	245.125	1.07552	4.14024e-12	up
XLOC_006472	27.4156	11.8839	1.20599	0.0425149	up	osa-miR395p	5.20441	13.8139	-1.40831	0.0451729	down	LOC_Os05g37970	826.86	273.451	1.59636	0	up
XLOC_006472	27.4156	11.8839	1.20599	0.0425149	up	osa-miR395p	5.20441	13.8139	-1.40831	0.0451729	down	LOC_Os01g06640	1513.63	668.929	1.17809	0	up
XLOC_006472	27.4156	11.8839	1.20599	0.0425149	up	osa-miR395p	5.20441	13.8139	-1.40831	0.0451729	down	LOC_Os11g02100	129.828	29.4765	2.13896	2.11431e-12	up
XLOC_006472	27.4156	11.8839	1.20599	0.0425149	up	osa-miR395p	5.20441	13.8139	-1.40831	0.0451729	down	LOC_Os07g48280	26097	7040.4	1.89015	0	up
XLOC_006472	27.4156	11.8839	1.20599	0.0425149	up	osa-miR395p	5.20441	13.8139	-1.40831	0.0451729	down	LOC_Os05g07060	124.067	46.2519	1.42354	0.000159207	up
XLOC_006472	27.4156	11.8839	1.20599	0.0425149	up	osa-miR395p	5.20441	13.8139	-1.40831	0.0451729	down	LOC_Os10g14180	1150.83	270.417	2.08942	0	up
XLOC_006472	27.4156	11.8839	1.20599	0.0425149	up	osa-miR395p	5.20441	13.8139	-1.40831	0.0451729	down	LOC_Os12g02060	123.816	33.1275	1.9021	0	up
XLOC_006472	27.4156	11.8839	1.20599	0.0425149	up	osa-miR395p	5.20441	13.8139	-1.40831	0.0451729	down	LOC_Os02g15870	516.596	245.125	1.07552	4.14024e-12	up
XLOC_034381	41.7458	11.3036	1.88485	1.96448e-07	up	osa-miR5077	39.5464	158.77	-2.00532	0	down	LOC_Os02g38040	28.5678	7.84864	1.86388	1.65831e-05	up
XLOC_034381	41.7458	11.3036	1.88485	1.96448e-07	up	osa-miR5077	39.5464	158.77	-2.00532	0	down	LOC_Os09g16510	12088.7	5727	1.07781	5.8161e-09	up
XLOC_034381	41.7458	11.3036	1.88485	1.96448e-07	up	osa-miR5077	39.5464	158.77	-2.00532	0	down	LOC_Os01g25960	6.10741	0.339137	4.17062	0.0487511	up
XLOC_034381	41.7458	11.3036	1.88485	1.96448e-07	up	osa-miR5077	39.5464	158.77	-2.00532	0	down	LOC_Os10g14180	1150.83	270.417	2.08942	0	up
XLOC_034381	41.7458	11.3036	1.88485	1.96448e-07	up	osa-miR5077	39.5464	158.77	-2.00532	0	down	LOC_Os01g45290	12.4583	2.27708	2.45186	0.00133502	up
XLOC_034381	41.7458	11.3036	1.88485	1.96448e-07	up	osa-miR5077	39.5464	158.77	-2.00532	0	down	LOC_Os11g14460	10.3783	1.6311	2.66966	0.00544158	up
XLOC_034381	41.7458	11.3036	1.88485	1.96448e-07	up	osa-miR5077	39.5464	158.77	-2.00532	0	down	LOC_Os07g31070	304.142	65.6105	2.21275	0	up
XLOC_051601	74.6303	26.9435	1.46982	4.43867e-13	up	osa-miR810b.1	1121.24	2492.07	-1.15226	0.00303489	down	LOC_Os01g70790	11489.2	4380.57	1.39108	1.30693e-10	up
XLOC_051601	74.6303	26.9435	1.46982	4.43867e-13	up	osa-miR810b.1	1121.24	2492.07	-1.15226	0.00303489	down	LOC_Os02g36619	637.713	143.684	2.15001	0	up
XLOC_051601	74.6303	26.9435	1.46982	4.43867e-13	up	osa-miR810b.1	1121.24	2492.07	-1.15226	0.00303489	down	LOC_Os06g38950	230.379	114.872	1.00398	2.2605e-08	up
XLOC_051601	74.6303	26.9435	1.46982	4.43867e-13	up	osa-miR810b.1	1121.24	2492.07	-1.15226	0.00303489	down	LOC_Os06g23684	881.966	366.814	1.26567	0	up
