# Supplementary material for: Comprehensive identification and characterization of lncRNAs and circRNAs reveal potential brown planthopper-responsive ceRNA networks in rice
Source: Front Plant Sci. 2023 Aug 10;14:1242089. doi: 10.3389/fpls.2023.1242089 (PMC10457010; doi:10.3389/fpls.2023.1242089)
Supplement: Supplementary file 11 [file Table_6.xls]

## Sheet: sheet1
Supplementary Table 6. CeRNA network of lncRNA-miRNA-mRNA in NIP at early feeding stage.
DElncRNA						DEmiRNA						DEmRNA
lncRNA_AccID	S_early	S_0	Log2FC	FDR	Style	miRNA_AccID	S_early	S_0	Log2FC	FDR	Style	mRNA_AccID	S_early	S_0	Log2FC	FDR	Style
XLOC_009357	82.3289	21.9981	1.90402	5.64226e-12	up	osa-miR167d-3p	89.8968	211.196	-1.23224	0.00225882	down	LOC_Os01g48360	405.255	182.698	1.14937	0	up
XLOC_009357	82.3289	21.9981	1.90402	5.64226e-12	up	osa-miR167d-3p	89.8968	211.196	-1.23224	0.00225882	down	LOC_Os01g60060	22.2526	3.86222	2.52647	3.40598e-08	up
XLOC_009357	82.3289	21.9981	1.90402	5.64226e-12	up	osa-miR167d-3p	89.8968	211.196	-1.23224	0.00225882	down	LOC_Os08g44360	3376.33	1577.31	1.09798	0	up
XLOC_024786	151.601	53.0089	1.51597	0	up	osa-miR1861j	67.1513	184.45	-1.45774	0.00653412	down	LOC_Os04g38410	4293.9	1781.63	1.2691	0	up
XLOC_024786	151.601	53.0089	1.51597	0	up	osa-miR1861h	65.0592	186.683	-1.52076	0.00129333	down	LOC_Os04g38410	4293.9	1781.63	1.2691	0	up
XLOC_052063	955.767	436.095	1.13202	0	up	osa-miR160c-3p	18.8042	74.4922	-1.98603	5.76926e-10	down	LOC_Os05g23440	843.501	419.956	1.00615	0	up
XLOC_052063	955.767	436.095	1.13202	0	up	osa-miR160c-3p	18.8042	74.4922	-1.98603	5.76926e-10	down	LOC_Os11g19864	230.79	51.6946	2.1585	0	up
XLOC_028530	14.7523	45.6423	-1.62943	3.66466e-07	down	osa-miR1437b-5p	140.47	70.147	1.00181	4.36695e-07	up	LOC_Os01g74300	11712.4	31523.5	-1.42839	0	down
XLOC_028530	14.7523	45.6423	-1.62943	3.66466e-07	down	osa-miR1437b-5p	140.47	70.147	1.00181	4.36695e-07	up	LOC_Os01g60670	102.584	261.58	-1.35044	0	down
XLOC_028530	14.7523	45.6423	-1.62943	3.66466e-07	down	osa-miR1437b-5p	140.47	70.147	1.00181	4.36695e-07	up	LOC_Os01g08820	5.41633	50.3128	-3.21554	1.82299e-13	down
XLOC_028530	14.7523	45.6423	-1.62943	3.66466e-07	down	osa-miR1437b-5p	140.47	70.147	1.00181	4.36695e-07	up	LOC_Os08g40420	249.344	668.025	-1.42176	4.44089e-16	down
XLOC_028530	14.7523	45.6423	-1.62943	3.66466e-07	down	osa-miR1437b-5p	140.47	70.147	1.00181	4.36695e-07	up	LOC_Os07g17970	47.4497	137.394	-1.53385	0	down
XLOC_028530	14.7523	45.6423	-1.62943	3.66466e-07	down	osa-miR1437b-5p	140.47	70.147	1.00181	4.36695e-07	up	LOC_Os02g21090	51.6678	153.923	-1.57487	0	down
XLOC_028530	14.7523	45.6423	-1.62943	3.66466e-07	down	osa-miR1437b-5p	140.47	70.147	1.00181	4.36695e-07	up	LOC_Os07g26440	2215.28	5367.31	-1.27671	0	down
XLOC_028530	14.7523	45.6423	-1.62943	3.66466e-07	down	osa-miR1437b-5p	140.47	70.147	1.00181	4.36695e-07	up	LOC_Os02g04540	4.52292	43.7839	-3.27507	1.00286e-12	down
XLOC_028530	14.7523	45.6423	-1.62943	3.66466e-07	down	osa-miR1437b-5p	140.47	70.147	1.00181	4.36695e-07	up	LOC_Os05g45930	942.346	2251.52	-1.25657	0	down
XLOC_028530	14.7523	45.6423	-1.62943	3.66466e-07	down	osa-miR1437b-5p	140.47	70.147	1.00181	4.36695e-07	up	LOC_Os11g29000	18.9395	60.4092	-1.67337	7.15095e-12	down
XLOC_028530	14.7523	45.6423	-1.62943	3.66466e-07	down	osa-miR1437b-5p	140.47	70.147	1.00181	4.36695e-07	up	LOC_Os02g25230	147.802	387.381	-1.39009	0	down
XLOC_028530	14.7523	45.6423	-1.62943	3.66466e-07	down	osa-miR1437b-5p	140.47	70.147	1.00181	4.36695e-07	up	LOC_Os02g56100	69.2291	163.622	-1.24092	6.94944e-12	down
XLOC_028530	14.7523	45.6423	-1.62943	3.66466e-07	down	osa-miR1437b-5p	140.47	70.147	1.00181	4.36695e-07	up	LOC_Os01g60770	271.785	1493.82	-2.45847	0	down
XLOC_026686	96.4499	302.952	-1.65124	0	down	osa-miR1437b-5p	140.47	70.147	1.00181	4.36695e-07	up	LOC_Os01g74300	11712.4	31523.5	-1.42839	0	down
XLOC_026686	96.4499	302.952	-1.65124	0	down	osa-miR1437b-5p	140.47	70.147	1.00181	4.36695e-07	up	LOC_Os01g60670	102.584	261.58	-1.35044	0	down
XLOC_026686	96.4499	302.952	-1.65124	0	down	osa-miR1437b-5p	140.47	70.147	1.00181	4.36695e-07	up	LOC_Os01g08820	5.41633	50.3128	-3.21554	1.82299e-13	down
XLOC_026686	96.4499	302.952	-1.65124	0	down	osa-miR1437b-5p	140.47	70.147	1.00181	4.36695e-07	up	LOC_Os08g40420	249.344	668.025	-1.42176	4.44089e-16	down
XLOC_026686	96.4499	302.952	-1.65124	0	down	osa-miR1437b-5p	140.47	70.147	1.00181	4.36695e-07	up	LOC_Os07g17970	47.4497	137.394	-1.53385	0	down
XLOC_026686	96.4499	302.952	-1.65124	0	down	osa-miR1437b-5p	140.47	70.147	1.00181	4.36695e-07	up	LOC_Os02g21090	51.6678	153.923	-1.57487	0	down
XLOC_026686	96.4499	302.952	-1.65124	0	down	osa-miR1437b-5p	140.47	70.147	1.00181	4.36695e-07	up	LOC_Os07g26440	2215.28	5367.31	-1.27671	0	down
XLOC_026686	96.4499	302.952	-1.65124	0	down	osa-miR1437b-5p	140.47	70.147	1.00181	4.36695e-07	up	LOC_Os02g04540	4.52292	43.7839	-3.27507	1.00286e-12	down
XLOC_026686	96.4499	302.952	-1.65124	0	down	osa-miR1437b-5p	140.47	70.147	1.00181	4.36695e-07	up	LOC_Os05g45930	942.346	2251.52	-1.25657	0	down
XLOC_026686	96.4499	302.952	-1.65124	0	down	osa-miR1437b-5p	140.47	70.147	1.00181	4.36695e-07	up	LOC_Os11g29000	18.9395	60.4092	-1.67337	7.15095e-12	down
XLOC_026686	96.4499	302.952	-1.65124	0	down	osa-miR1437b-5p	140.47	70.147	1.00181	4.36695e-07	up	LOC_Os02g25230	147.802	387.381	-1.39009	0	down
XLOC_026686	96.4499	302.952	-1.65124	0	down	osa-miR1437b-5p	140.47	70.147	1.00181	4.36695e-07	up	LOC_Os02g56100	69.2291	163.622	-1.24092	6.94944e-12	down
XLOC_026686	96.4499	302.952	-1.65124	0	down	osa-miR1437b-5p	140.47	70.147	1.00181	4.36695e-07	up	LOC_Os01g60770	271.785	1493.82	-2.45847	0	down
XLOC_002440	88.2386	269.162	-1.60899	0	down	osa-miR399b	80.6322	3.1979	4.65616	7.63833e-14	up	LOC_Os04g42860	214.996	457.577	-1.0897	0	down
XLOC_002440	88.2386	269.162	-1.60899	0	down	osa-miR399b	80.6322	3.1979	4.65616	7.63833e-14	up	LOC_Os12g36410	4.35053	134.451	-4.94975	0	down
XLOC_002440	88.2386	269.162	-1.60899	0	down	osa-miR399b	80.6322	3.1979	4.65616	7.63833e-14	up	LOC_Os02g54280	31.4605	144.3	-2.19746	0.000465692	down
XLOC_043522	85.1371	211.159	-1.31047	0	down	osa-miR5829	68.1192	12.311	2.46811	0.00193533	up	LOC_Os01g61880	332.347	990.214	-1.57505	0	down
XLOC_043522	85.1371	211.159	-1.31047	0	down	osa-miR5829	68.1192	12.311	2.46811	0.00193533	up	LOC_Os04g59380	28.8239	105.938	-1.87789	0	down
XLOC_043522	85.1371	211.159	-1.31047	0	down	osa-miR5829	68.1192	12.311	2.46811	0.00193533	up	LOC_Os12g10220	81.6518	187.839	-1.20194	0	down
XLOC_043522	85.1371	211.159	-1.31047	0	down	osa-miR5829	68.1192	12.311	2.46811	0.00193533	up	LOC_Os08g36920	490.204	1098.15	-1.16362	0	down
XLOC_002066	43.7499	104.412	-1.25494	1.81397e-07	down	osa-miR5829	68.1192	12.311	2.46811	0.00193533	up	LOC_Os01g61880	332.347	990.214	-1.57505	0	down
XLOC_002066	43.7499	104.412	-1.25494	1.81397e-07	down	osa-miR5829	68.1192	12.311	2.46811	0.00193533	up	LOC_Os04g59380	28.8239	105.938	-1.87789	0	down
XLOC_002066	43.7499	104.412	-1.25494	1.81397e-07	down	osa-miR5829	68.1192	12.311	2.46811	0.00193533	up	LOC_Os12g10220	81.6518	187.839	-1.20194	0	down
XLOC_002066	43.7499	104.412	-1.25494	1.81397e-07	down	osa-miR5829	68.1192	12.311	2.46811	0.00193533	up	LOC_Os08g36920	490.204	1098.15	-1.16362	0	down
XLOC_022562	20.125	5.04043	1.99737	0.00355112	up	osa-miR166j-5p	58.1835	133.191	-1.19482	1.36551e-07	down	LOC_Os04g30240	4628.31	1477.95	1.64689	0	up
XLOC_022562	20.125	5.04043	1.99737	0.00355112	up	osa-miR166j-5p	58.1835	133.191	-1.19482	1.36551e-07	down	LOC_Os04g02900	5652.3	2717.36	1.05663	0	up
XLOC_022562	20.125	5.04043	1.99737	0.00355112	up	osa-miR166j-5p	58.1835	133.191	-1.19482	1.36551e-07	down	LOC_Os02g36020	58.5126	16.5365	1.82309	2.18115e-07	up
XLOC_009357	82.3289	21.9981	1.90402	5.64226e-12	up	osa-miR319b	104.951	930.371	-3.14808	0	down	LOC_Os11g39420	224.277	78.9129	1.50695	1.33227e-15	up
XLOC_009357	82.3289	21.9981	1.90402	5.64226e-12	up	osa-miR319b	104.951	930.371	-3.14808	0	down	LOC_Os07g48450	1478.81	599.685	1.30216	0	up
XLOC_007217	74.2675	162.484	-1.1295	1.31989e-05	down	osa-miR1858a	24.0781	4.19047	2.52254	6.97471e-09	up	LOC_Os09g20880	166.165	521.945	-1.65128	0	down
XLOC_007217	74.2675	162.484	-1.1295	1.31989e-05	down	osa-miR1858a	24.0781	4.19047	2.52254	6.97471e-09	up	LOC_Os06g39750	937.866	1956.7	-1.06097	0	down
XLOC_007217	74.2675	162.484	-1.1295	1.31989e-05	down	osa-miR1858a	24.0781	4.19047	2.52254	6.97471e-09	up	LOC_Os07g32660	124.79	463.117	-1.89187	0	down
XLOC_007217	74.2675	162.484	-1.1295	1.31989e-05	down	osa-miR1858a	24.0781	4.19047	2.52254	6.97471e-09	up	LOC_Os03g18900	2.84588	25.6029	-3.16937	1.79936e-08	down
XLOC_007217	74.2675	162.484	-1.1295	1.31989e-05	down	osa-miR1858a	24.0781	4.19047	2.52254	6.97471e-09	up	LOC_Os12g07640	28.8464	60.8144	-1.07602	5.08708e-05	down
XLOC_007217	74.2675	162.484	-1.1295	1.31989e-05	down	osa-miR1858a	24.0781	4.19047	2.52254	6.97471e-09	up	LOC_Os05g11990	165.982	530.264	-1.67568	0	down
XLOC_007217	74.2675	162.484	-1.1295	1.31989e-05	down	osa-miR1858a	24.0781	4.19047	2.52254	6.97471e-09	up	LOC_Os07g22930	566.795	3839.01	-2.75983	0	down
XLOC_007217	74.2675	162.484	-1.1295	1.31989e-05	down	osa-miR1858a	24.0781	4.19047	2.52254	6.97471e-09	up	LOC_Os03g56060	454.995	990.3	-1.12201	0	down
XLOC_007217	74.2675	162.484	-1.1295	1.31989e-05	down	osa-miR1858a	24.0781	4.19047	2.52254	6.97471e-09	up	LOC_Os03g56060	454.995	990.3	-1.12201	0	down
XLOC_007217	74.2675	162.484	-1.1295	1.31989e-05	down	osa-miR1858a	24.0781	4.19047	2.52254	6.97471e-09	up	LOC_Os02g53000	56.2115	166.71	-1.5684	0	down
XLOC_007217	74.2675	162.484	-1.1295	1.31989e-05	down	osa-miR1858a	24.0781	4.19047	2.52254	6.97471e-09	up	LOC_Os06g14540	47.3547	200.474	-2.08183	5.38129e-09	down
XLOC_007217	74.2675	162.484	-1.1295	1.31989e-05	down	osa-miR1858a	24.0781	4.19047	2.52254	6.97471e-09	up	LOC_Os09g39410	153.983	477.94	-1.63406	0	down
XLOC_007217	74.2675	162.484	-1.1295	1.31989e-05	down	osa-miR1858a	24.0781	4.19047	2.52254	6.97471e-09	up	LOC_Os11g17970	21.3024	95.8771	-2.17017	0	down
XLOC_007217	74.2675	162.484	-1.1295	1.31989e-05	down	osa-miR1858a	24.0781	4.19047	2.52254	6.97471e-09	up	LOC_Os08g41400	946.289	1931.77	-1.02957	0	down
XLOC_007217	74.2675	162.484	-1.1295	1.31989e-05	down	osa-miR1858a	24.0781	4.19047	2.52254	6.97471e-09	up	LOC_Os11g27540	128.832	273.632	-1.08675	9.21485e-14	down
XLOC_007217	74.2675	162.484	-1.1295	1.31989e-05	down	osa-miR1858a	24.0781	4.19047	2.52254	6.97471e-09	up	LOC_Os09g39430	181.615	512.469	-1.49658	0	down
XLOC_007217	74.2675	162.484	-1.1295	1.31989e-05	down	osa-miR1858a	24.0781	4.19047	2.52254	6.97471e-09	up	LOC_Os08g38560	1.98138	14.114	-2.83255	0.00738235	down
XLOC_007217	74.2675	162.484	-1.1295	1.31989e-05	down	osa-miR1858a	24.0781	4.19047	2.52254	6.97471e-09	up	LOC_Os01g53640	61.3285	202.086	-1.72034	0	down
XLOC_007217	74.2675	162.484	-1.1295	1.31989e-05	down	osa-miR1858a	24.0781	4.19047	2.52254	6.97471e-09	up	LOC_Os01g11920	89.3338	211.352	-1.24237	1.11022e-16	down
XLOC_007217	74.2675	162.484	-1.1295	1.31989e-05	down	osa-miR1858a	24.0781	4.19047	2.52254	6.97471e-09	up	LOC_Os01g11920	89.3338	211.352	-1.24237	1.11022e-16	down
XLOC_007217	74.2675	162.484	-1.1295	1.31989e-05	down	osa-miR1858a	24.0781	4.19047	2.52254	6.97471e-09	up	LOC_Os04g54930	204.275	510.16	-1.32044	0	down
XLOC_007217	74.2675	162.484	-1.1295	1.31989e-05	down	osa-miR1858a	24.0781	4.19047	2.52254	6.97471e-09	up	LOC_Os04g35080	413.357	837.362	-1.01846	0	down
XLOC_007217	74.2675	162.484	-1.1295	1.31989e-05	down	osa-miR1858a	24.0781	4.19047	2.52254	6.97471e-09	up	LOC_Os04g35080	413.357	837.362	-1.01846	0	down
XLOC_007217	74.2675	162.484	-1.1295	1.31989e-05	down	osa-miR1858a	24.0781	4.19047	2.52254	6.97471e-09	up	LOC_Os04g35080	413.357	837.362	-1.01846	0	down
XLOC_007217	74.2675	162.484	-1.1295	1.31989e-05	down	osa-miR1858a	24.0781	4.19047	2.52254	6.97471e-09	up	LOC_Os08g23180	922.876	4616.59	-2.32262	0	down
XLOC_007217	74.2675	162.484	-1.1295	1.31989e-05	down	osa-miR1858a	24.0781	4.19047	2.52254	6.97471e-09	up	LOC_Os01g21960	134.05	341.424	-1.34879	3.26806e-11	down
XLOC_007217	74.2675	162.484	-1.1295	1.31989e-05	down	osa-miR1858a	24.0781	4.19047	2.52254	6.97471e-09	up	LOC_Os04g59520	243.583	565.201	-1.21435	1.23064e-09	down
XLOC_007217	74.2675	162.484	-1.1295	1.31989e-05	down	osa-miR1858a	24.0781	4.19047	2.52254	6.97471e-09	up	LOC_Os04g59520	243.583	565.201	-1.21435	1.23064e-09	down
XLOC_007217	74.2675	162.484	-1.1295	1.31989e-05	down	osa-miR1858a	24.0781	4.19047	2.52254	6.97471e-09	up	LOC_Os04g59520	243.583	565.201	-1.21435	1.23064e-09	down
XLOC_007217	74.2675	162.484	-1.1295	1.31989e-05	down	osa-miR1858a	24.0781	4.19047	2.52254	6.97471e-09	up	LOC_Os03g21730	256.629	709.109	-1.46632	0	down
XLOC_007217	74.2675	162.484	-1.1295	1.31989e-05	down	osa-miR1858a	24.0781	4.19047	2.52254	6.97471e-09	up	LOC_Os06g46990	63.089	275.524	-2.12672	0	down
XLOC_007217	74.2675	162.484	-1.1295	1.31989e-05	down	osa-miR1858a	24.0781	4.19047	2.52254	6.97471e-09	up	LOC_Os02g57140	351.364	826.863	-1.23468	0	down
XLOC_007217	74.2675	162.484	-1.1295	1.31989e-05	down	osa-miR1858a	24.0781	4.19047	2.52254	6.97471e-09	up	LOC_Os09g32080	643.758	3121.66	-2.27772	0	down
XLOC_007217	74.2675	162.484	-1.1295	1.31989e-05	down	osa-miR1858a	24.0781	4.19047	2.52254	6.97471e-09	up	LOC_Os01g09880	60.9228	185.549	-1.60674	1.42322e-09	down
XLOC_007217	74.2675	162.484	-1.1295	1.31989e-05	down	osa-miR1858a	24.0781	4.19047	2.52254	6.97471e-09	up	LOC_Os03g11950	12.3917	67.119	-2.43735	4.94937e-13	down
XLOC_007217	74.2675	162.484	-1.1295	1.31989e-05	down	osa-miR1858a	24.0781	4.19047	2.52254	6.97471e-09	up	LOC_Os02g04540	4.52292	43.7839	-3.27507	1.00286e-12	down
XLOC_007217	74.2675	162.484	-1.1295	1.31989e-05	down	osa-miR1858a	24.0781	4.19047	2.52254	6.97471e-09	up	LOC_Os02g15690	38.6616	156.042	-2.01297	0	down
XLOC_007217	74.2675	162.484	-1.1295	1.31989e-05	down	osa-miR1858a	24.0781	4.19047	2.52254	6.97471e-09	up	LOC_Os04g41900	57.3482	336.574	-2.5531	0	down
XLOC_007217	74.2675	162.484	-1.1295	1.31989e-05	down	osa-miR1858a	24.0781	4.19047	2.52254	6.97471e-09	up	LOC_Os07g14850	2314.58	6448.99	-1.47832	0	down
XLOC_007217	74.2675	162.484	-1.1295	1.31989e-05	down	osa-miR1858a	24.0781	4.19047	2.52254	6.97471e-09	up	LOC_Os11g19480	46.1682	109.584	-1.24706	4.88498e-15	down
XLOC_007217	74.2675	162.484	-1.1295	1.31989e-05	down	osa-miR1858a	24.0781	4.19047	2.52254	6.97471e-09	up	LOC_Os01g68598	47.0791	101.261	-1.10492	1.28003e-06	down
XLOC_007217	74.2675	162.484	-1.1295	1.31989e-05	down	osa-miR1858a	24.0781	4.19047	2.52254	6.97471e-09	up	LOC_Os02g34430	61.0962	291.649	-2.25508	0	down
XLOC_007217	74.2675	162.484	-1.1295	1.31989e-05	down	osa-miR1858a	24.0781	4.19047	2.52254	6.97471e-09	up	LOC_Os01g56020	26.0005	96.8829	-1.8977	0	down
XLOC_007217	74.2675	162.484	-1.1295	1.31989e-05	down	osa-miR1858a	24.0781	4.19047	2.52254	6.97471e-09	up	LOC_Os06g02630	15.8782	42.2714	-1.41263	9.82954e-05	down
XLOC_007217	74.2675	162.484	-1.1295	1.31989e-05	down	osa-miR1858a	24.0781	4.19047	2.52254	6.97471e-09	up	LOC_Os06g02630	15.8782	42.2714	-1.41263	9.82954e-05	down
XLOC_007217	74.2675	162.484	-1.1295	1.31989e-05	down	osa-miR1858a	24.0781	4.19047	2.52254	6.97471e-09	up	LOC_Os12g06260	439.721	997.004	-1.18101	2.63118e-11	down
XLOC_007217	74.2675	162.484	-1.1295	1.31989e-05	down	osa-miR1858a	24.0781	4.19047	2.52254	6.97471e-09	up	LOC_Os12g01700	10.4733	94.628	-3.17556	2.2638e-07	down
XLOC_007217	74.2675	162.484	-1.1295	1.31989e-05	down	osa-miR1858a	24.0781	4.19047	2.52254	6.97471e-09	up	LOC_Os02g07180	29.246	73.0894	-1.32142	2.6488e-06	down
XLOC_007217	74.2675	162.484	-1.1295	1.31989e-05	down	osa-miR1858a	24.0781	4.19047	2.52254	6.97471e-09	up	LOC_Os03g43590	41.5663	89.7769	-1.11093	0.0185041	down
XLOC_007217	74.2675	162.484	-1.1295	1.31989e-05	down	osa-miR1858a	24.0781	4.19047	2.52254	6.97471e-09	up	LOC_Os01g42294	125.567	503.46	-2.00342	0	down
XLOC_007217	74.2675	162.484	-1.1295	1.31989e-05	down	osa-miR1858a	24.0781	4.19047	2.52254	6.97471e-09	up	LOC_Os05g03610	1266.02	2842.52	-1.16687	0	down
XLOC_007217	74.2675	162.484	-1.1295	1.31989e-05	down	osa-miR1858a	24.0781	4.19047	2.52254	6.97471e-09	up	LOC_Os06g20040	193.267	596.867	-1.62681	0	down
XLOC_007217	74.2675	162.484	-1.1295	1.31989e-05	down	osa-miR1858a	24.0781	4.19047	2.52254	6.97471e-09	up	LOC_Os11g01620	12.3741	80.1144	-2.69474	0	down
XLOC_007217	74.2675	162.484	-1.1295	1.31989e-05	down	osa-miR1858a	24.0781	4.19047	2.52254	6.97471e-09	up	LOC_Os03g60720	256.819	624.435	-1.2818	0	down
XLOC_007217	74.2675	162.484	-1.1295	1.31989e-05	down	osa-miR1858a	24.0781	4.19047	2.52254	6.97471e-09	up	LOC_Os02g46680	277.035	617.678	-1.15679	0	down
XLOC_007217	74.2675	162.484	-1.1295	1.31989e-05	down	osa-miR1858a	24.0781	4.19047	2.52254	6.97471e-09	up	LOC_Os06g02960	110.763	287.66	-1.37689	0.00011594	down
XLOC_007217	74.2675	162.484	-1.1295	1.31989e-05	down	osa-miR1858a	24.0781	4.19047	2.52254	6.97471e-09	up	LOC_Os01g67240	242.504	1069.58	-2.14097	0	down
XLOC_025390	13.933	91.1602	-2.7099	0.000903984	down	osa-miR1858a	24.0781	4.19047	2.52254	6.97471e-09	up	LOC_Os09g20880	166.165	521.945	-1.65128	0	down
XLOC_025390	13.933	91.1602	-2.7099	0.000903984	down	osa-miR1858a	24.0781	4.19047	2.52254	6.97471e-09	up	LOC_Os06g39750	937.866	1956.7	-1.06097	0	down
XLOC_025390	13.933	91.1602	-2.7099	0.000903984	down	osa-miR1858a	24.0781	4.19047	2.52254	6.97471e-09	up	LOC_Os07g32660	124.79	463.117	-1.89187	0	down
XLOC_025390	13.933	91.1602	-2.7099	0.000903984	down	osa-miR1858a	24.0781	4.19047	2.52254	6.97471e-09	up	LOC_Os03g18900	2.84588	25.6029	-3.16937	1.79936e-08	down
XLOC_025390	13.933	91.1602	-2.7099	0.000903984	down	osa-miR1858a	24.0781	4.19047	2.52254	6.97471e-09	up	LOC_Os12g07640	28.8464	60.8144	-1.07602	5.08708e-05	down
XLOC_025390	13.933	91.1602	-2.7099	0.000903984	down	osa-miR1858a	24.0781	4.19047	2.52254	6.97471e-09	up	LOC_Os05g11990	165.982	530.264	-1.67568	0	down
XLOC_025390	13.933	91.1602	-2.7099	0.000903984	down	osa-miR1858a	24.0781	4.19047	2.52254	6.97471e-09	up	LOC_Os07g22930	566.795	3839.01	-2.75983	0	down
XLOC_025390	13.933	91.1602	-2.7099	0.000903984	down	osa-miR1858a	24.0781	4.19047	2.52254	6.97471e-09	up	LOC_Os03g56060	454.995	990.3	-1.12201	0	down
XLOC_025390	13.933	91.1602	-2.7099	0.000903984	down	osa-miR1858a	24.0781	4.19047	2.52254	6.97471e-09	up	LOC_Os03g56060	454.995	990.3	-1.12201	0	down
XLOC_025390	13.933	91.1602	-2.7099	0.000903984	down	osa-miR1858a	24.0781	4.19047	2.52254	6.97471e-09	up	LOC_Os02g53000	56.2115	166.71	-1.5684	0	down
XLOC_025390	13.933	91.1602	-2.7099	0.000903984	down	osa-miR1858a	24.0781	4.19047	2.52254	6.97471e-09	up	LOC_Os06g14540	47.3547	200.474	-2.08183	5.38129e-09	down
XLOC_025390	13.933	91.1602	-2.7099	0.000903984	down	osa-miR1858a	24.0781	4.19047	2.52254	6.97471e-09	up	LOC_Os09g39410	153.983	477.94	-1.63406	0	down
XLOC_025390	13.933	91.1602	-2.7099	0.000903984	down	osa-miR1858a	24.0781	4.19047	2.52254	6.97471e-09	up	LOC_Os11g17970	21.3024	95.8771	-2.17017	0	down
XLOC_025390	13.933	91.1602	-2.7099	0.000903984	down	osa-miR1858a	24.0781	4.19047	2.52254	6.97471e-09	up	LOC_Os08g41400	946.289	1931.77	-1.02957	0	down
XLOC_025390	13.933	91.1602	-2.7099	0.000903984	down	osa-miR1858a	24.0781	4.19047	2.52254	6.97471e-09	up	LOC_Os11g27540	128.832	273.632	-1.08675	9.21485e-14	down
XLOC_025390	13.933	91.1602	-2.7099	0.000903984	down	osa-miR1858a	24.0781	4.19047	2.52254	6.97471e-09	up	LOC_Os09g39430	181.615	512.469	-1.49658	0	down
XLOC_025390	13.933	91.1602	-2.7099	0.000903984	down	osa-miR1858a	24.0781	4.19047	2.52254	6.97471e-09	up	LOC_Os08g38560	1.98138	14.114	-2.83255	0.00738235	down
XLOC_025390	13.933	91.1602	-2.7099	0.000903984	down	osa-miR1858a	24.0781	4.19047	2.52254	6.97471e-09	up	LOC_Os01g53640	61.3285	202.086	-1.72034	0	down
XLOC_025390	13.933	91.1602	-2.7099	0.000903984	down	osa-miR1858a	24.0781	4.19047	2.52254	6.97471e-09	up	LOC_Os01g11920	89.3338	211.352	-1.24237	1.11022e-16	down
XLOC_025390	13.933	91.1602	-2.7099	0.000903984	down	osa-miR1858a	24.0781	4.19047	2.52254	6.97471e-09	up	LOC_Os01g11920	89.3338	211.352	-1.24237	1.11022e-16	down
XLOC_025390	13.933	91.1602	-2.7099	0.000903984	down	osa-miR1858a	24.0781	4.19047	2.52254	6.97471e-09	up	LOC_Os04g54930	204.275	510.16	-1.32044	0	down
XLOC_025390	13.933	91.1602	-2.7099	0.000903984	down	osa-miR1858a	24.0781	4.19047	2.52254	6.97471e-09	up	LOC_Os04g35080	413.357	837.362	-1.01846	0	down
XLOC_025390	13.933	91.1602	-2.7099	0.000903984	down	osa-miR1858a	24.0781	4.19047	2.52254	6.97471e-09	up	LOC_Os04g35080	413.357	837.362	-1.01846	0	down
XLOC_025390	13.933	91.1602	-2.7099	0.000903984	down	osa-miR1858a	24.0781	4.19047	2.52254	6.97471e-09	up	LOC_Os04g35080	413.357	837.362	-1.01846	0	down
XLOC_025390	13.933	91.1602	-2.7099	0.000903984	down	osa-miR1858a	24.0781	4.19047	2.52254	6.97471e-09	up	LOC_Os08g23180	922.876	4616.59	-2.32262	0	down
XLOC_025390	13.933	91.1602	-2.7099	0.000903984	down	osa-miR1858a	24.0781	4.19047	2.52254	6.97471e-09	up	LOC_Os01g21960	134.05	341.424	-1.34879	3.26806e-11	down
XLOC_025390	13.933	91.1602	-2.7099	0.000903984	down	osa-miR1858a	24.0781	4.19047	2.52254	6.97471e-09	up	LOC_Os04g59520	243.583	565.201	-1.21435	1.23064e-09	down
XLOC_025390	13.933	91.1602	-2.7099	0.000903984	down	osa-miR1858a	24.0781	4.19047	2.52254	6.97471e-09	up	LOC_Os04g59520	243.583	565.201	-1.21435	1.23064e-09	down
XLOC_025390	13.933	91.1602	-2.7099	0.000903984	down	osa-miR1858a	24.0781	4.19047	2.52254	6.97471e-09	up	LOC_Os04g59520	243.583	565.201	-1.21435	1.23064e-09	down
XLOC_025390	13.933	91.1602	-2.7099	0.000903984	down	osa-miR1858a	24.0781	4.19047	2.52254	6.97471e-09	up	LOC_Os03g21730	256.629	709.109	-1.46632	0	down
XLOC_025390	13.933	91.1602	-2.7099	0.000903984	down	osa-miR1858a	24.0781	4.19047	2.52254	6.97471e-09	up	LOC_Os06g46990	63.089	275.524	-2.12672	0	down
XLOC_025390	13.933	91.1602	-2.7099	0.000903984	down	osa-miR1858a	24.0781	4.19047	2.52254	6.97471e-09	up	LOC_Os02g57140	351.364	826.863	-1.23468	0	down
XLOC_025390	13.933	91.1602	-2.7099	0.000903984	down	osa-miR1858a	24.0781	4.19047	2.52254	6.97471e-09	up	LOC_Os09g32080	643.758	3121.66	-2.27772	0	down
XLOC_025390	13.933	91.1602	-2.7099	0.000903984	down	osa-miR1858a	24.0781	4.19047	2.52254	6.97471e-09	up	LOC_Os01g09880	60.9228	185.549	-1.60674	1.42322e-09	down
XLOC_025390	13.933	91.1602	-2.7099	0.000903984	down	osa-miR1858a	24.0781	4.19047	2.52254	6.97471e-09	up	LOC_Os03g11950	12.3917	67.119	-2.43735	4.94937e-13	down
XLOC_025390	13.933	91.1602	-2.7099	0.000903984	down	osa-miR1858a	24.0781	4.19047	2.52254	6.97471e-09	up	LOC_Os02g04540	4.52292	43.7839	-3.27507	1.00286e-12	down
XLOC_025390	13.933	91.1602	-2.7099	0.000903984	down	osa-miR1858a	24.0781	4.19047	2.52254	6.97471e-09	up	LOC_Os02g15690	38.6616	156.042	-2.01297	0	down
XLOC_025390	13.933	91.1602	-2.7099	0.000903984	down	osa-miR1858a	24.0781	4.19047	2.52254	6.97471e-09	up	LOC_Os04g41900	57.3482	336.574	-2.5531	0	down
XLOC_025390	13.933	91.1602	-2.7099	0.000903984	down	osa-miR1858a	24.0781	4.19047	2.52254	6.97471e-09	up	LOC_Os07g14850	2314.58	6448.99	-1.47832	0	down
XLOC_025390	13.933	91.1602	-2.7099	0.000903984	down	osa-miR1858a	24.0781	4.19047	2.52254	6.97471e-09	up	LOC_Os11g19480	46.1682	109.584	-1.24706	4.88498e-15	down
XLOC_025390	13.933	91.1602	-2.7099	0.000903984	down	osa-miR1858a	24.0781	4.19047	2.52254	6.97471e-09	up	LOC_Os01g68598	47.0791	101.261	-1.10492	1.28003e-06	down
XLOC_025390	13.933	91.1602	-2.7099	0.000903984	down	osa-miR1858a	24.0781	4.19047	2.52254	6.97471e-09	up	LOC_Os02g34430	61.0962	291.649	-2.25508	0	down
XLOC_025390	13.933	91.1602	-2.7099	0.000903984	down	osa-miR1858a	24.0781	4.19047	2.52254	6.97471e-09	up	LOC_Os01g56020	26.0005	96.8829	-1.8977	0	down
XLOC_025390	13.933	91.1602	-2.7099	0.000903984	down	osa-miR1858a	24.0781	4.19047	2.52254	6.97471e-09	up	LOC_Os06g02630	15.8782	42.2714	-1.41263	9.82954e-05	down
XLOC_025390	13.933	91.1602	-2.7099	0.000903984	down	osa-miR1858a	24.0781	4.19047	2.52254	6.97471e-09	up	LOC_Os06g02630	15.8782	42.2714	-1.41263	9.82954e-05	down
XLOC_025390	13.933	91.1602	-2.7099	0.000903984	down	osa-miR1858a	24.0781	4.19047	2.52254	6.97471e-09	up	LOC_Os12g06260	439.721	997.004	-1.18101	2.63118e-11	down
XLOC_025390	13.933	91.1602	-2.7099	0.000903984	down	osa-miR1858a	24.0781	4.19047	2.52254	6.97471e-09	up	LOC_Os12g01700	10.4733	94.628	-3.17556	2.2638e-07	down
XLOC_025390	13.933	91.1602	-2.7099	0.000903984	down	osa-miR1858a	24.0781	4.19047	2.52254	6.97471e-09	up	LOC_Os02g07180	29.246	73.0894	-1.32142	2.6488e-06	down
XLOC_025390	13.933	91.1602	-2.7099	0.000903984	down	osa-miR1858a	24.0781	4.19047	2.52254	6.97471e-09	up	LOC_Os03g43590	41.5663	89.7769	-1.11093	0.0185041	down
XLOC_025390	13.933	91.1602	-2.7099	0.000903984	down	osa-miR1858a	24.0781	4.19047	2.52254	6.97471e-09	up	LOC_Os01g42294	125.567	503.46	-2.00342	0	down
XLOC_025390	13.933	91.1602	-2.7099	0.000903984	down	osa-miR1858a	24.0781	4.19047	2.52254	6.97471e-09	up	LOC_Os05g03610	1266.02	2842.52	-1.16687	0	down
XLOC_025390	13.933	91.1602	-2.7099	0.000903984	down	osa-miR1858a	24.0781	4.19047	2.52254	6.97471e-09	up	LOC_Os06g20040	193.267	596.867	-1.62681	0	down
XLOC_025390	13.933	91.1602	-2.7099	0.000903984	down	osa-miR1858a	24.0781	4.19047	2.52254	6.97471e-09	up	LOC_Os11g01620	12.3741	80.1144	-2.69474	0	down
XLOC_025390	13.933	91.1602	-2.7099	0.000903984	down	osa-miR1858a	24.0781	4.19047	2.52254	6.97471e-09	up	LOC_Os03g60720	256.819	624.435	-1.2818	0	down
XLOC_025390	13.933	91.1602	-2.7099	0.000903984	down	osa-miR1858a	24.0781	4.19047	2.52254	6.97471e-09	up	LOC_Os02g46680	277.035	617.678	-1.15679	0	down
XLOC_025390	13.933	91.1602	-2.7099	0.000903984	down	osa-miR1858a	24.0781	4.19047	2.52254	6.97471e-09	up	LOC_Os06g02960	110.763	287.66	-1.37689	0.00011594	down
XLOC_025390	13.933	91.1602	-2.7099	0.000903984	down	osa-miR1858a	24.0781	4.19047	2.52254	6.97471e-09	up	LOC_Os01g67240	242.504	1069.58	-2.14097	0	down
XLOC_002066	43.7499	104.412	-1.25494	1.81397e-07	down	osa-miR3979-5p	12.9914	3.46229	1.90776	0.0210496	up	LOC_Os05g34320	234.92	662.273	-1.49525	0	down
XLOC_002066	43.7499	104.412	-1.25494	1.81397e-07	down	osa-miR3979-5p	12.9914	3.46229	1.90776	0.0210496	up	LOC_Os10g04290	343.387	819.329	-1.25461	0	down
XLOC_002066	43.7499	104.412	-1.25494	1.81397e-07	down	osa-miR3979-5p	12.9914	3.46229	1.90776	0.0210496	up	LOC_Os03g13200	223.09	621.883	-1.47902	0	down
XLOC_002066	43.7499	104.412	-1.25494	1.81397e-07	down	osa-miR3979-5p	12.9914	3.46229	1.90776	0.0210496	up	LOC_Os10g42400	13.8361	41.8946	-1.59833	0.0179812	down
XLOC_002066	43.7499	104.412	-1.25494	1.81397e-07	down	osa-miR3979-5p	12.9914	3.46229	1.90776	0.0210496	up	LOC_Os04g39150	918.379	2657.18	-1.53273	4.44089e-16	down
XLOC_002066	43.7499	104.412	-1.25494	1.81397e-07	down	osa-miR3979-5p	12.9914	3.46229	1.90776	0.0210496	up	LOC_Os04g51040	193.602	395.169	-1.02938	0	down
XLOC_002066	43.7499	104.412	-1.25494	1.81397e-07	down	osa-miR3979-5p	12.9914	3.46229	1.90776	0.0210496	up	LOC_Os04g43300	99.856	469.766	-2.23402	0	down
XLOC_002066	43.7499	104.412	-1.25494	1.81397e-07	down	osa-miR3979-5p	12.9914	3.46229	1.90776	0.0210496	up	LOC_Os01g68050	39.4631	99.379	-1.33244	0.00102348	down
XLOC_002066	43.7499	104.412	-1.25494	1.81397e-07	down	osa-miR3979-5p	12.9914	3.46229	1.90776	0.0210496	up	LOC_Os09g19930	889.879	1864.41	-1.06704	0	down
XLOC_002066	43.7499	104.412	-1.25494	1.81397e-07	down	osa-miR3979-5p	12.9914	3.46229	1.90776	0.0210496	up	LOC_Os07g24190	7016.12	25917.1	-1.88516	0	down
XLOC_002066	43.7499	104.412	-1.25494	1.81397e-07	down	osa-miR3979-5p	12.9914	3.46229	1.90776	0.0210496	up	LOC_Os07g31840	266.117	553.98	-1.05777	0	down
XLOC_002066	43.7499	104.412	-1.25494	1.81397e-07	down	osa-miR3979-5p	12.9914	3.46229	1.90776	0.0210496	up	LOC_Os07g31840	266.117	553.98	-1.05777	0	down
XLOC_002066	43.7499	104.412	-1.25494	1.81397e-07	down	osa-miR3979-5p	12.9914	3.46229	1.90776	0.0210496	up	LOC_Os06g42800	607.293	1528.34	-1.3315	0	down
XLOC_002066	43.7499	104.412	-1.25494	1.81397e-07	down	osa-miR3979-5p	12.9914	3.46229	1.90776	0.0210496	up	LOC_Os02g19620	16.9717	74.722	-2.1384	1.9943e-05	down
XLOC_002066	43.7499	104.412	-1.25494	1.81397e-07	down	osa-miR3979-5p	12.9914	3.46229	1.90776	0.0210496	up	LOC_Os08g17870	450.943	1072.31	-1.2497	0	down
XLOC_002066	43.7499	104.412	-1.25494	1.81397e-07	down	osa-miR3979-5p	12.9914	3.46229	1.90776	0.0210496	up	LOC_Os02g58390	45.3961	93.006	-1.03476	1.72666e-06	down
XLOC_002066	43.7499	104.412	-1.25494	1.81397e-07	down	osa-miR3979-5p	12.9914	3.46229	1.90776	0.0210496	up	LOC_Os08g06380	1259.11	6009.24	-2.25478	0	down
XLOC_002066	43.7499	104.412	-1.25494	1.81397e-07	down	osa-miR3979-5p	12.9914	3.46229	1.90776	0.0210496	up	LOC_Os03g45750	9.7407	22.7318	-1.22261	0.0172923	down
XLOC_002066	43.7499	104.412	-1.25494	1.81397e-07	down	osa-miR3979-5p	12.9914	3.46229	1.90776	0.0210496	up	LOC_Os03g19200	391.395	915.306	-1.22563	0	down
XLOC_002066	43.7499	104.412	-1.25494	1.81397e-07	down	osa-miR3979-5p	12.9914	3.46229	1.90776	0.0210496	up	LOC_Os02g58220	40.5079	169.896	-2.06838	0	down
XLOC_002066	43.7499	104.412	-1.25494	1.81397e-07	down	osa-miR3979-5p	12.9914	3.46229	1.90776	0.0210496	up	LOC_Os04g49620	924.858	2117.11	-1.19479	0	down
XLOC_002066	43.7499	104.412	-1.25494	1.81397e-07	down	osa-miR3979-5p	12.9914	3.46229	1.90776	0.0210496	up	LOC_Os01g50080	142.037	597.016	-2.0715	0	down
XLOC_002066	43.7499	104.412	-1.25494	1.81397e-07	down	osa-miR3979-5p	12.9914	3.46229	1.90776	0.0210496	up	LOC_Os05g01230	142.032	309.05	-1.12163	0	down
XLOC_002066	43.7499	104.412	-1.25494	1.81397e-07	down	osa-miR3979-5p	12.9914	3.46229	1.90776	0.0210496	up	LOC_Os02g02840	392.24	976.584	-1.31601	0	down
XLOC_002066	43.7499	104.412	-1.25494	1.81397e-07	down	osa-miR3979-5p	12.9914	3.46229	1.90776	0.0210496	up	LOC_Os07g14850	2314.58	6448.99	-1.47832	0	down
XLOC_002066	43.7499	104.412	-1.25494	1.81397e-07	down	osa-miR3979-5p	12.9914	3.46229	1.90776	0.0210496	up	LOC_Os07g32390	221.809	891.151	-2.00635	0	down
XLOC_002066	43.7499	104.412	-1.25494	1.81397e-07	down	osa-miR3979-5p	12.9914	3.46229	1.90776	0.0210496	up	LOC_Os12g41230	439.02	912.115	-1.05493	0	down
XLOC_002066	43.7499	104.412	-1.25494	1.81397e-07	down	osa-miR3979-5p	12.9914	3.46229	1.90776	0.0210496	up	LOC_Os10g19180	60.4526	130.454	-1.10966	9.09411e-09	down
XLOC_002066	43.7499	104.412	-1.25494	1.81397e-07	down	osa-miR3979-5p	12.9914	3.46229	1.90776	0.0210496	up	LOC_Os09g29360	30.1936	129.455	-2.10013	0	down
XLOC_002066	43.7499	104.412	-1.25494	1.81397e-07	down	osa-miR3979-5p	12.9914	3.46229	1.90776	0.0210496	up	LOC_Os08g31340	38.2862	87.5419	-1.19315	7.41107e-10	down
XLOC_002066	43.7499	104.412	-1.25494	1.81397e-07	down	osa-miR3979-5p	12.9914	3.46229	1.90776	0.0210496	up	LOC_Os06g41050	6.94643	23.2191	-1.74097	0.000733401	down
XLOC_026686	96.4499	302.952	-1.65124	0	down	osa-miR3979-5p	12.9914	3.46229	1.90776	0.0210496	up	LOC_Os05g34320	234.92	662.273	-1.49525	0	down
XLOC_026686	96.4499	302.952	-1.65124	0	down	osa-miR3979-5p	12.9914	3.46229	1.90776	0.0210496	up	LOC_Os10g04290	343.387	819.329	-1.25461	0	down
XLOC_026686	96.4499	302.952	-1.65124	0	down	osa-miR3979-5p	12.9914	3.46229	1.90776	0.0210496	up	LOC_Os03g13200	223.09	621.883	-1.47902	0	down
XLOC_026686	96.4499	302.952	-1.65124	0	down	osa-miR3979-5p	12.9914	3.46229	1.90776	0.0210496	up	LOC_Os10g42400	13.8361	41.8946	-1.59833	0.0179812	down
XLOC_026686	96.4499	302.952	-1.65124	0	down	osa-miR3979-5p	12.9914	3.46229	1.90776	0.0210496	up	LOC_Os04g39150	918.379	2657.18	-1.53273	4.44089e-16	down
XLOC_026686	96.4499	302.952	-1.65124	0	down	osa-miR3979-5p	12.9914	3.46229	1.90776	0.0210496	up	LOC_Os04g51040	193.602	395.169	-1.02938	0	down
XLOC_026686	96.4499	302.952	-1.65124	0	down	osa-miR3979-5p	12.9914	3.46229	1.90776	0.0210496	up	LOC_Os04g43300	99.856	469.766	-2.23402	0	down
XLOC_026686	96.4499	302.952	-1.65124	0	down	osa-miR3979-5p	12.9914	3.46229	1.90776	0.0210496	up	LOC_Os01g68050	39.4631	99.379	-1.33244	0.00102348	down
XLOC_026686	96.4499	302.952	-1.65124	0	down	osa-miR3979-5p	12.9914	3.46229	1.90776	0.0210496	up	LOC_Os09g19930	889.879	1864.41	-1.06704	0	down
XLOC_026686	96.4499	302.952	-1.65124	0	down	osa-miR3979-5p	12.9914	3.46229	1.90776	0.0210496	up	LOC_Os07g24190	7016.12	25917.1	-1.88516	0	down
XLOC_026686	96.4499	302.952	-1.65124	0	down	osa-miR3979-5p	12.9914	3.46229	1.90776	0.0210496	up	LOC_Os07g31840	266.117	553.98	-1.05777	0	down
XLOC_026686	96.4499	302.952	-1.65124	0	down	osa-miR3979-5p	12.9914	3.46229	1.90776	0.0210496	up	LOC_Os07g31840	266.117	553.98	-1.05777	0	down
XLOC_026686	96.4499	302.952	-1.65124	0	down	osa-miR3979-5p	12.9914	3.46229	1.90776	0.0210496	up	LOC_Os06g42800	607.293	1528.34	-1.3315	0	down
XLOC_026686	96.4499	302.952	-1.65124	0	down	osa-miR3979-5p	12.9914	3.46229	1.90776	0.0210496	up	LOC_Os02g19620	16.9717	74.722	-2.1384	1.9943e-05	down
XLOC_026686	96.4499	302.952	-1.65124	0	down	osa-miR3979-5p	12.9914	3.46229	1.90776	0.0210496	up	LOC_Os08g17870	450.943	1072.31	-1.2497	0	down
XLOC_026686	96.4499	302.952	-1.65124	0	down	osa-miR3979-5p	12.9914	3.46229	1.90776	0.0210496	up	LOC_Os02g58390	45.3961	93.006	-1.03476	1.72666e-06	down
XLOC_026686	96.4499	302.952	-1.65124	0	down	osa-miR3979-5p	12.9914	3.46229	1.90776	0.0210496	up	LOC_Os08g06380	1259.11	6009.24	-2.25478	0	down
XLOC_026686	96.4499	302.952	-1.65124	0	down	osa-miR3979-5p	12.9914	3.46229	1.90776	0.0210496	up	LOC_Os03g45750	9.7407	22.7318	-1.22261	0.0172923	down
XLOC_026686	96.4499	302.952	-1.65124	0	down	osa-miR3979-5p	12.9914	3.46229	1.90776	0.0210496	up	LOC_Os03g19200	391.395	915.306	-1.22563	0	down
XLOC_026686	96.4499	302.952	-1.65124	0	down	osa-miR3979-5p	12.9914	3.46229	1.90776	0.0210496	up	LOC_Os02g58220	40.5079	169.896	-2.06838	0	down
XLOC_026686	96.4499	302.952	-1.65124	0	down	osa-miR3979-5p	12.9914	3.46229	1.90776	0.0210496	up	LOC_Os04g49620	924.858	2117.11	-1.19479	0	down
XLOC_026686	96.4499	302.952	-1.65124	0	down	osa-miR3979-5p	12.9914	3.46229	1.90776	0.0210496	up	LOC_Os01g50080	142.037	597.016	-2.0715	0	down
XLOC_026686	96.4499	302.952	-1.65124	0	down	osa-miR3979-5p	12.9914	3.46229	1.90776	0.0210496	up	LOC_Os05g01230	142.032	309.05	-1.12163	0	down
XLOC_026686	96.4499	302.952	-1.65124	0	down	osa-miR3979-5p	12.9914	3.46229	1.90776	0.0210496	up	LOC_Os02g02840	392.24	976.584	-1.31601	0	down
XLOC_026686	96.4499	302.952	-1.65124	0	down	osa-miR3979-5p	12.9914	3.46229	1.90776	0.0210496	up	LOC_Os07g14850	2314.58	6448.99	-1.47832	0	down
XLOC_026686	96.4499	302.952	-1.65124	0	down	osa-miR3979-5p	12.9914	3.46229	1.90776	0.0210496	up	LOC_Os07g32390	221.809	891.151	-2.00635	0	down
XLOC_026686	96.4499	302.952	-1.65124	0	down	osa-miR3979-5p	12.9914	3.46229	1.90776	0.0210496	up	LOC_Os12g41230	439.02	912.115	-1.05493	0	down
XLOC_026686	96.4499	302.952	-1.65124	0	down	osa-miR3979-5p	12.9914	3.46229	1.90776	0.0210496	up	LOC_Os10g19180	60.4526	130.454	-1.10966	9.09411e-09	down
XLOC_026686	96.4499	302.952	-1.65124	0	down	osa-miR3979-5p	12.9914	3.46229	1.90776	0.0210496	up	LOC_Os09g29360	30.1936	129.455	-2.10013	0	down
XLOC_026686	96.4499	302.952	-1.65124	0	down	osa-miR3979-5p	12.9914	3.46229	1.90776	0.0210496	up	LOC_Os08g31340	38.2862	87.5419	-1.19315	7.41107e-10	down
XLOC_026686	96.4499	302.952	-1.65124	0	down	osa-miR3979-5p	12.9914	3.46229	1.90776	0.0210496	up	LOC_Os06g41050	6.94643	23.2191	-1.74097	0.000733401	down
XLOC_028530	14.7523	45.6423	-1.62943	3.66466e-07	down	osa-miR2930	14.1948	1.32611	3.42009	0.016543	up	LOC_Os06g15620	165.856	803.252	-2.27592	0	down
XLOC_028530	14.7523	45.6423	-1.62943	3.66466e-07	down	osa-miR2930	14.1948	1.32611	3.42009	0.016543	up	LOC_Os01g07940	70.8799	209.642	-1.56448	0	down
XLOC_028530	14.7523	45.6423	-1.62943	3.66466e-07	down	osa-miR2930	14.1948	1.32611	3.42009	0.016543	up	LOC_Os07g44830	61.1332	136.565	-1.15956	9.72336e-06	down
XLOC_028530	14.7523	45.6423	-1.62943	3.66466e-07	down	osa-miR2930	14.1948	1.32611	3.42009	0.016543	up	LOC_Os01g57050	14.58	99.1626	-2.7658	0	down
XLOC_028530	14.7523	45.6423	-1.62943	3.66466e-07	down	osa-miR2930	14.1948	1.32611	3.42009	0.016543	up	LOC_Os03g18890	452.792	1077.8	-1.25118	0	down
XLOC_028530	14.7523	45.6423	-1.62943	3.66466e-07	down	osa-miR2930	14.1948	1.32611	3.42009	0.016543	up	LOC_Os04g59520	243.583	565.201	-1.21435	1.23064e-09	down
XLOC_046805	3.26384	17.39	-2.41361	0.0156038	down	osa-miR2930	14.1948	1.32611	3.42009	0.016543	up	LOC_Os06g15620	165.856	803.252	-2.27592	0	down
XLOC_046805	3.26384	17.39	-2.41361	0.0156038	down	osa-miR2930	14.1948	1.32611	3.42009	0.016543	up	LOC_Os01g07940	70.8799	209.642	-1.56448	0	down
XLOC_046805	3.26384	17.39	-2.41361	0.0156038	down	osa-miR2930	14.1948	1.32611	3.42009	0.016543	up	LOC_Os07g44830	61.1332	136.565	-1.15956	9.72336e-06	down
XLOC_046805	3.26384	17.39	-2.41361	0.0156038	down	osa-miR2930	14.1948	1.32611	3.42009	0.016543	up	LOC_Os01g57050	14.58	99.1626	-2.7658	0	down
XLOC_046805	3.26384	17.39	-2.41361	0.0156038	down	osa-miR2930	14.1948	1.32611	3.42009	0.016543	up	LOC_Os03g18890	452.792	1077.8	-1.25118	0	down
XLOC_046805	3.26384	17.39	-2.41361	0.0156038	down	osa-miR2930	14.1948	1.32611	3.42009	0.016543	up	LOC_Os04g59520	243.583	565.201	-1.21435	1.23064e-09	down
XLOC_012046	83.1123	34.2005	1.28105	0.000307111	up	osa-miR5542	49.1438	111.635	-1.1837	1.0249e-07	down	LOC_Os08g39840	1667.54	721.707	1.20824	0	up
XLOC_012046	83.1123	34.2005	1.28105	0.000307111	up	osa-miR5542	49.1438	111.635	-1.1837	1.0249e-07	down	LOC_Os11g14544	8630.49	3580.59	1.26924	0	up
XLOC_012046	83.1123	34.2005	1.28105	0.000307111	up	osa-miR5542	49.1438	111.635	-1.1837	1.0249e-07	down	LOC_Os04g27060	63.7699	21.6176	1.56067	3.62741e-06	up
XLOC_012046	83.1123	34.2005	1.28105	0.000307111	up	osa-miR5542	49.1438	111.635	-1.1837	1.0249e-07	down	LOC_Os11g04030	1219.99	483.285	1.33592	0	up
XLOC_012046	83.1123	34.2005	1.28105	0.000307111	up	osa-miR5542	49.1438	111.635	-1.1837	1.0249e-07	down	LOC_Os01g48940	1869.5	560.435	1.73803	0	up
XLOC_012046	83.1123	34.2005	1.28105	0.000307111	up	osa-miR5542	49.1438	111.635	-1.1837	1.0249e-07	down	LOC_Os08g04370	46.5508	11.7496	1.98619	2.26334e-10	up
XLOC_012046	83.1123	34.2005	1.28105	0.000307111	up	osa-miR5542	49.1438	111.635	-1.1837	1.0249e-07	down	LOC_Os04g57300	5468.79	2494.62	1.1324	0	up
XLOC_028530	14.7523	45.6423	-1.62943	3.66466e-07	down	osa-miR1432-5p	1985.5	597.157	1.73332	0	up	LOC_Os02g21320	5.06881	15.6114	-1.62288	0.00705987	down
XLOC_028530	14.7523	45.6423	-1.62943	3.66466e-07	down	osa-miR1432-5p	1985.5	597.157	1.73332	0	up	LOC_Os09g39410	153.983	477.94	-1.63406	0	down
XLOC_028530	14.7523	45.6423	-1.62943	3.66466e-07	down	osa-miR1432-5p	1985.5	597.157	1.73332	0	up	LOC_Os03g06510	1353.21	3382.85	-1.32185	0	down
XLOC_028530	14.7523	45.6423	-1.62943	3.66466e-07	down	osa-miR1432-5p	1985.5	597.157	1.73332	0	up	LOC_Os03g10800	170.133	401.17	-1.23755	0	down
XLOC_028530	14.7523	45.6423	-1.62943	3.66466e-07	down	osa-miR1432-5p	1985.5	597.157	1.73332	0	up	LOC_Os03g10800	170.133	401.17	-1.23755	0	down
XLOC_028530	14.7523	45.6423	-1.62943	3.66466e-07	down	osa-miR1432-5p	1985.5	597.157	1.73332	0	up	LOC_Os09g38540	85.4043	283.056	-1.7287	0	down
XLOC_028530	14.7523	45.6423	-1.62943	3.66466e-07	down	osa-miR1432-5p	1985.5	597.157	1.73332	0	up	LOC_Os08g20410	12.5809	56.0465	-2.15539	1.18595e-07	down
XLOC_028530	14.7523	45.6423	-1.62943	3.66466e-07	down	osa-miR1432-5p	1985.5	597.157	1.73332	0	up	LOC_Os08g33100	215.683	434	-1.00879	0.00405766	down
XLOC_028530	14.7523	45.6423	-1.62943	3.66466e-07	down	osa-miR1432-5p	1985.5	597.157	1.73332	0	up	LOC_Os04g58960	293.295	677.882	-1.20868	0	down
XLOC_028530	14.7523	45.6423	-1.62943	3.66466e-07	down	osa-miR1432-5p	1985.5	597.157	1.73332	0	up	LOC_Os04g55670	495.259	1057.74	-1.09473	0	down
XLOC_028530	14.7523	45.6423	-1.62943	3.66466e-07	down	osa-miR156g-5p	7729.69	3072.63	1.33094	0	up	LOC_Os01g04750	61.0038	181.2	-1.57061	0	down
XLOC_028530	14.7523	45.6423	-1.62943	3.66466e-07	down	osa-miR156g-5p	7729.69	3072.63	1.33094	0	up	LOC_Os06g28000	58.2734	274.91	-2.23805	0	down
XLOC_028530	14.7523	45.6423	-1.62943	3.66466e-07	down	osa-miR156g-5p	7729.69	3072.63	1.33094	0	up	LOC_Os01g62490	89.0212	209.928	-1.23767	2.49309e-09	down
XLOC_028530	14.7523	45.6423	-1.62943	3.66466e-07	down	osa-miR156g-5p	7729.69	3072.63	1.33094	0	up	LOC_Os01g62490	89.0212	209.928	-1.23767	2.49309e-09	down
XLOC_028530	14.7523	45.6423	-1.62943	3.66466e-07	down	osa-miR156g-5p	7729.69	3072.63	1.33094	0	up	LOC_Os02g47180	193.805	511.493	-1.40011	0	down
XLOC_028530	14.7523	45.6423	-1.62943	3.66466e-07	down	osa-miR156g-5p	7729.69	3072.63	1.33094	0	up	LOC_Os05g03190	1618.32	4201.08	-1.37626	0	down
XLOC_028530	14.7523	45.6423	-1.62943	3.66466e-07	down	osa-miR156g-5p	7729.69	3072.63	1.33094	0	up	LOC_Os11g03240	347.044	1053.62	-1.60216	0	down
XLOC_028530	14.7523	45.6423	-1.62943	3.66466e-07	down	osa-miR156g-5p	7729.69	3072.63	1.33094	0	up	LOC_Os01g50470	26.6439	55.2225	-1.05145	2.36808e-05	down
XLOC_028530	14.7523	45.6423	-1.62943	3.66466e-07	down	osa-miR156g-5p	7729.69	3072.63	1.33094	0	up	LOC_Os08g23180	922.876	4616.59	-2.32262	0	down
XLOC_028530	14.7523	45.6423	-1.62943	3.66466e-07	down	osa-miR156g-5p	7729.69	3072.63	1.33094	0	up	LOC_Os08g23180	922.876	4616.59	-2.32262	0	down
XLOC_028530	14.7523	45.6423	-1.62943	3.66466e-07	down	osa-miR156g-5p	7729.69	3072.63	1.33094	0	up	LOC_Os01g21960	134.05	341.424	-1.34879	3.26806e-11	down
XLOC_028530	14.7523	45.6423	-1.62943	3.66466e-07	down	osa-miR156g-5p	7729.69	3072.63	1.33094	0	up	LOC_Os09g36350	909.033	2757.84	-1.60113	0	down
XLOC_028530	14.7523	45.6423	-1.62943	3.66466e-07	down	osa-miR156g-5p	7729.69	3072.63	1.33094	0	up	LOC_Os10g38730	31.7009	70.1041	-1.14498	1.03413e-07	down
XLOC_028530	14.7523	45.6423	-1.62943	3.66466e-07	down	osa-miR156g-5p	7729.69	3072.63	1.33094	0	up	LOC_Os08g20410	12.5809	56.0465	-2.15539	1.18595e-07	down
XLOC_028530	14.7523	45.6423	-1.62943	3.66466e-07	down	osa-miR156g-5p	7729.69	3072.63	1.33094	0	up	LOC_Os09g34110	650.48	1577.23	-1.27781	0	down
XLOC_028530	14.7523	45.6423	-1.62943	3.66466e-07	down	osa-miR156g-5p	7729.69	3072.63	1.33094	0	up	LOC_Os04g59320	283.346	619.424	-1.12836	0	down
XLOC_028530	14.7523	45.6423	-1.62943	3.66466e-07	down	osa-miR156g-5p	7729.69	3072.63	1.33094	0	up	LOC_Os01g41120	2.01028	10.9019	-2.43911	0.014675	down
XLOC_028530	14.7523	45.6423	-1.62943	3.66466e-07	down	osa-miR156g-5p	7729.69	3072.63	1.33094	0	up	LOC_Os02g01140	63.998	200.489	-1.64742	9.99201e-16	down
XLOC_028530	14.7523	45.6423	-1.62943	3.66466e-07	down	osa-miR156g-5p	7729.69	3072.63	1.33094	0	up	LOC_Os01g22660	123.925	266.208	-1.10309	2.08757e-10	down
XLOC_028530	14.7523	45.6423	-1.62943	3.66466e-07	down	osa-miR156g-5p	7729.69	3072.63	1.33094	0	up	LOC_Os09g13650	169.606	387.333	-1.19139	6.16518e-12	down
XLOC_028530	14.7523	45.6423	-1.62943	3.66466e-07	down	osa-miR156g-5p	7729.69	3072.63	1.33094	0	up	LOC_Os02g25230	147.802	387.381	-1.39009	0	down
XLOC_028530	14.7523	45.6423	-1.62943	3.66466e-07	down	osa-miR156g-5p	7729.69	3072.63	1.33094	0	up	LOC_Os08g35760	190.85	1511.02	-2.98502	0	down
XLOC_028530	14.7523	45.6423	-1.62943	3.66466e-07	down	osa-miR156g-5p	7729.69	3072.63	1.33094	0	up	LOC_Os01g44110	391.195	1013.05	-1.37274	0	down
XLOC_028530	14.7523	45.6423	-1.62943	3.66466e-07	down	osa-miR156g-5p	7729.69	3072.63	1.33094	0	up	LOC_Os05g31254	13.3826	66.5773	-2.31467	2.48656e-11	down
XLOC_017494	46.7871	123.216	-1.397	3.01981e-14	down	osa-miR156c-3p	6182.11	2425.49	1.34982	0	up	LOC_Os03g13200	223.09	621.883	-1.47902	0	down
XLOC_017494	46.7871	123.216	-1.397	3.01981e-14	down	osa-miR156c-3p	6182.11	2425.49	1.34982	0	up	LOC_Os06g23274	564.364	1292.36	-1.19531	0	down
XLOC_017494	46.7871	123.216	-1.397	3.01981e-14	down	osa-miR156c-3p	6182.11	2425.49	1.34982	0	up	LOC_Os06g01490	191.904	634.307	-1.7248	0	down
XLOC_017494	46.7871	123.216	-1.397	3.01981e-14	down	osa-miR156c-3p	6182.11	2425.49	1.34982	0	up	LOC_Os01g56940	32.0202	124.975	-1.96459	0	down
XLOC_017494	46.7871	123.216	-1.397	3.01981e-14	down	osa-miR156c-3p	6182.11	2425.49	1.34982	0	up	LOC_Os06g18670	845.979	4969	-2.55426	0	down
XLOC_017494	46.7871	123.216	-1.397	3.01981e-14	down	osa-miR156c-3p	6182.11	2425.49	1.34982	0	up	LOC_Os03g14250	2733.74	7681.51	-1.49051	0	down
XLOC_017494	46.7871	123.216	-1.397	3.01981e-14	down	osa-miR156c-3p	6182.11	2425.49	1.34982	0	up	LOC_Os04g39430	45.9531	94.2506	-1.03634	6.54787e-08	down
XLOC_017494	46.7871	123.216	-1.397	3.01981e-14	down	osa-miR156c-3p	6182.11	2425.49	1.34982	0	up	LOC_Os03g19200	391.395	915.306	-1.22563	0	down
XLOC_017494	46.7871	123.216	-1.397	3.01981e-14	down	osa-miR156c-3p	6182.11	2425.49	1.34982	0	up	LOC_Os07g39920	442.546	972.846	-1.13639	0	down
XLOC_017494	46.7871	123.216	-1.397	3.01981e-14	down	osa-miR156c-3p	6182.11	2425.49	1.34982	0	up	LOC_Os02g46680	277.035	617.678	-1.15679	0	down
XLOC_017494	46.7871	123.216	-1.397	3.01981e-14	down	osa-miR156c-3p	6182.11	2425.49	1.34982	0	up	LOC_Os03g01550	125.424	251.402	-1.00318	1.07692e-14	down
XLOC_017494	46.7871	123.216	-1.397	3.01981e-14	down	osa-miR156c-3p	6182.11	2425.49	1.34982	0	up	LOC_Os03g01550	125.424	251.402	-1.00318	1.07692e-14	down
XLOC_030530	40.8257	143.837	-1.81688	0	down	osa-miR156c-3p	6182.11	2425.49	1.34982	0	up	LOC_Os03g13200	223.09	621.883	-1.47902	0	down
XLOC_030530	40.8257	143.837	-1.81688	0	down	osa-miR156c-3p	6182.11	2425.49	1.34982	0	up	LOC_Os06g23274	564.364	1292.36	-1.19531	0	down
XLOC_030530	40.8257	143.837	-1.81688	0	down	osa-miR156c-3p	6182.11	2425.49	1.34982	0	up	LOC_Os06g01490	191.904	634.307	-1.7248	0	down
XLOC_030530	40.8257	143.837	-1.81688	0	down	osa-miR156c-3p	6182.11	2425.49	1.34982	0	up	LOC_Os01g56940	32.0202	124.975	-1.96459	0	down
XLOC_030530	40.8257	143.837	-1.81688	0	down	osa-miR156c-3p	6182.11	2425.49	1.34982	0	up	LOC_Os06g18670	845.979	4969	-2.55426	0	down
XLOC_030530	40.8257	143.837	-1.81688	0	down	osa-miR156c-3p	6182.11	2425.49	1.34982	0	up	LOC_Os03g14250	2733.74	7681.51	-1.49051	0	down
XLOC_030530	40.8257	143.837	-1.81688	0	down	osa-miR156c-3p	6182.11	2425.49	1.34982	0	up	LOC_Os04g39430	45.9531	94.2506	-1.03634	6.54787e-08	down
XLOC_030530	40.8257	143.837	-1.81688	0	down	osa-miR156c-3p	6182.11	2425.49	1.34982	0	up	LOC_Os03g19200	391.395	915.306	-1.22563	0	down
XLOC_030530	40.8257	143.837	-1.81688	0	down	osa-miR156c-3p	6182.11	2425.49	1.34982	0	up	LOC_Os07g39920	442.546	972.846	-1.13639	0	down
XLOC_030530	40.8257	143.837	-1.81688	0	down	osa-miR156c-3p	6182.11	2425.49	1.34982	0	up	LOC_Os02g46680	277.035	617.678	-1.15679	0	down
XLOC_030530	40.8257	143.837	-1.81688	0	down	osa-miR156c-3p	6182.11	2425.49	1.34982	0	up	LOC_Os03g01550	125.424	251.402	-1.00318	1.07692e-14	down
XLOC_030530	40.8257	143.837	-1.81688	0	down	osa-miR156c-3p	6182.11	2425.49	1.34982	0	up	LOC_Os03g01550	125.424	251.402	-1.00318	1.07692e-14	down
XLOC_052266	18.2782	49.9971	-1.45172	4.21234e-07	down	osa-miR1881	30.0441	14.8653	1.01514	0.010735	up	LOC_Os06g14350	0	34.7206	-20	3.33067e-16	down
XLOC_052266	18.2782	49.9971	-1.45172	4.21234e-07	down	osa-miR1881	30.0441	14.8653	1.01514	0.010735	up	LOC_Os11g01340	127.729	339.5	-1.41033	0	down
XLOC_052266	18.2782	49.9971	-1.45172	4.21234e-07	down	osa-miR1881	30.0441	14.8653	1.01514	0.010735	up	LOC_Os12g01370	60.8137	218.632	-1.84604	0	down
XLOC_052266	18.2782	49.9971	-1.45172	4.21234e-07	down	osa-miR1881	30.0441	14.8653	1.01514	0.010735	up	LOC_Os12g06980	155.811	469.621	-1.5917	1.55431e-15	down
XLOC_052266	18.2782	49.9971	-1.45172	4.21234e-07	down	osa-miR1881	30.0441	14.8653	1.01514	0.010735	up	LOC_Os03g42420	7.62445	24.2681	-1.67036	0.00611194	down
XLOC_052266	18.2782	49.9971	-1.45172	4.21234e-07	down	osa-miR1881	30.0441	14.8653	1.01514	0.010735	up	LOC_Os01g66110	1160.36	3447.81	-1.57111	0	down
XLOC_052266	18.2782	49.9971	-1.45172	4.21234e-07	down	osa-miR1881	30.0441	14.8653	1.01514	0.010735	up	LOC_Os08g29200	247.801	885.209	-1.83684	0	down
XLOC_052266	18.2782	49.9971	-1.45172	4.21234e-07	down	osa-miR1881	30.0441	14.8653	1.01514	0.010735	up	LOC_Os05g10370	186.039	625.268	-1.74887	0	down
XLOC_052266	18.2782	49.9971	-1.45172	4.21234e-07	down	osa-miR1881	30.0441	14.8653	1.01514	0.010735	up	LOC_Os06g11310	72.135	145.493	-1.01218	0.000177012	down
XLOC_028530	14.7523	45.6423	-1.62943	3.66466e-07	down	osa-miR156c-5p	7852.73	3052.83	1.36305	0	up	LOC_Os01g04750	61.0038	181.2	-1.57061	0	down
XLOC_028530	14.7523	45.6423	-1.62943	3.66466e-07	down	osa-miR156c-5p	7852.73	3052.83	1.36305	0	up	LOC_Os06g28000	58.2734	274.91	-2.23805	0	down
XLOC_028530	14.7523	45.6423	-1.62943	3.66466e-07	down	osa-miR156c-5p	7852.73	3052.83	1.36305	0	up	LOC_Os01g62490	89.0212	209.928	-1.23767	2.49309e-09	down
XLOC_028530	14.7523	45.6423	-1.62943	3.66466e-07	down	osa-miR156c-5p	7852.73	3052.83	1.36305	0	up	LOC_Os01g62490	89.0212	209.928	-1.23767	2.49309e-09	down
XLOC_028530	14.7523	45.6423	-1.62943	3.66466e-07	down	osa-miR156c-5p	7852.73	3052.83	1.36305	0	up	LOC_Os02g47180	193.805	511.493	-1.40011	0	down
XLOC_028530	14.7523	45.6423	-1.62943	3.66466e-07	down	osa-miR156c-5p	7852.73	3052.83	1.36305	0	up	LOC_Os05g03190	1618.32	4201.08	-1.37626	0	down
XLOC_028530	14.7523	45.6423	-1.62943	3.66466e-07	down	osa-miR156c-5p	7852.73	3052.83	1.36305	0	up	LOC_Os11g03240	347.044	1053.62	-1.60216	0	down
XLOC_028530	14.7523	45.6423	-1.62943	3.66466e-07	down	osa-miR156c-5p	7852.73	3052.83	1.36305	0	up	LOC_Os01g50470	26.6439	55.2225	-1.05145	2.36808e-05	down
XLOC_028530	14.7523	45.6423	-1.62943	3.66466e-07	down	osa-miR156c-5p	7852.73	3052.83	1.36305	0	up	LOC_Os08g23180	922.876	4616.59	-2.32262	0	down
XLOC_028530	14.7523	45.6423	-1.62943	3.66466e-07	down	osa-miR156c-5p	7852.73	3052.83	1.36305	0	up	LOC_Os08g23180	922.876	4616.59	-2.32262	0	down
XLOC_028530	14.7523	45.6423	-1.62943	3.66466e-07	down	osa-miR156c-5p	7852.73	3052.83	1.36305	0	up	LOC_Os01g21960	134.05	341.424	-1.34879	3.26806e-11	down
XLOC_028530	14.7523	45.6423	-1.62943	3.66466e-07	down	osa-miR156c-5p	7852.73	3052.83	1.36305	0	up	LOC_Os09g36350	909.033	2757.84	-1.60113	0	down
XLOC_028530	14.7523	45.6423	-1.62943	3.66466e-07	down	osa-miR156c-5p	7852.73	3052.83	1.36305	0	up	LOC_Os10g38730	31.7009	70.1041	-1.14498	1.03413e-07	down
XLOC_028530	14.7523	45.6423	-1.62943	3.66466e-07	down	osa-miR156c-5p	7852.73	3052.83	1.36305	0	up	LOC_Os08g20410	12.5809	56.0465	-2.15539	1.18595e-07	down
XLOC_028530	14.7523	45.6423	-1.62943	3.66466e-07	down	osa-miR156c-5p	7852.73	3052.83	1.36305	0	up	LOC_Os09g34110	650.48	1577.23	-1.27781	0	down
XLOC_028530	14.7523	45.6423	-1.62943	3.66466e-07	down	osa-miR156c-5p	7852.73	3052.83	1.36305	0	up	LOC_Os04g59320	283.346	619.424	-1.12836	0	down
XLOC_028530	14.7523	45.6423	-1.62943	3.66466e-07	down	osa-miR156c-5p	7852.73	3052.83	1.36305	0	up	LOC_Os01g41120	2.01028	10.9019	-2.43911	0.014675	down
XLOC_028530	14.7523	45.6423	-1.62943	3.66466e-07	down	osa-miR156c-5p	7852.73	3052.83	1.36305	0	up	LOC_Os02g01140	63.998	200.489	-1.64742	9.99201e-16	down
XLOC_028530	14.7523	45.6423	-1.62943	3.66466e-07	down	osa-miR156c-5p	7852.73	3052.83	1.36305	0	up	LOC_Os01g22660	123.925	266.208	-1.10309	2.08757e-10	down
XLOC_028530	14.7523	45.6423	-1.62943	3.66466e-07	down	osa-miR156c-5p	7852.73	3052.83	1.36305	0	up	LOC_Os09g13650	169.606	387.333	-1.19139	6.16518e-12	down
XLOC_028530	14.7523	45.6423	-1.62943	3.66466e-07	down	osa-miR156c-5p	7852.73	3052.83	1.36305	0	up	LOC_Os02g25230	147.802	387.381	-1.39009	0	down
XLOC_028530	14.7523	45.6423	-1.62943	3.66466e-07	down	osa-miR156c-5p	7852.73	3052.83	1.36305	0	up	LOC_Os08g35760	190.85	1511.02	-2.98502	0	down
XLOC_028530	14.7523	45.6423	-1.62943	3.66466e-07	down	osa-miR156c-5p	7852.73	3052.83	1.36305	0	up	LOC_Os01g44110	391.195	1013.05	-1.37274	0	down
XLOC_028530	14.7523	45.6423	-1.62943	3.66466e-07	down	osa-miR156c-5p	7852.73	3052.83	1.36305	0	up	LOC_Os05g31254	13.3826	66.5773	-2.31467	2.48656e-11	down
XLOC_017494	46.7871	123.216	-1.397	3.01981e-14	down	osa-miR156g-3p	6046.11	2409.81	1.32709	0	up	LOC_Os03g13200	223.09	621.883	-1.47902	0	down
XLOC_017494	46.7871	123.216	-1.397	3.01981e-14	down	osa-miR156g-3p	6046.11	2409.81	1.32709	0	up	LOC_Os06g23274	564.364	1292.36	-1.19531	0	down
XLOC_017494	46.7871	123.216	-1.397	3.01981e-14	down	osa-miR156g-3p	6046.11	2409.81	1.32709	0	up	LOC_Os06g01490	191.904	634.307	-1.7248	0	down
XLOC_017494	46.7871	123.216	-1.397	3.01981e-14	down	osa-miR156g-3p	6046.11	2409.81	1.32709	0	up	LOC_Os01g56940	32.0202	124.975	-1.96459	0	down
XLOC_017494	46.7871	123.216	-1.397	3.01981e-14	down	osa-miR156g-3p	6046.11	2409.81	1.32709	0	up	LOC_Os06g18670	845.979	4969	-2.55426	0	down
XLOC_017494	46.7871	123.216	-1.397	3.01981e-14	down	osa-miR156g-3p	6046.11	2409.81	1.32709	0	up	LOC_Os03g14250	2733.74	7681.51	-1.49051	0	down
XLOC_017494	46.7871	123.216	-1.397	3.01981e-14	down	osa-miR156g-3p	6046.11	2409.81	1.32709	0	up	LOC_Os04g39430	45.9531	94.2506	-1.03634	6.54787e-08	down
XLOC_017494	46.7871	123.216	-1.397	3.01981e-14	down	osa-miR156g-3p	6046.11	2409.81	1.32709	0	up	LOC_Os03g19200	391.395	915.306	-1.22563	0	down
XLOC_017494	46.7871	123.216	-1.397	3.01981e-14	down	osa-miR156g-3p	6046.11	2409.81	1.32709	0	up	LOC_Os07g39920	442.546	972.846	-1.13639	0	down
XLOC_017494	46.7871	123.216	-1.397	3.01981e-14	down	osa-miR156g-3p	6046.11	2409.81	1.32709	0	up	LOC_Os02g46680	277.035	617.678	-1.15679	0	down
XLOC_017494	46.7871	123.216	-1.397	3.01981e-14	down	osa-miR156g-3p	6046.11	2409.81	1.32709	0	up	LOC_Os03g01550	125.424	251.402	-1.00318	1.07692e-14	down
XLOC_017494	46.7871	123.216	-1.397	3.01981e-14	down	osa-miR156g-3p	6046.11	2409.81	1.32709	0	up	LOC_Os03g01550	125.424	251.402	-1.00318	1.07692e-14	down
XLOC_030530	40.8257	143.837	-1.81688	0	down	osa-miR156g-3p	6046.11	2409.81	1.32709	0	up	LOC_Os03g13200	223.09	621.883	-1.47902	0	down
XLOC_030530	40.8257	143.837	-1.81688	0	down	osa-miR156g-3p	6046.11	2409.81	1.32709	0	up	LOC_Os06g23274	564.364	1292.36	-1.19531	0	down
XLOC_030530	40.8257	143.837	-1.81688	0	down	osa-miR156g-3p	6046.11	2409.81	1.32709	0	up	LOC_Os06g01490	191.904	634.307	-1.7248	0	down
XLOC_030530	40.8257	143.837	-1.81688	0	down	osa-miR156g-3p	6046.11	2409.81	1.32709	0	up	LOC_Os01g56940	32.0202	124.975	-1.96459	0	down
XLOC_030530	40.8257	143.837	-1.81688	0	down	osa-miR156g-3p	6046.11	2409.81	1.32709	0	up	LOC_Os06g18670	845.979	4969	-2.55426	0	down
XLOC_030530	40.8257	143.837	-1.81688	0	down	osa-miR156g-3p	6046.11	2409.81	1.32709	0	up	LOC_Os03g14250	2733.74	7681.51	-1.49051	0	down
XLOC_030530	40.8257	143.837	-1.81688	0	down	osa-miR156g-3p	6046.11	2409.81	1.32709	0	up	LOC_Os04g39430	45.9531	94.2506	-1.03634	6.54787e-08	down
XLOC_030530	40.8257	143.837	-1.81688	0	down	osa-miR156g-3p	6046.11	2409.81	1.32709	0	up	LOC_Os03g19200	391.395	915.306	-1.22563	0	down
XLOC_030530	40.8257	143.837	-1.81688	0	down	osa-miR156g-3p	6046.11	2409.81	1.32709	0	up	LOC_Os07g39920	442.546	972.846	-1.13639	0	down
XLOC_030530	40.8257	143.837	-1.81688	0	down	osa-miR156g-3p	6046.11	2409.81	1.32709	0	up	LOC_Os02g46680	277.035	617.678	-1.15679	0	down
XLOC_030530	40.8257	143.837	-1.81688	0	down	osa-miR156g-3p	6046.11	2409.81	1.32709	0	up	LOC_Os03g01550	125.424	251.402	-1.00318	1.07692e-14	down
XLOC_030530	40.8257	143.837	-1.81688	0	down	osa-miR156g-3p	6046.11	2409.81	1.32709	0	up	LOC_Os03g01550	125.424	251.402	-1.00318	1.07692e-14	down
XLOC_024786	151.601	53.0089	1.51597	0	up	osa-miR396e-3p	63.695	137.561	-1.11082	1.18089e-11	down	LOC_Os07g38570	158.404	73.0597	1.11646	0	up
XLOC_024786	151.601	53.0089	1.51597	0	up	osa-miR396e-3p	63.695	137.561	-1.11082	1.18089e-11	down	LOC_Os01g53880	5050.91	2466.7	1.03396	0	up
XLOC_024786	151.601	53.0089	1.51597	0	up	osa-miR396e-3p	63.695	137.561	-1.11082	1.18089e-11	down	LOC_Os07g38570	158.404	73.0597	1.11646	0	up
XLOC_024786	151.601	53.0089	1.51597	0	up	osa-miR396e-3p	63.695	137.561	-1.11082	1.18089e-11	down	LOC_Os01g53880	5050.91	2466.7	1.03396	0	up
XLOC_052063	955.767	436.095	1.13202	0	up	osa-miR164c	42.9642	95.2044	-1.14789	2.97102e-09	down	LOC_Os03g49550	209.81	98.4654	1.09139	1.18794e-14	up
XLOC_052063	955.767	436.095	1.13202	0	up	osa-miR164c	42.9642	95.2044	-1.14789	2.97102e-09	down	LOC_Os07g40000	464.629	104.747	2.14917	0	up
XLOC_052063	955.767	436.095	1.13202	0	up	osa-miR164c	42.9642	95.2044	-1.14789	2.97102e-09	down	LOC_Os08g13270	659.499	321.192	1.03794	0	up
XLOC_052063	955.767	436.095	1.13202	0	up	osa-miR164c	42.9642	95.2044	-1.14789	2.97102e-09	down	LOC_Os06g35850	638.258	161.104	1.98615	0	up
XLOC_052063	955.767	436.095	1.13202	0	up	osa-miR164c	42.9642	95.2044	-1.14789	2.97102e-09	down	LOC_Os07g24000	17.3046	5.95229	1.53964	0.0334243	up
XLOC_052063	955.767	436.095	1.13202	0	up	osa-miR164c	42.9642	95.2044	-1.14789	2.97102e-09	down	LOC_Os06g21020	16.0444	4.0983	1.96897	0.00173394	up
XLOC_052063	955.767	436.095	1.13202	0	up	osa-miR164c	42.9642	95.2044	-1.14789	2.97102e-09	down	LOC_Os07g44110	12.2193	3.73835	1.70869	0.0227495	up
XLOC_028530	14.7523	45.6423	-1.62943	3.66466e-07	down	osa-miR156e	7844.58	3105.59	1.33683	0	up	LOC_Os01g04750	61.0038	181.2	-1.57061	0	down
XLOC_028530	14.7523	45.6423	-1.62943	3.66466e-07	down	osa-miR156e	7844.58	3105.59	1.33683	0	up	LOC_Os06g28000	58.2734	274.91	-2.23805	0	down
XLOC_028530	14.7523	45.6423	-1.62943	3.66466e-07	down	osa-miR156e	7844.58	3105.59	1.33683	0	up	LOC_Os01g62490	89.0212	209.928	-1.23767	2.49309e-09	down
XLOC_028530	14.7523	45.6423	-1.62943	3.66466e-07	down	osa-miR156e	7844.58	3105.59	1.33683	0	up	LOC_Os01g62490	89.0212	209.928	-1.23767	2.49309e-09	down
XLOC_028530	14.7523	45.6423	-1.62943	3.66466e-07	down	osa-miR156e	7844.58	3105.59	1.33683	0	up	LOC_Os02g47180	193.805	511.493	-1.40011	0	down
XLOC_028530	14.7523	45.6423	-1.62943	3.66466e-07	down	osa-miR156e	7844.58	3105.59	1.33683	0	up	LOC_Os05g03190	1618.32	4201.08	-1.37626	0	down
XLOC_028530	14.7523	45.6423	-1.62943	3.66466e-07	down	osa-miR156e	7844.58	3105.59	1.33683	0	up	LOC_Os11g03240	347.044	1053.62	-1.60216	0	down
XLOC_028530	14.7523	45.6423	-1.62943	3.66466e-07	down	osa-miR156e	7844.58	3105.59	1.33683	0	up	LOC_Os01g50470	26.6439	55.2225	-1.05145	2.36808e-05	down
XLOC_028530	14.7523	45.6423	-1.62943	3.66466e-07	down	osa-miR156e	7844.58	3105.59	1.33683	0	up	LOC_Os08g23180	922.876	4616.59	-2.32262	0	down
XLOC_028530	14.7523	45.6423	-1.62943	3.66466e-07	down	osa-miR156e	7844.58	3105.59	1.33683	0	up	LOC_Os08g23180	922.876	4616.59	-2.32262	0	down
XLOC_028530	14.7523	45.6423	-1.62943	3.66466e-07	down	osa-miR156e	7844.58	3105.59	1.33683	0	up	LOC_Os01g21960	134.05	341.424	-1.34879	3.26806e-11	down
XLOC_028530	14.7523	45.6423	-1.62943	3.66466e-07	down	osa-miR156e	7844.58	3105.59	1.33683	0	up	LOC_Os09g36350	909.033	2757.84	-1.60113	0	down
XLOC_028530	14.7523	45.6423	-1.62943	3.66466e-07	down	osa-miR156e	7844.58	3105.59	1.33683	0	up	LOC_Os10g38730	31.7009	70.1041	-1.14498	1.03413e-07	down
XLOC_028530	14.7523	45.6423	-1.62943	3.66466e-07	down	osa-miR156e	7844.58	3105.59	1.33683	0	up	LOC_Os08g20410	12.5809	56.0465	-2.15539	1.18595e-07	down
XLOC_028530	14.7523	45.6423	-1.62943	3.66466e-07	down	osa-miR156e	7844.58	3105.59	1.33683	0	up	LOC_Os09g34110	650.48	1577.23	-1.27781	0	down
XLOC_028530	14.7523	45.6423	-1.62943	3.66466e-07	down	osa-miR156e	7844.58	3105.59	1.33683	0	up	LOC_Os04g59320	283.346	619.424	-1.12836	0	down
XLOC_028530	14.7523	45.6423	-1.62943	3.66466e-07	down	osa-miR156e	7844.58	3105.59	1.33683	0	up	LOC_Os01g41120	2.01028	10.9019	-2.43911	0.014675	down
XLOC_028530	14.7523	45.6423	-1.62943	3.66466e-07	down	osa-miR156e	7844.58	3105.59	1.33683	0	up	LOC_Os02g01140	63.998	200.489	-1.64742	9.99201e-16	down
XLOC_028530	14.7523	45.6423	-1.62943	3.66466e-07	down	osa-miR156e	7844.58	3105.59	1.33683	0	up	LOC_Os01g22660	123.925	266.208	-1.10309	2.08757e-10	down
XLOC_028530	14.7523	45.6423	-1.62943	3.66466e-07	down	osa-miR156e	7844.58	3105.59	1.33683	0	up	LOC_Os09g13650	169.606	387.333	-1.19139	6.16518e-12	down
XLOC_028530	14.7523	45.6423	-1.62943	3.66466e-07	down	osa-miR156e	7844.58	3105.59	1.33683	0	up	LOC_Os02g25230	147.802	387.381	-1.39009	0	down
XLOC_028530	14.7523	45.6423	-1.62943	3.66466e-07	down	osa-miR156e	7844.58	3105.59	1.33683	0	up	LOC_Os08g35760	190.85	1511.02	-2.98502	0	down
XLOC_028530	14.7523	45.6423	-1.62943	3.66466e-07	down	osa-miR156e	7844.58	3105.59	1.33683	0	up	LOC_Os01g44110	391.195	1013.05	-1.37274	0	down
XLOC_028530	14.7523	45.6423	-1.62943	3.66466e-07	down	osa-miR156e	7844.58	3105.59	1.33683	0	up	LOC_Os05g31254	13.3826	66.5773	-2.31467	2.48656e-11	down
XLOC_009357	82.3289	21.9981	1.90402	5.64226e-12	up	osa-miR319a-3p.2-3p	94.3347	889.339	-3.23687	0	down	LOC_Os11g39420	224.277	78.9129	1.50695	1.33227e-15	up
XLOC_009357	82.3289	21.9981	1.90402	5.64226e-12	up	osa-miR319a-3p.2-3p	94.3347	889.339	-3.23687	0	down	LOC_Os07g48450	1478.81	599.685	1.30216	0	up
XLOC_028530	14.7523	45.6423	-1.62943	3.66466e-07	down	osa-miR156i	7746.74	3066.7	1.3369	0	up	LOC_Os01g04750	61.0038	181.2	-1.57061	0	down
XLOC_028530	14.7523	45.6423	-1.62943	3.66466e-07	down	osa-miR156i	7746.74	3066.7	1.3369	0	up	LOC_Os06g28000	58.2734	274.91	-2.23805	0	down
XLOC_028530	14.7523	45.6423	-1.62943	3.66466e-07	down	osa-miR156i	7746.74	3066.7	1.3369	0	up	LOC_Os01g62490	89.0212	209.928	-1.23767	2.49309e-09	down
XLOC_028530	14.7523	45.6423	-1.62943	3.66466e-07	down	osa-miR156i	7746.74	3066.7	1.3369	0	up	LOC_Os01g62490	89.0212	209.928	-1.23767	2.49309e-09	down
XLOC_028530	14.7523	45.6423	-1.62943	3.66466e-07	down	osa-miR156i	7746.74	3066.7	1.3369	0	up	LOC_Os02g47180	193.805	511.493	-1.40011	0	down
XLOC_028530	14.7523	45.6423	-1.62943	3.66466e-07	down	osa-miR156i	7746.74	3066.7	1.3369	0	up	LOC_Os05g03190	1618.32	4201.08	-1.37626	0	down
XLOC_028530	14.7523	45.6423	-1.62943	3.66466e-07	down	osa-miR156i	7746.74	3066.7	1.3369	0	up	LOC_Os11g03240	347.044	1053.62	-1.60216	0	down
XLOC_028530	14.7523	45.6423	-1.62943	3.66466e-07	down	osa-miR156i	7746.74	3066.7	1.3369	0	up	LOC_Os01g50470	26.6439	55.2225	-1.05145	2.36808e-05	down
XLOC_028530	14.7523	45.6423	-1.62943	3.66466e-07	down	osa-miR156i	7746.74	3066.7	1.3369	0	up	LOC_Os08g23180	922.876	4616.59	-2.32262	0	down
XLOC_028530	14.7523	45.6423	-1.62943	3.66466e-07	down	osa-miR156i	7746.74	3066.7	1.3369	0	up	LOC_Os08g23180	922.876	4616.59	-2.32262	0	down
XLOC_028530	14.7523	45.6423	-1.62943	3.66466e-07	down	osa-miR156i	7746.74	3066.7	1.3369	0	up	LOC_Os01g21960	134.05	341.424	-1.34879	3.26806e-11	down
XLOC_028530	14.7523	45.6423	-1.62943	3.66466e-07	down	osa-miR156i	7746.74	3066.7	1.3369	0	up	LOC_Os09g36350	909.033	2757.84	-1.60113	0	down
XLOC_028530	14.7523	45.6423	-1.62943	3.66466e-07	down	osa-miR156i	7746.74	3066.7	1.3369	0	up	LOC_Os10g38730	31.7009	70.1041	-1.14498	1.03413e-07	down
XLOC_028530	14.7523	45.6423	-1.62943	3.66466e-07	down	osa-miR156i	7746.74	3066.7	1.3369	0	up	LOC_Os08g20410	12.5809	56.0465	-2.15539	1.18595e-07	down
XLOC_028530	14.7523	45.6423	-1.62943	3.66466e-07	down	osa-miR156i	7746.74	3066.7	1.3369	0	up	LOC_Os09g34110	650.48	1577.23	-1.27781	0	down
XLOC_028530	14.7523	45.6423	-1.62943	3.66466e-07	down	osa-miR156i	7746.74	3066.7	1.3369	0	up	LOC_Os04g59320	283.346	619.424	-1.12836	0	down
XLOC_028530	14.7523	45.6423	-1.62943	3.66466e-07	down	osa-miR156i	7746.74	3066.7	1.3369	0	up	LOC_Os01g41120	2.01028	10.9019	-2.43911	0.014675	down
XLOC_028530	14.7523	45.6423	-1.62943	3.66466e-07	down	osa-miR156i	7746.74	3066.7	1.3369	0	up	LOC_Os02g01140	63.998	200.489	-1.64742	9.99201e-16	down
XLOC_028530	14.7523	45.6423	-1.62943	3.66466e-07	down	osa-miR156i	7746.74	3066.7	1.3369	0	up	LOC_Os01g22660	123.925	266.208	-1.10309	2.08757e-10	down
XLOC_028530	14.7523	45.6423	-1.62943	3.66466e-07	down	osa-miR156i	7746.74	3066.7	1.3369	0	up	LOC_Os09g13650	169.606	387.333	-1.19139	6.16518e-12	down
XLOC_028530	14.7523	45.6423	-1.62943	3.66466e-07	down	osa-miR156i	7746.74	3066.7	1.3369	0	up	LOC_Os02g25230	147.802	387.381	-1.39009	0	down
XLOC_028530	14.7523	45.6423	-1.62943	3.66466e-07	down	osa-miR156i	7746.74	3066.7	1.3369	0	up	LOC_Os08g35760	190.85	1511.02	-2.98502	0	down
XLOC_028530	14.7523	45.6423	-1.62943	3.66466e-07	down	osa-miR156i	7746.74	3066.7	1.3369	0	up	LOC_Os01g44110	391.195	1013.05	-1.37274	0	down
XLOC_028530	14.7523	45.6423	-1.62943	3.66466e-07	down	osa-miR156i	7746.74	3066.7	1.3369	0	up	LOC_Os05g31254	13.3826	66.5773	-2.31467	2.48656e-11	down
XLOC_043522	85.1371	211.159	-1.31047	0	down	osa-miR2926	44.0102	20.4495	1.10577	0.000548639	up	LOC_Os07g12710	13.6899	37.5882	-1.45717	0.00161141	down
XLOC_043522	85.1371	211.159	-1.31047	0	down	osa-miR2926	44.0102	20.4495	1.10577	0.000548639	up	LOC_Os08g38970	26.368	92.297	-1.8075	5.82778e-12	down
XLOC_043522	85.1371	211.159	-1.31047	0	down	osa-miR2926	44.0102	20.4495	1.10577	0.000548639	up	LOC_Os03g47010	18.7065	38.0025	-1.02255	0.0030107	down
XLOC_043522	85.1371	211.159	-1.31047	0	down	osa-miR2926	44.0102	20.4495	1.10577	0.000548639	up	LOC_Os12g05120	58.575	188.209	-1.68398	0	down
XLOC_043522	85.1371	211.159	-1.31047	0	down	osa-miR2926	44.0102	20.4495	1.10577	0.000548639	up	LOC_Os03g04770	1429.7	3549.89	-1.31206	0	down
XLOC_043522	85.1371	211.159	-1.31047	0	down	osa-miR2926	44.0102	20.4495	1.10577	0.000548639	up	LOC_Os03g59200	111.462	264.18	-1.24498	0	down
XLOC_043522	85.1371	211.159	-1.31047	0	down	osa-miR2926	44.0102	20.4495	1.10577	0.000548639	up	LOC_Os04g33740	29.7824	129.147	-2.11649	0	down
XLOC_043522	85.1371	211.159	-1.31047	0	down	osa-miR2926	44.0102	20.4495	1.10577	0.000548639	up	LOC_Os09g25490	272.891	729.81	-1.4192	0	down
XLOC_043522	85.1371	211.159	-1.31047	0	down	osa-miR2926	44.0102	20.4495	1.10577	0.000548639	up	LOC_Os01g15039	9.45907	23.4827	-1.31183	0.0095738	down
XLOC_043522	85.1371	211.159	-1.31047	0	down	osa-miR2926	44.0102	20.4495	1.10577	0.000548639	up	LOC_Os07g07990	465.678	1041.27	-1.16093	0	down
XLOC_043522	85.1371	211.159	-1.31047	0	down	osa-miR2926	44.0102	20.4495	1.10577	0.000548639	up	LOC_Os04g43910	277.393	719.08	-1.37422	0	down
XLOC_043522	85.1371	211.159	-1.31047	0	down	osa-miR2926	44.0102	20.4495	1.10577	0.000548639	up	LOC_Os04g04330	5.91575	59.0351	-3.31894	0	down
XLOC_043522	85.1371	211.159	-1.31047	0	down	osa-miR2926	44.0102	20.4495	1.10577	0.000548639	up	LOC_Os03g20720	440.468	989.922	-1.16828	0	down
XLOC_043522	85.1371	211.159	-1.31047	0	down	osa-miR2926	44.0102	20.4495	1.10577	0.000548639	up	LOC_Os08g06600	35.6354	118.89	-1.73824	0	down
XLOC_043522	85.1371	211.159	-1.31047	0	down	osa-miR2926	44.0102	20.4495	1.10577	0.000548639	up	LOC_Os08g06600	35.6354	118.89	-1.73824	0	down
XLOC_043522	85.1371	211.159	-1.31047	0	down	osa-miR2926	44.0102	20.4495	1.10577	0.000548639	up	LOC_Os02g53520	1253.45	2541.48	-1.01977	0	down
XLOC_043522	85.1371	211.159	-1.31047	0	down	osa-miR2926	44.0102	20.4495	1.10577	0.000548639	up	LOC_Os08g28870	36.4736	94.2878	-1.37022	0.000258609	down
XLOC_043522	85.1371	211.159	-1.31047	0	down	osa-miR2926	44.0102	20.4495	1.10577	0.000548639	up	LOC_Os01g09880	60.9228	185.549	-1.60674	1.42322e-09	down
XLOC_043522	85.1371	211.159	-1.31047	0	down	osa-miR2926	44.0102	20.4495	1.10577	0.000548639	up	LOC_Os01g07340	14.1747	31.9455	-1.1723	0.00639157	down
XLOC_043522	85.1371	211.159	-1.31047	0	down	osa-miR2926	44.0102	20.4495	1.10577	0.000548639	up	LOC_Os01g07340	14.1747	31.9455	-1.1723	0.00639157	down
XLOC_043522	85.1371	211.159	-1.31047	0	down	osa-miR2926	44.0102	20.4495	1.10577	0.000548639	up	LOC_Os05g32960	222.704	517.647	-1.21684	0	down
XLOC_043522	85.1371	211.159	-1.31047	0	down	osa-miR2926	44.0102	20.4495	1.10577	0.000548639	up	LOC_Os02g06810	33.906	99.488	-1.55298	6.38845e-12	down
XLOC_043522	85.1371	211.159	-1.31047	0	down	osa-miR2926	44.0102	20.4495	1.10577	0.000548639	up	LOC_Os02g06810	33.906	99.488	-1.55298	6.38845e-12	down
XLOC_043522	85.1371	211.159	-1.31047	0	down	osa-miR2926	44.0102	20.4495	1.10577	0.000548639	up	LOC_Os03g19200	391.395	915.306	-1.22563	0	down
XLOC_043522	85.1371	211.159	-1.31047	0	down	osa-miR2926	44.0102	20.4495	1.10577	0.000548639	up	LOC_Os01g67410	0.695042	11.7333	-4.07737	6.37288e-06	down
XLOC_043522	85.1371	211.159	-1.31047	0	down	osa-miR2926	44.0102	20.4495	1.10577	0.000548639	up	LOC_Os01g67410	0.695042	11.7333	-4.07737	6.37288e-06	down
XLOC_043522	85.1371	211.159	-1.31047	0	down	osa-miR2926	44.0102	20.4495	1.10577	0.000548639	up	LOC_Os01g63050	333.106	678.149	-1.02562	0	down
XLOC_043522	85.1371	211.159	-1.31047	0	down	osa-miR2926	44.0102	20.4495	1.10577	0.000548639	up	LOC_Os07g01340	3.54659	13.9973	-1.98064	0.0181582	down
XLOC_043522	85.1371	211.159	-1.31047	0	down	osa-miR2926	44.0102	20.4495	1.10577	0.000548639	up	LOC_Os08g34900	24.3123	77.4837	-1.67221	3.23824e-05	down
XLOC_043522	85.1371	211.159	-1.31047	0	down	osa-miR2926	44.0102	20.4495	1.10577	0.000548639	up	LOC_Os03g01980	60.6665	154.452	-1.34819	0	down
XLOC_043522	85.1371	211.159	-1.31047	0	down	osa-miR2926	44.0102	20.4495	1.10577	0.000548639	up	LOC_Os05g03972	42.3406	94.3779	-1.15641	1.27408e-05	down
XLOC_043522	85.1371	211.159	-1.31047	0	down	osa-miR2926	44.0102	20.4495	1.10577	0.000548639	up	LOC_Os06g40180	38.0928	164.226	-2.10809	0	down
XLOC_043522	85.1371	211.159	-1.31047	0	down	osa-miR2926	44.0102	20.4495	1.10577	0.000548639	up	LOC_Os12g41060	77.9517	291.552	-1.9031	0	down
XLOC_043522	85.1371	211.159	-1.31047	0	down	osa-miR2926	44.0102	20.4495	1.10577	0.000548639	up	LOC_Os03g44380	570.128	1599.21	-1.48801	0	down
XLOC_043522	85.1371	211.159	-1.31047	0	down	osa-miR2926	44.0102	20.4495	1.10577	0.000548639	up	LOC_Os01g03620	8.23329	48.2922	-2.55225	4.05183e-06	down
XLOC_043522	85.1371	211.159	-1.31047	0	down	osa-miR2926	44.0102	20.4495	1.10577	0.000548639	up	LOC_Os02g26600	17.2967	74.8741	-2.11397	8.19278e-12	down
XLOC_002440	88.2386	269.162	-1.60899	0	down	osa-miR2926	44.0102	20.4495	1.10577	0.000548639	up	LOC_Os07g12710	13.6899	37.5882	-1.45717	0.00161141	down
XLOC_002440	88.2386	269.162	-1.60899	0	down	osa-miR2926	44.0102	20.4495	1.10577	0.000548639	up	LOC_Os08g38970	26.368	92.297	-1.8075	5.82778e-12	down
XLOC_002440	88.2386	269.162	-1.60899	0	down	osa-miR2926	44.0102	20.4495	1.10577	0.000548639	up	LOC_Os03g47010	18.7065	38.0025	-1.02255	0.0030107	down
XLOC_002440	88.2386	269.162	-1.60899	0	down	osa-miR2926	44.0102	20.4495	1.10577	0.000548639	up	LOC_Os12g05120	58.575	188.209	-1.68398	0	down
XLOC_002440	88.2386	269.162	-1.60899	0	down	osa-miR2926	44.0102	20.4495	1.10577	0.000548639	up	LOC_Os03g04770	1429.7	3549.89	-1.31206	0	down
XLOC_002440	88.2386	269.162	-1.60899	0	down	osa-miR2926	44.0102	20.4495	1.10577	0.000548639	up	LOC_Os03g59200	111.462	264.18	-1.24498	0	down
XLOC_002440	88.2386	269.162	-1.60899	0	down	osa-miR2926	44.0102	20.4495	1.10577	0.000548639	up	LOC_Os04g33740	29.7824	129.147	-2.11649	0	down
XLOC_002440	88.2386	269.162	-1.60899	0	down	osa-miR2926	44.0102	20.4495	1.10577	0.000548639	up	LOC_Os09g25490	272.891	729.81	-1.4192	0	down
XLOC_002440	88.2386	269.162	-1.60899	0	down	osa-miR2926	44.0102	20.4495	1.10577	0.000548639	up	LOC_Os01g15039	9.45907	23.4827	-1.31183	0.0095738	down
XLOC_002440	88.2386	269.162	-1.60899	0	down	osa-miR2926	44.0102	20.4495	1.10577	0.000548639	up	LOC_Os07g07990	465.678	1041.27	-1.16093	0	down
XLOC_002440	88.2386	269.162	-1.60899	0	down	osa-miR2926	44.0102	20.4495	1.10577	0.000548639	up	LOC_Os04g43910	277.393	719.08	-1.37422	0	down
XLOC_002440	88.2386	269.162	-1.60899	0	down	osa-miR2926	44.0102	20.4495	1.10577	0.000548639	up	LOC_Os04g04330	5.91575	59.0351	-3.31894	0	down
XLOC_002440	88.2386	269.162	-1.60899	0	down	osa-miR2926	44.0102	20.4495	1.10577	0.000548639	up	LOC_Os03g20720	440.468	989.922	-1.16828	0	down
XLOC_002440	88.2386	269.162	-1.60899	0	down	osa-miR2926	44.0102	20.4495	1.10577	0.000548639	up	LOC_Os08g06600	35.6354	118.89	-1.73824	0	down
XLOC_002440	88.2386	269.162	-1.60899	0	down	osa-miR2926	44.0102	20.4495	1.10577	0.000548639	up	LOC_Os08g06600	35.6354	118.89	-1.73824	0	down
XLOC_002440	88.2386	269.162	-1.60899	0	down	osa-miR2926	44.0102	20.4495	1.10577	0.000548639	up	LOC_Os02g53520	1253.45	2541.48	-1.01977	0	down
XLOC_002440	88.2386	269.162	-1.60899	0	down	osa-miR2926	44.0102	20.4495	1.10577	0.000548639	up	LOC_Os08g28870	36.4736	94.2878	-1.37022	0.000258609	down
XLOC_002440	88.2386	269.162	-1.60899	0	down	osa-miR2926	44.0102	20.4495	1.10577	0.000548639	up	LOC_Os01g09880	60.9228	185.549	-1.60674	1.42322e-09	down
XLOC_002440	88.2386	269.162	-1.60899	0	down	osa-miR2926	44.0102	20.4495	1.10577	0.000548639	up	LOC_Os01g07340	14.1747	31.9455	-1.1723	0.00639157	down
XLOC_002440	88.2386	269.162	-1.60899	0	down	osa-miR2926	44.0102	20.4495	1.10577	0.000548639	up	LOC_Os01g07340	14.1747	31.9455	-1.1723	0.00639157	down
XLOC_002440	88.2386	269.162	-1.60899	0	down	osa-miR2926	44.0102	20.4495	1.10577	0.000548639	up	LOC_Os05g32960	222.704	517.647	-1.21684	0	down
XLOC_002440	88.2386	269.162	-1.60899	0	down	osa-miR2926	44.0102	20.4495	1.10577	0.000548639	up	LOC_Os02g06810	33.906	99.488	-1.55298	6.38845e-12	down
XLOC_002440	88.2386	269.162	-1.60899	0	down	osa-miR2926	44.0102	20.4495	1.10577	0.000548639	up	LOC_Os02g06810	33.906	99.488	-1.55298	6.38845e-12	down
XLOC_002440	88.2386	269.162	-1.60899	0	down	osa-miR2926	44.0102	20.4495	1.10577	0.000548639	up	LOC_Os03g19200	391.395	915.306	-1.22563	0	down
XLOC_002440	88.2386	269.162	-1.60899	0	down	osa-miR2926	44.0102	20.4495	1.10577	0.000548639	up	LOC_Os01g67410	0.695042	11.7333	-4.07737	6.37288e-06	down
XLOC_002440	88.2386	269.162	-1.60899	0	down	osa-miR2926	44.0102	20.4495	1.10577	0.000548639	up	LOC_Os01g67410	0.695042	11.7333	-4.07737	6.37288e-06	down
XLOC_002440	88.2386	269.162	-1.60899	0	down	osa-miR2926	44.0102	20.4495	1.10577	0.000548639	up	LOC_Os01g63050	333.106	678.149	-1.02562	0	down
XLOC_002440	88.2386	269.162	-1.60899	0	down	osa-miR2926	44.0102	20.4495	1.10577	0.000548639	up	LOC_Os07g01340	3.54659	13.9973	-1.98064	0.0181582	down
XLOC_002440	88.2386	269.162	-1.60899	0	down	osa-miR2926	44.0102	20.4495	1.10577	0.000548639	up	LOC_Os08g34900	24.3123	77.4837	-1.67221	3.23824e-05	down
XLOC_002440	88.2386	269.162	-1.60899	0	down	osa-miR2926	44.0102	20.4495	1.10577	0.000548639	up	LOC_Os03g01980	60.6665	154.452	-1.34819	0	down
XLOC_002440	88.2386	269.162	-1.60899	0	down	osa-miR2926	44.0102	20.4495	1.10577	0.000548639	up	LOC_Os05g03972	42.3406	94.3779	-1.15641	1.27408e-05	down
XLOC_002440	88.2386	269.162	-1.60899	0	down	osa-miR2926	44.0102	20.4495	1.10577	0.000548639	up	LOC_Os06g40180	38.0928	164.226	-2.10809	0	down
XLOC_002440	88.2386	269.162	-1.60899	0	down	osa-miR2926	44.0102	20.4495	1.10577	0.000548639	up	LOC_Os12g41060	77.9517	291.552	-1.9031	0	down
XLOC_002440	88.2386	269.162	-1.60899	0	down	osa-miR2926	44.0102	20.4495	1.10577	0.000548639	up	LOC_Os03g44380	570.128	1599.21	-1.48801	0	down
XLOC_002440	88.2386	269.162	-1.60899	0	down	osa-miR2926	44.0102	20.4495	1.10577	0.000548639	up	LOC_Os01g03620	8.23329	48.2922	-2.55225	4.05183e-06	down
XLOC_002440	88.2386	269.162	-1.60899	0	down	osa-miR2926	44.0102	20.4495	1.10577	0.000548639	up	LOC_Os02g26600	17.2967	74.8741	-2.11397	8.19278e-12	down
XLOC_028530	14.7523	45.6423	-1.62943	3.66466e-07	down	osa-miR156a	7876.86	3202.39	1.29847	0	up	LOC_Os01g04750	61.0038	181.2	-1.57061	0	down
XLOC_028530	14.7523	45.6423	-1.62943	3.66466e-07	down	osa-miR156a	7876.86	3202.39	1.29847	0	up	LOC_Os06g28000	58.2734	274.91	-2.23805	0	down
XLOC_028530	14.7523	45.6423	-1.62943	3.66466e-07	down	osa-miR156a	7876.86	3202.39	1.29847	0	up	LOC_Os01g62490	89.0212	209.928	-1.23767	2.49309e-09	down
XLOC_028530	14.7523	45.6423	-1.62943	3.66466e-07	down	osa-miR156a	7876.86	3202.39	1.29847	0	up	LOC_Os01g62490	89.0212	209.928	-1.23767	2.49309e-09	down
XLOC_028530	14.7523	45.6423	-1.62943	3.66466e-07	down	osa-miR156a	7876.86	3202.39	1.29847	0	up	LOC_Os02g47180	193.805	511.493	-1.40011	0	down
XLOC_028530	14.7523	45.6423	-1.62943	3.66466e-07	down	osa-miR156a	7876.86	3202.39	1.29847	0	up	LOC_Os05g03190	1618.32	4201.08	-1.37626	0	down
XLOC_028530	14.7523	45.6423	-1.62943	3.66466e-07	down	osa-miR156a	7876.86	3202.39	1.29847	0	up	LOC_Os11g03240	347.044	1053.62	-1.60216	0	down
XLOC_028530	14.7523	45.6423	-1.62943	3.66466e-07	down	osa-miR156a	7876.86	3202.39	1.29847	0	up	LOC_Os01g50470	26.6439	55.2225	-1.05145	2.36808e-05	down
XLOC_028530	14.7523	45.6423	-1.62943	3.66466e-07	down	osa-miR156a	7876.86	3202.39	1.29847	0	up	LOC_Os08g23180	922.876	4616.59	-2.32262	0	down
XLOC_028530	14.7523	45.6423	-1.62943	3.66466e-07	down	osa-miR156a	7876.86	3202.39	1.29847	0	up	LOC_Os08g23180	922.876	4616.59	-2.32262	0	down
XLOC_028530	14.7523	45.6423	-1.62943	3.66466e-07	down	osa-miR156a	7876.86	3202.39	1.29847	0	up	LOC_Os01g21960	134.05	341.424	-1.34879	3.26806e-11	down
XLOC_028530	14.7523	45.6423	-1.62943	3.66466e-07	down	osa-miR156a	7876.86	3202.39	1.29847	0	up	LOC_Os09g36350	909.033	2757.84	-1.60113	0	down
XLOC_028530	14.7523	45.6423	-1.62943	3.66466e-07	down	osa-miR156a	7876.86	3202.39	1.29847	0	up	LOC_Os10g38730	31.7009	70.1041	-1.14498	1.03413e-07	down
XLOC_028530	14.7523	45.6423	-1.62943	3.66466e-07	down	osa-miR156a	7876.86	3202.39	1.29847	0	up	LOC_Os08g20410	12.5809	56.0465	-2.15539	1.18595e-07	down
XLOC_028530	14.7523	45.6423	-1.62943	3.66466e-07	down	osa-miR156a	7876.86	3202.39	1.29847	0	up	LOC_Os09g34110	650.48	1577.23	-1.27781	0	down
XLOC_028530	14.7523	45.6423	-1.62943	3.66466e-07	down	osa-miR156a	7876.86	3202.39	1.29847	0	up	LOC_Os04g59320	283.346	619.424	-1.12836	0	down
XLOC_028530	14.7523	45.6423	-1.62943	3.66466e-07	down	osa-miR156a	7876.86	3202.39	1.29847	0	up	LOC_Os01g41120	2.01028	10.9019	-2.43911	0.014675	down
XLOC_028530	14.7523	45.6423	-1.62943	3.66466e-07	down	osa-miR156a	7876.86	3202.39	1.29847	0	up	LOC_Os02g01140	63.998	200.489	-1.64742	9.99201e-16	down
XLOC_028530	14.7523	45.6423	-1.62943	3.66466e-07	down	osa-miR156a	7876.86	3202.39	1.29847	0	up	LOC_Os01g22660	123.925	266.208	-1.10309	2.08757e-10	down
XLOC_028530	14.7523	45.6423	-1.62943	3.66466e-07	down	osa-miR156a	7876.86	3202.39	1.29847	0	up	LOC_Os09g13650	169.606	387.333	-1.19139	6.16518e-12	down
XLOC_028530	14.7523	45.6423	-1.62943	3.66466e-07	down	osa-miR156a	7876.86	3202.39	1.29847	0	up	LOC_Os02g25230	147.802	387.381	-1.39009	0	down
XLOC_028530	14.7523	45.6423	-1.62943	3.66466e-07	down	osa-miR156a	7876.86	3202.39	1.29847	0	up	LOC_Os08g35760	190.85	1511.02	-2.98502	0	down
XLOC_028530	14.7523	45.6423	-1.62943	3.66466e-07	down	osa-miR156a	7876.86	3202.39	1.29847	0	up	LOC_Os01g44110	391.195	1013.05	-1.37274	0	down
XLOC_028530	14.7523	45.6423	-1.62943	3.66466e-07	down	osa-miR156a	7876.86	3202.39	1.29847	0	up	LOC_Os05g31254	13.3826	66.5773	-2.31467	2.48656e-11	down
XLOC_015860	369.143	135.395	1.447	0	up	osa-miR5815	28.7045	61.6485	-1.10279	3.23105e-05	down	LOC_Os09g04160	4204.03	2043.99	1.04038	0	up
XLOC_015860	369.143	135.395	1.447	0	up	osa-miR5815	28.7045	61.6485	-1.10279	3.23105e-05	down	LOC_Os09g17360	95.4254	19.5707	2.28568	0	up
XLOC_015860	369.143	135.395	1.447	0	up	osa-miR5815	28.7045	61.6485	-1.10279	3.23105e-05	down	LOC_Os09g07154	65.0837	10.2978	2.65996	1.73853e-11	up
XLOC_015860	369.143	135.395	1.447	0	up	osa-miR5815	28.7045	61.6485	-1.10279	3.23105e-05	down	LOC_Os11g46950	70.0674	29.0191	1.27174	0.000553034	up
XLOC_030530	40.8257	143.837	-1.81688	0	down	osa-miR530-5p	3162.88	1366.02	1.21126	9.74502e-08	up	LOC_Os06g23274	564.364	1292.36	-1.19531	0	down
XLOC_030530	40.8257	143.837	-1.81688	0	down	osa-miR530-5p	3162.88	1366.02	1.21126	9.74502e-08	up	LOC_Os02g08220	24.0361	61.144	-1.34701	7.30058e-08	down
XLOC_030530	40.8257	143.837	-1.81688	0	down	osa-miR530-5p	3162.88	1366.02	1.21126	9.74502e-08	up	LOC_Os08g36760	119.324	286.92	-1.26576	0	down
XLOC_030530	40.8257	143.837	-1.81688	0	down	osa-miR530-5p	3162.88	1366.02	1.21126	9.74502e-08	up	LOC_Os05g39850	142.834	690.219	-2.27271	0	down
XLOC_030530	40.8257	143.837	-1.81688	0	down	osa-miR530-5p	3162.88	1366.02	1.21126	9.74502e-08	up	LOC_Os11g02130	36.4624	130.029	-1.83435	4.76937e-09	down
XLOC_030530	40.8257	143.837	-1.81688	0	down	osa-miR530-5p	3162.88	1366.02	1.21126	9.74502e-08	up	LOC_Os04g26350	30.6929	110.887	-1.85311	0	down
XLOC_030530	40.8257	143.837	-1.81688	0	down	osa-miR530-5p	3162.88	1366.02	1.21126	9.74502e-08	up	LOC_Os05g35070	73.3217	184.771	-1.33342	0	down
XLOC_030530	40.8257	143.837	-1.81688	0	down	osa-miR530-5p	3162.88	1366.02	1.21126	9.74502e-08	up	LOC_Os06g02810	55.4588	186.305	-1.74818	0	down
XLOC_030530	40.8257	143.837	-1.81688	0	down	osa-miR530-5p	3162.88	1366.02	1.21126	9.74502e-08	up	LOC_Os03g43684	1319.09	3706.64	-1.49056	0	down
XLOC_030530	40.8257	143.837	-1.81688	0	down	osa-miR530-5p	3162.88	1366.02	1.21126	9.74502e-08	up	LOC_Os02g48360	234.733	724.948	-1.62686	0	down
XLOC_030530	40.8257	143.837	-1.81688	0	down	osa-miR530-5p	3162.88	1366.02	1.21126	9.74502e-08	up	LOC_Os03g28160	160.881	1052.3	-2.70948	0	down
XLOC_030530	40.8257	143.837	-1.81688	0	down	osa-miR530-5p	3162.88	1366.02	1.21126	9.74502e-08	up	LOC_Os02g51620	153.512	580.775	-1.91963	0	down
XLOC_030530	40.8257	143.837	-1.81688	0	down	osa-miR530-5p	3162.88	1366.02	1.21126	9.74502e-08	up	LOC_Os01g74170	29.6305	85.2108	-1.52395	0.000138152	down
XLOC_030530	40.8257	143.837	-1.81688	0	down	osa-miR530-5p	3162.88	1366.02	1.21126	9.74502e-08	up	LOC_Os01g56020	26.0005	96.8829	-1.8977	0	down
XLOC_030530	40.8257	143.837	-1.81688	0	down	osa-miR530-5p	3162.88	1366.02	1.21126	9.74502e-08	up	LOC_Os09g35630	424.555	1362.89	-1.68264	0	down
XLOC_030530	40.8257	143.837	-1.81688	0	down	osa-miR530-5p	3162.88	1366.02	1.21126	9.74502e-08	up	LOC_Os02g01210	1534.73	3171.42	-1.04715	0	down
XLOC_002440	88.2386	269.162	-1.60899	0	down	osa-miR5832	5.68869	0.461159	3.62476	0.00334561	up	LOC_Os02g56610	84.262	175.792	-1.06091	2.15645e-10	down
XLOC_002440	88.2386	269.162	-1.60899	0	down	osa-miR5832	5.68869	0.461159	3.62476	0.00334561	up	LOC_Os01g63880	95.8781	529.245	-2.46466	0	down
XLOC_002440	88.2386	269.162	-1.60899	0	down	osa-miR5832	5.68869	0.461159	3.62476	0.00334561	up	LOC_Os04g52590	344.06	771.806	-1.16558	0	down
XLOC_002440	88.2386	269.162	-1.60899	0	down	osa-miR5832	5.68869	0.461159	3.62476	0.00334561	up	LOC_Os04g55620	61.8792	238.332	-1.94545	0	down
XLOC_002440	88.2386	269.162	-1.60899	0	down	osa-miR5832	5.68869	0.461159	3.62476	0.00334561	up	LOC_Os04g55620	61.8792	238.332	-1.94545	0	down
XLOC_002440	88.2386	269.162	-1.60899	0	down	osa-miR5832	5.68869	0.461159	3.62476	0.00334561	up	LOC_Os05g09640	20.6392	63.4614	-1.62049	7.48083e-11	down
XLOC_002440	88.2386	269.162	-1.60899	0	down	osa-miR5832	5.68869	0.461159	3.62476	0.00334561	up	LOC_Os10g06740	24.6393	78.361	-1.66917	2.12089e-05	down
XLOC_002440	88.2386	269.162	-1.60899	0	down	osa-miR5832	5.68869	0.461159	3.62476	0.00334561	up	LOC_Os03g04220	446.623	1266.54	-1.50377	0	down
XLOC_002440	88.2386	269.162	-1.60899	0	down	osa-miR5832	5.68869	0.461159	3.62476	0.00334561	up	LOC_Os07g48030	58.1389	208.689	-1.84378	0	down
XLOC_002440	88.2386	269.162	-1.60899	0	down	osa-miR5832	5.68869	0.461159	3.62476	0.00334561	up	LOC_Os01g53640	61.3285	202.086	-1.72034	0	down
XLOC_002440	88.2386	269.162	-1.60899	0	down	osa-miR5832	5.68869	0.461159	3.62476	0.00334561	up	LOC_Os10g01080	216.182	631.047	-1.5455	0	down
XLOC_002440	88.2386	269.162	-1.60899	0	down	osa-miR5832	5.68869	0.461159	3.62476	0.00334561	up	LOC_Os10g01080	216.182	631.047	-1.5455	0	down
XLOC_002440	88.2386	269.162	-1.60899	0	down	osa-miR5832	5.68869	0.461159	3.62476	0.00334561	up	LOC_Os01g54620	728.67	2401.23	-1.72043	0	down
XLOC_002440	88.2386	269.162	-1.60899	0	down	osa-miR5832	5.68869	0.461159	3.62476	0.00334561	up	LOC_Os05g35070	73.3217	184.771	-1.33342	0	down
XLOC_002440	88.2386	269.162	-1.60899	0	down	osa-miR5832	5.68869	0.461159	3.62476	0.00334561	up	LOC_Os02g50740	35.819	127.259	-1.82897	0	down
XLOC_002440	88.2386	269.162	-1.60899	0	down	osa-miR5832	5.68869	0.461159	3.62476	0.00334561	up	LOC_Os09g26760	6.4181	58.0977	-3.17826	4.44089e-16	down
XLOC_002440	88.2386	269.162	-1.60899	0	down	osa-miR5832	5.68869	0.461159	3.62476	0.00334561	up	LOC_Os05g50140	1.04824	8.22742	-2.97247	0.00402473	down
XLOC_002440	88.2386	269.162	-1.60899	0	down	osa-miR5832	5.68869	0.461159	3.62476	0.00334561	up	LOC_Os05g07820	160.468	451.852	-1.49356	0	down
XLOC_002440	88.2386	269.162	-1.60899	0	down	osa-miR5832	5.68869	0.461159	3.62476	0.00334561	up	LOC_Os05g32500	572.761	1524.03	-1.41188	0	down
XLOC_002440	88.2386	269.162	-1.60899	0	down	osa-miR5832	5.68869	0.461159	3.62476	0.00334561	up	LOC_Os05g32500	572.761	1524.03	-1.41188	0	down
XLOC_002440	88.2386	269.162	-1.60899	0	down	osa-miR5832	5.68869	0.461159	3.62476	0.00334561	up	LOC_Os01g50080	142.037	597.016	-2.0715	0	down
XLOC_002440	88.2386	269.162	-1.60899	0	down	osa-miR5832	5.68869	0.461159	3.62476	0.00334561	up	LOC_Os06g50950	245.458	1398.32	-2.51015	0	down
XLOC_002440	88.2386	269.162	-1.60899	0	down	osa-miR5832	5.68869	0.461159	3.62476	0.00334561	up	LOC_Os01g08470	66.2765	203.677	-1.61971	2.67752e-10	down
XLOC_002440	88.2386	269.162	-1.60899	0	down	osa-miR5832	5.68869	0.461159	3.62476	0.00334561	up	LOC_Os11g04190	3.73033	23.8533	-2.67681	3.77127e-06	down
XLOC_002440	88.2386	269.162	-1.60899	0	down	osa-miR5832	5.68869	0.461159	3.62476	0.00334561	up	LOC_Os11g04190	3.73033	23.8533	-2.67681	3.77127e-06	down
XLOC_002440	88.2386	269.162	-1.60899	0	down	osa-miR5832	5.68869	0.461159	3.62476	0.00334561	up	LOC_Os07g36740	7.87389	24.1831	-1.61885	0.00315874	down
XLOC_002440	88.2386	269.162	-1.60899	0	down	osa-miR5832	5.68869	0.461159	3.62476	0.00334561	up	LOC_Os12g01700	10.4733	94.628	-3.17556	2.2638e-07	down
XLOC_002440	88.2386	269.162	-1.60899	0	down	osa-miR5832	5.68869	0.461159	3.62476	0.00334561	up	LOC_Os12g01700	10.4733	94.628	-3.17556	2.2638e-07	down
XLOC_002440	88.2386	269.162	-1.60899	0	down	osa-miR5832	5.68869	0.461159	3.62476	0.00334561	up	LOC_Os12g01700	10.4733	94.628	-3.17556	2.2638e-07	down
XLOC_002440	88.2386	269.162	-1.60899	0	down	osa-miR5832	5.68869	0.461159	3.62476	0.00334561	up	LOC_Os06g14620	260.716	718.526	-1.46256	0	down
XLOC_002440	88.2386	269.162	-1.60899	0	down	osa-miR5832	5.68869	0.461159	3.62476	0.00334561	up	LOC_Os01g42294	125.567	503.46	-2.00342	0	down
XLOC_002440	88.2386	269.162	-1.60899	0	down	osa-miR5832	5.68869	0.461159	3.62476	0.00334561	up	LOC_Os01g47400	139.028	505.922	-1.86354	3.41616e-13	down
XLOC_002440	88.2386	269.162	-1.60899	0	down	osa-miR5832	5.68869	0.461159	3.62476	0.00334561	up	LOC_Os03g58400	9.17504	30.0023	-1.70929	0.00353099	down
XLOC_002440	88.2386	269.162	-1.60899	0	down	osa-miR5832	5.68869	0.461159	3.62476	0.00334561	up	LOC_Os04g48950	128.177	260.929	-1.02552	2.22045e-16	down
XLOC_002440	88.2386	269.162	-1.60899	0	down	osa-miR5832	5.68869	0.461159	3.62476	0.00334561	up	LOC_Os08g36920	490.204	1098.15	-1.16362	0	down
XLOC_002440	88.2386	269.162	-1.60899	0	down	osa-miR5832	5.68869	0.461159	3.62476	0.00334561	up	LOC_Os08g35710	149.129	901.371	-2.59556	0	down
XLOC_027657	24.9732	61.9243	-1.31013	0.000147068	down	osa-miR5832	5.68869	0.461159	3.62476	0.00334561	up	LOC_Os02g56610	84.262	175.792	-1.06091	2.15645e-10	down
XLOC_027657	24.9732	61.9243	-1.31013	0.000147068	down	osa-miR5832	5.68869	0.461159	3.62476	0.00334561	up	LOC_Os01g63880	95.8781	529.245	-2.46466	0	down
XLOC_027657	24.9732	61.9243	-1.31013	0.000147068	down	osa-miR5832	5.68869	0.461159	3.62476	0.00334561	up	LOC_Os04g52590	344.06	771.806	-1.16558	0	down
XLOC_027657	24.9732	61.9243	-1.31013	0.000147068	down	osa-miR5832	5.68869	0.461159	3.62476	0.00334561	up	LOC_Os04g55620	61.8792	238.332	-1.94545	0	down
XLOC_027657	24.9732	61.9243	-1.31013	0.000147068	down	osa-miR5832	5.68869	0.461159	3.62476	0.00334561	up	LOC_Os04g55620	61.8792	238.332	-1.94545	0	down
XLOC_027657	24.9732	61.9243	-1.31013	0.000147068	down	osa-miR5832	5.68869	0.461159	3.62476	0.00334561	up	LOC_Os05g09640	20.6392	63.4614	-1.62049	7.48083e-11	down
XLOC_027657	24.9732	61.9243	-1.31013	0.000147068	down	osa-miR5832	5.68869	0.461159	3.62476	0.00334561	up	LOC_Os10g06740	24.6393	78.361	-1.66917	2.12089e-05	down
XLOC_027657	24.9732	61.9243	-1.31013	0.000147068	down	osa-miR5832	5.68869	0.461159	3.62476	0.00334561	up	LOC_Os03g04220	446.623	1266.54	-1.50377	0	down
XLOC_027657	24.9732	61.9243	-1.31013	0.000147068	down	osa-miR5832	5.68869	0.461159	3.62476	0.00334561	up	LOC_Os07g48030	58.1389	208.689	-1.84378	0	down
XLOC_027657	24.9732	61.9243	-1.31013	0.000147068	down	osa-miR5832	5.68869	0.461159	3.62476	0.00334561	up	LOC_Os01g53640	61.3285	202.086	-1.72034	0	down
XLOC_027657	24.9732	61.9243	-1.31013	0.000147068	down	osa-miR5832	5.68869	0.461159	3.62476	0.00334561	up	LOC_Os10g01080	216.182	631.047	-1.5455	0	down
XLOC_027657	24.9732	61.9243	-1.31013	0.000147068	down	osa-miR5832	5.68869	0.461159	3.62476	0.00334561	up	LOC_Os10g01080	216.182	631.047	-1.5455	0	down
XLOC_027657	24.9732	61.9243	-1.31013	0.000147068	down	osa-miR5832	5.68869	0.461159	3.62476	0.00334561	up	LOC_Os01g54620	728.67	2401.23	-1.72043	0	down
XLOC_027657	24.9732	61.9243	-1.31013	0.000147068	down	osa-miR5832	5.68869	0.461159	3.62476	0.00334561	up	LOC_Os05g35070	73.3217	184.771	-1.33342	0	down
XLOC_027657	24.9732	61.9243	-1.31013	0.000147068	down	osa-miR5832	5.68869	0.461159	3.62476	0.00334561	up	LOC_Os02g50740	35.819	127.259	-1.82897	0	down
XLOC_027657	24.9732	61.9243	-1.31013	0.000147068	down	osa-miR5832	5.68869	0.461159	3.62476	0.00334561	up	LOC_Os09g26760	6.4181	58.0977	-3.17826	4.44089e-16	down
XLOC_027657	24.9732	61.9243	-1.31013	0.000147068	down	osa-miR5832	5.68869	0.461159	3.62476	0.00334561	up	LOC_Os05g50140	1.04824	8.22742	-2.97247	0.00402473	down
XLOC_027657	24.9732	61.9243	-1.31013	0.000147068	down	osa-miR5832	5.68869	0.461159	3.62476	0.00334561	up	LOC_Os05g07820	160.468	451.852	-1.49356	0	down
XLOC_027657	24.9732	61.9243	-1.31013	0.000147068	down	osa-miR5832	5.68869	0.461159	3.62476	0.00334561	up	LOC_Os05g32500	572.761	1524.03	-1.41188	0	down
XLOC_027657	24.9732	61.9243	-1.31013	0.000147068	down	osa-miR5832	5.68869	0.461159	3.62476	0.00334561	up	LOC_Os05g32500	572.761	1524.03	-1.41188	0	down
XLOC_027657	24.9732	61.9243	-1.31013	0.000147068	down	osa-miR5832	5.68869	0.461159	3.62476	0.00334561	up	LOC_Os01g50080	142.037	597.016	-2.0715	0	down
XLOC_027657	24.9732	61.9243	-1.31013	0.000147068	down	osa-miR5832	5.68869	0.461159	3.62476	0.00334561	up	LOC_Os06g50950	245.458	1398.32	-2.51015	0	down
XLOC_027657	24.9732	61.9243	-1.31013	0.000147068	down	osa-miR5832	5.68869	0.461159	3.62476	0.00334561	up	LOC_Os01g08470	66.2765	203.677	-1.61971	2.67752e-10	down
XLOC_027657	24.9732	61.9243	-1.31013	0.000147068	down	osa-miR5832	5.68869	0.461159	3.62476	0.00334561	up	LOC_Os11g04190	3.73033	23.8533	-2.67681	3.77127e-06	down
XLOC_027657	24.9732	61.9243	-1.31013	0.000147068	down	osa-miR5832	5.68869	0.461159	3.62476	0.00334561	up	LOC_Os11g04190	3.73033	23.8533	-2.67681	3.77127e-06	down
XLOC_027657	24.9732	61.9243	-1.31013	0.000147068	down	osa-miR5832	5.68869	0.461159	3.62476	0.00334561	up	LOC_Os07g36740	7.87389	24.1831	-1.61885	0.00315874	down
XLOC_027657	24.9732	61.9243	-1.31013	0.000147068	down	osa-miR5832	5.68869	0.461159	3.62476	0.00334561	up	LOC_Os12g01700	10.4733	94.628	-3.17556	2.2638e-07	down
XLOC_027657	24.9732	61.9243	-1.31013	0.000147068	down	osa-miR5832	5.68869	0.461159	3.62476	0.00334561	up	LOC_Os12g01700	10.4733	94.628	-3.17556	2.2638e-07	down
XLOC_027657	24.9732	61.9243	-1.31013	0.000147068	down	osa-miR5832	5.68869	0.461159	3.62476	0.00334561	up	LOC_Os12g01700	10.4733	94.628	-3.17556	2.2638e-07	down
XLOC_027657	24.9732	61.9243	-1.31013	0.000147068	down	osa-miR5832	5.68869	0.461159	3.62476	0.00334561	up	LOC_Os06g14620	260.716	718.526	-1.46256	0	down
XLOC_027657	24.9732	61.9243	-1.31013	0.000147068	down	osa-miR5832	5.68869	0.461159	3.62476	0.00334561	up	LOC_Os01g42294	125.567	503.46	-2.00342	0	down
XLOC_027657	24.9732	61.9243	-1.31013	0.000147068	down	osa-miR5832	5.68869	0.461159	3.62476	0.00334561	up	LOC_Os01g47400	139.028	505.922	-1.86354	3.41616e-13	down
XLOC_027657	24.9732	61.9243	-1.31013	0.000147068	down	osa-miR5832	5.68869	0.461159	3.62476	0.00334561	up	LOC_Os03g58400	9.17504	30.0023	-1.70929	0.00353099	down
XLOC_027657	24.9732	61.9243	-1.31013	0.000147068	down	osa-miR5832	5.68869	0.461159	3.62476	0.00334561	up	LOC_Os04g48950	128.177	260.929	-1.02552	2.22045e-16	down
XLOC_027657	24.9732	61.9243	-1.31013	0.000147068	down	osa-miR5832	5.68869	0.461159	3.62476	0.00334561	up	LOC_Os08g36920	490.204	1098.15	-1.16362	0	down
XLOC_027657	24.9732	61.9243	-1.31013	0.000147068	down	osa-miR5832	5.68869	0.461159	3.62476	0.00334561	up	LOC_Os08g35710	149.129	901.371	-2.59556	0	down
XLOC_002066	43.7499	104.412	-1.25494	1.81397e-07	down	osa-miR1854-5p	92.2115	29.3582	1.65118	0.000195318	up	LOC_Os01g73790	451.808	1422.17	-1.65432	0	down
XLOC_002066	43.7499	104.412	-1.25494	1.81397e-07	down	osa-miR1854-5p	92.2115	29.3582	1.65118	0.000195318	up	LOC_Os03g02460	43.8771	146.611	-1.74045	0	down
XLOC_002066	43.7499	104.412	-1.25494	1.81397e-07	down	osa-miR1854-5p	92.2115	29.3582	1.65118	0.000195318	up	LOC_Os01g64820	128.859	378.165	-1.55322	0	down
XLOC_002066	43.7499	104.412	-1.25494	1.81397e-07	down	osa-miR1854-5p	92.2115	29.3582	1.65118	0.000195318	up	LOC_Os02g02040	117.88	682.067	-2.5326	0	down
XLOC_002066	43.7499	104.412	-1.25494	1.81397e-07	down	osa-miR1854-5p	92.2115	29.3582	1.65118	0.000195318	up	LOC_Os04g34290	55.1486	119.54	-1.11609	5.74705e-07	down
XLOC_002066	43.7499	104.412	-1.25494	1.81397e-07	down	osa-miR1854-5p	92.2115	29.3582	1.65118	0.000195318	up	LOC_Os06g32720	27.4171	122.728	-2.16232	8.54935e-11	down
XLOC_002066	43.7499	104.412	-1.25494	1.81397e-07	down	osa-miR1854-5p	92.2115	29.3582	1.65118	0.000195318	up	LOC_Os11g24374	65.6926	141.077	-1.10268	1.08018e-10	down
XLOC_002066	43.7499	104.412	-1.25494	1.81397e-07	down	osa-miR1854-5p	92.2115	29.3582	1.65118	0.000195318	up	LOC_Os02g52510	31.85	98.0894	-1.6228	1.4872e-09	down
XLOC_002066	43.7499	104.412	-1.25494	1.81397e-07	down	osa-miR1854-5p	92.2115	29.3582	1.65118	0.000195318	up	LOC_Os01g11920	89.3338	211.352	-1.24237	1.11022e-16	down
XLOC_002066	43.7499	104.412	-1.25494	1.81397e-07	down	osa-miR1854-5p	92.2115	29.3582	1.65118	0.000195318	up	LOC_Os02g57140	351.364	826.863	-1.23468	0	down
XLOC_002066	43.7499	104.412	-1.25494	1.81397e-07	down	osa-miR1854-5p	92.2115	29.3582	1.65118	0.000195318	up	LOC_Os01g07110	167.956	350.767	-1.06243	1.33227e-15	down
XLOC_002066	43.7499	104.412	-1.25494	1.81397e-07	down	osa-miR1854-5p	92.2115	29.3582	1.65118	0.000195318	up	LOC_Os08g31760	392.032	844.085	-1.10641	0	down
XLOC_002066	43.7499	104.412	-1.25494	1.81397e-07	down	osa-miR1854-5p	92.2115	29.3582	1.65118	0.000195318	up	LOC_Os12g36410	4.35053	134.451	-4.94975	0	down
XLOC_002066	43.7499	104.412	-1.25494	1.81397e-07	down	osa-miR1854-5p	92.2115	29.3582	1.65118	0.000195318	up	LOC_Os01g12860	167.1	423.833	-1.34278	0	down
XLOC_002066	43.7499	104.412	-1.25494	1.81397e-07	down	osa-miR1854-5p	92.2115	29.3582	1.65118	0.000195318	up	LOC_Os01g64900	114.796	391.901	-1.77141	0	down
XLOC_002066	43.7499	104.412	-1.25494	1.81397e-07	down	osa-miR1854-5p	92.2115	29.3582	1.65118	0.000195318	up	LOC_Os12g41230	439.02	912.115	-1.05493	0	down
XLOC_002066	43.7499	104.412	-1.25494	1.81397e-07	down	osa-miR1854-5p	92.2115	29.3582	1.65118	0.000195318	up	LOC_Os06g43220	26.331	73.9937	-1.49064	0.000114164	down
XLOC_002066	43.7499	104.412	-1.25494	1.81397e-07	down	osa-miR1854-5p	92.2115	29.3582	1.65118	0.000195318	up	LOC_Os01g70410	106.733	259.951	-1.28424	7.88258e-14	down
XLOC_021509	50.255	101.956	-1.02061	2.07285e-06	down	osa-miR1854-5p	92.2115	29.3582	1.65118	0.000195318	up	LOC_Os01g73790	451.808	1422.17	-1.65432	0	down
XLOC_021509	50.255	101.956	-1.02061	2.07285e-06	down	osa-miR1854-5p	92.2115	29.3582	1.65118	0.000195318	up	LOC_Os03g02460	43.8771	146.611	-1.74045	0	down
XLOC_021509	50.255	101.956	-1.02061	2.07285e-06	down	osa-miR1854-5p	92.2115	29.3582	1.65118	0.000195318	up	LOC_Os01g64820	128.859	378.165	-1.55322	0	down
XLOC_021509	50.255	101.956	-1.02061	2.07285e-06	down	osa-miR1854-5p	92.2115	29.3582	1.65118	0.000195318	up	LOC_Os02g02040	117.88	682.067	-2.5326	0	down
XLOC_021509	50.255	101.956	-1.02061	2.07285e-06	down	osa-miR1854-5p	92.2115	29.3582	1.65118	0.000195318	up	LOC_Os04g34290	55.1486	119.54	-1.11609	5.74705e-07	down
XLOC_021509	50.255	101.956	-1.02061	2.07285e-06	down	osa-miR1854-5p	92.2115	29.3582	1.65118	0.000195318	up	LOC_Os06g32720	27.4171	122.728	-2.16232	8.54935e-11	down
XLOC_021509	50.255	101.956	-1.02061	2.07285e-06	down	osa-miR1854-5p	92.2115	29.3582	1.65118	0.000195318	up	LOC_Os11g24374	65.6926	141.077	-1.10268	1.08018e-10	down
XLOC_021509	50.255	101.956	-1.02061	2.07285e-06	down	osa-miR1854-5p	92.2115	29.3582	1.65118	0.000195318	up	LOC_Os02g52510	31.85	98.0894	-1.6228	1.4872e-09	down
XLOC_021509	50.255	101.956	-1.02061	2.07285e-06	down	osa-miR1854-5p	92.2115	29.3582	1.65118	0.000195318	up	LOC_Os01g11920	89.3338	211.352	-1.24237	1.11022e-16	down
XLOC_021509	50.255	101.956	-1.02061	2.07285e-06	down	osa-miR1854-5p	92.2115	29.3582	1.65118	0.000195318	up	LOC_Os02g57140	351.364	826.863	-1.23468	0	down
XLOC_021509	50.255	101.956	-1.02061	2.07285e-06	down	osa-miR1854-5p	92.2115	29.3582	1.65118	0.000195318	up	LOC_Os01g07110	167.956	350.767	-1.06243	1.33227e-15	down
XLOC_021509	50.255	101.956	-1.02061	2.07285e-06	down	osa-miR1854-5p	92.2115	29.3582	1.65118	0.000195318	up	LOC_Os08g31760	392.032	844.085	-1.10641	0	down
XLOC_021509	50.255	101.956	-1.02061	2.07285e-06	down	osa-miR1854-5p	92.2115	29.3582	1.65118	0.000195318	up	LOC_Os12g36410	4.35053	134.451	-4.94975	0	down
XLOC_021509	50.255	101.956	-1.02061	2.07285e-06	down	osa-miR1854-5p	92.2115	29.3582	1.65118	0.000195318	up	LOC_Os01g12860	167.1	423.833	-1.34278	0	down
XLOC_021509	50.255	101.956	-1.02061	2.07285e-06	down	osa-miR1854-5p	92.2115	29.3582	1.65118	0.000195318	up	LOC_Os01g64900	114.796	391.901	-1.77141	0	down
XLOC_021509	50.255	101.956	-1.02061	2.07285e-06	down	osa-miR1854-5p	92.2115	29.3582	1.65118	0.000195318	up	LOC_Os12g41230	439.02	912.115	-1.05493	0	down
XLOC_021509	50.255	101.956	-1.02061	2.07285e-06	down	osa-miR1854-5p	92.2115	29.3582	1.65118	0.000195318	up	LOC_Os06g43220	26.331	73.9937	-1.49064	0.000114164	down
XLOC_021509	50.255	101.956	-1.02061	2.07285e-06	down	osa-miR1854-5p	92.2115	29.3582	1.65118	0.000195318	up	LOC_Os01g70410	106.733	259.951	-1.28424	7.88258e-14	down
XLOC_017494	46.7871	123.216	-1.397	3.01981e-14	down	osa-miR2118a	6.7546	1.08375	2.63984	0.0125406	up	LOC_Os08g37400	25.1457	68.9614	-1.45548	6.60128e-12	down
XLOC_017494	46.7871	123.216	-1.397	3.01981e-14	down	osa-miR2118a	6.7546	1.08375	2.63984	0.0125406	up	LOC_Os04g58130	1017.51	2414.07	-1.24642	0	down
XLOC_017494	46.7871	123.216	-1.397	3.01981e-14	down	osa-miR2118a	6.7546	1.08375	2.63984	0.0125406	up	LOC_Os05g41750	77.29	288.257	-1.899	0	down
XLOC_017494	46.7871	123.216	-1.397	3.01981e-14	down	osa-miR2118a	6.7546	1.08375	2.63984	0.0125406	up	LOC_Os02g58390	45.3961	93.006	-1.03476	1.72666e-06	down
XLOC_017494	46.7871	123.216	-1.397	3.01981e-14	down	osa-miR2118a	6.7546	1.08375	2.63984	0.0125406	up	LOC_Os02g58390	45.3961	93.006	-1.03476	1.72666e-06	down
XLOC_017494	46.7871	123.216	-1.397	3.01981e-14	down	osa-miR2118a	6.7546	1.08375	2.63984	0.0125406	up	LOC_Os03g49050	17.4316	52.8555	-1.60035	1.70483e-10	down
XLOC_017494	46.7871	123.216	-1.397	3.01981e-14	down	osa-miR2118a	6.7546	1.08375	2.63984	0.0125406	up	LOC_Os02g47130	49.273	243.458	-2.30481	0	down
XLOC_017494	46.7871	123.216	-1.397	3.01981e-14	down	osa-miR2118a	6.7546	1.08375	2.63984	0.0125406	up	LOC_Os07g48980	319.917	714.483	-1.1592	2.66454e-15	down
XLOC_017494	46.7871	123.216	-1.397	3.01981e-14	down	osa-miR2118a	6.7546	1.08375	2.63984	0.0125406	up	LOC_Os01g01890	25.9983	110.755	-2.09089	0	down
XLOC_017494	46.7871	123.216	-1.397	3.01981e-14	down	osa-miR2118a	6.7546	1.08375	2.63984	0.0125406	up	LOC_Os01g01890	25.9983	110.755	-2.09089	0	down
XLOC_026686	96.4499	302.952	-1.65124	0	down	osa-miR156b-3p	21219.4	2835.34	2.90379	0	up	LOC_Os02g40010	166.867	334.971	-1.00533	0	down
XLOC_026686	96.4499	302.952	-1.65124	0	down	osa-miR156b-3p	21219.4	2835.34	2.90379	0	up	LOC_Os03g06940	574.248	1663.35	-1.53435	0	down
XLOC_026686	96.4499	302.952	-1.65124	0	down	osa-miR156b-3p	21219.4	2835.34	2.90379	0	up	LOC_Os02g56520	114.769	360.69	-1.65202	0	down
XLOC_026686	96.4499	302.952	-1.65124	0	down	osa-miR156b-3p	21219.4	2835.34	2.90379	0	up	LOC_Os03g04770	1429.7	3549.89	-1.31206	0	down
XLOC_026686	96.4499	302.952	-1.65124	0	down	osa-miR156b-3p	21219.4	2835.34	2.90379	0	up	LOC_Os01g01170	29.0704	157.852	-2.44095	0	down
XLOC_026686	96.4499	302.952	-1.65124	0	down	osa-miR156b-3p	21219.4	2835.34	2.90379	0	up	LOC_Os11g17970	21.3024	95.8771	-2.17017	0	down
XLOC_026686	96.4499	302.952	-1.65124	0	down	osa-miR156b-3p	21219.4	2835.34	2.90379	0	up	LOC_Os01g67830	2.23135	21.3884	-3.26084	3.27037e-08	down
XLOC_026686	96.4499	302.952	-1.65124	0	down	osa-miR156b-3p	21219.4	2835.34	2.90379	0	up	LOC_Os02g40440	29.4439	164.475	-2.48183	4.32987e-15	down
XLOC_026686	96.4499	302.952	-1.65124	0	down	osa-miR156b-3p	21219.4	2835.34	2.90379	0	up	LOC_Os12g39980	239.552	1138.6	-2.24885	0	down
XLOC_026686	96.4499	302.952	-1.65124	0	down	osa-miR156b-3p	21219.4	2835.34	2.90379	0	up	LOC_Os03g63510	138.49	293.49	-1.08353	2.08679e-10	down
XLOC_026686	96.4499	302.952	-1.65124	0	down	osa-miR156b-3p	21219.4	2835.34	2.90379	0	up	LOC_Os10g40620	54.4099	210.365	-1.95095	0	down
XLOC_026686	96.4499	302.952	-1.65124	0	down	osa-miR156b-3p	21219.4	2835.34	2.90379	0	up	LOC_Os09g34110	650.48	1577.23	-1.27781	0	down
XLOC_026686	96.4499	302.952	-1.65124	0	down	osa-miR156b-3p	21219.4	2835.34	2.90379	0	up	LOC_Os02g37590	683.315	1569.47	-1.19965	0	down
XLOC_026686	96.4499	302.952	-1.65124	0	down	osa-miR156b-3p	21219.4	2835.34	2.90379	0	up	LOC_Os09g21120	139.337	345.971	-1.31207	2.03015e-12	down
XLOC_026686	96.4499	302.952	-1.65124	0	down	osa-miR156b-3p	21219.4	2835.34	2.90379	0	up	LOC_Os04g32190	33.2146	77.0995	-1.2149	0.000934841	down
XLOC_026686	96.4499	302.952	-1.65124	0	down	osa-miR156b-3p	21219.4	2835.34	2.90379	0	up	LOC_Os05g33960	83.16	171.124	-1.04108	0	down
XLOC_026686	96.4499	302.952	-1.65124	0	down	osa-miR156b-3p	21219.4	2835.34	2.90379	0	up	LOC_Os01g02930	84.8561	188.63	-1.15247	2.69107e-12	down
XLOC_026686	96.4499	302.952	-1.65124	0	down	osa-miR156b-3p	21219.4	2835.34	2.90379	0	up	LOC_Os01g07260	145.163	367.863	-1.3415	0	down
XLOC_026686	96.4499	302.952	-1.65124	0	down	osa-miR156b-3p	21219.4	2835.34	2.90379	0	up	LOC_Os11g30360	39.6961	115.457	-1.54028	8.81099e-07	down
XLOC_026686	96.4499	302.952	-1.65124	0	down	osa-miR156b-3p	21219.4	2835.34	2.90379	0	up	LOC_Os06g10350	194.957	891.269	-2.19271	0	down
XLOC_026686	96.4499	302.952	-1.65124	0	down	osa-miR156b-3p	21219.4	2835.34	2.90379	0	up	LOC_Os08g31340	38.2862	87.5419	-1.19315	7.41107e-10	down
XLOC_026686	96.4499	302.952	-1.65124	0	down	osa-miR156b-3p	21219.4	2835.34	2.90379	0	up	LOC_Os04g57650	83.8091	207.612	-1.30871	0	down
XLOC_026686	96.4499	302.952	-1.65124	0	down	osa-miR156b-3p	21219.4	2835.34	2.90379	0	up	LOC_Os06g09230	168.159	337.66	-1.00575	0	down
XLOC_026686	96.4499	302.952	-1.65124	0	down	osa-miR156b-3p	21219.4	2835.34	2.90379	0	up	LOC_Os02g40010	166.867	334.971	-1.00533	0	down
XLOC_026686	96.4499	302.952	-1.65124	0	down	osa-miR156b-3p	21219.4	2835.34	2.90379	0	up	LOC_Os03g06940	574.248	1663.35	-1.53435	0	down
XLOC_026686	96.4499	302.952	-1.65124	0	down	osa-miR156b-3p	21219.4	2835.34	2.90379	0	up	LOC_Os02g56520	114.769	360.69	-1.65202	0	down
XLOC_026686	96.4499	302.952	-1.65124	0	down	osa-miR156b-3p	21219.4	2835.34	2.90379	0	up	LOC_Os03g04770	1429.7	3549.89	-1.31206	0	down
XLOC_026686	96.4499	302.952	-1.65124	0	down	osa-miR156b-3p	21219.4	2835.34	2.90379	0	up	LOC_Os01g01170	29.0704	157.852	-2.44095	0	down
XLOC_026686	96.4499	302.952	-1.65124	0	down	osa-miR156b-3p	21219.4	2835.34	2.90379	0	up	LOC_Os11g17970	21.3024	95.8771	-2.17017	0	down
XLOC_026686	96.4499	302.952	-1.65124	0	down	osa-miR156b-3p	21219.4	2835.34	2.90379	0	up	LOC_Os01g67830	2.23135	21.3884	-3.26084	3.27037e-08	down
XLOC_026686	96.4499	302.952	-1.65124	0	down	osa-miR156b-3p	21219.4	2835.34	2.90379	0	up	LOC_Os02g40440	29.4439	164.475	-2.48183	4.32987e-15	down
XLOC_026686	96.4499	302.952	-1.65124	0	down	osa-miR156b-3p	21219.4	2835.34	2.90379	0	up	LOC_Os12g39980	239.552	1138.6	-2.24885	0	down
XLOC_026686	96.4499	302.952	-1.65124	0	down	osa-miR156b-3p	21219.4	2835.34	2.90379	0	up	LOC_Os03g63510	138.49	293.49	-1.08353	2.08679e-10	down
XLOC_026686	96.4499	302.952	-1.65124	0	down	osa-miR156b-3p	21219.4	2835.34	2.90379	0	up	LOC_Os10g40620	54.4099	210.365	-1.95095	0	down
XLOC_026686	96.4499	302.952	-1.65124	0	down	osa-miR156b-3p	21219.4	2835.34	2.90379	0	up	LOC_Os09g34110	650.48	1577.23	-1.27781	0	down
XLOC_026686	96.4499	302.952	-1.65124	0	down	osa-miR156b-3p	21219.4	2835.34	2.90379	0	up	LOC_Os02g37590	683.315	1569.47	-1.19965	0	down
XLOC_026686	96.4499	302.952	-1.65124	0	down	osa-miR156b-3p	21219.4	2835.34	2.90379	0	up	LOC_Os09g21120	139.337	345.971	-1.31207	2.03015e-12	down
XLOC_026686	96.4499	302.952	-1.65124	0	down	osa-miR156b-3p	21219.4	2835.34	2.90379	0	up	LOC_Os04g32190	33.2146	77.0995	-1.2149	0.000934841	down
XLOC_026686	96.4499	302.952	-1.65124	0	down	osa-miR156b-3p	21219.4	2835.34	2.90379	0	up	LOC_Os05g33960	83.16	171.124	-1.04108	0	down
XLOC_026686	96.4499	302.952	-1.65124	0	down	osa-miR156b-3p	21219.4	2835.34	2.90379	0	up	LOC_Os01g02930	84.8561	188.63	-1.15247	2.69107e-12	down
XLOC_026686	96.4499	302.952	-1.65124	0	down	osa-miR156b-3p	21219.4	2835.34	2.90379	0	up	LOC_Os01g07260	145.163	367.863	-1.3415	0	down
XLOC_026686	96.4499	302.952	-1.65124	0	down	osa-miR156b-3p	21219.4	2835.34	2.90379	0	up	LOC_Os11g30360	39.6961	115.457	-1.54028	8.81099e-07	down
XLOC_026686	96.4499	302.952	-1.65124	0	down	osa-miR156b-3p	21219.4	2835.34	2.90379	0	up	LOC_Os06g10350	194.957	891.269	-2.19271	0	down
XLOC_026686	96.4499	302.952	-1.65124	0	down	osa-miR156b-3p	21219.4	2835.34	2.90379	0	up	LOC_Os08g31340	38.2862	87.5419	-1.19315	7.41107e-10	down
XLOC_026686	96.4499	302.952	-1.65124	0	down	osa-miR156b-3p	21219.4	2835.34	2.90379	0	up	LOC_Os04g57650	83.8091	207.612	-1.30871	0	down
XLOC_026686	96.4499	302.952	-1.65124	0	down	osa-miR156b-3p	21219.4	2835.34	2.90379	0	up	LOC_Os06g09230	168.159	337.66	-1.00575	0	down
XLOC_051689	256.323	124.584	1.04084	1.21236e-13	up	osa-miR5159	48.2904	104.676	-1.11613	3.00649e-08	down	LOC_Os12g14440	30882.3	8381.38	1.88152	0	up
XLOC_051689	256.323	124.584	1.04084	1.21236e-13	up	osa-miR5159	48.2904	104.676	-1.11613	3.00649e-08	down	LOC_Os04g43200	914.854	342.463	1.4176	0	up
XLOC_028530	14.7523	45.6423	-1.62943	3.66466e-07	down	osa-miR156b-5p	7775.61	3079.52	1.33625	0	up	LOC_Os01g04750	61.0038	181.2	-1.57061	0	down
XLOC_028530	14.7523	45.6423	-1.62943	3.66466e-07	down	osa-miR156b-5p	7775.61	3079.52	1.33625	0	up	LOC_Os06g28000	58.2734	274.91	-2.23805	0	down
XLOC_028530	14.7523	45.6423	-1.62943	3.66466e-07	down	osa-miR156b-5p	7775.61	3079.52	1.33625	0	up	LOC_Os01g62490	89.0212	209.928	-1.23767	2.49309e-09	down
XLOC_028530	14.7523	45.6423	-1.62943	3.66466e-07	down	osa-miR156b-5p	7775.61	3079.52	1.33625	0	up	LOC_Os01g62490	89.0212	209.928	-1.23767	2.49309e-09	down
XLOC_028530	14.7523	45.6423	-1.62943	3.66466e-07	down	osa-miR156b-5p	7775.61	3079.52	1.33625	0	up	LOC_Os02g47180	193.805	511.493	-1.40011	0	down
XLOC_028530	14.7523	45.6423	-1.62943	3.66466e-07	down	osa-miR156b-5p	7775.61	3079.52	1.33625	0	up	LOC_Os05g03190	1618.32	4201.08	-1.37626	0	down
XLOC_028530	14.7523	45.6423	-1.62943	3.66466e-07	down	osa-miR156b-5p	7775.61	3079.52	1.33625	0	up	LOC_Os11g03240	347.044	1053.62	-1.60216	0	down
XLOC_028530	14.7523	45.6423	-1.62943	3.66466e-07	down	osa-miR156b-5p	7775.61	3079.52	1.33625	0	up	LOC_Os01g50470	26.6439	55.2225	-1.05145	2.36808e-05	down
XLOC_028530	14.7523	45.6423	-1.62943	3.66466e-07	down	osa-miR156b-5p	7775.61	3079.52	1.33625	0	up	LOC_Os08g23180	922.876	4616.59	-2.32262	0	down
XLOC_028530	14.7523	45.6423	-1.62943	3.66466e-07	down	osa-miR156b-5p	7775.61	3079.52	1.33625	0	up	LOC_Os08g23180	922.876	4616.59	-2.32262	0	down
XLOC_028530	14.7523	45.6423	-1.62943	3.66466e-07	down	osa-miR156b-5p	7775.61	3079.52	1.33625	0	up	LOC_Os01g21960	134.05	341.424	-1.34879	3.26806e-11	down
XLOC_028530	14.7523	45.6423	-1.62943	3.66466e-07	down	osa-miR156b-5p	7775.61	3079.52	1.33625	0	up	LOC_Os09g36350	909.033	2757.84	-1.60113	0	down
XLOC_028530	14.7523	45.6423	-1.62943	3.66466e-07	down	osa-miR156b-5p	7775.61	3079.52	1.33625	0	up	LOC_Os10g38730	31.7009	70.1041	-1.14498	1.03413e-07	down
XLOC_028530	14.7523	45.6423	-1.62943	3.66466e-07	down	osa-miR156b-5p	7775.61	3079.52	1.33625	0	up	LOC_Os08g20410	12.5809	56.0465	-2.15539	1.18595e-07	down
XLOC_028530	14.7523	45.6423	-1.62943	3.66466e-07	down	osa-miR156b-5p	7775.61	3079.52	1.33625	0	up	LOC_Os09g34110	650.48	1577.23	-1.27781	0	down
XLOC_028530	14.7523	45.6423	-1.62943	3.66466e-07	down	osa-miR156b-5p	7775.61	3079.52	1.33625	0	up	LOC_Os04g59320	283.346	619.424	-1.12836	0	down
XLOC_028530	14.7523	45.6423	-1.62943	3.66466e-07	down	osa-miR156b-5p	7775.61	3079.52	1.33625	0	up	LOC_Os01g41120	2.01028	10.9019	-2.43911	0.014675	down
XLOC_028530	14.7523	45.6423	-1.62943	3.66466e-07	down	osa-miR156b-5p	7775.61	3079.52	1.33625	0	up	LOC_Os02g01140	63.998	200.489	-1.64742	9.99201e-16	down
XLOC_028530	14.7523	45.6423	-1.62943	3.66466e-07	down	osa-miR156b-5p	7775.61	3079.52	1.33625	0	up	LOC_Os01g22660	123.925	266.208	-1.10309	2.08757e-10	down
XLOC_028530	14.7523	45.6423	-1.62943	3.66466e-07	down	osa-miR156b-5p	7775.61	3079.52	1.33625	0	up	LOC_Os09g13650	169.606	387.333	-1.19139	6.16518e-12	down
XLOC_028530	14.7523	45.6423	-1.62943	3.66466e-07	down	osa-miR156b-5p	7775.61	3079.52	1.33625	0	up	LOC_Os02g25230	147.802	387.381	-1.39009	0	down
XLOC_028530	14.7523	45.6423	-1.62943	3.66466e-07	down	osa-miR156b-5p	7775.61	3079.52	1.33625	0	up	LOC_Os08g35760	190.85	1511.02	-2.98502	0	down
XLOC_028530	14.7523	45.6423	-1.62943	3.66466e-07	down	osa-miR156b-5p	7775.61	3079.52	1.33625	0	up	LOC_Os01g44110	391.195	1013.05	-1.37274	0	down
XLOC_028530	14.7523	45.6423	-1.62943	3.66466e-07	down	osa-miR156b-5p	7775.61	3079.52	1.33625	0	up	LOC_Os05g31254	13.3826	66.5773	-2.31467	2.48656e-11	down
XLOC_002440	88.2386	269.162	-1.60899	0	down	osa-miR1431	61.7773	23.1135	1.41834	0.0296548	up	LOC_Os01g46290	63.2355	136.268	-1.10764	3.55271e-15	down
XLOC_002440	88.2386	269.162	-1.60899	0	down	osa-miR1431	61.7773	23.1135	1.41834	0.0296548	up	LOC_Os07g01090	143.549	294.093	-1.03473	0	down
XLOC_002440	88.2386	269.162	-1.60899	0	down	osa-miR1431	61.7773	23.1135	1.41834	0.0296548	up	LOC_Os07g30810	195.66	584.304	-1.57837	0	down
XLOC_002440	88.2386	269.162	-1.60899	0	down	osa-miR1431	61.7773	23.1135	1.41834	0.0296548	up	LOC_Os02g34030	1.65709	9.06714	-2.452	0.00905669	down
XLOC_002440	88.2386	269.162	-1.60899	0	down	osa-miR1431	61.7773	23.1135	1.41834	0.0296548	up	LOC_Os01g74152	52.038	119.89	-1.20407	2.25375e-14	down
XLOC_002440	88.2386	269.162	-1.60899	0	down	osa-miR1431	61.7773	23.1135	1.41834	0.0296548	up	LOC_Os01g63930	357.533	903.689	-1.33775	0	down
XLOC_002440	88.2386	269.162	-1.60899	0	down	osa-miR1431	61.7773	23.1135	1.41834	0.0296548	up	LOC_Os05g32110	1734.24	6548.88	-1.91694	0	down
XLOC_002440	88.2386	269.162	-1.60899	0	down	osa-miR1431	61.7773	23.1135	1.41834	0.0296548	up	LOC_Os06g44310	116.105	302.547	-1.38172	0	down
XLOC_025390	13.933	91.1602	-2.7099	0.000903984	down	osa-miR1431	61.7773	23.1135	1.41834	0.0296548	up	LOC_Os01g46290	63.2355	136.268	-1.10764	3.55271e-15	down
XLOC_025390	13.933	91.1602	-2.7099	0.000903984	down	osa-miR1431	61.7773	23.1135	1.41834	0.0296548	up	LOC_Os07g01090	143.549	294.093	-1.03473	0	down
XLOC_025390	13.933	91.1602	-2.7099	0.000903984	down	osa-miR1431	61.7773	23.1135	1.41834	0.0296548	up	LOC_Os07g30810	195.66	584.304	-1.57837	0	down
XLOC_025390	13.933	91.1602	-2.7099	0.000903984	down	osa-miR1431	61.7773	23.1135	1.41834	0.0296548	up	LOC_Os02g34030	1.65709	9.06714	-2.452	0.00905669	down
XLOC_025390	13.933	91.1602	-2.7099	0.000903984	down	osa-miR1431	61.7773	23.1135	1.41834	0.0296548	up	LOC_Os01g74152	52.038	119.89	-1.20407	2.25375e-14	down
XLOC_025390	13.933	91.1602	-2.7099	0.000903984	down	osa-miR1431	61.7773	23.1135	1.41834	0.0296548	up	LOC_Os01g63930	357.533	903.689	-1.33775	0	down
XLOC_025390	13.933	91.1602	-2.7099	0.000903984	down	osa-miR1431	61.7773	23.1135	1.41834	0.0296548	up	LOC_Os05g32110	1734.24	6548.88	-1.91694	0	down
XLOC_025390	13.933	91.1602	-2.7099	0.000903984	down	osa-miR1431	61.7773	23.1135	1.41834	0.0296548	up	LOC_Os06g44310	116.105	302.547	-1.38172	0	down
