# Supplementary material for: Comprehensive identification and characterization of lncRNAs and circRNAs reveal potential brown planthopper-responsive ceRNA networks in rice
Source: Front Plant Sci. 2023 Aug 10;14:1242089. doi: 10.3389/fpls.2023.1242089 (PMC10457010; doi:10.3389/fpls.2023.1242089)
Supplement: Supplementary file 12 [file Table_7.xls]

## Sheet: sheet1
Supplementary Table 7. CeRNA network of lncRNA-miRNA-mRNA in NIP at late feeding stage.
DElncRNA						DEmiRNA						DEmRNA
lncRNA_AccID	S_late	S_0	Log2FC	FDR	Style	miRNA_AccID	S_late	S_0	Log2FC	FDR	Style	mRNA_AccID	S_late	S_0	Log2FC	FDR	Style
XLOC_062188	3.63675	14.8256	-2.02737	0.035242	down	osa-miR5837.1	4.93917	0.201895	4.61259	0.0242344	up	LOC_Os04g32840	2.88429	15.3367	-2.4107	4.05938e-05	down
XLOC_062188	3.63675	14.8256	-2.02737	0.035242	down	osa-miR5837.1	4.93917	0.201895	4.61259	0.0242344	up	LOC_Os04g20400	54.9223	299.968	-2.44935	0	down
XLOC_062188	3.63675	14.8256	-2.02737	0.035242	down	osa-miR5837.1	4.93917	0.201895	4.61259	0.0242344	up	LOC_Os03g16530	18.2173	56.0505	-1.62142	0.00032919	down
XLOC_062188	3.63675	14.8256	-2.02737	0.035242	down	osa-miR5837.1	4.93917	0.201895	4.61259	0.0242344	up	LOC_Os04g35510	285.887	724.99	-1.34252	0	down
XLOC_062188	3.63675	14.8256	-2.02737	0.035242	down	osa-miR5837.1	4.93917	0.201895	4.61259	0.0242344	up	LOC_Os06g23274	466.107	1292.36	-1.47127	0	down
XLOC_062188	3.63675	14.8256	-2.02737	0.035242	down	osa-miR5837.1	4.93917	0.201895	4.61259	0.0242344	up	LOC_Os04g04060	181.465	461.811	-1.34761	5.55112e-16	down
XLOC_062188	3.63675	14.8256	-2.02737	0.035242	down	osa-miR5837.1	4.93917	0.201895	4.61259	0.0242344	up	LOC_Os11g07912	38.586	310.052	-3.00636	0	down
XLOC_062188	3.63675	14.8256	-2.02737	0.035242	down	osa-miR5837.1	4.93917	0.201895	4.61259	0.0242344	up	LOC_Os06g17390	89.7794	828.078	-3.20531	0	down
XLOC_062188	3.63675	14.8256	-2.02737	0.035242	down	osa-miR5837.1	4.93917	0.201895	4.61259	0.0242344	up	LOC_Os05g51630	1049	2655.53	-1.33998	0	down
XLOC_062188	3.63675	14.8256	-2.02737	0.035242	down	osa-miR5837.1	4.93917	0.201895	4.61259	0.0242344	up	LOC_Os07g05740	356.253	974.044	-1.45108	0	down
XLOC_062188	3.63675	14.8256	-2.02737	0.035242	down	osa-miR5837.1	4.93917	0.201895	4.61259	0.0242344	up	LOC_Os03g63150	492.071	1622.31	-1.72111	0	down
XLOC_062188	3.63675	14.8256	-2.02737	0.035242	down	osa-miR5837.1	4.93917	0.201895	4.61259	0.0242344	up	LOC_Os02g32060	26.7304	110.112	-2.04242	7.57816e-09	down
XLOC_062188	3.63675	14.8256	-2.02737	0.035242	down	osa-miR5837.1	4.93917	0.201895	4.61259	0.0242344	up	LOC_Os03g10030	405.031	1021.77	-1.33496	0	down
XLOC_062188	3.63675	14.8256	-2.02737	0.035242	down	osa-miR5837.1	4.93917	0.201895	4.61259	0.0242344	up	LOC_Os09g09980	134.25	453.1	-1.75491	0	down
XLOC_062188	3.63675	14.8256	-2.02737	0.035242	down	osa-miR5837.1	4.93917	0.201895	4.61259	0.0242344	up	LOC_Os02g43560	23.0164	146.337	-2.66856	7.32747e-15	down
XLOC_062188	3.63675	14.8256	-2.02737	0.035242	down	osa-miR5837.1	4.93917	0.201895	4.61259	0.0242344	up	LOC_Os09g26420	3965.07	11885	-1.58372	0	down
XLOC_062188	3.63675	14.8256	-2.02737	0.035242	down	osa-miR5837.1	4.93917	0.201895	4.61259	0.0242344	up	LOC_Os06g11490	53.8321	1501.87	-4.80215	0	down
XLOC_062188	3.63675	14.8256	-2.02737	0.035242	down	osa-miR5837.1	4.93917	0.201895	4.61259	0.0242344	up	LOC_Os03g14910	11.1947	98.7261	-3.14061	0	down
XLOC_062188	3.63675	14.8256	-2.02737	0.035242	down	osa-miR5837.1	4.93917	0.201895	4.61259	0.0242344	up	LOC_Os01g39830	216.163	1066.27	-2.30238	0	down
XLOC_046153	11.9768	58.4338	-2.28656	5.34793e-07	down	osa-miR5837.1	4.93917	0.201895	4.61259	0.0242344	up	LOC_Os04g32840	2.88429	15.3367	-2.4107	4.05938e-05	down
XLOC_046153	11.9768	58.4338	-2.28656	5.34793e-07	down	osa-miR5837.1	4.93917	0.201895	4.61259	0.0242344	up	LOC_Os04g20400	54.9223	299.968	-2.44935	0	down
XLOC_046153	11.9768	58.4338	-2.28656	5.34793e-07	down	osa-miR5837.1	4.93917	0.201895	4.61259	0.0242344	up	LOC_Os03g16530	18.2173	56.0505	-1.62142	0.00032919	down
XLOC_046153	11.9768	58.4338	-2.28656	5.34793e-07	down	osa-miR5837.1	4.93917	0.201895	4.61259	0.0242344	up	LOC_Os04g35510	285.887	724.99	-1.34252	0	down
XLOC_046153	11.9768	58.4338	-2.28656	5.34793e-07	down	osa-miR5837.1	4.93917	0.201895	4.61259	0.0242344	up	LOC_Os06g23274	466.107	1292.36	-1.47127	0	down
XLOC_046153	11.9768	58.4338	-2.28656	5.34793e-07	down	osa-miR5837.1	4.93917	0.201895	4.61259	0.0242344	up	LOC_Os04g04060	181.465	461.811	-1.34761	5.55112e-16	down
XLOC_046153	11.9768	58.4338	-2.28656	5.34793e-07	down	osa-miR5837.1	4.93917	0.201895	4.61259	0.0242344	up	LOC_Os11g07912	38.586	310.052	-3.00636	0	down
XLOC_046153	11.9768	58.4338	-2.28656	5.34793e-07	down	osa-miR5837.1	4.93917	0.201895	4.61259	0.0242344	up	LOC_Os06g17390	89.7794	828.078	-3.20531	0	down
XLOC_046153	11.9768	58.4338	-2.28656	5.34793e-07	down	osa-miR5837.1	4.93917	0.201895	4.61259	0.0242344	up	LOC_Os05g51630	1049	2655.53	-1.33998	0	down
XLOC_046153	11.9768	58.4338	-2.28656	5.34793e-07	down	osa-miR5837.1	4.93917	0.201895	4.61259	0.0242344	up	LOC_Os07g05740	356.253	974.044	-1.45108	0	down
XLOC_046153	11.9768	58.4338	-2.28656	5.34793e-07	down	osa-miR5837.1	4.93917	0.201895	4.61259	0.0242344	up	LOC_Os03g63150	492.071	1622.31	-1.72111	0	down
XLOC_046153	11.9768	58.4338	-2.28656	5.34793e-07	down	osa-miR5837.1	4.93917	0.201895	4.61259	0.0242344	up	LOC_Os02g32060	26.7304	110.112	-2.04242	7.57816e-09	down
XLOC_046153	11.9768	58.4338	-2.28656	5.34793e-07	down	osa-miR5837.1	4.93917	0.201895	4.61259	0.0242344	up	LOC_Os03g10030	405.031	1021.77	-1.33496	0	down
XLOC_046153	11.9768	58.4338	-2.28656	5.34793e-07	down	osa-miR5837.1	4.93917	0.201895	4.61259	0.0242344	up	LOC_Os09g09980	134.25	453.1	-1.75491	0	down
XLOC_046153	11.9768	58.4338	-2.28656	5.34793e-07	down	osa-miR5837.1	4.93917	0.201895	4.61259	0.0242344	up	LOC_Os02g43560	23.0164	146.337	-2.66856	7.32747e-15	down
XLOC_046153	11.9768	58.4338	-2.28656	5.34793e-07	down	osa-miR5837.1	4.93917	0.201895	4.61259	0.0242344	up	LOC_Os09g26420	3965.07	11885	-1.58372	0	down
XLOC_046153	11.9768	58.4338	-2.28656	5.34793e-07	down	osa-miR5837.1	4.93917	0.201895	4.61259	0.0242344	up	LOC_Os06g11490	53.8321	1501.87	-4.80215	0	down
XLOC_046153	11.9768	58.4338	-2.28656	5.34793e-07	down	osa-miR5837.1	4.93917	0.201895	4.61259	0.0242344	up	LOC_Os03g14910	11.1947	98.7261	-3.14061	0	down
XLOC_046153	11.9768	58.4338	-2.28656	5.34793e-07	down	osa-miR5837.1	4.93917	0.201895	4.61259	0.0242344	up	LOC_Os01g39830	216.163	1066.27	-2.30238	0	down
XLOC_009357	235.246	21.9981	3.41872	0	up	osa-miR167d-3p	104.356	211.196	-1.01707	0.0325362	down	LOC_Os07g12240	79.4193	18.0491	2.13756	1.17684e-14	up
XLOC_009357	235.246	21.9981	3.41872	0	up	osa-miR167d-3p	104.356	211.196	-1.01707	0.0325362	down	LOC_Os08g28010	21.0726	6.09109	1.7906	0.000394271	up
XLOC_009357	235.246	21.9981	3.41872	0	up	osa-miR167d-3p	104.356	211.196	-1.01707	0.0325362	down	LOC_Os04g23600	67.1054	18.1575	1.88586	3.49965e-12	up
XLOC_009357	235.246	21.9981	3.41872	0	up	osa-miR167d-3p	104.356	211.196	-1.01707	0.0325362	down	LOC_Os03g49260	364.516	61.9763	2.55619	0	up
XLOC_009357	235.246	21.9981	3.41872	0	up	osa-miR167d-3p	104.356	211.196	-1.01707	0.0325362	down	LOC_Os01g48360	513.592	182.698	1.49116	0	up
XLOC_009357	235.246	21.9981	3.41872	0	up	osa-miR167d-3p	104.356	211.196	-1.01707	0.0325362	down	LOC_Os01g60060	58.2599	3.86222	3.915	0	up
XLOC_009357	235.246	21.9981	3.41872	0	up	osa-miR167d-3p	104.356	211.196	-1.01707	0.0325362	down	LOC_Os02g31030	911.259	159.281	2.51628	0	up
XLOC_065061	68.3292	162.406	-1.24903	1.64499e-10	down	osa-miR169h	498.684	199.228	1.32371	0	up	LOC_Os06g49390	6.05312	62.3561	-3.36478	0	down
XLOC_065061	68.3292	162.406	-1.24903	1.64499e-10	down	osa-miR169h	498.684	199.228	1.32371	0	up	LOC_Os11g14570	679.637	1997.73	-1.55552	0	down
XLOC_065061	68.3292	162.406	-1.24903	1.64499e-10	down	osa-miR169h	498.684	199.228	1.32371	0	up	LOC_Os11g19730	26.4408	258.96	-3.29189	0	down
XLOC_065061	68.3292	162.406	-1.24903	1.64499e-10	down	osa-miR169h	498.684	199.228	1.32371	0	up	LOC_Os08g34320	20.8749	379.667	-4.18489	0	down
XLOC_065061	68.3292	162.406	-1.24903	1.64499e-10	down	osa-miR169h	498.684	199.228	1.32371	0	up	LOC_Os03g20450	35.1566	775.542	-4.46334	0	down
XLOC_065061	68.3292	162.406	-1.24903	1.64499e-10	down	osa-miR169h	498.684	199.228	1.32371	0	up	LOC_Os05g42270	44.2388	171.6	-1.95567	0	down
XLOC_014117	5.15594	36.3823	-2.81893	0.0146859	down	osa-miR5075	281.79	38.6964	2.86435	0	up	LOC_Os02g44740	52.7229	202.172	-1.93908	0	down
XLOC_014117	5.15594	36.3823	-2.81893	0.0146859	down	osa-miR5075	281.79	38.6964	2.86435	0	up	LOC_Os04g38570	138.735	731.547	-2.39861	0	down
XLOC_014117	5.15594	36.3823	-2.81893	0.0146859	down	osa-miR5075	281.79	38.6964	2.86435	0	up	LOC_Os07g14850	936.465	6448.99	-2.78378	0	down
XLOC_014117	5.15594	36.3823	-2.81893	0.0146859	down	osa-miR5075	281.79	38.6964	2.86435	0	up	LOC_Os03g02240	238.595	811.107	-1.76533	0	down
XLOC_014117	5.15594	36.3823	-2.81893	0.0146859	down	osa-miR5075	281.79	38.6964	2.86435	0	up	LOC_Os02g57090	62.8564	132.583	-1.07677	0.00264517	down
XLOC_014117	5.15594	36.3823	-2.81893	0.0146859	down	osa-miR5075	281.79	38.6964	2.86435	0	up	LOC_Os09g19650	68.9963	316.09	-2.19574	0	down
XLOC_014117	5.15594	36.3823	-2.81893	0.0146859	down	osa-miR5075	281.79	38.6964	2.86435	0	up	LOC_Os04g44640	1.85697	81.8905	-5.46268	0	down
XLOC_014117	5.15594	36.3823	-2.81893	0.0146859	down	osa-miR5075	281.79	38.6964	2.86435	0	up	LOC_Os09g23740	771.085	2341.49	-1.60246	0	down
XLOC_014117	5.15594	36.3823	-2.81893	0.0146859	down	osa-miR5075	281.79	38.6964	2.86435	0	up	LOC_Os01g14850	60.3774	1415.72	-4.55138	0	down
XLOC_014117	5.15594	36.3823	-2.81893	0.0146859	down	osa-miR5075	281.79	38.6964	2.86435	0	up	LOC_Os07g33360	22.7319	184.588	-3.02152	0	down
XLOC_014117	5.15594	36.3823	-2.81893	0.0146859	down	osa-miR5075	281.79	38.6964	2.86435	0	up	LOC_Os09g35720	46.2934	130.8	-1.49849	3.08702e-09	down
XLOC_014117	5.15594	36.3823	-2.81893	0.0146859	down	osa-miR5075	281.79	38.6964	2.86435	0	up	LOC_Os10g41130	26.9909	315.293	-3.54615	0	down
XLOC_014117	5.15594	36.3823	-2.81893	0.0146859	down	osa-miR5075	281.79	38.6964	2.86435	0	up	LOC_Os10g41130	26.9909	315.293	-3.54615	0	down
XLOC_014117	5.15594	36.3823	-2.81893	0.0146859	down	osa-miR5075	281.79	38.6964	2.86435	0	up	LOC_Os08g38850	338.451	1299.62	-1.94107	0	down
XLOC_014117	5.15594	36.3823	-2.81893	0.0146859	down	osa-miR5075	281.79	38.6964	2.86435	0	up	LOC_Os02g43560	23.0164	146.337	-2.66856	7.32747e-15	down
XLOC_014117	5.15594	36.3823	-2.81893	0.0146859	down	osa-miR5075	281.79	38.6964	2.86435	0	up	LOC_Os05g28690	1.11418	23.5017	-4.39871	0.021818	down
XLOC_014117	5.15594	36.3823	-2.81893	0.0146859	down	osa-miR5075	281.79	38.6964	2.86435	0	up	LOC_Os07g09190	2081.75	5498.7	-1.40129	0	down
XLOC_014117	5.15594	36.3823	-2.81893	0.0146859	down	osa-miR5075	281.79	38.6964	2.86435	0	up	LOC_Os01g40820	137.081	355.681	-1.37555	0	down
XLOC_014117	5.15594	36.3823	-2.81893	0.0146859	down	osa-miR5075	281.79	38.6964	2.86435	0	up	LOC_Os01g40820	137.081	355.681	-1.37555	0	down
XLOC_020088	28.0692	79.2388	-1.49722	0.0433463	down	osa-miR5075	281.79	38.6964	2.86435	0	up	LOC_Os02g44740	52.7229	202.172	-1.93908	0	down
XLOC_020088	28.0692	79.2388	-1.49722	0.0433463	down	osa-miR5075	281.79	38.6964	2.86435	0	up	LOC_Os04g38570	138.735	731.547	-2.39861	0	down
XLOC_020088	28.0692	79.2388	-1.49722	0.0433463	down	osa-miR5075	281.79	38.6964	2.86435	0	up	LOC_Os07g14850	936.465	6448.99	-2.78378	0	down
XLOC_020088	28.0692	79.2388	-1.49722	0.0433463	down	osa-miR5075	281.79	38.6964	2.86435	0	up	LOC_Os03g02240	238.595	811.107	-1.76533	0	down
XLOC_020088	28.0692	79.2388	-1.49722	0.0433463	down	osa-miR5075	281.79	38.6964	2.86435	0	up	LOC_Os02g57090	62.8564	132.583	-1.07677	0.00264517	down
XLOC_020088	28.0692	79.2388	-1.49722	0.0433463	down	osa-miR5075	281.79	38.6964	2.86435	0	up	LOC_Os09g19650	68.9963	316.09	-2.19574	0	down
XLOC_020088	28.0692	79.2388	-1.49722	0.0433463	down	osa-miR5075	281.79	38.6964	2.86435	0	up	LOC_Os04g44640	1.85697	81.8905	-5.46268	0	down
XLOC_020088	28.0692	79.2388	-1.49722	0.0433463	down	osa-miR5075	281.79	38.6964	2.86435	0	up	LOC_Os09g23740	771.085	2341.49	-1.60246	0	down
XLOC_020088	28.0692	79.2388	-1.49722	0.0433463	down	osa-miR5075	281.79	38.6964	2.86435	0	up	LOC_Os01g14850	60.3774	1415.72	-4.55138	0	down
XLOC_020088	28.0692	79.2388	-1.49722	0.0433463	down	osa-miR5075	281.79	38.6964	2.86435	0	up	LOC_Os07g33360	22.7319	184.588	-3.02152	0	down
XLOC_020088	28.0692	79.2388	-1.49722	0.0433463	down	osa-miR5075	281.79	38.6964	2.86435	0	up	LOC_Os09g35720	46.2934	130.8	-1.49849	3.08702e-09	down
XLOC_020088	28.0692	79.2388	-1.49722	0.0433463	down	osa-miR5075	281.79	38.6964	2.86435	0	up	LOC_Os10g41130	26.9909	315.293	-3.54615	0	down
XLOC_020088	28.0692	79.2388	-1.49722	0.0433463	down	osa-miR5075	281.79	38.6964	2.86435	0	up	LOC_Os10g41130	26.9909	315.293	-3.54615	0	down
XLOC_020088	28.0692	79.2388	-1.49722	0.0433463	down	osa-miR5075	281.79	38.6964	2.86435	0	up	LOC_Os08g38850	338.451	1299.62	-1.94107	0	down
XLOC_020088	28.0692	79.2388	-1.49722	0.0433463	down	osa-miR5075	281.79	38.6964	2.86435	0	up	LOC_Os02g43560	23.0164	146.337	-2.66856	7.32747e-15	down
XLOC_020088	28.0692	79.2388	-1.49722	0.0433463	down	osa-miR5075	281.79	38.6964	2.86435	0	up	LOC_Os05g28690	1.11418	23.5017	-4.39871	0.021818	down
XLOC_020088	28.0692	79.2388	-1.49722	0.0433463	down	osa-miR5075	281.79	38.6964	2.86435	0	up	LOC_Os07g09190	2081.75	5498.7	-1.40129	0	down
XLOC_020088	28.0692	79.2388	-1.49722	0.0433463	down	osa-miR5075	281.79	38.6964	2.86435	0	up	LOC_Os01g40820	137.081	355.681	-1.37555	0	down
XLOC_020088	28.0692	79.2388	-1.49722	0.0433463	down	osa-miR5075	281.79	38.6964	2.86435	0	up	LOC_Os01g40820	137.081	355.681	-1.37555	0	down
XLOC_058068	1.42633	8.58839	-2.59008	0.0449295	down	osa-miR5075	281.79	38.6964	2.86435	0	up	LOC_Os02g44740	52.7229	202.172	-1.93908	0	down
XLOC_058068	1.42633	8.58839	-2.59008	0.0449295	down	osa-miR5075	281.79	38.6964	2.86435	0	up	LOC_Os04g38570	138.735	731.547	-2.39861	0	down
XLOC_058068	1.42633	8.58839	-2.59008	0.0449295	down	osa-miR5075	281.79	38.6964	2.86435	0	up	LOC_Os07g14850	936.465	6448.99	-2.78378	0	down
XLOC_058068	1.42633	8.58839	-2.59008	0.0449295	down	osa-miR5075	281.79	38.6964	2.86435	0	up	LOC_Os03g02240	238.595	811.107	-1.76533	0	down
XLOC_058068	1.42633	8.58839	-2.59008	0.0449295	down	osa-miR5075	281.79	38.6964	2.86435	0	up	LOC_Os02g57090	62.8564	132.583	-1.07677	0.00264517	down
XLOC_058068	1.42633	8.58839	-2.59008	0.0449295	down	osa-miR5075	281.79	38.6964	2.86435	0	up	LOC_Os09g19650	68.9963	316.09	-2.19574	0	down
XLOC_058068	1.42633	8.58839	-2.59008	0.0449295	down	osa-miR5075	281.79	38.6964	2.86435	0	up	LOC_Os04g44640	1.85697	81.8905	-5.46268	0	down
XLOC_058068	1.42633	8.58839	-2.59008	0.0449295	down	osa-miR5075	281.79	38.6964	2.86435	0	up	LOC_Os09g23740	771.085	2341.49	-1.60246	0	down
XLOC_058068	1.42633	8.58839	-2.59008	0.0449295	down	osa-miR5075	281.79	38.6964	2.86435	0	up	LOC_Os01g14850	60.3774	1415.72	-4.55138	0	down
XLOC_058068	1.42633	8.58839	-2.59008	0.0449295	down	osa-miR5075	281.79	38.6964	2.86435	0	up	LOC_Os07g33360	22.7319	184.588	-3.02152	0	down
XLOC_058068	1.42633	8.58839	-2.59008	0.0449295	down	osa-miR5075	281.79	38.6964	2.86435	0	up	LOC_Os09g35720	46.2934	130.8	-1.49849	3.08702e-09	down
XLOC_058068	1.42633	8.58839	-2.59008	0.0449295	down	osa-miR5075	281.79	38.6964	2.86435	0	up	LOC_Os10g41130	26.9909	315.293	-3.54615	0	down
XLOC_058068	1.42633	8.58839	-2.59008	0.0449295	down	osa-miR5075	281.79	38.6964	2.86435	0	up	LOC_Os10g41130	26.9909	315.293	-3.54615	0	down
XLOC_058068	1.42633	8.58839	-2.59008	0.0449295	down	osa-miR5075	281.79	38.6964	2.86435	0	up	LOC_Os08g38850	338.451	1299.62	-1.94107	0	down
XLOC_058068	1.42633	8.58839	-2.59008	0.0449295	down	osa-miR5075	281.79	38.6964	2.86435	0	up	LOC_Os02g43560	23.0164	146.337	-2.66856	7.32747e-15	down
XLOC_058068	1.42633	8.58839	-2.59008	0.0449295	down	osa-miR5075	281.79	38.6964	2.86435	0	up	LOC_Os05g28690	1.11418	23.5017	-4.39871	0.021818	down
XLOC_058068	1.42633	8.58839	-2.59008	0.0449295	down	osa-miR5075	281.79	38.6964	2.86435	0	up	LOC_Os07g09190	2081.75	5498.7	-1.40129	0	down
XLOC_058068	1.42633	8.58839	-2.59008	0.0449295	down	osa-miR5075	281.79	38.6964	2.86435	0	up	LOC_Os01g40820	137.081	355.681	-1.37555	0	down
XLOC_058068	1.42633	8.58839	-2.59008	0.0449295	down	osa-miR5075	281.79	38.6964	2.86435	0	up	LOC_Os01g40820	137.081	355.681	-1.37555	0	down
XLOC_008579	2.76595	14.0597	-2.34572	0.00239555	down	osa-miR5075	281.79	38.6964	2.86435	0	up	LOC_Os02g44740	52.7229	202.172	-1.93908	0	down
XLOC_008579	2.76595	14.0597	-2.34572	0.00239555	down	osa-miR5075	281.79	38.6964	2.86435	0	up	LOC_Os04g38570	138.735	731.547	-2.39861	0	down
XLOC_008579	2.76595	14.0597	-2.34572	0.00239555	down	osa-miR5075	281.79	38.6964	2.86435	0	up	LOC_Os07g14850	936.465	6448.99	-2.78378	0	down
XLOC_008579	2.76595	14.0597	-2.34572	0.00239555	down	osa-miR5075	281.79	38.6964	2.86435	0	up	LOC_Os03g02240	238.595	811.107	-1.76533	0	down
XLOC_008579	2.76595	14.0597	-2.34572	0.00239555	down	osa-miR5075	281.79	38.6964	2.86435	0	up	LOC_Os02g57090	62.8564	132.583	-1.07677	0.00264517	down
XLOC_008579	2.76595	14.0597	-2.34572	0.00239555	down	osa-miR5075	281.79	38.6964	2.86435	0	up	LOC_Os09g19650	68.9963	316.09	-2.19574	0	down
XLOC_008579	2.76595	14.0597	-2.34572	0.00239555	down	osa-miR5075	281.79	38.6964	2.86435	0	up	LOC_Os04g44640	1.85697	81.8905	-5.46268	0	down
XLOC_008579	2.76595	14.0597	-2.34572	0.00239555	down	osa-miR5075	281.79	38.6964	2.86435	0	up	LOC_Os09g23740	771.085	2341.49	-1.60246	0	down
XLOC_008579	2.76595	14.0597	-2.34572	0.00239555	down	osa-miR5075	281.79	38.6964	2.86435	0	up	LOC_Os01g14850	60.3774	1415.72	-4.55138	0	down
XLOC_008579	2.76595	14.0597	-2.34572	0.00239555	down	osa-miR5075	281.79	38.6964	2.86435	0	up	LOC_Os07g33360	22.7319	184.588	-3.02152	0	down
XLOC_008579	2.76595	14.0597	-2.34572	0.00239555	down	osa-miR5075	281.79	38.6964	2.86435	0	up	LOC_Os09g35720	46.2934	130.8	-1.49849	3.08702e-09	down
XLOC_008579	2.76595	14.0597	-2.34572	0.00239555	down	osa-miR5075	281.79	38.6964	2.86435	0	up	LOC_Os10g41130	26.9909	315.293	-3.54615	0	down
XLOC_008579	2.76595	14.0597	-2.34572	0.00239555	down	osa-miR5075	281.79	38.6964	2.86435	0	up	LOC_Os10g41130	26.9909	315.293	-3.54615	0	down
XLOC_008579	2.76595	14.0597	-2.34572	0.00239555	down	osa-miR5075	281.79	38.6964	2.86435	0	up	LOC_Os08g38850	338.451	1299.62	-1.94107	0	down
XLOC_008579	2.76595	14.0597	-2.34572	0.00239555	down	osa-miR5075	281.79	38.6964	2.86435	0	up	LOC_Os02g43560	23.0164	146.337	-2.66856	7.32747e-15	down
XLOC_008579	2.76595	14.0597	-2.34572	0.00239555	down	osa-miR5075	281.79	38.6964	2.86435	0	up	LOC_Os05g28690	1.11418	23.5017	-4.39871	0.021818	down
XLOC_008579	2.76595	14.0597	-2.34572	0.00239555	down	osa-miR5075	281.79	38.6964	2.86435	0	up	LOC_Os07g09190	2081.75	5498.7	-1.40129	0	down
XLOC_008579	2.76595	14.0597	-2.34572	0.00239555	down	osa-miR5075	281.79	38.6964	2.86435	0	up	LOC_Os01g40820	137.081	355.681	-1.37555	0	down
XLOC_008579	2.76595	14.0597	-2.34572	0.00239555	down	osa-miR5075	281.79	38.6964	2.86435	0	up	LOC_Os01g40820	137.081	355.681	-1.37555	0	down
XLOC_069330	37.7695	83.9685	-1.15263	4.21831e-09	down	osa-miR1846c-5p	83.24	40.731	1.03115	8.44113e-05	up	LOC_Os12g36170	28.5873	106.862	-1.90231	3.33067e-16	down
XLOC_069330	37.7695	83.9685	-1.15263	4.21831e-09	down	osa-miR1846c-5p	83.24	40.731	1.03115	8.44113e-05	up	LOC_Os03g16500	2.82639	53.4439	-4.241	0	down
XLOC_069330	37.7695	83.9685	-1.15263	4.21831e-09	down	osa-miR1846c-5p	83.24	40.731	1.03115	8.44113e-05	up	LOC_Os04g47480	8.59497	149.443	-4.11996	0	down
XLOC_069330	37.7695	83.9685	-1.15263	4.21831e-09	down	osa-miR1846c-5p	83.24	40.731	1.03115	8.44113e-05	up	LOC_Os12g08920	3.65603	109.924	-4.91009	0	down
XLOC_069330	37.7695	83.9685	-1.15263	4.21831e-09	down	osa-miR1846c-5p	83.24	40.731	1.03115	8.44113e-05	up	LOC_Os08g42030	6.54032	49.7927	-2.9285	5.09727e-08	down
XLOC_069330	37.7695	83.9685	-1.15263	4.21831e-09	down	osa-miR1846c-5p	83.24	40.731	1.03115	8.44113e-05	up	LOC_Os01g15970	85.3616	174.318	-1.03006	8.96172e-12	down
XLOC_069330	37.7695	83.9685	-1.15263	4.21831e-09	down	osa-miR1846c-5p	83.24	40.731	1.03115	8.44113e-05	up	LOC_Os08g01310	185.135	417.606	-1.17357	0	down
XLOC_069330	37.7695	83.9685	-1.15263	4.21831e-09	down	osa-miR1846c-5p	83.24	40.731	1.03115	8.44113e-05	up	LOC_Os03g18630	0.342442	189.781	-9.11427	0	down
XLOC_069330	37.7695	83.9685	-1.15263	4.21831e-09	down	osa-miR1846c-5p	83.24	40.731	1.03115	8.44113e-05	up	LOC_Os07g30810	66.3437	584.304	-3.13869	0	down
XLOC_069330	37.7695	83.9685	-1.15263	4.21831e-09	down	osa-miR1846c-5p	83.24	40.731	1.03115	8.44113e-05	up	LOC_Os07g30810	66.3437	584.304	-3.13869	0	down
XLOC_069330	37.7695	83.9685	-1.15263	4.21831e-09	down	osa-miR1846c-5p	83.24	40.731	1.03115	8.44113e-05	up	LOC_Os03g43650	22.4763	85.2696	-1.92363	7.7568e-12	down
XLOC_069330	37.7695	83.9685	-1.15263	4.21831e-09	down	osa-miR1846c-5p	83.24	40.731	1.03115	8.44113e-05	up	LOC_Os10g30290	0.371393	31.1564	-6.39044	4.0733e-11	down
XLOC_069330	37.7695	83.9685	-1.15263	4.21831e-09	down	osa-miR1846c-5p	83.24	40.731	1.03115	8.44113e-05	up	LOC_Os03g50820	4.62545	26.7346	-2.53104	0.0338548	down
XLOC_069330	37.7695	83.9685	-1.15263	4.21831e-09	down	osa-miR1846c-5p	83.24	40.731	1.03115	8.44113e-05	up	LOC_Os12g01730	1.77011	14.4457	-3.02873	0.00138592	down
XLOC_069330	37.7695	83.9685	-1.15263	4.21831e-09	down	osa-miR1846c-5p	83.24	40.731	1.03115	8.44113e-05	up	LOC_Os01g01190	1.08523	52.5409	-5.59737	0	down
XLOC_069330	37.7695	83.9685	-1.15263	4.21831e-09	down	osa-miR1846c-5p	83.24	40.731	1.03115	8.44113e-05	up	LOC_Os01g01190	1.08523	52.5409	-5.59737	0	down
XLOC_069330	37.7695	83.9685	-1.15263	4.21831e-09	down	osa-miR1846c-5p	83.24	40.731	1.03115	8.44113e-05	up	LOC_Os11g29840	36.15	157.005	-2.11875	0	down
XLOC_069330	37.7695	83.9685	-1.15263	4.21831e-09	down	osa-miR1846c-5p	83.24	40.731	1.03115	8.44113e-05	up	LOC_Os03g18140	314.195	1065.21	-1.76141	0	down
XLOC_069330	37.7695	83.9685	-1.15263	4.21831e-09	down	osa-miR1846c-5p	83.24	40.731	1.03115	8.44113e-05	up	LOC_Os09g26830	569.291	1482.85	-1.38113	0	down
XLOC_069330	37.7695	83.9685	-1.15263	4.21831e-09	down	osa-miR1846c-5p	83.24	40.731	1.03115	8.44113e-05	up	LOC_Os05g01350	12.0244	108.019	-3.16725	0	down
XLOC_069330	37.7695	83.9685	-1.15263	4.21831e-09	down	osa-miR1846c-5p	83.24	40.731	1.03115	8.44113e-05	up	LOC_Os01g70100	73.6028	431.628	-2.55196	0	down
XLOC_069330	37.7695	83.9685	-1.15263	4.21831e-09	down	osa-miR1846c-5p	83.24	40.731	1.03115	8.44113e-05	up	LOC_Os03g22010	0	189.264	-20	0	down
XLOC_069330	37.7695	83.9685	-1.15263	4.21831e-09	down	osa-miR1846c-5p	83.24	40.731	1.03115	8.44113e-05	up	LOC_Os02g08310	3.19778	45.2742	-3.82355	2.85327e-14	down
XLOC_069330	37.7695	83.9685	-1.15263	4.21831e-09	down	osa-miR1846c-5p	83.24	40.731	1.03115	8.44113e-05	up	LOC_Os10g06740	2.54185	78.361	-4.94619	0	down
XLOC_069330	37.7695	83.9685	-1.15263	4.21831e-09	down	osa-miR1846c-5p	83.24	40.731	1.03115	8.44113e-05	up	LOC_Os02g14160	103.748	1016.66	-3.29269	0	down
XLOC_069330	37.7695	83.9685	-1.15263	4.21831e-09	down	osa-miR1846c-5p	83.24	40.731	1.03115	8.44113e-05	up	LOC_Os08g16660	2.91324	51.7055	-4.14962	0	down
XLOC_069330	37.7695	83.9685	-1.15263	4.21831e-09	down	osa-miR1846c-5p	83.24	40.731	1.03115	8.44113e-05	up	LOC_Os12g02870	96.2858	259.877	-1.43243	1.24345e-14	down
XLOC_069330	37.7695	83.9685	-1.15263	4.21831e-09	down	osa-miR1846c-5p	83.24	40.731	1.03115	8.44113e-05	up	LOC_Os05g07820	52.3994	451.852	-3.10823	0	down
XLOC_069330	37.7695	83.9685	-1.15263	4.21831e-09	down	osa-miR1846c-5p	83.24	40.731	1.03115	8.44113e-05	up	LOC_Os04g54570	7.91008	67.3949	-3.09087	1.11022e-16	down
XLOC_052063	1021.03	436.095	1.22731	0	up	osa-miR160c-3p	12.0354	74.4922	-2.62981	1.9762e-14	down	LOC_Os03g31750	167.863	44.4542	1.91689	0	up
XLOC_052063	1021.03	436.095	1.22731	0	up	osa-miR160c-3p	12.0354	74.4922	-2.62981	1.9762e-14	down	LOC_Os11g19864	317.074	51.6946	2.61674	0	up
XLOC_045135	21.5798	61.8974	-1.5202	1.25448e-10	down	osa-miR1437b-3p	194.355	71.0673	1.45144	0	up	LOC_Os05g36050	34.3269	588.815	-4.1004	0	down
XLOC_045135	21.5798	61.8974	-1.5202	1.25448e-10	down	osa-miR1437b-3p	194.355	71.0673	1.45144	0	up	LOC_Os01g11730	26.3011	208.863	-2.98936	0	down
XLOC_045135	21.5798	61.8974	-1.5202	1.25448e-10	down	osa-miR1437b-3p	194.355	71.0673	1.45144	0	up	LOC_Os12g38860	19.7897	47.225	-1.2548	0.00137685	down
XLOC_045135	21.5798	61.8974	-1.5202	1.25448e-10	down	osa-miR1437b-3p	194.355	71.0673	1.45144	0	up	LOC_Os09g12780	10.7075	46.5198	-2.11922	0.0193355	down
XLOC_045135	21.5798	61.8974	-1.5202	1.25448e-10	down	osa-miR1437b-3p	194.355	71.0673	1.45144	0	up	LOC_Os09g36760	49.7757	159.236	-1.67765	0	down
XLOC_045135	21.5798	61.8974	-1.5202	1.25448e-10	down	osa-miR1437b-3p	194.355	71.0673	1.45144	0	up	LOC_Os02g02140	0.371393	7.64709	-4.36389	0.00035579	down
XLOC_000987	45.0001	149.459	-1.73175	0	down	osa-miR1861i	24.9151	5.26244	2.24321	3.74399e-07	up	LOC_Os04g56850	14.5662	297.8	-4.35365	0	down
XLOC_000987	45.0001	149.459	-1.73175	0	down	osa-miR1861i	24.9151	5.26244	2.24321	3.74399e-07	up	LOC_Os08g41550	25.3606	122.617	-2.2735	0	down
XLOC_000987	45.0001	149.459	-1.73175	0	down	osa-miR1861i	24.9151	5.26244	2.24321	3.74399e-07	up	LOC_Os02g39280	0.713835	23.0836	-5.01514	0.00348456	down
XLOC_000987	45.0001	149.459	-1.73175	0	down	osa-miR1861i	24.9151	5.26244	2.24321	3.74399e-07	up	LOC_Os02g53120	73.1875	271.22	-1.88979	1.68341e-11	down
XLOC_000987	45.0001	149.459	-1.73175	0	down	osa-miR1861i	24.9151	5.26244	2.24321	3.74399e-07	up	LOC_Os08g34780	7.1673	29.3344	-2.03309	8.03105e-06	down
XLOC_000987	45.0001	149.459	-1.73175	0	down	osa-miR1861i	24.9151	5.26244	2.24321	3.74399e-07	up	LOC_Os08g27780	5.76858	28.3744	-2.2983	3.35746e-08	down
XLOC_000987	45.0001	149.459	-1.73175	0	down	osa-miR1861i	24.9151	5.26244	2.24321	3.74399e-07	up	LOC_Os02g56380	233.604	743.213	-1.66971	0	down
XLOC_065061	68.3292	162.406	-1.24903	1.64499e-10	down	osa-miR169m	473.669	213.642	1.14868	2.39808e-13	up	LOC_Os06g49390	6.05312	62.3561	-3.36478	0	down
XLOC_065061	68.3292	162.406	-1.24903	1.64499e-10	down	osa-miR169m	473.669	213.642	1.14868	2.39808e-13	up	LOC_Os11g14570	679.637	1997.73	-1.55552	0	down
XLOC_065061	68.3292	162.406	-1.24903	1.64499e-10	down	osa-miR169m	473.669	213.642	1.14868	2.39808e-13	up	LOC_Os11g19730	26.4408	258.96	-3.29189	0	down
XLOC_065061	68.3292	162.406	-1.24903	1.64499e-10	down	osa-miR169m	473.669	213.642	1.14868	2.39808e-13	up	LOC_Os08g34320	20.8749	379.667	-4.18489	0	down
XLOC_065061	68.3292	162.406	-1.24903	1.64499e-10	down	osa-miR169m	473.669	213.642	1.14868	2.39808e-13	up	LOC_Os03g20450	35.1566	775.542	-4.46334	0	down
XLOC_065061	68.3292	162.406	-1.24903	1.64499e-10	down	osa-miR169m	473.669	213.642	1.14868	2.39808e-13	up	LOC_Os05g42270	44.2388	171.6	-1.95567	0	down
XLOC_065061	68.3292	162.406	-1.24903	1.64499e-10	down	osa-miR169l	525.232	205.518	1.35369	0	up	LOC_Os06g49390	6.05312	62.3561	-3.36478	0	down
XLOC_065061	68.3292	162.406	-1.24903	1.64499e-10	down	osa-miR169l	525.232	205.518	1.35369	0	up	LOC_Os11g14570	679.637	1997.73	-1.55552	0	down
XLOC_065061	68.3292	162.406	-1.24903	1.64499e-10	down	osa-miR169l	525.232	205.518	1.35369	0	up	LOC_Os11g19730	26.4408	258.96	-3.29189	0	down
XLOC_065061	68.3292	162.406	-1.24903	1.64499e-10	down	osa-miR169l	525.232	205.518	1.35369	0	up	LOC_Os08g34320	20.8749	379.667	-4.18489	0	down
XLOC_065061	68.3292	162.406	-1.24903	1.64499e-10	down	osa-miR169l	525.232	205.518	1.35369	0	up	LOC_Os03g20450	35.1566	775.542	-4.46334	0	down
XLOC_065061	68.3292	162.406	-1.24903	1.64499e-10	down	osa-miR169l	525.232	205.518	1.35369	0	up	LOC_Os05g42270	44.2388	171.6	-1.95567	0	down
XLOC_000987	45.0001	149.459	-1.73175	0	down	osa-miR1861l	20.472	5.68979	1.84721	0.00104829	up	LOC_Os04g56850	14.5662	297.8	-4.35365	0	down
XLOC_000987	45.0001	149.459	-1.73175	0	down	osa-miR1861l	20.472	5.68979	1.84721	0.00104829	up	LOC_Os08g41550	25.3606	122.617	-2.2735	0	down
XLOC_000987	45.0001	149.459	-1.73175	0	down	osa-miR1861l	20.472	5.68979	1.84721	0.00104829	up	LOC_Os02g39280	0.713835	23.0836	-5.01514	0.00348456	down
XLOC_000987	45.0001	149.459	-1.73175	0	down	osa-miR1861l	20.472	5.68979	1.84721	0.00104829	up	LOC_Os02g53120	73.1875	271.22	-1.88979	1.68341e-11	down
XLOC_000987	45.0001	149.459	-1.73175	0	down	osa-miR1861l	20.472	5.68979	1.84721	0.00104829	up	LOC_Os08g34780	7.1673	29.3344	-2.03309	8.03105e-06	down
XLOC_000987	45.0001	149.459	-1.73175	0	down	osa-miR1861l	20.472	5.68979	1.84721	0.00104829	up	LOC_Os08g27780	5.76858	28.3744	-2.2983	3.35746e-08	down
XLOC_000987	45.0001	149.459	-1.73175	0	down	osa-miR1861l	20.472	5.68979	1.84721	0.00104829	up	LOC_Os02g56380	233.604	743.213	-1.66971	0	down
XLOC_065061	68.3292	162.406	-1.24903	1.64499e-10	down	osa-miR169k	509.451	199.891	1.34973	0	up	LOC_Os06g49390	6.05312	62.3561	-3.36478	0	down
XLOC_065061	68.3292	162.406	-1.24903	1.64499e-10	down	osa-miR169k	509.451	199.891	1.34973	0	up	LOC_Os11g14570	679.637	1997.73	-1.55552	0	down
XLOC_065061	68.3292	162.406	-1.24903	1.64499e-10	down	osa-miR169k	509.451	199.891	1.34973	0	up	LOC_Os11g19730	26.4408	258.96	-3.29189	0	down
XLOC_065061	68.3292	162.406	-1.24903	1.64499e-10	down	osa-miR169k	509.451	199.891	1.34973	0	up	LOC_Os08g34320	20.8749	379.667	-4.18489	0	down
XLOC_065061	68.3292	162.406	-1.24903	1.64499e-10	down	osa-miR169k	509.451	199.891	1.34973	0	up	LOC_Os03g20450	35.1566	775.542	-4.46334	0	down
XLOC_065061	68.3292	162.406	-1.24903	1.64499e-10	down	osa-miR169k	509.451	199.891	1.34973	0	up	LOC_Os05g42270	44.2388	171.6	-1.95567	0	down
XLOC_065061	68.3292	162.406	-1.24903	1.64499e-10	down	osa-miR169j	503.545	213.82	1.23573	0	up	LOC_Os06g49390	6.05312	62.3561	-3.36478	0	down
XLOC_065061	68.3292	162.406	-1.24903	1.64499e-10	down	osa-miR169j	503.545	213.82	1.23573	0	up	LOC_Os11g14570	679.637	1997.73	-1.55552	0	down
XLOC_065061	68.3292	162.406	-1.24903	1.64499e-10	down	osa-miR169j	503.545	213.82	1.23573	0	up	LOC_Os11g19730	26.4408	258.96	-3.29189	0	down
XLOC_065061	68.3292	162.406	-1.24903	1.64499e-10	down	osa-miR169j	503.545	213.82	1.23573	0	up	LOC_Os08g34320	20.8749	379.667	-4.18489	0	down
XLOC_065061	68.3292	162.406	-1.24903	1.64499e-10	down	osa-miR169j	503.545	213.82	1.23573	0	up	LOC_Os03g20450	35.1566	775.542	-4.46334	0	down
XLOC_065061	68.3292	162.406	-1.24903	1.64499e-10	down	osa-miR169j	503.545	213.82	1.23573	0	up	LOC_Os05g42270	44.2388	171.6	-1.95567	0	down
XLOC_016018	1.54369	8.48715	-2.45889	0.0459983	down	osa-miR169a	988.024	60.166	4.03752	0	up	LOC_Os08g17410	84.1845	533.41	-2.66362	0	down
XLOC_016018	1.54369	8.48715	-2.45889	0.0459983	down	osa-miR169a	988.024	60.166	4.03752	0	up	LOC_Os11g14570	679.637	1997.73	-1.55552	0	down
XLOC_016018	1.54369	8.48715	-2.45889	0.0459983	down	osa-miR169a	988.024	60.166	4.03752	0	up	LOC_Os12g10330	76.2555	156.24	-1.03486	1.99609e-11	down
XLOC_016018	1.54369	8.48715	-2.45889	0.0459983	down	osa-miR169a	988.024	60.166	4.03752	0	up	LOC_Os03g19090	35.6967	286.577	-3.00506	0	down
XLOC_016018	1.54369	8.48715	-2.45889	0.0459983	down	osa-miR169a	988.024	60.166	4.03752	0	up	LOC_Os10g25100	1.77011	51.3838	-4.8594	0	down
XLOC_016018	1.54369	8.48715	-2.45889	0.0459983	down	osa-miR169a	988.024	60.166	4.03752	0	up	LOC_Os05g01230	77.9867	309.05	-1.98654	0	down
XLOC_065061	68.3292	162.406	-1.24903	1.64499e-10	down	osa-miR169a	988.024	60.166	4.03752	0	up	LOC_Os08g17410	84.1845	533.41	-2.66362	0	down
XLOC_065061	68.3292	162.406	-1.24903	1.64499e-10	down	osa-miR169a	988.024	60.166	4.03752	0	up	LOC_Os11g14570	679.637	1997.73	-1.55552	0	down
XLOC_065061	68.3292	162.406	-1.24903	1.64499e-10	down	osa-miR169a	988.024	60.166	4.03752	0	up	LOC_Os12g10330	76.2555	156.24	-1.03486	1.99609e-11	down
XLOC_065061	68.3292	162.406	-1.24903	1.64499e-10	down	osa-miR169a	988.024	60.166	4.03752	0	up	LOC_Os03g19090	35.6967	286.577	-3.00506	0	down
XLOC_065061	68.3292	162.406	-1.24903	1.64499e-10	down	osa-miR169a	988.024	60.166	4.03752	0	up	LOC_Os10g25100	1.77011	51.3838	-4.8594	0	down
XLOC_065061	68.3292	162.406	-1.24903	1.64499e-10	down	osa-miR169a	988.024	60.166	4.03752	0	up	LOC_Os05g01230	77.9867	309.05	-1.98654	0	down
XLOC_011910	12.1348	56.7925	-2.22655	1.14464e-13	down	osa-miR2919	17.672	6.75912	1.38655	0.0297209	up	LOC_Os07g05190	68.8276	1310.22	-4.25067	0	down
XLOC_011910	12.1348	56.7925	-2.22655	1.14464e-13	down	osa-miR2919	17.672	6.75912	1.38655	0.0297209	up	LOC_Os07g05190	68.8276	1310.22	-4.25067	0	down
XLOC_011910	12.1348	56.7925	-2.22655	1.14464e-13	down	osa-miR2919	17.672	6.75912	1.38655	0.0297209	up	LOC_Os10g20510	59.1185	168.088	-1.50753	0	down
XLOC_011910	12.1348	56.7925	-2.22655	1.14464e-13	down	osa-miR2919	17.672	6.75912	1.38655	0.0297209	up	LOC_Os12g36170	28.5873	106.862	-1.90231	3.33067e-16	down
XLOC_011910	12.1348	56.7925	-2.22655	1.14464e-13	down	osa-miR2919	17.672	6.75912	1.38655	0.0297209	up	LOC_Os12g36170	28.5873	106.862	-1.90231	3.33067e-16	down
XLOC_011910	12.1348	56.7925	-2.22655	1.14464e-13	down	osa-miR2919	17.672	6.75912	1.38655	0.0297209	up	LOC_Os09g37270	130.401	335.121	-1.36173	0	down
XLOC_011910	12.1348	56.7925	-2.22655	1.14464e-13	down	osa-miR2919	17.672	6.75912	1.38655	0.0297209	up	LOC_Os06g43600	1.11418	84.9709	-6.25292	0	down
XLOC_011910	12.1348	56.7925	-2.22655	1.14464e-13	down	osa-miR2919	17.672	6.75912	1.38655	0.0297209	up	LOC_Os11g06910	342.3	1360.8	-1.99112	0	down
XLOC_011910	12.1348	56.7925	-2.22655	1.14464e-13	down	osa-miR2919	17.672	6.75912	1.38655	0.0297209	up	LOC_Os04g44850	55.2647	546.086	-3.3047	0	down
XLOC_011910	12.1348	56.7925	-2.22655	1.14464e-13	down	osa-miR2919	17.672	6.75912	1.38655	0.0297209	up	LOC_Os04g44850	55.2647	546.086	-3.3047	0	down
XLOC_011910	12.1348	56.7925	-2.22655	1.14464e-13	down	osa-miR2919	17.672	6.75912	1.38655	0.0297209	up	LOC_Os06g04850	2.91324	95.2815	-5.0315	0	down
XLOC_011910	12.1348	56.7925	-2.22655	1.14464e-13	down	osa-miR2919	17.672	6.75912	1.38655	0.0297209	up	LOC_Os03g59200	36.3866	264.18	-2.86005	0	down
XLOC_011910	12.1348	56.7925	-2.22655	1.14464e-13	down	osa-miR2919	17.672	6.75912	1.38655	0.0297209	up	LOC_Os11g35030	71.9096	172.884	-1.26555	1.43219e-14	down
XLOC_011910	12.1348	56.7925	-2.22655	1.14464e-13	down	osa-miR2919	17.672	6.75912	1.38655	0.0297209	up	LOC_Os05g50560	297.439	1189.41	-1.99958	0	down
XLOC_011910	12.1348	56.7925	-2.22655	1.14464e-13	down	osa-miR2919	17.672	6.75912	1.38655	0.0297209	up	LOC_Os04g59020	4.68335	24.9962	-2.4161	1.03961e-06	down
XLOC_011910	12.1348	56.7925	-2.22655	1.14464e-13	down	osa-miR2919	17.672	6.75912	1.38655	0.0297209	up	LOC_Os04g35080	184.662	837.362	-2.18096	0	down
XLOC_011910	12.1348	56.7925	-2.22655	1.14464e-13	down	osa-miR2919	17.672	6.75912	1.38655	0.0297209	up	LOC_Os04g35080	184.662	837.362	-2.18096	0	down
XLOC_011910	12.1348	56.7925	-2.22655	1.14464e-13	down	osa-miR2919	17.672	6.75912	1.38655	0.0297209	up	LOC_Os09g02650	1223.16	3957	-1.69379	0	down
XLOC_011910	12.1348	56.7925	-2.22655	1.14464e-13	down	osa-miR2919	17.672	6.75912	1.38655	0.0297209	up	LOC_Os09g02650	1223.16	3957	-1.69379	0	down
XLOC_011910	12.1348	56.7925	-2.22655	1.14464e-13	down	osa-miR2919	17.672	6.75912	1.38655	0.0297209	up	LOC_Os12g37840	399.19	2042.6	-2.35526	0	down
XLOC_011910	12.1348	56.7925	-2.22655	1.14464e-13	down	osa-miR2919	17.672	6.75912	1.38655	0.0297209	up	LOC_Os12g37840	399.19	2042.6	-2.35526	0	down
XLOC_011910	12.1348	56.7925	-2.22655	1.14464e-13	down	osa-miR2919	17.672	6.75912	1.38655	0.0297209	up	LOC_Os02g57140	77.167	826.863	-3.42159	0	down
XLOC_011910	12.1348	56.7925	-2.22655	1.14464e-13	down	osa-miR2919	17.672	6.75912	1.38655	0.0297209	up	LOC_Os02g57140	77.167	826.863	-3.42159	0	down
XLOC_011910	12.1348	56.7925	-2.22655	1.14464e-13	down	osa-miR2919	17.672	6.75912	1.38655	0.0297209	up	LOC_Os02g57140	77.167	826.863	-3.42159	0	down
XLOC_011910	12.1348	56.7925	-2.22655	1.14464e-13	down	osa-miR2919	17.672	6.75912	1.38655	0.0297209	up	LOC_Os02g03790	86.2202	400.338	-2.21512	0	down
XLOC_011910	12.1348	56.7925	-2.22655	1.14464e-13	down	osa-miR2919	17.672	6.75912	1.38655	0.0297209	up	LOC_Os08g06380	277.621	6009.24	-4.436	0	down
XLOC_011910	12.1348	56.7925	-2.22655	1.14464e-13	down	osa-miR2919	17.672	6.75912	1.38655	0.0297209	up	LOC_Os08g06380	277.621	6009.24	-4.436	0	down
XLOC_011910	12.1348	56.7925	-2.22655	1.14464e-13	down	osa-miR2919	17.672	6.75912	1.38655	0.0297209	up	LOC_Os07g46490	195.789	546.151	-1.48	0	down
XLOC_011910	12.1348	56.7925	-2.22655	1.14464e-13	down	osa-miR2919	17.672	6.75912	1.38655	0.0297209	up	LOC_Os07g46490	195.789	546.151	-1.48	0	down
XLOC_011910	12.1348	56.7925	-2.22655	1.14464e-13	down	osa-miR2919	17.672	6.75912	1.38655	0.0297209	up	LOC_Os11g22960	6.79591	57.19	-3.07302	1.23941e-09	down
XLOC_011910	12.1348	56.7925	-2.22655	1.14464e-13	down	osa-miR2919	17.672	6.75912	1.38655	0.0297209	up	LOC_Os09g32010	90.4792	465.913	-2.3644	0	down
XLOC_011910	12.1348	56.7925	-2.22655	1.14464e-13	down	osa-miR2919	17.672	6.75912	1.38655	0.0297209	up	LOC_Os06g45370	208.335	458.851	-1.13912	0	down
XLOC_011910	12.1348	56.7925	-2.22655	1.14464e-13	down	osa-miR2919	17.672	6.75912	1.38655	0.0297209	up	LOC_Os01g12440	40.0426	169.911	-2.08517	0	down
XLOC_011910	12.1348	56.7925	-2.22655	1.14464e-13	down	osa-miR2919	17.672	6.75912	1.38655	0.0297209	up	LOC_Os01g12440	40.0426	169.911	-2.08517	0	down
XLOC_011910	12.1348	56.7925	-2.22655	1.14464e-13	down	osa-miR2919	17.672	6.75912	1.38655	0.0297209	up	LOC_Os01g12440	40.0426	169.911	-2.08517	0	down
XLOC_011910	12.1348	56.7925	-2.22655	1.14464e-13	down	osa-miR2919	17.672	6.75912	1.38655	0.0297209	up	LOC_Os05g32200	6.05312	29.0584	-2.26321	0.000487607	down
XLOC_011910	12.1348	56.7925	-2.22655	1.14464e-13	down	osa-miR2919	17.672	6.75912	1.38655	0.0297209	up	LOC_Os09g28390	6.16893	92.1037	-3.90017	0	down
XLOC_011910	12.1348	56.7925	-2.22655	1.14464e-13	down	osa-miR2919	17.672	6.75912	1.38655	0.0297209	up	LOC_Os09g28390	6.16893	92.1037	-3.90017	0	down
XLOC_011910	12.1348	56.7925	-2.22655	1.14464e-13	down	osa-miR2919	17.672	6.75912	1.38655	0.0297209	up	LOC_Os04g55100	1.82801	43.7027	-4.57937	0	down
XLOC_011910	12.1348	56.7925	-2.22655	1.14464e-13	down	osa-miR2919	17.672	6.75912	1.38655	0.0297209	up	LOC_Os05g37930	400.01	1346.07	-1.75064	0	down
XLOC_011910	12.1348	56.7925	-2.22655	1.14464e-13	down	osa-miR2919	17.672	6.75912	1.38655	0.0297209	up	LOC_Os06g33320	225.886	509.867	-1.17452	0	down
XLOC_011910	12.1348	56.7925	-2.22655	1.14464e-13	down	osa-miR2919	17.672	6.75912	1.38655	0.0297209	up	LOC_Os06g09230	149.019	337.66	-1.18008	0	down
XLOC_011910	12.1348	56.7925	-2.22655	1.14464e-13	down	osa-miR2919	17.672	6.75912	1.38655	0.0297209	up	LOC_Os06g02370	1642.89	3702.52	-1.17228	0	down
XLOC_011910	12.1348	56.7925	-2.22655	1.14464e-13	down	osa-miR2919	17.672	6.75912	1.38655	0.0297209	up	LOC_Os06g02370	1642.89	3702.52	-1.17228	0	down
XLOC_011910	12.1348	56.7925	-2.22655	1.14464e-13	down	osa-miR2919	17.672	6.75912	1.38655	0.0297209	up	LOC_Os06g02370	1642.89	3702.52	-1.17228	0	down
XLOC_011910	12.1348	56.7925	-2.22655	1.14464e-13	down	osa-miR2919	17.672	6.75912	1.38655	0.0297209	up	LOC_Os03g19090	35.6967	286.577	-3.00506	0	down
XLOC_011910	12.1348	56.7925	-2.22655	1.14464e-13	down	osa-miR2919	17.672	6.75912	1.38655	0.0297209	up	LOC_Os04g39100	64.6554	209.219	-1.69417	1.38944e-12	down
XLOC_011910	12.1348	56.7925	-2.22655	1.14464e-13	down	osa-miR2919	17.672	6.75912	1.38655	0.0297209	up	LOC_Os08g40940	35.9862	160.575	-2.15773	0	down
XLOC_011910	12.1348	56.7925	-2.22655	1.14464e-13	down	osa-miR2919	17.672	6.75912	1.38655	0.0297209	up	LOC_Os11g34210	285.024	623.253	-1.12874	0	down
XLOC_011910	12.1348	56.7925	-2.22655	1.14464e-13	down	osa-miR2919	17.672	6.75912	1.38655	0.0297209	up	LOC_Os06g23274	466.107	1292.36	-1.47127	0	down
XLOC_011910	12.1348	56.7925	-2.22655	1.14464e-13	down	osa-miR2919	17.672	6.75912	1.38655	0.0297209	up	LOC_Os11g47574	44.5522	125.119	-1.48973	2.22045e-16	down
XLOC_011910	12.1348	56.7925	-2.22655	1.14464e-13	down	osa-miR2919	17.672	6.75912	1.38655	0.0297209	up	LOC_Os01g17402	1.45662	15.8589	-3.44459	2.96792e-07	down
XLOC_011910	12.1348	56.7925	-2.22655	1.14464e-13	down	osa-miR2919	17.672	6.75912	1.38655	0.0297209	up	LOC_Os04g57800	51.2373	164.523	-1.68302	2.53534e-10	down
XLOC_011910	12.1348	56.7925	-2.22655	1.14464e-13	down	osa-miR2919	17.672	6.75912	1.38655	0.0297209	up	LOC_Os04g57800	51.2373	164.523	-1.68302	2.53534e-10	down
XLOC_011910	12.1348	56.7925	-2.22655	1.14464e-13	down	osa-miR2919	17.672	6.75912	1.38655	0.0297209	up	LOC_Os04g57800	51.2373	164.523	-1.68302	2.53534e-10	down
XLOC_011910	12.1348	56.7925	-2.22655	1.14464e-13	down	osa-miR2919	17.672	6.75912	1.38655	0.0297209	up	LOC_Os03g56050	2.5708	21.5407	-3.06677	0.000435211	down
XLOC_011910	12.1348	56.7925	-2.22655	1.14464e-13	down	osa-miR2919	17.672	6.75912	1.38655	0.0297209	up	LOC_Os09g02250	13.3941	136.368	-3.34783	0	down
XLOC_011910	12.1348	56.7925	-2.22655	1.14464e-13	down	osa-miR2919	17.672	6.75912	1.38655	0.0297209	up	LOC_Os09g02250	13.3941	136.368	-3.34783	0	down
XLOC_011910	12.1348	56.7925	-2.22655	1.14464e-13	down	osa-miR2919	17.672	6.75912	1.38655	0.0297209	up	LOC_Os09g02250	13.3941	136.368	-3.34783	0	down
XLOC_011910	12.1348	56.7925	-2.22655	1.14464e-13	down	osa-miR2919	17.672	6.75912	1.38655	0.0297209	up	LOC_Os10g31930	3.22673	71.0508	-4.46071	0	down
XLOC_011910	12.1348	56.7925	-2.22655	1.14464e-13	down	osa-miR2919	17.672	6.75912	1.38655	0.0297209	up	LOC_Os02g54830	12.0244	104.043	-3.11314	0	down
XLOC_011910	12.1348	56.7925	-2.22655	1.14464e-13	down	osa-miR2919	17.672	6.75912	1.38655	0.0297209	up	LOC_Os02g54830	12.0244	104.043	-3.11314	0	down
XLOC_011910	12.1348	56.7925	-2.22655	1.14464e-13	down	osa-miR2919	17.672	6.75912	1.38655	0.0297209	up	LOC_Os07g42860	42.7821	161.916	-1.92017	0	down
XLOC_011910	12.1348	56.7925	-2.22655	1.14464e-13	down	osa-miR2919	17.672	6.75912	1.38655	0.0297209	up	LOC_Os07g42860	42.7821	161.916	-1.92017	0	down
XLOC_011910	12.1348	56.7925	-2.22655	1.14464e-13	down	osa-miR2919	17.672	6.75912	1.38655	0.0297209	up	LOC_Os02g25020	4.05637	14.3378	-1.82156	0.0042416	down
XLOC_011910	12.1348	56.7925	-2.22655	1.14464e-13	down	osa-miR2919	17.672	6.75912	1.38655	0.0297209	up	LOC_Os03g47140	64.8821	155.222	-1.25844	3.51643e-11	down
XLOC_011910	12.1348	56.7925	-2.22655	1.14464e-13	down	osa-miR2919	17.672	6.75912	1.38655	0.0297209	up	LOC_Os03g14250	1351.5	7681.51	-2.50683	0	down
XLOC_011910	12.1348	56.7925	-2.22655	1.14464e-13	down	osa-miR2919	17.672	6.75912	1.38655	0.0297209	up	LOC_Os03g14250	1351.5	7681.51	-2.50683	0	down
XLOC_011910	12.1348	56.7925	-2.22655	1.14464e-13	down	osa-miR2919	17.672	6.75912	1.38655	0.0297209	up	LOC_Os02g43740	131.139	650.722	-2.31095	0	down
XLOC_011910	12.1348	56.7925	-2.22655	1.14464e-13	down	osa-miR2919	17.672	6.75912	1.38655	0.0297209	up	LOC_Os06g14370	507.94	1080.39	-1.08883	0	down
XLOC_011910	12.1348	56.7925	-2.22655	1.14464e-13	down	osa-miR2919	17.672	6.75912	1.38655	0.0297209	up	LOC_Os03g06680	357.464	812.729	-1.18497	0	down
XLOC_011910	12.1348	56.7925	-2.22655	1.14464e-13	down	osa-miR2919	17.672	6.75912	1.38655	0.0297209	up	LOC_Os01g21960	40.3561	341.424	-3.08071	0	down
XLOC_011910	12.1348	56.7925	-2.22655	1.14464e-13	down	osa-miR2919	17.672	6.75912	1.38655	0.0297209	up	LOC_Os03g43650	22.4763	85.2696	-1.92363	7.7568e-12	down
XLOC_011910	12.1348	56.7925	-2.22655	1.14464e-13	down	osa-miR2919	17.672	6.75912	1.38655	0.0297209	up	LOC_Os01g65480	555.024	1379.07	-1.31307	0	down
XLOC_011910	12.1348	56.7925	-2.22655	1.14464e-13	down	osa-miR2919	17.672	6.75912	1.38655	0.0297209	up	LOC_Os01g65480	555.024	1379.07	-1.31307	0	down
XLOC_011910	12.1348	56.7925	-2.22655	1.14464e-13	down	osa-miR2919	17.672	6.75912	1.38655	0.0297209	up	LOC_Os10g39500	96.6862	245.911	-1.34675	0	down
XLOC_011910	12.1348	56.7925	-2.22655	1.14464e-13	down	osa-miR2919	17.672	6.75912	1.38655	0.0297209	up	LOC_Os10g39500	96.6862	245.911	-1.34675	0	down
XLOC_011910	12.1348	56.7925	-2.22655	1.14464e-13	down	osa-miR2919	17.672	6.75912	1.38655	0.0297209	up	LOC_Os02g04540	0.742786	43.7839	-5.88131	0	down
XLOC_011910	12.1348	56.7925	-2.22655	1.14464e-13	down	osa-miR2919	17.672	6.75912	1.38655	0.0297209	up	LOC_Os09g25850	272.098	650.81	-1.25811	0	down
XLOC_011910	12.1348	56.7925	-2.22655	1.14464e-13	down	osa-miR2919	17.672	6.75912	1.38655	0.0297209	up	LOC_Os04g45020	77.4805	269.29	-1.79726	0	down
XLOC_011910	12.1348	56.7925	-2.22655	1.14464e-13	down	osa-miR2919	17.672	6.75912	1.38655	0.0297209	up	LOC_Os03g24940	203.512	947.018	-2.21828	0	down
XLOC_011910	12.1348	56.7925	-2.22655	1.14464e-13	down	osa-miR2919	17.672	6.75912	1.38655	0.0297209	up	LOC_Os04g51710	450.509	946.016	-1.07031	0	down
XLOC_011910	12.1348	56.7925	-2.22655	1.14464e-13	down	osa-miR2919	17.672	6.75912	1.38655	0.0297209	up	LOC_Os04g51710	450.509	946.016	-1.07031	0	down
XLOC_011910	12.1348	56.7925	-2.22655	1.14464e-13	down	osa-miR2919	17.672	6.75912	1.38655	0.0297209	up	LOC_Os01g68598	9.93578	101.261	-3.3493	0	down
XLOC_011910	12.1348	56.7925	-2.22655	1.14464e-13	down	osa-miR2919	17.672	6.75912	1.38655	0.0297209	up	LOC_Os01g44110	120.253	1013.05	-3.07456	0	down
XLOC_011910	12.1348	56.7925	-2.22655	1.14464e-13	down	osa-miR2919	17.672	6.75912	1.38655	0.0297209	up	LOC_Os06g43220	8.85056	73.9937	-3.06356	4.62629e-10	down
XLOC_011910	12.1348	56.7925	-2.22655	1.14464e-13	down	osa-miR2919	17.672	6.75912	1.38655	0.0297209	up	LOC_Os01g68570	41.5761	212.23	-2.3518	0	down
XLOC_011910	12.1348	56.7925	-2.22655	1.14464e-13	down	osa-miR2919	17.672	6.75912	1.38655	0.0297209	up	LOC_Os06g17500	7.91008	35.9002	-2.18223	4.79685e-05	down
XLOC_011910	12.1348	56.7925	-2.22655	1.14464e-13	down	osa-miR2919	17.672	6.75912	1.38655	0.0297209	up	LOC_Os04g51340	16.3653	425.71	-4.70116	0	down
XLOC_011910	12.1348	56.7925	-2.22655	1.14464e-13	down	osa-miR2919	17.672	6.75912	1.38655	0.0297209	up	LOC_Os12g43940	25.8188	205.809	-2.99481	0	down
XLOC_011910	12.1348	56.7925	-2.22655	1.14464e-13	down	osa-miR2919	17.672	6.75912	1.38655	0.0297209	up	LOC_Os03g49610	162.326	2016.64	-3.63499	0	down
XLOC_011910	12.1348	56.7925	-2.22655	1.14464e-13	down	osa-miR2919	17.672	6.75912	1.38655	0.0297209	up	LOC_Os04g49060	147.899	430.207	-1.54041	0	down
XLOC_011910	12.1348	56.7925	-2.22655	1.14464e-13	down	osa-miR2919	17.672	6.75912	1.38655	0.0297209	up	LOC_Os05g26630	63.4254	130.707	-1.04321	6.97135e-07	down
XLOC_011910	12.1348	56.7925	-2.22655	1.14464e-13	down	osa-miR2919	17.672	6.75912	1.38655	0.0297209	up	LOC_Os04g05050	25.732	792.723	-4.94518	0	down
XLOC_011910	12.1348	56.7925	-2.22655	1.14464e-13	down	osa-miR2919	17.672	6.75912	1.38655	0.0297209	up	LOC_Os08g28784	116.915	293.097	-1.32592	0	down
XLOC_011910	12.1348	56.7925	-2.22655	1.14464e-13	down	osa-miR2919	17.672	6.75912	1.38655	0.0297209	up	LOC_Os02g47180	102.465	511.493	-2.31959	0	down
XLOC_011910	12.1348	56.7925	-2.22655	1.14464e-13	down	osa-miR2919	17.672	6.75912	1.38655	0.0297209	up	LOC_Os12g39830	3.59813	131.833	-5.19532	0	down
XLOC_011910	12.1348	56.7925	-2.22655	1.14464e-13	down	osa-miR2919	17.672	6.75912	1.38655	0.0297209	up	LOC_Os12g39830	3.59813	131.833	-5.19532	0	down
XLOC_011910	12.1348	56.7925	-2.22655	1.14464e-13	down	osa-miR2919	17.672	6.75912	1.38655	0.0297209	up	LOC_Os01g68700	950.612	2149.92	-1.17735	0	down
XLOC_011910	12.1348	56.7925	-2.22655	1.14464e-13	down	osa-miR2919	17.672	6.75912	1.38655	0.0297209	up	LOC_Os01g68700	950.612	2149.92	-1.17735	0	down
XLOC_011910	12.1348	56.7925	-2.22655	1.14464e-13	down	osa-miR2919	17.672	6.75912	1.38655	0.0297209	up	LOC_Os02g40100	74.3356	881.427	-3.56771	0	down
XLOC_011910	12.1348	56.7925	-2.22655	1.14464e-13	down	osa-miR2919	17.672	6.75912	1.38655	0.0297209	up	LOC_Os02g58214	219.38	559.498	-1.3507	0	down
XLOC_011910	12.1348	56.7925	-2.22655	1.14464e-13	down	osa-miR2919	17.672	6.75912	1.38655	0.0297209	up	LOC_Os11g32500	611.905	1350.36	-1.14197	0.00921899	down
XLOC_011910	12.1348	56.7925	-2.22655	1.14464e-13	down	osa-miR2919	17.672	6.75912	1.38655	0.0297209	up	LOC_Os08g29200	32.0696	885.209	-4.78674	0	down
XLOC_011910	12.1348	56.7925	-2.22655	1.14464e-13	down	osa-miR2919	17.672	6.75912	1.38655	0.0297209	up	LOC_Os03g10680	24.3283	137.288	-2.4965	0	down
XLOC_011910	12.1348	56.7925	-2.22655	1.14464e-13	down	osa-miR2919	17.672	6.75912	1.38655	0.0297209	up	LOC_Os09g23740	771.085	2341.49	-1.60246	0	down
XLOC_011910	12.1348	56.7925	-2.22655	1.14464e-13	down	osa-miR2919	17.672	6.75912	1.38655	0.0297209	up	LOC_Os12g08200	2.59975	42.5454	-4.03256	0	down
XLOC_011910	12.1348	56.7925	-2.22655	1.14464e-13	down	osa-miR2919	17.672	6.75912	1.38655	0.0297209	up	LOC_Os12g08200	2.59975	42.5454	-4.03256	0	down
XLOC_011910	12.1348	56.7925	-2.22655	1.14464e-13	down	osa-miR2919	17.672	6.75912	1.38655	0.0297209	up	LOC_Os04g57970	118	251.209	-1.0901	3.76979e-08	down
XLOC_011910	12.1348	56.7925	-2.22655	1.14464e-13	down	osa-miR2919	17.672	6.75912	1.38655	0.0297209	up	LOC_Os05g04820	92.3502	1489.17	-4.01125	0	down
XLOC_011910	12.1348	56.7925	-2.22655	1.14464e-13	down	osa-miR2919	17.672	6.75912	1.38655	0.0297209	up	LOC_Os05g04820	92.3502	1489.17	-4.01125	0	down
XLOC_011910	12.1348	56.7925	-2.22655	1.14464e-13	down	osa-miR2919	17.672	6.75912	1.38655	0.0297209	up	LOC_Os01g25540	508.871	1020.83	-1.00438	0	down
XLOC_011910	12.1348	56.7925	-2.22655	1.14464e-13	down	osa-miR2919	17.672	6.75912	1.38655	0.0297209	up	LOC_Os01g25540	508.871	1020.83	-1.00438	0	down
XLOC_011910	12.1348	56.7925	-2.22655	1.14464e-13	down	osa-miR2919	17.672	6.75912	1.38655	0.0297209	up	LOC_Os01g55370	50.6682	279.368	-2.46301	0	down
XLOC_011910	12.1348	56.7925	-2.22655	1.14464e-13	down	osa-miR2919	17.672	6.75912	1.38655	0.0297209	up	LOC_Os01g55370	50.6682	279.368	-2.46301	0	down
XLOC_011910	12.1348	56.7925	-2.22655	1.14464e-13	down	osa-miR2919	17.672	6.75912	1.38655	0.0297209	up	LOC_Os06g14810	55.9207	314.909	-2.49348	0	down
XLOC_011910	12.1348	56.7925	-2.22655	1.14464e-13	down	osa-miR2919	17.672	6.75912	1.38655	0.0297209	up	LOC_Os06g14810	55.9207	314.909	-2.49348	0	down
XLOC_011910	12.1348	56.7925	-2.22655	1.14464e-13	down	osa-miR2919	17.672	6.75912	1.38655	0.0297209	up	LOC_Os02g56480	77.8808	196.996	-1.33883	0.00482069	down
XLOC_011910	12.1348	56.7925	-2.22655	1.14464e-13	down	osa-miR2919	17.672	6.75912	1.38655	0.0297209	up	LOC_Os01g02890	127.111	440.557	-1.79324	0	down
XLOC_011910	12.1348	56.7925	-2.22655	1.14464e-13	down	osa-miR2919	17.672	6.75912	1.38655	0.0297209	up	LOC_Os08g40060	1.42767	53.7268	-5.23391	2.60791e-12	down
XLOC_011910	12.1348	56.7925	-2.22655	1.14464e-13	down	osa-miR2919	17.672	6.75912	1.38655	0.0297209	up	LOC_Os04g56680	0	18.7035	-20	0.0161964	down
XLOC_011910	12.1348	56.7925	-2.22655	1.14464e-13	down	osa-miR2919	17.672	6.75912	1.38655	0.0297209	up	LOC_Os04g56680	0	18.7035	-20	0.0161964	down
XLOC_011910	12.1348	56.7925	-2.22655	1.14464e-13	down	osa-miR2919	17.672	6.75912	1.38655	0.0297209	up	LOC_Os12g34510	154.864	722.31	-2.22162	0	down
XLOC_011910	12.1348	56.7925	-2.22655	1.14464e-13	down	osa-miR2919	17.672	6.75912	1.38655	0.0297209	up	LOC_Os08g02440	0.342442	37.3325	-6.76843	2.44249e-14	down
XLOC_011910	12.1348	56.7925	-2.22655	1.14464e-13	down	osa-miR2919	17.672	6.75912	1.38655	0.0297209	up	LOC_Os07g30690	9.8539	74.121	-2.91111	0	down
XLOC_011910	12.1348	56.7925	-2.22655	1.14464e-13	down	osa-miR2919	17.672	6.75912	1.38655	0.0297209	up	LOC_Os06g44810	10.1095	59.3175	-2.55275	1.56106e-11	down
XLOC_011910	12.1348	56.7925	-2.22655	1.14464e-13	down	osa-miR2919	17.672	6.75912	1.38655	0.0297209	up	LOC_Os03g12250	62.0846	1062.78	-4.09746	0	down
XLOC_011910	12.1348	56.7925	-2.22655	1.14464e-13	down	osa-miR2919	17.672	6.75912	1.38655	0.0297209	up	LOC_Os03g12250	62.0846	1062.78	-4.09746	0	down
XLOC_011910	12.1348	56.7925	-2.22655	1.14464e-13	down	osa-miR2919	17.672	6.75912	1.38655	0.0297209	up	LOC_Os01g47470	19.8186	151.924	-2.93842	0	down
XLOC_011910	12.1348	56.7925	-2.22655	1.14464e-13	down	osa-miR2919	17.672	6.75912	1.38655	0.0297209	up	LOC_Os02g07480	168.277	491.115	-1.54522	0	down
XLOC_011910	12.1348	56.7925	-2.22655	1.14464e-13	down	osa-miR2919	17.672	6.75912	1.38655	0.0297209	up	LOC_Os02g07480	168.277	491.115	-1.54522	0	down
XLOC_011910	12.1348	56.7925	-2.22655	1.14464e-13	down	osa-miR2919	17.672	6.75912	1.38655	0.0297209	up	LOC_Os04g50176	0.713835	8.72264	-3.6111	0.00132739	down
XLOC_011910	12.1348	56.7925	-2.22655	1.14464e-13	down	osa-miR2919	17.672	6.75912	1.38655	0.0297209	up	LOC_Os07g40480	94.2701	533.673	-2.50108	0	down
XLOC_011910	12.1348	56.7925	-2.22655	1.14464e-13	down	osa-miR2919	17.672	6.75912	1.38655	0.0297209	up	LOC_Os07g40480	94.2701	533.673	-2.50108	0	down
XLOC_011910	12.1348	56.7925	-2.22655	1.14464e-13	down	osa-miR2919	17.672	6.75912	1.38655	0.0297209	up	LOC_Os05g39850	13.3652	690.219	-5.6905	0	down
XLOC_011910	12.1348	56.7925	-2.22655	1.14464e-13	down	osa-miR2919	17.672	6.75912	1.38655	0.0297209	up	LOC_Os01g15480	74.2827	505.988	-2.768	0	down
XLOC_011910	12.1348	56.7925	-2.22655	1.14464e-13	down	osa-miR2919	17.672	6.75912	1.38655	0.0297209	up	LOC_Os08g14460	316.81	988.389	-1.64146	0	down
XLOC_011910	12.1348	56.7925	-2.22655	1.14464e-13	down	osa-miR2919	17.672	6.75912	1.38655	0.0297209	up	LOC_Os08g36250	35.4411	91.7177	-1.37178	0.000229691	down
XLOC_011910	12.1348	56.7925	-2.22655	1.14464e-13	down	osa-miR2919	17.672	6.75912	1.38655	0.0297209	up	LOC_Os05g07764	10.423	218.555	-4.39016	0	down
XLOC_011910	12.1348	56.7925	-2.22655	1.14464e-13	down	osa-miR2919	17.672	6.75912	1.38655	0.0297209	up	LOC_Os07g48370	111.325	714.184	-2.68151	0	down
XLOC_011910	12.1348	56.7925	-2.22655	1.14464e-13	down	osa-miR2919	17.672	6.75912	1.38655	0.0297209	up	LOC_Os07g48370	111.325	714.184	-2.68151	0	down
XLOC_011910	12.1348	56.7925	-2.22655	1.14464e-13	down	osa-miR2919	17.672	6.75912	1.38655	0.0297209	up	LOC_Os07g48370	111.325	714.184	-2.68151	0	down
XLOC_011910	12.1348	56.7925	-2.22655	1.14464e-13	down	osa-miR2919	17.672	6.75912	1.38655	0.0297209	up	LOC_Os03g46920	5.05475	394.065	-6.28465	0	down
XLOC_011910	12.1348	56.7925	-2.22655	1.14464e-13	down	osa-miR2919	17.672	6.75912	1.38655	0.0297209	up	LOC_Os03g46920	5.05475	394.065	-6.28465	0	down
XLOC_011910	12.1348	56.7925	-2.22655	1.14464e-13	down	osa-miR2919	17.672	6.75912	1.38655	0.0297209	up	LOC_Os04g48760	3.99847	187.271	-5.54953	0	down
XLOC_011910	12.1348	56.7925	-2.22655	1.14464e-13	down	osa-miR2919	17.672	6.75912	1.38655	0.0297209	up	LOC_Os01g66590	11.624	48.9895	-2.07536	2.78189e-12	down
XLOC_011910	12.1348	56.7925	-2.22655	1.14464e-13	down	osa-miR2919	17.672	6.75912	1.38655	0.0297209	up	LOC_Os01g66590	11.624	48.9895	-2.07536	2.78189e-12	down
XLOC_011910	12.1348	56.7925	-2.22655	1.14464e-13	down	osa-miR2919	17.672	6.75912	1.38655	0.0297209	up	LOC_Os04g58960	126.456	677.882	-2.4224	0	down
XLOC_011910	12.1348	56.7925	-2.22655	1.14464e-13	down	osa-miR2919	17.672	6.75912	1.38655	0.0297209	up	LOC_Os04g58960	126.456	677.882	-2.4224	0	down
XLOC_011910	12.1348	56.7925	-2.22655	1.14464e-13	down	osa-miR2919	17.672	6.75912	1.38655	0.0297209	up	LOC_Os04g31460	3.34254	42.2638	-3.66041	6.94678e-12	down
XLOC_011910	12.1348	56.7925	-2.22655	1.14464e-13	down	osa-miR2919	17.672	6.75912	1.38655	0.0297209	up	LOC_Os06g15820	145.025	356.65	-1.29821	0	down
XLOC_011910	12.1348	56.7925	-2.22655	1.14464e-13	down	osa-miR2919	17.672	6.75912	1.38655	0.0297209	up	LOC_Os01g39830	216.163	1066.27	-2.30238	0	down
XLOC_011910	12.1348	56.7925	-2.22655	1.14464e-13	down	osa-miR2919	17.672	6.75912	1.38655	0.0297209	up	LOC_Os11g47730	76.3613	154.294	-1.01477	1.38779e-08	down
XLOC_011910	12.1348	56.7925	-2.22655	1.14464e-13	down	osa-miR2919	17.672	6.75912	1.38655	0.0297209	up	LOC_Os11g47730	76.3613	154.294	-1.01477	1.38779e-08	down
XLOC_011910	12.1348	56.7925	-2.22655	1.14464e-13	down	osa-miR2919	17.672	6.75912	1.38655	0.0297209	up	LOC_Os11g47730	76.3613	154.294	-1.01477	1.38779e-08	down
XLOC_011910	12.1348	56.7925	-2.22655	1.14464e-13	down	osa-miR2919	17.672	6.75912	1.38655	0.0297209	up	LOC_Os11g12620	22.674	157.586	-2.79703	0	down
XLOC_011910	12.1348	56.7925	-2.22655	1.14464e-13	down	osa-miR2919	17.672	6.75912	1.38655	0.0297209	up	LOC_Os11g12620	22.674	157.586	-2.79703	0	down
XLOC_055694	0.771847	6.5815	-3.09203	0.0164501	down	osa-miR2919	17.672	6.75912	1.38655	0.0297209	up	LOC_Os07g05190	68.8276	1310.22	-4.25067	0	down
XLOC_055694	0.771847	6.5815	-3.09203	0.0164501	down	osa-miR2919	17.672	6.75912	1.38655	0.0297209	up	LOC_Os07g05190	68.8276	1310.22	-4.25067	0	down
XLOC_055694	0.771847	6.5815	-3.09203	0.0164501	down	osa-miR2919	17.672	6.75912	1.38655	0.0297209	up	LOC_Os10g20510	59.1185	168.088	-1.50753	0	down
XLOC_055694	0.771847	6.5815	-3.09203	0.0164501	down	osa-miR2919	17.672	6.75912	1.38655	0.0297209	up	LOC_Os12g36170	28.5873	106.862	-1.90231	3.33067e-16	down
XLOC_055694	0.771847	6.5815	-3.09203	0.0164501	down	osa-miR2919	17.672	6.75912	1.38655	0.0297209	up	LOC_Os12g36170	28.5873	106.862	-1.90231	3.33067e-16	down
XLOC_055694	0.771847	6.5815	-3.09203	0.0164501	down	osa-miR2919	17.672	6.75912	1.38655	0.0297209	up	LOC_Os09g37270	130.401	335.121	-1.36173	0	down
XLOC_055694	0.771847	6.5815	-3.09203	0.0164501	down	osa-miR2919	17.672	6.75912	1.38655	0.0297209	up	LOC_Os06g43600	1.11418	84.9709	-6.25292	0	down
XLOC_055694	0.771847	6.5815	-3.09203	0.0164501	down	osa-miR2919	17.672	6.75912	1.38655	0.0297209	up	LOC_Os11g06910	342.3	1360.8	-1.99112	0	down
XLOC_055694	0.771847	6.5815	-3.09203	0.0164501	down	osa-miR2919	17.672	6.75912	1.38655	0.0297209	up	LOC_Os04g44850	55.2647	546.086	-3.3047	0	down
XLOC_055694	0.771847	6.5815	-3.09203	0.0164501	down	osa-miR2919	17.672	6.75912	1.38655	0.0297209	up	LOC_Os04g44850	55.2647	546.086	-3.3047	0	down
XLOC_055694	0.771847	6.5815	-3.09203	0.0164501	down	osa-miR2919	17.672	6.75912	1.38655	0.0297209	up	LOC_Os06g04850	2.91324	95.2815	-5.0315	0	down
XLOC_055694	0.771847	6.5815	-3.09203	0.0164501	down	osa-miR2919	17.672	6.75912	1.38655	0.0297209	up	LOC_Os03g59200	36.3866	264.18	-2.86005	0	down
XLOC_055694	0.771847	6.5815	-3.09203	0.0164501	down	osa-miR2919	17.672	6.75912	1.38655	0.0297209	up	LOC_Os11g35030	71.9096	172.884	-1.26555	1.43219e-14	down
XLOC_055694	0.771847	6.5815	-3.09203	0.0164501	down	osa-miR2919	17.672	6.75912	1.38655	0.0297209	up	LOC_Os05g50560	297.439	1189.41	-1.99958	0	down
XLOC_055694	0.771847	6.5815	-3.09203	0.0164501	down	osa-miR2919	17.672	6.75912	1.38655	0.0297209	up	LOC_Os04g59020	4.68335	24.9962	-2.4161	1.03961e-06	down
XLOC_055694	0.771847	6.5815	-3.09203	0.0164501	down	osa-miR2919	17.672	6.75912	1.38655	0.0297209	up	LOC_Os04g35080	184.662	837.362	-2.18096	0	down
XLOC_055694	0.771847	6.5815	-3.09203	0.0164501	down	osa-miR2919	17.672	6.75912	1.38655	0.0297209	up	LOC_Os04g35080	184.662	837.362	-2.18096	0	down
XLOC_055694	0.771847	6.5815	-3.09203	0.0164501	down	osa-miR2919	17.672	6.75912	1.38655	0.0297209	up	LOC_Os09g02650	1223.16	3957	-1.69379	0	down
XLOC_055694	0.771847	6.5815	-3.09203	0.0164501	down	osa-miR2919	17.672	6.75912	1.38655	0.0297209	up	LOC_Os09g02650	1223.16	3957	-1.69379	0	down
XLOC_055694	0.771847	6.5815	-3.09203	0.0164501	down	osa-miR2919	17.672	6.75912	1.38655	0.0297209	up	LOC_Os12g37840	399.19	2042.6	-2.35526	0	down
XLOC_055694	0.771847	6.5815	-3.09203	0.0164501	down	osa-miR2919	17.672	6.75912	1.38655	0.0297209	up	LOC_Os12g37840	399.19	2042.6	-2.35526	0	down
XLOC_055694	0.771847	6.5815	-3.09203	0.0164501	down	osa-miR2919	17.672	6.75912	1.38655	0.0297209	up	LOC_Os02g57140	77.167	826.863	-3.42159	0	down
XLOC_055694	0.771847	6.5815	-3.09203	0.0164501	down	osa-miR2919	17.672	6.75912	1.38655	0.0297209	up	LOC_Os02g57140	77.167	826.863	-3.42159	0	down
XLOC_055694	0.771847	6.5815	-3.09203	0.0164501	down	osa-miR2919	17.672	6.75912	1.38655	0.0297209	up	LOC_Os02g57140	77.167	826.863	-3.42159	0	down
XLOC_055694	0.771847	6.5815	-3.09203	0.0164501	down	osa-miR2919	17.672	6.75912	1.38655	0.0297209	up	LOC_Os02g03790	86.2202	400.338	-2.21512	0	down
XLOC_055694	0.771847	6.5815	-3.09203	0.0164501	down	osa-miR2919	17.672	6.75912	1.38655	0.0297209	up	LOC_Os08g06380	277.621	6009.24	-4.436	0	down
XLOC_055694	0.771847	6.5815	-3.09203	0.0164501	down	osa-miR2919	17.672	6.75912	1.38655	0.0297209	up	LOC_Os08g06380	277.621	6009.24	-4.436	0	down
XLOC_055694	0.771847	6.5815	-3.09203	0.0164501	down	osa-miR2919	17.672	6.75912	1.38655	0.0297209	up	LOC_Os07g46490	195.789	546.151	-1.48	0	down
XLOC_055694	0.771847	6.5815	-3.09203	0.0164501	down	osa-miR2919	17.672	6.75912	1.38655	0.0297209	up	LOC_Os07g46490	195.789	546.151	-1.48	0	down
XLOC_055694	0.771847	6.5815	-3.09203	0.0164501	down	osa-miR2919	17.672	6.75912	1.38655	0.0297209	up	LOC_Os11g22960	6.79591	57.19	-3.07302	1.23941e-09	down
XLOC_055694	0.771847	6.5815	-3.09203	0.0164501	down	osa-miR2919	17.672	6.75912	1.38655	0.0297209	up	LOC_Os09g32010	90.4792	465.913	-2.3644	0	down
XLOC_055694	0.771847	6.5815	-3.09203	0.0164501	down	osa-miR2919	17.672	6.75912	1.38655	0.0297209	up	LOC_Os06g45370	208.335	458.851	-1.13912	0	down
XLOC_055694	0.771847	6.5815	-3.09203	0.0164501	down	osa-miR2919	17.672	6.75912	1.38655	0.0297209	up	LOC_Os01g12440	40.0426	169.911	-2.08517	0	down
XLOC_055694	0.771847	6.5815	-3.09203	0.0164501	down	osa-miR2919	17.672	6.75912	1.38655	0.0297209	up	LOC_Os01g12440	40.0426	169.911	-2.08517	0	down
XLOC_055694	0.771847	6.5815	-3.09203	0.0164501	down	osa-miR2919	17.672	6.75912	1.38655	0.0297209	up	LOC_Os01g12440	40.0426	169.911	-2.08517	0	down
XLOC_055694	0.771847	6.5815	-3.09203	0.0164501	down	osa-miR2919	17.672	6.75912	1.38655	0.0297209	up	LOC_Os05g32200	6.05312	29.0584	-2.26321	0.000487607	down
XLOC_055694	0.771847	6.5815	-3.09203	0.0164501	down	osa-miR2919	17.672	6.75912	1.38655	0.0297209	up	LOC_Os09g28390	6.16893	92.1037	-3.90017	0	down
XLOC_055694	0.771847	6.5815	-3.09203	0.0164501	down	osa-miR2919	17.672	6.75912	1.38655	0.0297209	up	LOC_Os09g28390	6.16893	92.1037	-3.90017	0	down
XLOC_055694	0.771847	6.5815	-3.09203	0.0164501	down	osa-miR2919	17.672	6.75912	1.38655	0.0297209	up	LOC_Os04g55100	1.82801	43.7027	-4.57937	0	down
XLOC_055694	0.771847	6.5815	-3.09203	0.0164501	down	osa-miR2919	17.672	6.75912	1.38655	0.0297209	up	LOC_Os05g37930	400.01	1346.07	-1.75064	0	down
XLOC_055694	0.771847	6.5815	-3.09203	0.0164501	down	osa-miR2919	17.672	6.75912	1.38655	0.0297209	up	LOC_Os06g33320	225.886	509.867	-1.17452	0	down
XLOC_055694	0.771847	6.5815	-3.09203	0.0164501	down	osa-miR2919	17.672	6.75912	1.38655	0.0297209	up	LOC_Os06g09230	149.019	337.66	-1.18008	0	down
XLOC_055694	0.771847	6.5815	-3.09203	0.0164501	down	osa-miR2919	17.672	6.75912	1.38655	0.0297209	up	LOC_Os06g02370	1642.89	3702.52	-1.17228	0	down
XLOC_055694	0.771847	6.5815	-3.09203	0.0164501	down	osa-miR2919	17.672	6.75912	1.38655	0.0297209	up	LOC_Os06g02370	1642.89	3702.52	-1.17228	0	down
XLOC_055694	0.771847	6.5815	-3.09203	0.0164501	down	osa-miR2919	17.672	6.75912	1.38655	0.0297209	up	LOC_Os06g02370	1642.89	3702.52	-1.17228	0	down
XLOC_055694	0.771847	6.5815	-3.09203	0.0164501	down	osa-miR2919	17.672	6.75912	1.38655	0.0297209	up	LOC_Os03g19090	35.6967	286.577	-3.00506	0	down
XLOC_055694	0.771847	6.5815	-3.09203	0.0164501	down	osa-miR2919	17.672	6.75912	1.38655	0.0297209	up	LOC_Os04g39100	64.6554	209.219	-1.69417	1.38944e-12	down
XLOC_055694	0.771847	6.5815	-3.09203	0.0164501	down	osa-miR2919	17.672	6.75912	1.38655	0.0297209	up	LOC_Os08g40940	35.9862	160.575	-2.15773	0	down
XLOC_055694	0.771847	6.5815	-3.09203	0.0164501	down	osa-miR2919	17.672	6.75912	1.38655	0.0297209	up	LOC_Os11g34210	285.024	623.253	-1.12874	0	down
XLOC_055694	0.771847	6.5815	-3.09203	0.0164501	down	osa-miR2919	17.672	6.75912	1.38655	0.0297209	up	LOC_Os06g23274	466.107	1292.36	-1.47127	0	down
XLOC_055694	0.771847	6.5815	-3.09203	0.0164501	down	osa-miR2919	17.672	6.75912	1.38655	0.0297209	up	LOC_Os11g47574	44.5522	125.119	-1.48973	2.22045e-16	down
XLOC_055694	0.771847	6.5815	-3.09203	0.0164501	down	osa-miR2919	17.672	6.75912	1.38655	0.0297209	up	LOC_Os01g17402	1.45662	15.8589	-3.44459	2.96792e-07	down
XLOC_055694	0.771847	6.5815	-3.09203	0.0164501	down	osa-miR2919	17.672	6.75912	1.38655	0.0297209	up	LOC_Os04g57800	51.2373	164.523	-1.68302	2.53534e-10	down
XLOC_055694	0.771847	6.5815	-3.09203	0.0164501	down	osa-miR2919	17.672	6.75912	1.38655	0.0297209	up	LOC_Os04g57800	51.2373	164.523	-1.68302	2.53534e-10	down
XLOC_055694	0.771847	6.5815	-3.09203	0.0164501	down	osa-miR2919	17.672	6.75912	1.38655	0.0297209	up	LOC_Os04g57800	51.2373	164.523	-1.68302	2.53534e-10	down
XLOC_055694	0.771847	6.5815	-3.09203	0.0164501	down	osa-miR2919	17.672	6.75912	1.38655	0.0297209	up	LOC_Os03g56050	2.5708	21.5407	-3.06677	0.000435211	down
XLOC_055694	0.771847	6.5815	-3.09203	0.0164501	down	osa-miR2919	17.672	6.75912	1.38655	0.0297209	up	LOC_Os09g02250	13.3941	136.368	-3.34783	0	down
XLOC_055694	0.771847	6.5815	-3.09203	0.0164501	down	osa-miR2919	17.672	6.75912	1.38655	0.0297209	up	LOC_Os09g02250	13.3941	136.368	-3.34783	0	down
XLOC_055694	0.771847	6.5815	-3.09203	0.0164501	down	osa-miR2919	17.672	6.75912	1.38655	0.0297209	up	LOC_Os09g02250	13.3941	136.368	-3.34783	0	down
XLOC_055694	0.771847	6.5815	-3.09203	0.0164501	down	osa-miR2919	17.672	6.75912	1.38655	0.0297209	up	LOC_Os10g31930	3.22673	71.0508	-4.46071	0	down
XLOC_055694	0.771847	6.5815	-3.09203	0.0164501	down	osa-miR2919	17.672	6.75912	1.38655	0.0297209	up	LOC_Os02g54830	12.0244	104.043	-3.11314	0	down
XLOC_055694	0.771847	6.5815	-3.09203	0.0164501	down	osa-miR2919	17.672	6.75912	1.38655	0.0297209	up	LOC_Os02g54830	12.0244	104.043	-3.11314	0	down
XLOC_055694	0.771847	6.5815	-3.09203	0.0164501	down	osa-miR2919	17.672	6.75912	1.38655	0.0297209	up	LOC_Os07g42860	42.7821	161.916	-1.92017	0	down
XLOC_055694	0.771847	6.5815	-3.09203	0.0164501	down	osa-miR2919	17.672	6.75912	1.38655	0.0297209	up	LOC_Os07g42860	42.7821	161.916	-1.92017	0	down
XLOC_055694	0.771847	6.5815	-3.09203	0.0164501	down	osa-miR2919	17.672	6.75912	1.38655	0.0297209	up	LOC_Os02g25020	4.05637	14.3378	-1.82156	0.0042416	down
XLOC_055694	0.771847	6.5815	-3.09203	0.0164501	down	osa-miR2919	17.672	6.75912	1.38655	0.0297209	up	LOC_Os03g47140	64.8821	155.222	-1.25844	3.51643e-11	down
XLOC_055694	0.771847	6.5815	-3.09203	0.0164501	down	osa-miR2919	17.672	6.75912	1.38655	0.0297209	up	LOC_Os03g14250	1351.5	7681.51	-2.50683	0	down
XLOC_055694	0.771847	6.5815	-3.09203	0.0164501	down	osa-miR2919	17.672	6.75912	1.38655	0.0297209	up	LOC_Os03g14250	1351.5	7681.51	-2.50683	0	down
XLOC_055694	0.771847	6.5815	-3.09203	0.0164501	down	osa-miR2919	17.672	6.75912	1.38655	0.0297209	up	LOC_Os02g43740	131.139	650.722	-2.31095	0	down
XLOC_055694	0.771847	6.5815	-3.09203	0.0164501	down	osa-miR2919	17.672	6.75912	1.38655	0.0297209	up	LOC_Os06g14370	507.94	1080.39	-1.08883	0	down
XLOC_055694	0.771847	6.5815	-3.09203	0.0164501	down	osa-miR2919	17.672	6.75912	1.38655	0.0297209	up	LOC_Os03g06680	357.464	812.729	-1.18497	0	down
XLOC_055694	0.771847	6.5815	-3.09203	0.0164501	down	osa-miR2919	17.672	6.75912	1.38655	0.0297209	up	LOC_Os01g21960	40.3561	341.424	-3.08071	0	down
XLOC_055694	0.771847	6.5815	-3.09203	0.0164501	down	osa-miR2919	17.672	6.75912	1.38655	0.0297209	up	LOC_Os03g43650	22.4763	85.2696	-1.92363	7.7568e-12	down
XLOC_055694	0.771847	6.5815	-3.09203	0.0164501	down	osa-miR2919	17.672	6.75912	1.38655	0.0297209	up	LOC_Os01g65480	555.024	1379.07	-1.31307	0	down
XLOC_055694	0.771847	6.5815	-3.09203	0.0164501	down	osa-miR2919	17.672	6.75912	1.38655	0.0297209	up	LOC_Os01g65480	555.024	1379.07	-1.31307	0	down
XLOC_055694	0.771847	6.5815	-3.09203	0.0164501	down	osa-miR2919	17.672	6.75912	1.38655	0.0297209	up	LOC_Os10g39500	96.6862	245.911	-1.34675	0	down
XLOC_055694	0.771847	6.5815	-3.09203	0.0164501	down	osa-miR2919	17.672	6.75912	1.38655	0.0297209	up	LOC_Os10g39500	96.6862	245.911	-1.34675	0	down
XLOC_055694	0.771847	6.5815	-3.09203	0.0164501	down	osa-miR2919	17.672	6.75912	1.38655	0.0297209	up	LOC_Os02g04540	0.742786	43.7839	-5.88131	0	down
XLOC_055694	0.771847	6.5815	-3.09203	0.0164501	down	osa-miR2919	17.672	6.75912	1.38655	0.0297209	up	LOC_Os09g25850	272.098	650.81	-1.25811	0	down
XLOC_055694	0.771847	6.5815	-3.09203	0.0164501	down	osa-miR2919	17.672	6.75912	1.38655	0.0297209	up	LOC_Os04g45020	77.4805	269.29	-1.79726	0	down
XLOC_055694	0.771847	6.5815	-3.09203	0.0164501	down	osa-miR2919	17.672	6.75912	1.38655	0.0297209	up	LOC_Os03g24940	203.512	947.018	-2.21828	0	down
XLOC_055694	0.771847	6.5815	-3.09203	0.0164501	down	osa-miR2919	17.672	6.75912	1.38655	0.0297209	up	LOC_Os04g51710	450.509	946.016	-1.07031	0	down
XLOC_055694	0.771847	6.5815	-3.09203	0.0164501	down	osa-miR2919	17.672	6.75912	1.38655	0.0297209	up	LOC_Os04g51710	450.509	946.016	-1.07031	0	down
XLOC_055694	0.771847	6.5815	-3.09203	0.0164501	down	osa-miR2919	17.672	6.75912	1.38655	0.0297209	up	LOC_Os01g68598	9.93578	101.261	-3.3493	0	down
XLOC_055694	0.771847	6.5815	-3.09203	0.0164501	down	osa-miR2919	17.672	6.75912	1.38655	0.0297209	up	LOC_Os01g44110	120.253	1013.05	-3.07456	0	down
XLOC_055694	0.771847	6.5815	-3.09203	0.0164501	down	osa-miR2919	17.672	6.75912	1.38655	0.0297209	up	LOC_Os06g43220	8.85056	73.9937	-3.06356	4.62629e-10	down
XLOC_055694	0.771847	6.5815	-3.09203	0.0164501	down	osa-miR2919	17.672	6.75912	1.38655	0.0297209	up	LOC_Os01g68570	41.5761	212.23	-2.3518	0	down
XLOC_055694	0.771847	6.5815	-3.09203	0.0164501	down	osa-miR2919	17.672	6.75912	1.38655	0.0297209	up	LOC_Os06g17500	7.91008	35.9002	-2.18223	4.79685e-05	down
XLOC_055694	0.771847	6.5815	-3.09203	0.0164501	down	osa-miR2919	17.672	6.75912	1.38655	0.0297209	up	LOC_Os04g51340	16.3653	425.71	-4.70116	0	down
XLOC_055694	0.771847	6.5815	-3.09203	0.0164501	down	osa-miR2919	17.672	6.75912	1.38655	0.0297209	up	LOC_Os12g43940	25.8188	205.809	-2.99481	0	down
XLOC_055694	0.771847	6.5815	-3.09203	0.0164501	down	osa-miR2919	17.672	6.75912	1.38655	0.0297209	up	LOC_Os03g49610	162.326	2016.64	-3.63499	0	down
XLOC_055694	0.771847	6.5815	-3.09203	0.0164501	down	osa-miR2919	17.672	6.75912	1.38655	0.0297209	up	LOC_Os04g49060	147.899	430.207	-1.54041	0	down
XLOC_055694	0.771847	6.5815	-3.09203	0.0164501	down	osa-miR2919	17.672	6.75912	1.38655	0.0297209	up	LOC_Os05g26630	63.4254	130.707	-1.04321	6.97135e-07	down
XLOC_055694	0.771847	6.5815	-3.09203	0.0164501	down	osa-miR2919	17.672	6.75912	1.38655	0.0297209	up	LOC_Os04g05050	25.732	792.723	-4.94518	0	down
XLOC_055694	0.771847	6.5815	-3.09203	0.0164501	down	osa-miR2919	17.672	6.75912	1.38655	0.0297209	up	LOC_Os08g28784	116.915	293.097	-1.32592	0	down
XLOC_055694	0.771847	6.5815	-3.09203	0.0164501	down	osa-miR2919	17.672	6.75912	1.38655	0.0297209	up	LOC_Os02g47180	102.465	511.493	-2.31959	0	down
XLOC_055694	0.771847	6.5815	-3.09203	0.0164501	down	osa-miR2919	17.672	6.75912	1.38655	0.0297209	up	LOC_Os12g39830	3.59813	131.833	-5.19532	0	down
XLOC_055694	0.771847	6.5815	-3.09203	0.0164501	down	osa-miR2919	17.672	6.75912	1.38655	0.0297209	up	LOC_Os12g39830	3.59813	131.833	-5.19532	0	down
XLOC_055694	0.771847	6.5815	-3.09203	0.0164501	down	osa-miR2919	17.672	6.75912	1.38655	0.0297209	up	LOC_Os01g68700	950.612	2149.92	-1.17735	0	down
XLOC_055694	0.771847	6.5815	-3.09203	0.0164501	down	osa-miR2919	17.672	6.75912	1.38655	0.0297209	up	LOC_Os01g68700	950.612	2149.92	-1.17735	0	down
XLOC_055694	0.771847	6.5815	-3.09203	0.0164501	down	osa-miR2919	17.672	6.75912	1.38655	0.0297209	up	LOC_Os02g40100	74.3356	881.427	-3.56771	0	down
XLOC_055694	0.771847	6.5815	-3.09203	0.0164501	down	osa-miR2919	17.672	6.75912	1.38655	0.0297209	up	LOC_Os02g58214	219.38	559.498	-1.3507	0	down
XLOC_055694	0.771847	6.5815	-3.09203	0.0164501	down	osa-miR2919	17.672	6.75912	1.38655	0.0297209	up	LOC_Os11g32500	611.905	1350.36	-1.14197	0.00921899	down
XLOC_055694	0.771847	6.5815	-3.09203	0.0164501	down	osa-miR2919	17.672	6.75912	1.38655	0.0297209	up	LOC_Os08g29200	32.0696	885.209	-4.78674	0	down
XLOC_055694	0.771847	6.5815	-3.09203	0.0164501	down	osa-miR2919	17.672	6.75912	1.38655	0.0297209	up	LOC_Os03g10680	24.3283	137.288	-2.4965	0	down
XLOC_055694	0.771847	6.5815	-3.09203	0.0164501	down	osa-miR2919	17.672	6.75912	1.38655	0.0297209	up	LOC_Os09g23740	771.085	2341.49	-1.60246	0	down
XLOC_055694	0.771847	6.5815	-3.09203	0.0164501	down	osa-miR2919	17.672	6.75912	1.38655	0.0297209	up	LOC_Os12g08200	2.59975	42.5454	-4.03256	0	down
XLOC_055694	0.771847	6.5815	-3.09203	0.0164501	down	osa-miR2919	17.672	6.75912	1.38655	0.0297209	up	LOC_Os12g08200	2.59975	42.5454	-4.03256	0	down
XLOC_055694	0.771847	6.5815	-3.09203	0.0164501	down	osa-miR2919	17.672	6.75912	1.38655	0.0297209	up	LOC_Os04g57970	118	251.209	-1.0901	3.76979e-08	down
XLOC_055694	0.771847	6.5815	-3.09203	0.0164501	down	osa-miR2919	17.672	6.75912	1.38655	0.0297209	up	LOC_Os05g04820	92.3502	1489.17	-4.01125	0	down
XLOC_055694	0.771847	6.5815	-3.09203	0.0164501	down	osa-miR2919	17.672	6.75912	1.38655	0.0297209	up	LOC_Os05g04820	92.3502	1489.17	-4.01125	0	down
XLOC_055694	0.771847	6.5815	-3.09203	0.0164501	down	osa-miR2919	17.672	6.75912	1.38655	0.0297209	up	LOC_Os01g25540	508.871	1020.83	-1.00438	0	down
XLOC_055694	0.771847	6.5815	-3.09203	0.0164501	down	osa-miR2919	17.672	6.75912	1.38655	0.0297209	up	LOC_Os01g25540	508.871	1020.83	-1.00438	0	down
XLOC_055694	0.771847	6.5815	-3.09203	0.0164501	down	osa-miR2919	17.672	6.75912	1.38655	0.0297209	up	LOC_Os01g55370	50.6682	279.368	-2.46301	0	down
XLOC_055694	0.771847	6.5815	-3.09203	0.0164501	down	osa-miR2919	17.672	6.75912	1.38655	0.0297209	up	LOC_Os01g55370	50.6682	279.368	-2.46301	0	down
XLOC_055694	0.771847	6.5815	-3.09203	0.0164501	down	osa-miR2919	17.672	6.75912	1.38655	0.0297209	up	LOC_Os06g14810	55.9207	314.909	-2.49348	0	down
XLOC_055694	0.771847	6.5815	-3.09203	0.0164501	down	osa-miR2919	17.672	6.75912	1.38655	0.0297209	up	LOC_Os06g14810	55.9207	314.909	-2.49348	0	down
XLOC_055694	0.771847	6.5815	-3.09203	0.0164501	down	osa-miR2919	17.672	6.75912	1.38655	0.0297209	up	LOC_Os02g56480	77.8808	196.996	-1.33883	0.00482069	down
XLOC_055694	0.771847	6.5815	-3.09203	0.0164501	down	osa-miR2919	17.672	6.75912	1.38655	0.0297209	up	LOC_Os01g02890	127.111	440.557	-1.79324	0	down
XLOC_055694	0.771847	6.5815	-3.09203	0.0164501	down	osa-miR2919	17.672	6.75912	1.38655	0.0297209	up	LOC_Os08g40060	1.42767	53.7268	-5.23391	2.60791e-12	down
XLOC_055694	0.771847	6.5815	-3.09203	0.0164501	down	osa-miR2919	17.672	6.75912	1.38655	0.0297209	up	LOC_Os04g56680	0	18.7035	-20	0.0161964	down
XLOC_055694	0.771847	6.5815	-3.09203	0.0164501	down	osa-miR2919	17.672	6.75912	1.38655	0.0297209	up	LOC_Os04g56680	0	18.7035	-20	0.0161964	down
XLOC_055694	0.771847	6.5815	-3.09203	0.0164501	down	osa-miR2919	17.672	6.75912	1.38655	0.0297209	up	LOC_Os12g34510	154.864	722.31	-2.22162	0	down
XLOC_055694	0.771847	6.5815	-3.09203	0.0164501	down	osa-miR2919	17.672	6.75912	1.38655	0.0297209	up	LOC_Os08g02440	0.342442	37.3325	-6.76843	2.44249e-14	down
XLOC_055694	0.771847	6.5815	-3.09203	0.0164501	down	osa-miR2919	17.672	6.75912	1.38655	0.0297209	up	LOC_Os07g30690	9.8539	74.121	-2.91111	0	down
XLOC_055694	0.771847	6.5815	-3.09203	0.0164501	down	osa-miR2919	17.672	6.75912	1.38655	0.0297209	up	LOC_Os06g44810	10.1095	59.3175	-2.55275	1.56106e-11	down
XLOC_055694	0.771847	6.5815	-3.09203	0.0164501	down	osa-miR2919	17.672	6.75912	1.38655	0.0297209	up	LOC_Os03g12250	62.0846	1062.78	-4.09746	0	down
XLOC_055694	0.771847	6.5815	-3.09203	0.0164501	down	osa-miR2919	17.672	6.75912	1.38655	0.0297209	up	LOC_Os03g12250	62.0846	1062.78	-4.09746	0	down
XLOC_055694	0.771847	6.5815	-3.09203	0.0164501	down	osa-miR2919	17.672	6.75912	1.38655	0.0297209	up	LOC_Os01g47470	19.8186	151.924	-2.93842	0	down
XLOC_055694	0.771847	6.5815	-3.09203	0.0164501	down	osa-miR2919	17.672	6.75912	1.38655	0.0297209	up	LOC_Os02g07480	168.277	491.115	-1.54522	0	down
XLOC_055694	0.771847	6.5815	-3.09203	0.0164501	down	osa-miR2919	17.672	6.75912	1.38655	0.0297209	up	LOC_Os02g07480	168.277	491.115	-1.54522	0	down
XLOC_055694	0.771847	6.5815	-3.09203	0.0164501	down	osa-miR2919	17.672	6.75912	1.38655	0.0297209	up	LOC_Os04g50176	0.713835	8.72264	-3.6111	0.00132739	down
XLOC_055694	0.771847	6.5815	-3.09203	0.0164501	down	osa-miR2919	17.672	6.75912	1.38655	0.0297209	up	LOC_Os07g40480	94.2701	533.673	-2.50108	0	down
XLOC_055694	0.771847	6.5815	-3.09203	0.0164501	down	osa-miR2919	17.672	6.75912	1.38655	0.0297209	up	LOC_Os07g40480	94.2701	533.673	-2.50108	0	down
XLOC_055694	0.771847	6.5815	-3.09203	0.0164501	down	osa-miR2919	17.672	6.75912	1.38655	0.0297209	up	LOC_Os05g39850	13.3652	690.219	-5.6905	0	down
XLOC_055694	0.771847	6.5815	-3.09203	0.0164501	down	osa-miR2919	17.672	6.75912	1.38655	0.0297209	up	LOC_Os01g15480	74.2827	505.988	-2.768	0	down
XLOC_055694	0.771847	6.5815	-3.09203	0.0164501	down	osa-miR2919	17.672	6.75912	1.38655	0.0297209	up	LOC_Os08g14460	316.81	988.389	-1.64146	0	down
XLOC_055694	0.771847	6.5815	-3.09203	0.0164501	down	osa-miR2919	17.672	6.75912	1.38655	0.0297209	up	LOC_Os08g36250	35.4411	91.7177	-1.37178	0.000229691	down
XLOC_055694	0.771847	6.5815	-3.09203	0.0164501	down	osa-miR2919	17.672	6.75912	1.38655	0.0297209	up	LOC_Os05g07764	10.423	218.555	-4.39016	0	down
XLOC_055694	0.771847	6.5815	-3.09203	0.0164501	down	osa-miR2919	17.672	6.75912	1.38655	0.0297209	up	LOC_Os07g48370	111.325	714.184	-2.68151	0	down
XLOC_055694	0.771847	6.5815	-3.09203	0.0164501	down	osa-miR2919	17.672	6.75912	1.38655	0.0297209	up	LOC_Os07g48370	111.325	714.184	-2.68151	0	down
XLOC_055694	0.771847	6.5815	-3.09203	0.0164501	down	osa-miR2919	17.672	6.75912	1.38655	0.0297209	up	LOC_Os07g48370	111.325	714.184	-2.68151	0	down
XLOC_055694	0.771847	6.5815	-3.09203	0.0164501	down	osa-miR2919	17.672	6.75912	1.38655	0.0297209	up	LOC_Os03g46920	5.05475	394.065	-6.28465	0	down
XLOC_055694	0.771847	6.5815	-3.09203	0.0164501	down	osa-miR2919	17.672	6.75912	1.38655	0.0297209	up	LOC_Os03g46920	5.05475	394.065	-6.28465	0	down
XLOC_055694	0.771847	6.5815	-3.09203	0.0164501	down	osa-miR2919	17.672	6.75912	1.38655	0.0297209	up	LOC_Os04g48760	3.99847	187.271	-5.54953	0	down
XLOC_055694	0.771847	6.5815	-3.09203	0.0164501	down	osa-miR2919	17.672	6.75912	1.38655	0.0297209	up	LOC_Os01g66590	11.624	48.9895	-2.07536	2.78189e-12	down
XLOC_055694	0.771847	6.5815	-3.09203	0.0164501	down	osa-miR2919	17.672	6.75912	1.38655	0.0297209	up	LOC_Os01g66590	11.624	48.9895	-2.07536	2.78189e-12	down
XLOC_055694	0.771847	6.5815	-3.09203	0.0164501	down	osa-miR2919	17.672	6.75912	1.38655	0.0297209	up	LOC_Os04g58960	126.456	677.882	-2.4224	0	down
XLOC_055694	0.771847	6.5815	-3.09203	0.0164501	down	osa-miR2919	17.672	6.75912	1.38655	0.0297209	up	LOC_Os04g58960	126.456	677.882	-2.4224	0	down
XLOC_055694	0.771847	6.5815	-3.09203	0.0164501	down	osa-miR2919	17.672	6.75912	1.38655	0.0297209	up	LOC_Os04g31460	3.34254	42.2638	-3.66041	6.94678e-12	down
XLOC_055694	0.771847	6.5815	-3.09203	0.0164501	down	osa-miR2919	17.672	6.75912	1.38655	0.0297209	up	LOC_Os06g15820	145.025	356.65	-1.29821	0	down
XLOC_055694	0.771847	6.5815	-3.09203	0.0164501	down	osa-miR2919	17.672	6.75912	1.38655	0.0297209	up	LOC_Os01g39830	216.163	1066.27	-2.30238	0	down
XLOC_055694	0.771847	6.5815	-3.09203	0.0164501	down	osa-miR2919	17.672	6.75912	1.38655	0.0297209	up	LOC_Os11g47730	76.3613	154.294	-1.01477	1.38779e-08	down
XLOC_055694	0.771847	6.5815	-3.09203	0.0164501	down	osa-miR2919	17.672	6.75912	1.38655	0.0297209	up	LOC_Os11g47730	76.3613	154.294	-1.01477	1.38779e-08	down
XLOC_055694	0.771847	6.5815	-3.09203	0.0164501	down	osa-miR2919	17.672	6.75912	1.38655	0.0297209	up	LOC_Os11g47730	76.3613	154.294	-1.01477	1.38779e-08	down
XLOC_055694	0.771847	6.5815	-3.09203	0.0164501	down	osa-miR2919	17.672	6.75912	1.38655	0.0297209	up	LOC_Os11g12620	22.674	157.586	-2.79703	0	down
XLOC_055694	0.771847	6.5815	-3.09203	0.0164501	down	osa-miR2919	17.672	6.75912	1.38655	0.0297209	up	LOC_Os11g12620	22.674	157.586	-2.79703	0	down
XLOC_000987	45.0001	149.459	-1.73175	0	down	osa-miR2919	17.672	6.75912	1.38655	0.0297209	up	LOC_Os07g05190	68.8276	1310.22	-4.25067	0	down
XLOC_000987	45.0001	149.459	-1.73175	0	down	osa-miR2919	17.672	6.75912	1.38655	0.0297209	up	LOC_Os07g05190	68.8276	1310.22	-4.25067	0	down
XLOC_000987	45.0001	149.459	-1.73175	0	down	osa-miR2919	17.672	6.75912	1.38655	0.0297209	up	LOC_Os10g20510	59.1185	168.088	-1.50753	0	down
XLOC_000987	45.0001	149.459	-1.73175	0	down	osa-miR2919	17.672	6.75912	1.38655	0.0297209	up	LOC_Os12g36170	28.5873	106.862	-1.90231	3.33067e-16	down
XLOC_000987	45.0001	149.459	-1.73175	0	down	osa-miR2919	17.672	6.75912	1.38655	0.0297209	up	LOC_Os12g36170	28.5873	106.862	-1.90231	3.33067e-16	down
XLOC_000987	45.0001	149.459	-1.73175	0	down	osa-miR2919	17.672	6.75912	1.38655	0.0297209	up	LOC_Os09g37270	130.401	335.121	-1.36173	0	down
XLOC_000987	45.0001	149.459	-1.73175	0	down	osa-miR2919	17.672	6.75912	1.38655	0.0297209	up	LOC_Os06g43600	1.11418	84.9709	-6.25292	0	down
XLOC_000987	45.0001	149.459	-1.73175	0	down	osa-miR2919	17.672	6.75912	1.38655	0.0297209	up	LOC_Os11g06910	342.3	1360.8	-1.99112	0	down
XLOC_000987	45.0001	149.459	-1.73175	0	down	osa-miR2919	17.672	6.75912	1.38655	0.0297209	up	LOC_Os04g44850	55.2647	546.086	-3.3047	0	down
XLOC_000987	45.0001	149.459	-1.73175	0	down	osa-miR2919	17.672	6.75912	1.38655	0.0297209	up	LOC_Os04g44850	55.2647	546.086	-3.3047	0	down
XLOC_000987	45.0001	149.459	-1.73175	0	down	osa-miR2919	17.672	6.75912	1.38655	0.0297209	up	LOC_Os06g04850	2.91324	95.2815	-5.0315	0	down
XLOC_000987	45.0001	149.459	-1.73175	0	down	osa-miR2919	17.672	6.75912	1.38655	0.0297209	up	LOC_Os03g59200	36.3866	264.18	-2.86005	0	down
XLOC_000987	45.0001	149.459	-1.73175	0	down	osa-miR2919	17.672	6.75912	1.38655	0.0297209	up	LOC_Os11g35030	71.9096	172.884	-1.26555	1.43219e-14	down
XLOC_000987	45.0001	149.459	-1.73175	0	down	osa-miR2919	17.672	6.75912	1.38655	0.0297209	up	LOC_Os05g50560	297.439	1189.41	-1.99958	0	down
XLOC_000987	45.0001	149.459	-1.73175	0	down	osa-miR2919	17.672	6.75912	1.38655	0.0297209	up	LOC_Os04g59020	4.68335	24.9962	-2.4161	1.03961e-06	down
XLOC_000987	45.0001	149.459	-1.73175	0	down	osa-miR2919	17.672	6.75912	1.38655	0.0297209	up	LOC_Os04g35080	184.662	837.362	-2.18096	0	down
XLOC_000987	45.0001	149.459	-1.73175	0	down	osa-miR2919	17.672	6.75912	1.38655	0.0297209	up	LOC_Os04g35080	184.662	837.362	-2.18096	0	down
XLOC_000987	45.0001	149.459	-1.73175	0	down	osa-miR2919	17.672	6.75912	1.38655	0.0297209	up	LOC_Os09g02650	1223.16	3957	-1.69379	0	down
XLOC_000987	45.0001	149.459	-1.73175	0	down	osa-miR2919	17.672	6.75912	1.38655	0.0297209	up	LOC_Os09g02650	1223.16	3957	-1.69379	0	down
XLOC_000987	45.0001	149.459	-1.73175	0	down	osa-miR2919	17.672	6.75912	1.38655	0.0297209	up	LOC_Os12g37840	399.19	2042.6	-2.35526	0	down
XLOC_000987	45.0001	149.459	-1.73175	0	down	osa-miR2919	17.672	6.75912	1.38655	0.0297209	up	LOC_Os12g37840	399.19	2042.6	-2.35526	0	down
XLOC_000987	45.0001	149.459	-1.73175	0	down	osa-miR2919	17.672	6.75912	1.38655	0.0297209	up	LOC_Os02g57140	77.167	826.863	-3.42159	0	down
XLOC_000987	45.0001	149.459	-1.73175	0	down	osa-miR2919	17.672	6.75912	1.38655	0.0297209	up	LOC_Os02g57140	77.167	826.863	-3.42159	0	down
XLOC_000987	45.0001	149.459	-1.73175	0	down	osa-miR2919	17.672	6.75912	1.38655	0.0297209	up	LOC_Os02g57140	77.167	826.863	-3.42159	0	down
XLOC_000987	45.0001	149.459	-1.73175	0	down	osa-miR2919	17.672	6.75912	1.38655	0.0297209	up	LOC_Os02g03790	86.2202	400.338	-2.21512	0	down
XLOC_000987	45.0001	149.459	-1.73175	0	down	osa-miR2919	17.672	6.75912	1.38655	0.0297209	up	LOC_Os08g06380	277.621	6009.24	-4.436	0	down
XLOC_000987	45.0001	149.459	-1.73175	0	down	osa-miR2919	17.672	6.75912	1.38655	0.0297209	up	LOC_Os08g06380	277.621	6009.24	-4.436	0	down
XLOC_000987	45.0001	149.459	-1.73175	0	down	osa-miR2919	17.672	6.75912	1.38655	0.0297209	up	LOC_Os07g46490	195.789	546.151	-1.48	0	down
XLOC_000987	45.0001	149.459	-1.73175	0	down	osa-miR2919	17.672	6.75912	1.38655	0.0297209	up	LOC_Os07g46490	195.789	546.151	-1.48	0	down
XLOC_000987	45.0001	149.459	-1.73175	0	down	osa-miR2919	17.672	6.75912	1.38655	0.0297209	up	LOC_Os11g22960	6.79591	57.19	-3.07302	1.23941e-09	down
XLOC_000987	45.0001	149.459	-1.73175	0	down	osa-miR2919	17.672	6.75912	1.38655	0.0297209	up	LOC_Os09g32010	90.4792	465.913	-2.3644	0	down
XLOC_000987	45.0001	149.459	-1.73175	0	down	osa-miR2919	17.672	6.75912	1.38655	0.0297209	up	LOC_Os06g45370	208.335	458.851	-1.13912	0	down
XLOC_000987	45.0001	149.459	-1.73175	0	down	osa-miR2919	17.672	6.75912	1.38655	0.0297209	up	LOC_Os01g12440	40.0426	169.911	-2.08517	0	down
XLOC_000987	45.0001	149.459	-1.73175	0	down	osa-miR2919	17.672	6.75912	1.38655	0.0297209	up	LOC_Os01g12440	40.0426	169.911	-2.08517	0	down
XLOC_000987	45.0001	149.459	-1.73175	0	down	osa-miR2919	17.672	6.75912	1.38655	0.0297209	up	LOC_Os01g12440	40.0426	169.911	-2.08517	0	down
XLOC_000987	45.0001	149.459	-1.73175	0	down	osa-miR2919	17.672	6.75912	1.38655	0.0297209	up	LOC_Os05g32200	6.05312	29.0584	-2.26321	0.000487607	down
XLOC_000987	45.0001	149.459	-1.73175	0	down	osa-miR2919	17.672	6.75912	1.38655	0.0297209	up	LOC_Os09g28390	6.16893	92.1037	-3.90017	0	down
XLOC_000987	45.0001	149.459	-1.73175	0	down	osa-miR2919	17.672	6.75912	1.38655	0.0297209	up	LOC_Os09g28390	6.16893	92.1037	-3.90017	0	down
XLOC_000987	45.0001	149.459	-1.73175	0	down	osa-miR2919	17.672	6.75912	1.38655	0.0297209	up	LOC_Os04g55100	1.82801	43.7027	-4.57937	0	down
XLOC_000987	45.0001	149.459	-1.73175	0	down	osa-miR2919	17.672	6.75912	1.38655	0.0297209	up	LOC_Os05g37930	400.01	1346.07	-1.75064	0	down
XLOC_000987	45.0001	149.459	-1.73175	0	down	osa-miR2919	17.672	6.75912	1.38655	0.0297209	up	LOC_Os06g33320	225.886	509.867	-1.17452	0	down
XLOC_000987	45.0001	149.459	-1.73175	0	down	osa-miR2919	17.672	6.75912	1.38655	0.0297209	up	LOC_Os06g09230	149.019	337.66	-1.18008	0	down
XLOC_000987	45.0001	149.459	-1.73175	0	down	osa-miR2919	17.672	6.75912	1.38655	0.0297209	up	LOC_Os06g02370	1642.89	3702.52	-1.17228	0	down
XLOC_000987	45.0001	149.459	-1.73175	0	down	osa-miR2919	17.672	6.75912	1.38655	0.0297209	up	LOC_Os06g02370	1642.89	3702.52	-1.17228	0	down
XLOC_000987	45.0001	149.459	-1.73175	0	down	osa-miR2919	17.672	6.75912	1.38655	0.0297209	up	LOC_Os06g02370	1642.89	3702.52	-1.17228	0	down
XLOC_000987	45.0001	149.459	-1.73175	0	down	osa-miR2919	17.672	6.75912	1.38655	0.0297209	up	LOC_Os03g19090	35.6967	286.577	-3.00506	0	down
XLOC_000987	45.0001	149.459	-1.73175	0	down	osa-miR2919	17.672	6.75912	1.38655	0.0297209	up	LOC_Os04g39100	64.6554	209.219	-1.69417	1.38944e-12	down
XLOC_000987	45.0001	149.459	-1.73175	0	down	osa-miR2919	17.672	6.75912	1.38655	0.0297209	up	LOC_Os08g40940	35.9862	160.575	-2.15773	0	down
XLOC_000987	45.0001	149.459	-1.73175	0	down	osa-miR2919	17.672	6.75912	1.38655	0.0297209	up	LOC_Os11g34210	285.024	623.253	-1.12874	0	down
XLOC_000987	45.0001	149.459	-1.73175	0	down	osa-miR2919	17.672	6.75912	1.38655	0.0297209	up	LOC_Os06g23274	466.107	1292.36	-1.47127	0	down
XLOC_000987	45.0001	149.459	-1.73175	0	down	osa-miR2919	17.672	6.75912	1.38655	0.0297209	up	LOC_Os11g47574	44.5522	125.119	-1.48973	2.22045e-16	down
XLOC_000987	45.0001	149.459	-1.73175	0	down	osa-miR2919	17.672	6.75912	1.38655	0.0297209	up	LOC_Os01g17402	1.45662	15.8589	-3.44459	2.96792e-07	down
XLOC_000987	45.0001	149.459	-1.73175	0	down	osa-miR2919	17.672	6.75912	1.38655	0.0297209	up	LOC_Os04g57800	51.2373	164.523	-1.68302	2.53534e-10	down
XLOC_000987	45.0001	149.459	-1.73175	0	down	osa-miR2919	17.672	6.75912	1.38655	0.0297209	up	LOC_Os04g57800	51.2373	164.523	-1.68302	2.53534e-10	down
XLOC_000987	45.0001	149.459	-1.73175	0	down	osa-miR2919	17.672	6.75912	1.38655	0.0297209	up	LOC_Os04g57800	51.2373	164.523	-1.68302	2.53534e-10	down
XLOC_000987	45.0001	149.459	-1.73175	0	down	osa-miR2919	17.672	6.75912	1.38655	0.0297209	up	LOC_Os03g56050	2.5708	21.5407	-3.06677	0.000435211	down
XLOC_000987	45.0001	149.459	-1.73175	0	down	osa-miR2919	17.672	6.75912	1.38655	0.0297209	up	LOC_Os09g02250	13.3941	136.368	-3.34783	0	down
XLOC_000987	45.0001	149.459	-1.73175	0	down	osa-miR2919	17.672	6.75912	1.38655	0.0297209	up	LOC_Os09g02250	13.3941	136.368	-3.34783	0	down
XLOC_000987	45.0001	149.459	-1.73175	0	down	osa-miR2919	17.672	6.75912	1.38655	0.0297209	up	LOC_Os09g02250	13.3941	136.368	-3.34783	0	down
XLOC_000987	45.0001	149.459	-1.73175	0	down	osa-miR2919	17.672	6.75912	1.38655	0.0297209	up	LOC_Os10g31930	3.22673	71.0508	-4.46071	0	down
XLOC_000987	45.0001	149.459	-1.73175	0	down	osa-miR2919	17.672	6.75912	1.38655	0.0297209	up	LOC_Os02g54830	12.0244	104.043	-3.11314	0	down
XLOC_000987	45.0001	149.459	-1.73175	0	down	osa-miR2919	17.672	6.75912	1.38655	0.0297209	up	LOC_Os02g54830	12.0244	104.043	-3.11314	0	down
XLOC_000987	45.0001	149.459	-1.73175	0	down	osa-miR2919	17.672	6.75912	1.38655	0.0297209	up	LOC_Os07g42860	42.7821	161.916	-1.92017	0	down
XLOC_000987	45.0001	149.459	-1.73175	0	down	osa-miR2919	17.672	6.75912	1.38655	0.0297209	up	LOC_Os07g42860	42.7821	161.916	-1.92017	0	down
XLOC_000987	45.0001	149.459	-1.73175	0	down	osa-miR2919	17.672	6.75912	1.38655	0.0297209	up	LOC_Os02g25020	4.05637	14.3378	-1.82156	0.0042416	down
XLOC_000987	45.0001	149.459	-1.73175	0	down	osa-miR2919	17.672	6.75912	1.38655	0.0297209	up	LOC_Os03g47140	64.8821	155.222	-1.25844	3.51643e-11	down
XLOC_000987	45.0001	149.459	-1.73175	0	down	osa-miR2919	17.672	6.75912	1.38655	0.0297209	up	LOC_Os03g14250	1351.5	7681.51	-2.50683	0	down
XLOC_000987	45.0001	149.459	-1.73175	0	down	osa-miR2919	17.672	6.75912	1.38655	0.0297209	up	LOC_Os03g14250	1351.5	7681.51	-2.50683	0	down
XLOC_000987	45.0001	149.459	-1.73175	0	down	osa-miR2919	17.672	6.75912	1.38655	0.0297209	up	LOC_Os02g43740	131.139	650.722	-2.31095	0	down
XLOC_000987	45.0001	149.459	-1.73175	0	down	osa-miR2919	17.672	6.75912	1.38655	0.0297209	up	LOC_Os06g14370	507.94	1080.39	-1.08883	0	down
XLOC_000987	45.0001	149.459	-1.73175	0	down	osa-miR2919	17.672	6.75912	1.38655	0.0297209	up	LOC_Os03g06680	357.464	812.729	-1.18497	0	down
XLOC_000987	45.0001	149.459	-1.73175	0	down	osa-miR2919	17.672	6.75912	1.38655	0.0297209	up	LOC_Os01g21960	40.3561	341.424	-3.08071	0	down
XLOC_000987	45.0001	149.459	-1.73175	0	down	osa-miR2919	17.672	6.75912	1.38655	0.0297209	up	LOC_Os03g43650	22.4763	85.2696	-1.92363	7.7568e-12	down
XLOC_000987	45.0001	149.459	-1.73175	0	down	osa-miR2919	17.672	6.75912	1.38655	0.0297209	up	LOC_Os01g65480	555.024	1379.07	-1.31307	0	down
XLOC_000987	45.0001	149.459	-1.73175	0	down	osa-miR2919	17.672	6.75912	1.38655	0.0297209	up	LOC_Os01g65480	555.024	1379.07	-1.31307	0	down
XLOC_000987	45.0001	149.459	-1.73175	0	down	osa-miR2919	17.672	6.75912	1.38655	0.0297209	up	LOC_Os10g39500	96.6862	245.911	-1.34675	0	down
XLOC_000987	45.0001	149.459	-1.73175	0	down	osa-miR2919	17.672	6.75912	1.38655	0.0297209	up	LOC_Os10g39500	96.6862	245.911	-1.34675	0	down
XLOC_000987	45.0001	149.459	-1.73175	0	down	osa-miR2919	17.672	6.75912	1.38655	0.0297209	up	LOC_Os02g04540	0.742786	43.7839	-5.88131	0	down
XLOC_000987	45.0001	149.459	-1.73175	0	down	osa-miR2919	17.672	6.75912	1.38655	0.0297209	up	LOC_Os09g25850	272.098	650.81	-1.25811	0	down
XLOC_000987	45.0001	149.459	-1.73175	0	down	osa-miR2919	17.672	6.75912	1.38655	0.0297209	up	LOC_Os04g45020	77.4805	269.29	-1.79726	0	down
XLOC_000987	45.0001	149.459	-1.73175	0	down	osa-miR2919	17.672	6.75912	1.38655	0.0297209	up	LOC_Os03g24940	203.512	947.018	-2.21828	0	down
XLOC_000987	45.0001	149.459	-1.73175	0	down	osa-miR2919	17.672	6.75912	1.38655	0.0297209	up	LOC_Os04g51710	450.509	946.016	-1.07031	0	down
XLOC_000987	45.0001	149.459	-1.73175	0	down	osa-miR2919	17.672	6.75912	1.38655	0.0297209	up	LOC_Os04g51710	450.509	946.016	-1.07031	0	down
XLOC_000987	45.0001	149.459	-1.73175	0	down	osa-miR2919	17.672	6.75912	1.38655	0.0297209	up	LOC_Os01g68598	9.93578	101.261	-3.3493	0	down
XLOC_000987	45.0001	149.459	-1.73175	0	down	osa-miR2919	17.672	6.75912	1.38655	0.0297209	up	LOC_Os01g44110	120.253	1013.05	-3.07456	0	down
XLOC_000987	45.0001	149.459	-1.73175	0	down	osa-miR2919	17.672	6.75912	1.38655	0.0297209	up	LOC_Os06g43220	8.85056	73.9937	-3.06356	4.62629e-10	down
XLOC_000987	45.0001	149.459	-1.73175	0	down	osa-miR2919	17.672	6.75912	1.38655	0.0297209	up	LOC_Os01g68570	41.5761	212.23	-2.3518	0	down
XLOC_000987	45.0001	149.459	-1.73175	0	down	osa-miR2919	17.672	6.75912	1.38655	0.0297209	up	LOC_Os06g17500	7.91008	35.9002	-2.18223	4.79685e-05	down
XLOC_000987	45.0001	149.459	-1.73175	0	down	osa-miR2919	17.672	6.75912	1.38655	0.0297209	up	LOC_Os04g51340	16.3653	425.71	-4.70116	0	down
XLOC_000987	45.0001	149.459	-1.73175	0	down	osa-miR2919	17.672	6.75912	1.38655	0.0297209	up	LOC_Os12g43940	25.8188	205.809	-2.99481	0	down
XLOC_000987	45.0001	149.459	-1.73175	0	down	osa-miR2919	17.672	6.75912	1.38655	0.0297209	up	LOC_Os03g49610	162.326	2016.64	-3.63499	0	down
XLOC_000987	45.0001	149.459	-1.73175	0	down	osa-miR2919	17.672	6.75912	1.38655	0.0297209	up	LOC_Os04g49060	147.899	430.207	-1.54041	0	down
XLOC_000987	45.0001	149.459	-1.73175	0	down	osa-miR2919	17.672	6.75912	1.38655	0.0297209	up	LOC_Os05g26630	63.4254	130.707	-1.04321	6.97135e-07	down
XLOC_000987	45.0001	149.459	-1.73175	0	down	osa-miR2919	17.672	6.75912	1.38655	0.0297209	up	LOC_Os04g05050	25.732	792.723	-4.94518	0	down
XLOC_000987	45.0001	149.459	-1.73175	0	down	osa-miR2919	17.672	6.75912	1.38655	0.0297209	up	LOC_Os08g28784	116.915	293.097	-1.32592	0	down
XLOC_000987	45.0001	149.459	-1.73175	0	down	osa-miR2919	17.672	6.75912	1.38655	0.0297209	up	LOC_Os02g47180	102.465	511.493	-2.31959	0	down
XLOC_000987	45.0001	149.459	-1.73175	0	down	osa-miR2919	17.672	6.75912	1.38655	0.0297209	up	LOC_Os12g39830	3.59813	131.833	-5.19532	0	down
XLOC_000987	45.0001	149.459	-1.73175	0	down	osa-miR2919	17.672	6.75912	1.38655	0.0297209	up	LOC_Os12g39830	3.59813	131.833	-5.19532	0	down
XLOC_000987	45.0001	149.459	-1.73175	0	down	osa-miR2919	17.672	6.75912	1.38655	0.0297209	up	LOC_Os01g68700	950.612	2149.92	-1.17735	0	down
XLOC_000987	45.0001	149.459	-1.73175	0	down	osa-miR2919	17.672	6.75912	1.38655	0.0297209	up	LOC_Os01g68700	950.612	2149.92	-1.17735	0	down
XLOC_000987	45.0001	149.459	-1.73175	0	down	osa-miR2919	17.672	6.75912	1.38655	0.0297209	up	LOC_Os02g40100	74.3356	881.427	-3.56771	0	down
XLOC_000987	45.0001	149.459	-1.73175	0	down	osa-miR2919	17.672	6.75912	1.38655	0.0297209	up	LOC_Os02g58214	219.38	559.498	-1.3507	0	down
XLOC_000987	45.0001	149.459	-1.73175	0	down	osa-miR2919	17.672	6.75912	1.38655	0.0297209	up	LOC_Os11g32500	611.905	1350.36	-1.14197	0.00921899	down
XLOC_000987	45.0001	149.459	-1.73175	0	down	osa-miR2919	17.672	6.75912	1.38655	0.0297209	up	LOC_Os08g29200	32.0696	885.209	-4.78674	0	down
XLOC_000987	45.0001	149.459	-1.73175	0	down	osa-miR2919	17.672	6.75912	1.38655	0.0297209	up	LOC_Os03g10680	24.3283	137.288	-2.4965	0	down
XLOC_000987	45.0001	149.459	-1.73175	0	down	osa-miR2919	17.672	6.75912	1.38655	0.0297209	up	LOC_Os09g23740	771.085	2341.49	-1.60246	0	down
XLOC_000987	45.0001	149.459	-1.73175	0	down	osa-miR2919	17.672	6.75912	1.38655	0.0297209	up	LOC_Os12g08200	2.59975	42.5454	-4.03256	0	down
XLOC_000987	45.0001	149.459	-1.73175	0	down	osa-miR2919	17.672	6.75912	1.38655	0.0297209	up	LOC_Os12g08200	2.59975	42.5454	-4.03256	0	down
XLOC_000987	45.0001	149.459	-1.73175	0	down	osa-miR2919	17.672	6.75912	1.38655	0.0297209	up	LOC_Os04g57970	118	251.209	-1.0901	3.76979e-08	down
XLOC_000987	45.0001	149.459	-1.73175	0	down	osa-miR2919	17.672	6.75912	1.38655	0.0297209	up	LOC_Os05g04820	92.3502	1489.17	-4.01125	0	down
XLOC_000987	45.0001	149.459	-1.73175	0	down	osa-miR2919	17.672	6.75912	1.38655	0.0297209	up	LOC_Os05g04820	92.3502	1489.17	-4.01125	0	down
XLOC_000987	45.0001	149.459	-1.73175	0	down	osa-miR2919	17.672	6.75912	1.38655	0.0297209	up	LOC_Os01g25540	508.871	1020.83	-1.00438	0	down
XLOC_000987	45.0001	149.459	-1.73175	0	down	osa-miR2919	17.672	6.75912	1.38655	0.0297209	up	LOC_Os01g25540	508.871	1020.83	-1.00438	0	down
XLOC_000987	45.0001	149.459	-1.73175	0	down	osa-miR2919	17.672	6.75912	1.38655	0.0297209	up	LOC_Os01g55370	50.6682	279.368	-2.46301	0	down
XLOC_000987	45.0001	149.459	-1.73175	0	down	osa-miR2919	17.672	6.75912	1.38655	0.0297209	up	LOC_Os01g55370	50.6682	279.368	-2.46301	0	down
XLOC_000987	45.0001	149.459	-1.73175	0	down	osa-miR2919	17.672	6.75912	1.38655	0.0297209	up	LOC_Os06g14810	55.9207	314.909	-2.49348	0	down
XLOC_000987	45.0001	149.459	-1.73175	0	down	osa-miR2919	17.672	6.75912	1.38655	0.0297209	up	LOC_Os06g14810	55.9207	314.909	-2.49348	0	down
XLOC_000987	45.0001	149.459	-1.73175	0	down	osa-miR2919	17.672	6.75912	1.38655	0.0297209	up	LOC_Os02g56480	77.8808	196.996	-1.33883	0.00482069	down
XLOC_000987	45.0001	149.459	-1.73175	0	down	osa-miR2919	17.672	6.75912	1.38655	0.0297209	up	LOC_Os01g02890	127.111	440.557	-1.79324	0	down
XLOC_000987	45.0001	149.459	-1.73175	0	down	osa-miR2919	17.672	6.75912	1.38655	0.0297209	up	LOC_Os08g40060	1.42767	53.7268	-5.23391	2.60791e-12	down
XLOC_000987	45.0001	149.459	-1.73175	0	down	osa-miR2919	17.672	6.75912	1.38655	0.0297209	up	LOC_Os04g56680	0	18.7035	-20	0.0161964	down
XLOC_000987	45.0001	149.459	-1.73175	0	down	osa-miR2919	17.672	6.75912	1.38655	0.0297209	up	LOC_Os04g56680	0	18.7035	-20	0.0161964	down
XLOC_000987	45.0001	149.459	-1.73175	0	down	osa-miR2919	17.672	6.75912	1.38655	0.0297209	up	LOC_Os12g34510	154.864	722.31	-2.22162	0	down
XLOC_000987	45.0001	149.459	-1.73175	0	down	osa-miR2919	17.672	6.75912	1.38655	0.0297209	up	LOC_Os08g02440	0.342442	37.3325	-6.76843	2.44249e-14	down
XLOC_000987	45.0001	149.459	-1.73175	0	down	osa-miR2919	17.672	6.75912	1.38655	0.0297209	up	LOC_Os07g30690	9.8539	74.121	-2.91111	0	down
XLOC_000987	45.0001	149.459	-1.73175	0	down	osa-miR2919	17.672	6.75912	1.38655	0.0297209	up	LOC_Os06g44810	10.1095	59.3175	-2.55275	1.56106e-11	down
XLOC_000987	45.0001	149.459	-1.73175	0	down	osa-miR2919	17.672	6.75912	1.38655	0.0297209	up	LOC_Os03g12250	62.0846	1062.78	-4.09746	0	down
XLOC_000987	45.0001	149.459	-1.73175	0	down	osa-miR2919	17.672	6.75912	1.38655	0.0297209	up	LOC_Os03g12250	62.0846	1062.78	-4.09746	0	down
XLOC_000987	45.0001	149.459	-1.73175	0	down	osa-miR2919	17.672	6.75912	1.38655	0.0297209	up	LOC_Os01g47470	19.8186	151.924	-2.93842	0	down
XLOC_000987	45.0001	149.459	-1.73175	0	down	osa-miR2919	17.672	6.75912	1.38655	0.0297209	up	LOC_Os02g07480	168.277	491.115	-1.54522	0	down
XLOC_000987	45.0001	149.459	-1.73175	0	down	osa-miR2919	17.672	6.75912	1.38655	0.0297209	up	LOC_Os02g07480	168.277	491.115	-1.54522	0	down
XLOC_000987	45.0001	149.459	-1.73175	0	down	osa-miR2919	17.672	6.75912	1.38655	0.0297209	up	LOC_Os04g50176	0.713835	8.72264	-3.6111	0.00132739	down
XLOC_000987	45.0001	149.459	-1.73175	0	down	osa-miR2919	17.672	6.75912	1.38655	0.0297209	up	LOC_Os07g40480	94.2701	533.673	-2.50108	0	down
XLOC_000987	45.0001	149.459	-1.73175	0	down	osa-miR2919	17.672	6.75912	1.38655	0.0297209	up	LOC_Os07g40480	94.2701	533.673	-2.50108	0	down
XLOC_000987	45.0001	149.459	-1.73175	0	down	osa-miR2919	17.672	6.75912	1.38655	0.0297209	up	LOC_Os05g39850	13.3652	690.219	-5.6905	0	down
XLOC_000987	45.0001	149.459	-1.73175	0	down	osa-miR2919	17.672	6.75912	1.38655	0.0297209	up	LOC_Os01g15480	74.2827	505.988	-2.768	0	down
XLOC_000987	45.0001	149.459	-1.73175	0	down	osa-miR2919	17.672	6.75912	1.38655	0.0297209	up	LOC_Os08g14460	316.81	988.389	-1.64146	0	down
XLOC_000987	45.0001	149.459	-1.73175	0	down	osa-miR2919	17.672	6.75912	1.38655	0.0297209	up	LOC_Os08g36250	35.4411	91.7177	-1.37178	0.000229691	down
XLOC_000987	45.0001	149.459	-1.73175	0	down	osa-miR2919	17.672	6.75912	1.38655	0.0297209	up	LOC_Os05g07764	10.423	218.555	-4.39016	0	down
XLOC_000987	45.0001	149.459	-1.73175	0	down	osa-miR2919	17.672	6.75912	1.38655	0.0297209	up	LOC_Os07g48370	111.325	714.184	-2.68151	0	down
XLOC_000987	45.0001	149.459	-1.73175	0	down	osa-miR2919	17.672	6.75912	1.38655	0.0297209	up	LOC_Os07g48370	111.325	714.184	-2.68151	0	down
XLOC_000987	45.0001	149.459	-1.73175	0	down	osa-miR2919	17.672	6.75912	1.38655	0.0297209	up	LOC_Os07g48370	111.325	714.184	-2.68151	0	down
XLOC_000987	45.0001	149.459	-1.73175	0	down	osa-miR2919	17.672	6.75912	1.38655	0.0297209	up	LOC_Os03g46920	5.05475	394.065	-6.28465	0	down
XLOC_000987	45.0001	149.459	-1.73175	0	down	osa-miR2919	17.672	6.75912	1.38655	0.0297209	up	LOC_Os03g46920	5.05475	394.065	-6.28465	0	down
XLOC_000987	45.0001	149.459	-1.73175	0	down	osa-miR2919	17.672	6.75912	1.38655	0.0297209	up	LOC_Os04g48760	3.99847	187.271	-5.54953	0	down
XLOC_000987	45.0001	149.459	-1.73175	0	down	osa-miR2919	17.672	6.75912	1.38655	0.0297209	up	LOC_Os01g66590	11.624	48.9895	-2.07536	2.78189e-12	down
XLOC_000987	45.0001	149.459	-1.73175	0	down	osa-miR2919	17.672	6.75912	1.38655	0.0297209	up	LOC_Os01g66590	11.624	48.9895	-2.07536	2.78189e-12	down
XLOC_000987	45.0001	149.459	-1.73175	0	down	osa-miR2919	17.672	6.75912	1.38655	0.0297209	up	LOC_Os04g58960	126.456	677.882	-2.4224	0	down
XLOC_000987	45.0001	149.459	-1.73175	0	down	osa-miR2919	17.672	6.75912	1.38655	0.0297209	up	LOC_Os04g58960	126.456	677.882	-2.4224	0	down
XLOC_000987	45.0001	149.459	-1.73175	0	down	osa-miR2919	17.672	6.75912	1.38655	0.0297209	up	LOC_Os04g31460	3.34254	42.2638	-3.66041	6.94678e-12	down
XLOC_000987	45.0001	149.459	-1.73175	0	down	osa-miR2919	17.672	6.75912	1.38655	0.0297209	up	LOC_Os06g15820	145.025	356.65	-1.29821	0	down
XLOC_000987	45.0001	149.459	-1.73175	0	down	osa-miR2919	17.672	6.75912	1.38655	0.0297209	up	LOC_Os01g39830	216.163	1066.27	-2.30238	0	down
XLOC_000987	45.0001	149.459	-1.73175	0	down	osa-miR2919	17.672	6.75912	1.38655	0.0297209	up	LOC_Os11g47730	76.3613	154.294	-1.01477	1.38779e-08	down
XLOC_000987	45.0001	149.459	-1.73175	0	down	osa-miR2919	17.672	6.75912	1.38655	0.0297209	up	LOC_Os11g47730	76.3613	154.294	-1.01477	1.38779e-08	down
XLOC_000987	45.0001	149.459	-1.73175	0	down	osa-miR2919	17.672	6.75912	1.38655	0.0297209	up	LOC_Os11g47730	76.3613	154.294	-1.01477	1.38779e-08	down
XLOC_000987	45.0001	149.459	-1.73175	0	down	osa-miR2919	17.672	6.75912	1.38655	0.0297209	up	LOC_Os11g12620	22.674	157.586	-2.79703	0	down
XLOC_000987	45.0001	149.459	-1.73175	0	down	osa-miR2919	17.672	6.75912	1.38655	0.0297209	up	LOC_Os11g12620	22.674	157.586	-2.79703	0	down
XLOC_026686	22.0669	302.952	-3.77913	0	down	osa-miR2919	17.672	6.75912	1.38655	0.0297209	up	LOC_Os07g05190	68.8276	1310.22	-4.25067	0	down
XLOC_026686	22.0669	302.952	-3.77913	0	down	osa-miR2919	17.672	6.75912	1.38655	0.0297209	up	LOC_Os07g05190	68.8276	1310.22	-4.25067	0	down
XLOC_026686	22.0669	302.952	-3.77913	0	down	osa-miR2919	17.672	6.75912	1.38655	0.0297209	up	LOC_Os10g20510	59.1185	168.088	-1.50753	0	down
XLOC_026686	22.0669	302.952	-3.77913	0	down	osa-miR2919	17.672	6.75912	1.38655	0.0297209	up	LOC_Os12g36170	28.5873	106.862	-1.90231	3.33067e-16	down
XLOC_026686	22.0669	302.952	-3.77913	0	down	osa-miR2919	17.672	6.75912	1.38655	0.0297209	up	LOC_Os12g36170	28.5873	106.862	-1.90231	3.33067e-16	down
XLOC_026686	22.0669	302.952	-3.77913	0	down	osa-miR2919	17.672	6.75912	1.38655	0.0297209	up	LOC_Os09g37270	130.401	335.121	-1.36173	0	down
XLOC_026686	22.0669	302.952	-3.77913	0	down	osa-miR2919	17.672	6.75912	1.38655	0.0297209	up	LOC_Os06g43600	1.11418	84.9709	-6.25292	0	down
XLOC_026686	22.0669	302.952	-3.77913	0	down	osa-miR2919	17.672	6.75912	1.38655	0.0297209	up	LOC_Os11g06910	342.3	1360.8	-1.99112	0	down
XLOC_026686	22.0669	302.952	-3.77913	0	down	osa-miR2919	17.672	6.75912	1.38655	0.0297209	up	LOC_Os04g44850	55.2647	546.086	-3.3047	0	down
XLOC_026686	22.0669	302.952	-3.77913	0	down	osa-miR2919	17.672	6.75912	1.38655	0.0297209	up	LOC_Os04g44850	55.2647	546.086	-3.3047	0	down
XLOC_026686	22.0669	302.952	-3.77913	0	down	osa-miR2919	17.672	6.75912	1.38655	0.0297209	up	LOC_Os06g04850	2.91324	95.2815	-5.0315	0	down
XLOC_026686	22.0669	302.952	-3.77913	0	down	osa-miR2919	17.672	6.75912	1.38655	0.0297209	up	LOC_Os03g59200	36.3866	264.18	-2.86005	0	down
XLOC_026686	22.0669	302.952	-3.77913	0	down	osa-miR2919	17.672	6.75912	1.38655	0.0297209	up	LOC_Os11g35030	71.9096	172.884	-1.26555	1.43219e-14	down
XLOC_026686	22.0669	302.952	-3.77913	0	down	osa-miR2919	17.672	6.75912	1.38655	0.0297209	up	LOC_Os05g50560	297.439	1189.41	-1.99958	0	down
XLOC_026686	22.0669	302.952	-3.77913	0	down	osa-miR2919	17.672	6.75912	1.38655	0.0297209	up	LOC_Os04g59020	4.68335	24.9962	-2.4161	1.03961e-06	down
XLOC_026686	22.0669	302.952	-3.77913	0	down	osa-miR2919	17.672	6.75912	1.38655	0.0297209	up	LOC_Os04g35080	184.662	837.362	-2.18096	0	down
XLOC_026686	22.0669	302.952	-3.77913	0	down	osa-miR2919	17.672	6.75912	1.38655	0.0297209	up	LOC_Os04g35080	184.662	837.362	-2.18096	0	down
XLOC_026686	22.0669	302.952	-3.77913	0	down	osa-miR2919	17.672	6.75912	1.38655	0.0297209	up	LOC_Os09g02650	1223.16	3957	-1.69379	0	down
XLOC_026686	22.0669	302.952	-3.77913	0	down	osa-miR2919	17.672	6.75912	1.38655	0.0297209	up	LOC_Os09g02650	1223.16	3957	-1.69379	0	down
XLOC_026686	22.0669	302.952	-3.77913	0	down	osa-miR2919	17.672	6.75912	1.38655	0.0297209	up	LOC_Os12g37840	399.19	2042.6	-2.35526	0	down
XLOC_026686	22.0669	302.952	-3.77913	0	down	osa-miR2919	17.672	6.75912	1.38655	0.0297209	up	LOC_Os12g37840	399.19	2042.6	-2.35526	0	down
XLOC_026686	22.0669	302.952	-3.77913	0	down	osa-miR2919	17.672	6.75912	1.38655	0.0297209	up	LOC_Os02g57140	77.167	826.863	-3.42159	0	down
XLOC_026686	22.0669	302.952	-3.77913	0	down	osa-miR2919	17.672	6.75912	1.38655	0.0297209	up	LOC_Os02g57140	77.167	826.863	-3.42159	0	down
XLOC_026686	22.0669	302.952	-3.77913	0	down	osa-miR2919	17.672	6.75912	1.38655	0.0297209	up	LOC_Os02g57140	77.167	826.863	-3.42159	0	down
XLOC_026686	22.0669	302.952	-3.77913	0	down	osa-miR2919	17.672	6.75912	1.38655	0.0297209	up	LOC_Os02g03790	86.2202	400.338	-2.21512	0	down
XLOC_026686	22.0669	302.952	-3.77913	0	down	osa-miR2919	17.672	6.75912	1.38655	0.0297209	up	LOC_Os08g06380	277.621	6009.24	-4.436	0	down
XLOC_026686	22.0669	302.952	-3.77913	0	down	osa-miR2919	17.672	6.75912	1.38655	0.0297209	up	LOC_Os08g06380	277.621	6009.24	-4.436	0	down
XLOC_026686	22.0669	302.952	-3.77913	0	down	osa-miR2919	17.672	6.75912	1.38655	0.0297209	up	LOC_Os07g46490	195.789	546.151	-1.48	0	down
XLOC_026686	22.0669	302.952	-3.77913	0	down	osa-miR2919	17.672	6.75912	1.38655	0.0297209	up	LOC_Os07g46490	195.789	546.151	-1.48	0	down
XLOC_026686	22.0669	302.952	-3.77913	0	down	osa-miR2919	17.672	6.75912	1.38655	0.0297209	up	LOC_Os11g22960	6.79591	57.19	-3.07302	1.23941e-09	down
XLOC_026686	22.0669	302.952	-3.77913	0	down	osa-miR2919	17.672	6.75912	1.38655	0.0297209	up	LOC_Os09g32010	90.4792	465.913	-2.3644	0	down
XLOC_026686	22.0669	302.952	-3.77913	0	down	osa-miR2919	17.672	6.75912	1.38655	0.0297209	up	LOC_Os06g45370	208.335	458.851	-1.13912	0	down
XLOC_026686	22.0669	302.952	-3.77913	0	down	osa-miR2919	17.672	6.75912	1.38655	0.0297209	up	LOC_Os01g12440	40.0426	169.911	-2.08517	0	down
XLOC_026686	22.0669	302.952	-3.77913	0	down	osa-miR2919	17.672	6.75912	1.38655	0.0297209	up	LOC_Os01g12440	40.0426	169.911	-2.08517	0	down
XLOC_026686	22.0669	302.952	-3.77913	0	down	osa-miR2919	17.672	6.75912	1.38655	0.0297209	up	LOC_Os01g12440	40.0426	169.911	-2.08517	0	down
XLOC_026686	22.0669	302.952	-3.77913	0	down	osa-miR2919	17.672	6.75912	1.38655	0.0297209	up	LOC_Os05g32200	6.05312	29.0584	-2.26321	0.000487607	down
XLOC_026686	22.0669	302.952	-3.77913	0	down	osa-miR2919	17.672	6.75912	1.38655	0.0297209	up	LOC_Os09g28390	6.16893	92.1037	-3.90017	0	down
XLOC_026686	22.0669	302.952	-3.77913	0	down	osa-miR2919	17.672	6.75912	1.38655	0.0297209	up	LOC_Os09g28390	6.16893	92.1037	-3.90017	0	down
XLOC_026686	22.0669	302.952	-3.77913	0	down	osa-miR2919	17.672	6.75912	1.38655	0.0297209	up	LOC_Os04g55100	1.82801	43.7027	-4.57937	0	down
XLOC_026686	22.0669	302.952	-3.77913	0	down	osa-miR2919	17.672	6.75912	1.38655	0.0297209	up	LOC_Os05g37930	400.01	1346.07	-1.75064	0	down
XLOC_026686	22.0669	302.952	-3.77913	0	down	osa-miR2919	17.672	6.75912	1.38655	0.0297209	up	LOC_Os06g33320	225.886	509.867	-1.17452	0	down
XLOC_026686	22.0669	302.952	-3.77913	0	down	osa-miR2919	17.672	6.75912	1.38655	0.0297209	up	LOC_Os06g09230	149.019	337.66	-1.18008	0	down
XLOC_026686	22.0669	302.952	-3.77913	0	down	osa-miR2919	17.672	6.75912	1.38655	0.0297209	up	LOC_Os06g02370	1642.89	3702.52	-1.17228	0	down
XLOC_026686	22.0669	302.952	-3.77913	0	down	osa-miR2919	17.672	6.75912	1.38655	0.0297209	up	LOC_Os06g02370	1642.89	3702.52	-1.17228	0	down
XLOC_026686	22.0669	302.952	-3.77913	0	down	osa-miR2919	17.672	6.75912	1.38655	0.0297209	up	LOC_Os06g02370	1642.89	3702.52	-1.17228	0	down
XLOC_026686	22.0669	302.952	-3.77913	0	down	osa-miR2919	17.672	6.75912	1.38655	0.0297209	up	LOC_Os03g19090	35.6967	286.577	-3.00506	0	down
XLOC_026686	22.0669	302.952	-3.77913	0	down	osa-miR2919	17.672	6.75912	1.38655	0.0297209	up	LOC_Os04g39100	64.6554	209.219	-1.69417	1.38944e-12	down
XLOC_026686	22.0669	302.952	-3.77913	0	down	osa-miR2919	17.672	6.75912	1.38655	0.0297209	up	LOC_Os08g40940	35.9862	160.575	-2.15773	0	down
XLOC_026686	22.0669	302.952	-3.77913	0	down	osa-miR2919	17.672	6.75912	1.38655	0.0297209	up	LOC_Os11g34210	285.024	623.253	-1.12874	0	down
XLOC_026686	22.0669	302.952	-3.77913	0	down	osa-miR2919	17.672	6.75912	1.38655	0.0297209	up	LOC_Os06g23274	466.107	1292.36	-1.47127	0	down
XLOC_026686	22.0669	302.952	-3.77913	0	down	osa-miR2919	17.672	6.75912	1.38655	0.0297209	up	LOC_Os11g47574	44.5522	125.119	-1.48973	2.22045e-16	down
XLOC_026686	22.0669	302.952	-3.77913	0	down	osa-miR2919	17.672	6.75912	1.38655	0.0297209	up	LOC_Os01g17402	1.45662	15.8589	-3.44459	2.96792e-07	down
XLOC_026686	22.0669	302.952	-3.77913	0	down	osa-miR2919	17.672	6.75912	1.38655	0.0297209	up	LOC_Os04g57800	51.2373	164.523	-1.68302	2.53534e-10	down
XLOC_026686	22.0669	302.952	-3.77913	0	down	osa-miR2919	17.672	6.75912	1.38655	0.0297209	up	LOC_Os04g57800	51.2373	164.523	-1.68302	2.53534e-10	down
XLOC_026686	22.0669	302.952	-3.77913	0	down	osa-miR2919	17.672	6.75912	1.38655	0.0297209	up	LOC_Os04g57800	51.2373	164.523	-1.68302	2.53534e-10	down
XLOC_026686	22.0669	302.952	-3.77913	0	down	osa-miR2919	17.672	6.75912	1.38655	0.0297209	up	LOC_Os03g56050	2.5708	21.5407	-3.06677	0.000435211	down
XLOC_026686	22.0669	302.952	-3.77913	0	down	osa-miR2919	17.672	6.75912	1.38655	0.0297209	up	LOC_Os09g02250	13.3941	136.368	-3.34783	0	down
XLOC_026686	22.0669	302.952	-3.77913	0	down	osa-miR2919	17.672	6.75912	1.38655	0.0297209	up	LOC_Os09g02250	13.3941	136.368	-3.34783	0	down
XLOC_026686	22.0669	302.952	-3.77913	0	down	osa-miR2919	17.672	6.75912	1.38655	0.0297209	up	LOC_Os09g02250	13.3941	136.368	-3.34783	0	down
XLOC_026686	22.0669	302.952	-3.77913	0	down	osa-miR2919	17.672	6.75912	1.38655	0.0297209	up	LOC_Os10g31930	3.22673	71.0508	-4.46071	0	down
XLOC_026686	22.0669	302.952	-3.77913	0	down	osa-miR2919	17.672	6.75912	1.38655	0.0297209	up	LOC_Os02g54830	12.0244	104.043	-3.11314	0	down
XLOC_026686	22.0669	302.952	-3.77913	0	down	osa-miR2919	17.672	6.75912	1.38655	0.0297209	up	LOC_Os02g54830	12.0244	104.043	-3.11314	0	down
XLOC_026686	22.0669	302.952	-3.77913	0	down	osa-miR2919	17.672	6.75912	1.38655	0.0297209	up	LOC_Os07g42860	42.7821	161.916	-1.92017	0	down
XLOC_026686	22.0669	302.952	-3.77913	0	down	osa-miR2919	17.672	6.75912	1.38655	0.0297209	up	LOC_Os07g42860	42.7821	161.916	-1.92017	0	down
XLOC_026686	22.0669	302.952	-3.77913	0	down	osa-miR2919	17.672	6.75912	1.38655	0.0297209	up	LOC_Os02g25020	4.05637	14.3378	-1.82156	0.0042416	down
XLOC_026686	22.0669	302.952	-3.77913	0	down	osa-miR2919	17.672	6.75912	1.38655	0.0297209	up	LOC_Os03g47140	64.8821	155.222	-1.25844	3.51643e-11	down
XLOC_026686	22.0669	302.952	-3.77913	0	down	osa-miR2919	17.672	6.75912	1.38655	0.0297209	up	LOC_Os03g14250	1351.5	7681.51	-2.50683	0	down
XLOC_026686	22.0669	302.952	-3.77913	0	down	osa-miR2919	17.672	6.75912	1.38655	0.0297209	up	LOC_Os03g14250	1351.5	7681.51	-2.50683	0	down
XLOC_026686	22.0669	302.952	-3.77913	0	down	osa-miR2919	17.672	6.75912	1.38655	0.0297209	up	LOC_Os02g43740	131.139	650.722	-2.31095	0	down
XLOC_026686	22.0669	302.952	-3.77913	0	down	osa-miR2919	17.672	6.75912	1.38655	0.0297209	up	LOC_Os06g14370	507.94	1080.39	-1.08883	0	down
XLOC_026686	22.0669	302.952	-3.77913	0	down	osa-miR2919	17.672	6.75912	1.38655	0.0297209	up	LOC_Os03g06680	357.464	812.729	-1.18497	0	down
XLOC_026686	22.0669	302.952	-3.77913	0	down	osa-miR2919	17.672	6.75912	1.38655	0.0297209	up	LOC_Os01g21960	40.3561	341.424	-3.08071	0	down
XLOC_026686	22.0669	302.952	-3.77913	0	down	osa-miR2919	17.672	6.75912	1.38655	0.0297209	up	LOC_Os03g43650	22.4763	85.2696	-1.92363	7.7568e-12	down
XLOC_026686	22.0669	302.952	-3.77913	0	down	osa-miR2919	17.672	6.75912	1.38655	0.0297209	up	LOC_Os01g65480	555.024	1379.07	-1.31307	0	down
XLOC_026686	22.0669	302.952	-3.77913	0	down	osa-miR2919	17.672	6.75912	1.38655	0.0297209	up	LOC_Os01g65480	555.024	1379.07	-1.31307	0	down
XLOC_026686	22.0669	302.952	-3.77913	0	down	osa-miR2919	17.672	6.75912	1.38655	0.0297209	up	LOC_Os10g39500	96.6862	245.911	-1.34675	0	down
XLOC_026686	22.0669	302.952	-3.77913	0	down	osa-miR2919	17.672	6.75912	1.38655	0.0297209	up	LOC_Os10g39500	96.6862	245.911	-1.34675	0	down
XLOC_026686	22.0669	302.952	-3.77913	0	down	osa-miR2919	17.672	6.75912	1.38655	0.0297209	up	LOC_Os02g04540	0.742786	43.7839	-5.88131	0	down
XLOC_026686	22.0669	302.952	-3.77913	0	down	osa-miR2919	17.672	6.75912	1.38655	0.0297209	up	LOC_Os09g25850	272.098	650.81	-1.25811	0	down
XLOC_026686	22.0669	302.952	-3.77913	0	down	osa-miR2919	17.672	6.75912	1.38655	0.0297209	up	LOC_Os04g45020	77.4805	269.29	-1.79726	0	down
XLOC_026686	22.0669	302.952	-3.77913	0	down	osa-miR2919	17.672	6.75912	1.38655	0.0297209	up	LOC_Os03g24940	203.512	947.018	-2.21828	0	down
XLOC_026686	22.0669	302.952	-3.77913	0	down	osa-miR2919	17.672	6.75912	1.38655	0.0297209	up	LOC_Os04g51710	450.509	946.016	-1.07031	0	down
XLOC_026686	22.0669	302.952	-3.77913	0	down	osa-miR2919	17.672	6.75912	1.38655	0.0297209	up	LOC_Os04g51710	450.509	946.016	-1.07031	0	down
XLOC_026686	22.0669	302.952	-3.77913	0	down	osa-miR2919	17.672	6.75912	1.38655	0.0297209	up	LOC_Os01g68598	9.93578	101.261	-3.3493	0	down
XLOC_026686	22.0669	302.952	-3.77913	0	down	osa-miR2919	17.672	6.75912	1.38655	0.0297209	up	LOC_Os01g44110	120.253	1013.05	-3.07456	0	down
XLOC_026686	22.0669	302.952	-3.77913	0	down	osa-miR2919	17.672	6.75912	1.38655	0.0297209	up	LOC_Os06g43220	8.85056	73.9937	-3.06356	4.62629e-10	down
XLOC_026686	22.0669	302.952	-3.77913	0	down	osa-miR2919	17.672	6.75912	1.38655	0.0297209	up	LOC_Os01g68570	41.5761	212.23	-2.3518	0	down
XLOC_026686	22.0669	302.952	-3.77913	0	down	osa-miR2919	17.672	6.75912	1.38655	0.0297209	up	LOC_Os06g17500	7.91008	35.9002	-2.18223	4.79685e-05	down
XLOC_026686	22.0669	302.952	-3.77913	0	down	osa-miR2919	17.672	6.75912	1.38655	0.0297209	up	LOC_Os04g51340	16.3653	425.71	-4.70116	0	down
XLOC_026686	22.0669	302.952	-3.77913	0	down	osa-miR2919	17.672	6.75912	1.38655	0.0297209	up	LOC_Os12g43940	25.8188	205.809	-2.99481	0	down
XLOC_026686	22.0669	302.952	-3.77913	0	down	osa-miR2919	17.672	6.75912	1.38655	0.0297209	up	LOC_Os03g49610	162.326	2016.64	-3.63499	0	down
XLOC_026686	22.0669	302.952	-3.77913	0	down	osa-miR2919	17.672	6.75912	1.38655	0.0297209	up	LOC_Os04g49060	147.899	430.207	-1.54041	0	down
XLOC_026686	22.0669	302.952	-3.77913	0	down	osa-miR2919	17.672	6.75912	1.38655	0.0297209	up	LOC_Os05g26630	63.4254	130.707	-1.04321	6.97135e-07	down
XLOC_026686	22.0669	302.952	-3.77913	0	down	osa-miR2919	17.672	6.75912	1.38655	0.0297209	up	LOC_Os04g05050	25.732	792.723	-4.94518	0	down
XLOC_026686	22.0669	302.952	-3.77913	0	down	osa-miR2919	17.672	6.75912	1.38655	0.0297209	up	LOC_Os08g28784	116.915	293.097	-1.32592	0	down
XLOC_026686	22.0669	302.952	-3.77913	0	down	osa-miR2919	17.672	6.75912	1.38655	0.0297209	up	LOC_Os02g47180	102.465	511.493	-2.31959	0	down
XLOC_026686	22.0669	302.952	-3.77913	0	down	osa-miR2919	17.672	6.75912	1.38655	0.0297209	up	LOC_Os12g39830	3.59813	131.833	-5.19532	0	down
XLOC_026686	22.0669	302.952	-3.77913	0	down	osa-miR2919	17.672	6.75912	1.38655	0.0297209	up	LOC_Os12g39830	3.59813	131.833	-5.19532	0	down
XLOC_026686	22.0669	302.952	-3.77913	0	down	osa-miR2919	17.672	6.75912	1.38655	0.0297209	up	LOC_Os01g68700	950.612	2149.92	-1.17735	0	down
XLOC_026686	22.0669	302.952	-3.77913	0	down	osa-miR2919	17.672	6.75912	1.38655	0.0297209	up	LOC_Os01g68700	950.612	2149.92	-1.17735	0	down
XLOC_026686	22.0669	302.952	-3.77913	0	down	osa-miR2919	17.672	6.75912	1.38655	0.0297209	up	LOC_Os02g40100	74.3356	881.427	-3.56771	0	down
XLOC_026686	22.0669	302.952	-3.77913	0	down	osa-miR2919	17.672	6.75912	1.38655	0.0297209	up	LOC_Os02g58214	219.38	559.498	-1.3507	0	down
XLOC_026686	22.0669	302.952	-3.77913	0	down	osa-miR2919	17.672	6.75912	1.38655	0.0297209	up	LOC_Os11g32500	611.905	1350.36	-1.14197	0.00921899	down
XLOC_026686	22.0669	302.952	-3.77913	0	down	osa-miR2919	17.672	6.75912	1.38655	0.0297209	up	LOC_Os08g29200	32.0696	885.209	-4.78674	0	down
XLOC_026686	22.0669	302.952	-3.77913	0	down	osa-miR2919	17.672	6.75912	1.38655	0.0297209	up	LOC_Os03g10680	24.3283	137.288	-2.4965	0	down
XLOC_026686	22.0669	302.952	-3.77913	0	down	osa-miR2919	17.672	6.75912	1.38655	0.0297209	up	LOC_Os09g23740	771.085	2341.49	-1.60246	0	down
XLOC_026686	22.0669	302.952	-3.77913	0	down	osa-miR2919	17.672	6.75912	1.38655	0.0297209	up	LOC_Os12g08200	2.59975	42.5454	-4.03256	0	down
XLOC_026686	22.0669	302.952	-3.77913	0	down	osa-miR2919	17.672	6.75912	1.38655	0.0297209	up	LOC_Os12g08200	2.59975	42.5454	-4.03256	0	down
XLOC_026686	22.0669	302.952	-3.77913	0	down	osa-miR2919	17.672	6.75912	1.38655	0.0297209	up	LOC_Os04g57970	118	251.209	-1.0901	3.76979e-08	down
XLOC_026686	22.0669	302.952	-3.77913	0	down	osa-miR2919	17.672	6.75912	1.38655	0.0297209	up	LOC_Os05g04820	92.3502	1489.17	-4.01125	0	down
XLOC_026686	22.0669	302.952	-3.77913	0	down	osa-miR2919	17.672	6.75912	1.38655	0.0297209	up	LOC_Os05g04820	92.3502	1489.17	-4.01125	0	down
XLOC_026686	22.0669	302.952	-3.77913	0	down	osa-miR2919	17.672	6.75912	1.38655	0.0297209	up	LOC_Os01g25540	508.871	1020.83	-1.00438	0	down
XLOC_026686	22.0669	302.952	-3.77913	0	down	osa-miR2919	17.672	6.75912	1.38655	0.0297209	up	LOC_Os01g25540	508.871	1020.83	-1.00438	0	down
XLOC_026686	22.0669	302.952	-3.77913	0	down	osa-miR2919	17.672	6.75912	1.38655	0.0297209	up	LOC_Os01g55370	50.6682	279.368	-2.46301	0	down
XLOC_026686	22.0669	302.952	-3.77913	0	down	osa-miR2919	17.672	6.75912	1.38655	0.0297209	up	LOC_Os01g55370	50.6682	279.368	-2.46301	0	down
XLOC_026686	22.0669	302.952	-3.77913	0	down	osa-miR2919	17.672	6.75912	1.38655	0.0297209	up	LOC_Os06g14810	55.9207	314.909	-2.49348	0	down
XLOC_026686	22.0669	302.952	-3.77913	0	down	osa-miR2919	17.672	6.75912	1.38655	0.0297209	up	LOC_Os06g14810	55.9207	314.909	-2.49348	0	down
XLOC_026686	22.0669	302.952	-3.77913	0	down	osa-miR2919	17.672	6.75912	1.38655	0.0297209	up	LOC_Os02g56480	77.8808	196.996	-1.33883	0.00482069	down
XLOC_026686	22.0669	302.952	-3.77913	0	down	osa-miR2919	17.672	6.75912	1.38655	0.0297209	up	LOC_Os01g02890	127.111	440.557	-1.79324	0	down
XLOC_026686	22.0669	302.952	-3.77913	0	down	osa-miR2919	17.672	6.75912	1.38655	0.0297209	up	LOC_Os08g40060	1.42767	53.7268	-5.23391	2.60791e-12	down
XLOC_026686	22.0669	302.952	-3.77913	0	down	osa-miR2919	17.672	6.75912	1.38655	0.0297209	up	LOC_Os04g56680	0	18.7035	-20	0.0161964	down
XLOC_026686	22.0669	302.952	-3.77913	0	down	osa-miR2919	17.672	6.75912	1.38655	0.0297209	up	LOC_Os04g56680	0	18.7035	-20	0.0161964	down
XLOC_026686	22.0669	302.952	-3.77913	0	down	osa-miR2919	17.672	6.75912	1.38655	0.0297209	up	LOC_Os12g34510	154.864	722.31	-2.22162	0	down
XLOC_026686	22.0669	302.952	-3.77913	0	down	osa-miR2919	17.672	6.75912	1.38655	0.0297209	up	LOC_Os08g02440	0.342442	37.3325	-6.76843	2.44249e-14	down
XLOC_026686	22.0669	302.952	-3.77913	0	down	osa-miR2919	17.672	6.75912	1.38655	0.0297209	up	LOC_Os07g30690	9.8539	74.121	-2.91111	0	down
XLOC_026686	22.0669	302.952	-3.77913	0	down	osa-miR2919	17.672	6.75912	1.38655	0.0297209	up	LOC_Os06g44810	10.1095	59.3175	-2.55275	1.56106e-11	down
XLOC_026686	22.0669	302.952	-3.77913	0	down	osa-miR2919	17.672	6.75912	1.38655	0.0297209	up	LOC_Os03g12250	62.0846	1062.78	-4.09746	0	down
XLOC_026686	22.0669	302.952	-3.77913	0	down	osa-miR2919	17.672	6.75912	1.38655	0.0297209	up	LOC_Os03g12250	62.0846	1062.78	-4.09746	0	down
XLOC_026686	22.0669	302.952	-3.77913	0	down	osa-miR2919	17.672	6.75912	1.38655	0.0297209	up	LOC_Os01g47470	19.8186	151.924	-2.93842	0	down
XLOC_026686	22.0669	302.952	-3.77913	0	down	osa-miR2919	17.672	6.75912	1.38655	0.0297209	up	LOC_Os02g07480	168.277	491.115	-1.54522	0	down
XLOC_026686	22.0669	302.952	-3.77913	0	down	osa-miR2919	17.672	6.75912	1.38655	0.0297209	up	LOC_Os02g07480	168.277	491.115	-1.54522	0	down
XLOC_026686	22.0669	302.952	-3.77913	0	down	osa-miR2919	17.672	6.75912	1.38655	0.0297209	up	LOC_Os04g50176	0.713835	8.72264	-3.6111	0.00132739	down
XLOC_026686	22.0669	302.952	-3.77913	0	down	osa-miR2919	17.672	6.75912	1.38655	0.0297209	up	LOC_Os07g40480	94.2701	533.673	-2.50108	0	down
XLOC_026686	22.0669	302.952	-3.77913	0	down	osa-miR2919	17.672	6.75912	1.38655	0.0297209	up	LOC_Os07g40480	94.2701	533.673	-2.50108	0	down
XLOC_026686	22.0669	302.952	-3.77913	0	down	osa-miR2919	17.672	6.75912	1.38655	0.0297209	up	LOC_Os05g39850	13.3652	690.219	-5.6905	0	down
XLOC_026686	22.0669	302.952	-3.77913	0	down	osa-miR2919	17.672	6.75912	1.38655	0.0297209	up	LOC_Os01g15480	74.2827	505.988	-2.768	0	down
XLOC_026686	22.0669	302.952	-3.77913	0	down	osa-miR2919	17.672	6.75912	1.38655	0.0297209	up	LOC_Os08g14460	316.81	988.389	-1.64146	0	down
XLOC_026686	22.0669	302.952	-3.77913	0	down	osa-miR2919	17.672	6.75912	1.38655	0.0297209	up	LOC_Os08g36250	35.4411	91.7177	-1.37178	0.000229691	down
XLOC_026686	22.0669	302.952	-3.77913	0	down	osa-miR2919	17.672	6.75912	1.38655	0.0297209	up	LOC_Os05g07764	10.423	218.555	-4.39016	0	down
XLOC_026686	22.0669	302.952	-3.77913	0	down	osa-miR2919	17.672	6.75912	1.38655	0.0297209	up	LOC_Os07g48370	111.325	714.184	-2.68151	0	down
XLOC_026686	22.0669	302.952	-3.77913	0	down	osa-miR2919	17.672	6.75912	1.38655	0.0297209	up	LOC_Os07g48370	111.325	714.184	-2.68151	0	down
XLOC_026686	22.0669	302.952	-3.77913	0	down	osa-miR2919	17.672	6.75912	1.38655	0.0297209	up	LOC_Os07g48370	111.325	714.184	-2.68151	0	down
XLOC_026686	22.0669	302.952	-3.77913	0	down	osa-miR2919	17.672	6.75912	1.38655	0.0297209	up	LOC_Os03g46920	5.05475	394.065	-6.28465	0	down
XLOC_026686	22.0669	302.952	-3.77913	0	down	osa-miR2919	17.672	6.75912	1.38655	0.0297209	up	LOC_Os03g46920	5.05475	394.065	-6.28465	0	down
XLOC_026686	22.0669	302.952	-3.77913	0	down	osa-miR2919	17.672	6.75912	1.38655	0.0297209	up	LOC_Os04g48760	3.99847	187.271	-5.54953	0	down
XLOC_026686	22.0669	302.952	-3.77913	0	down	osa-miR2919	17.672	6.75912	1.38655	0.0297209	up	LOC_Os01g66590	11.624	48.9895	-2.07536	2.78189e-12	down
XLOC_026686	22.0669	302.952	-3.77913	0	down	osa-miR2919	17.672	6.75912	1.38655	0.0297209	up	LOC_Os01g66590	11.624	48.9895	-2.07536	2.78189e-12	down
XLOC_026686	22.0669	302.952	-3.77913	0	down	osa-miR2919	17.672	6.75912	1.38655	0.0297209	up	LOC_Os04g58960	126.456	677.882	-2.4224	0	down
XLOC_026686	22.0669	302.952	-3.77913	0	down	osa-miR2919	17.672	6.75912	1.38655	0.0297209	up	LOC_Os04g58960	126.456	677.882	-2.4224	0	down
XLOC_026686	22.0669	302.952	-3.77913	0	down	osa-miR2919	17.672	6.75912	1.38655	0.0297209	up	LOC_Os04g31460	3.34254	42.2638	-3.66041	6.94678e-12	down
XLOC_026686	22.0669	302.952	-3.77913	0	down	osa-miR2919	17.672	6.75912	1.38655	0.0297209	up	LOC_Os06g15820	145.025	356.65	-1.29821	0	down
XLOC_026686	22.0669	302.952	-3.77913	0	down	osa-miR2919	17.672	6.75912	1.38655	0.0297209	up	LOC_Os01g39830	216.163	1066.27	-2.30238	0	down
XLOC_026686	22.0669	302.952	-3.77913	0	down	osa-miR2919	17.672	6.75912	1.38655	0.0297209	up	LOC_Os11g47730	76.3613	154.294	-1.01477	1.38779e-08	down
XLOC_026686	22.0669	302.952	-3.77913	0	down	osa-miR2919	17.672	6.75912	1.38655	0.0297209	up	LOC_Os11g47730	76.3613	154.294	-1.01477	1.38779e-08	down
XLOC_026686	22.0669	302.952	-3.77913	0	down	osa-miR2919	17.672	6.75912	1.38655	0.0297209	up	LOC_Os11g47730	76.3613	154.294	-1.01477	1.38779e-08	down
XLOC_026686	22.0669	302.952	-3.77913	0	down	osa-miR2919	17.672	6.75912	1.38655	0.0297209	up	LOC_Os11g12620	22.674	157.586	-2.79703	0	down
XLOC_026686	22.0669	302.952	-3.77913	0	down	osa-miR2919	17.672	6.75912	1.38655	0.0297209	up	LOC_Os11g12620	22.674	157.586	-2.79703	0	down
XLOC_026686	22.0669	302.952	-3.77913	0	down	osa-miR2919	17.672	6.75912	1.38655	0.0297209	up	LOC_Os07g05190	68.8276	1310.22	-4.25067	0	down
XLOC_026686	22.0669	302.952	-3.77913	0	down	osa-miR2919	17.672	6.75912	1.38655	0.0297209	up	LOC_Os07g05190	68.8276	1310.22	-4.25067	0	down
XLOC_026686	22.0669	302.952	-3.77913	0	down	osa-miR2919	17.672	6.75912	1.38655	0.0297209	up	LOC_Os10g20510	59.1185	168.088	-1.50753	0	down
XLOC_026686	22.0669	302.952	-3.77913	0	down	osa-miR2919	17.672	6.75912	1.38655	0.0297209	up	LOC_Os12g36170	28.5873	106.862	-1.90231	3.33067e-16	down
XLOC_026686	22.0669	302.952	-3.77913	0	down	osa-miR2919	17.672	6.75912	1.38655	0.0297209	up	LOC_Os12g36170	28.5873	106.862	-1.90231	3.33067e-16	down
XLOC_026686	22.0669	302.952	-3.77913	0	down	osa-miR2919	17.672	6.75912	1.38655	0.0297209	up	LOC_Os09g37270	130.401	335.121	-1.36173	0	down
XLOC_026686	22.0669	302.952	-3.77913	0	down	osa-miR2919	17.672	6.75912	1.38655	0.0297209	up	LOC_Os06g43600	1.11418	84.9709	-6.25292	0	down
XLOC_026686	22.0669	302.952	-3.77913	0	down	osa-miR2919	17.672	6.75912	1.38655	0.0297209	up	LOC_Os11g06910	342.3	1360.8	-1.99112	0	down
XLOC_026686	22.0669	302.952	-3.77913	0	down	osa-miR2919	17.672	6.75912	1.38655	0.0297209	up	LOC_Os04g44850	55.2647	546.086	-3.3047	0	down
XLOC_026686	22.0669	302.952	-3.77913	0	down	osa-miR2919	17.672	6.75912	1.38655	0.0297209	up	LOC_Os04g44850	55.2647	546.086	-3.3047	0	down
XLOC_026686	22.0669	302.952	-3.77913	0	down	osa-miR2919	17.672	6.75912	1.38655	0.0297209	up	LOC_Os06g04850	2.91324	95.2815	-5.0315	0	down
XLOC_026686	22.0669	302.952	-3.77913	0	down	osa-miR2919	17.672	6.75912	1.38655	0.0297209	up	LOC_Os03g59200	36.3866	264.18	-2.86005	0	down
XLOC_026686	22.0669	302.952	-3.77913	0	down	osa-miR2919	17.672	6.75912	1.38655	0.0297209	up	LOC_Os11g35030	71.9096	172.884	-1.26555	1.43219e-14	down
XLOC_026686	22.0669	302.952	-3.77913	0	down	osa-miR2919	17.672	6.75912	1.38655	0.0297209	up	LOC_Os05g50560	297.439	1189.41	-1.99958	0	down
XLOC_026686	22.0669	302.952	-3.77913	0	down	osa-miR2919	17.672	6.75912	1.38655	0.0297209	up	LOC_Os04g59020	4.68335	24.9962	-2.4161	1.03961e-06	down
XLOC_026686	22.0669	302.952	-3.77913	0	down	osa-miR2919	17.672	6.75912	1.38655	0.0297209	up	LOC_Os04g35080	184.662	837.362	-2.18096	0	down
XLOC_026686	22.0669	302.952	-3.77913	0	down	osa-miR2919	17.672	6.75912	1.38655	0.0297209	up	LOC_Os04g35080	184.662	837.362	-2.18096	0	down
XLOC_026686	22.0669	302.952	-3.77913	0	down	osa-miR2919	17.672	6.75912	1.38655	0.0297209	up	LOC_Os09g02650	1223.16	3957	-1.69379	0	down
XLOC_026686	22.0669	302.952	-3.77913	0	down	osa-miR2919	17.672	6.75912	1.38655	0.0297209	up	LOC_Os09g02650	1223.16	3957	-1.69379	0	down
XLOC_026686	22.0669	302.952	-3.77913	0	down	osa-miR2919	17.672	6.75912	1.38655	0.0297209	up	LOC_Os12g37840	399.19	2042.6	-2.35526	0	down
XLOC_026686	22.0669	302.952	-3.77913	0	down	osa-miR2919	17.672	6.75912	1.38655	0.0297209	up	LOC_Os12g37840	399.19	2042.6	-2.35526	0	down
XLOC_026686	22.0669	302.952	-3.77913	0	down	osa-miR2919	17.672	6.75912	1.38655	0.0297209	up	LOC_Os02g57140	77.167	826.863	-3.42159	0	down
XLOC_026686	22.0669	302.952	-3.77913	0	down	osa-miR2919	17.672	6.75912	1.38655	0.0297209	up	LOC_Os02g57140	77.167	826.863	-3.42159	0	down
XLOC_026686	22.0669	302.952	-3.77913	0	down	osa-miR2919	17.672	6.75912	1.38655	0.0297209	up	LOC_Os02g57140	77.167	826.863	-3.42159	0	down
XLOC_026686	22.0669	302.952	-3.77913	0	down	osa-miR2919	17.672	6.75912	1.38655	0.0297209	up	LOC_Os02g03790	86.2202	400.338	-2.21512	0	down
XLOC_026686	22.0669	302.952	-3.77913	0	down	osa-miR2919	17.672	6.75912	1.38655	0.0297209	up	LOC_Os08g06380	277.621	6009.24	-4.436	0	down
XLOC_026686	22.0669	302.952	-3.77913	0	down	osa-miR2919	17.672	6.75912	1.38655	0.0297209	up	LOC_Os08g06380	277.621	6009.24	-4.436	0	down
XLOC_026686	22.0669	302.952	-3.77913	0	down	osa-miR2919	17.672	6.75912	1.38655	0.0297209	up	LOC_Os07g46490	195.789	546.151	-1.48	0	down
XLOC_026686	22.0669	302.952	-3.77913	0	down	osa-miR2919	17.672	6.75912	1.38655	0.0297209	up	LOC_Os07g46490	195.789	546.151	-1.48	0	down
XLOC_026686	22.0669	302.952	-3.77913	0	down	osa-miR2919	17.672	6.75912	1.38655	0.0297209	up	LOC_Os11g22960	6.79591	57.19	-3.07302	1.23941e-09	down
XLOC_026686	22.0669	302.952	-3.77913	0	down	osa-miR2919	17.672	6.75912	1.38655	0.0297209	up	LOC_Os09g32010	90.4792	465.913	-2.3644	0	down
XLOC_026686	22.0669	302.952	-3.77913	0	down	osa-miR2919	17.672	6.75912	1.38655	0.0297209	up	LOC_Os06g45370	208.335	458.851	-1.13912	0	down
XLOC_026686	22.0669	302.952	-3.77913	0	down	osa-miR2919	17.672	6.75912	1.38655	0.0297209	up	LOC_Os01g12440	40.0426	169.911	-2.08517	0	down
XLOC_026686	22.0669	302.952	-3.77913	0	down	osa-miR2919	17.672	6.75912	1.38655	0.0297209	up	LOC_Os01g12440	40.0426	169.911	-2.08517	0	down
XLOC_026686	22.0669	302.952	-3.77913	0	down	osa-miR2919	17.672	6.75912	1.38655	0.0297209	up	LOC_Os01g12440	40.0426	169.911	-2.08517	0	down
XLOC_026686	22.0669	302.952	-3.77913	0	down	osa-miR2919	17.672	6.75912	1.38655	0.0297209	up	LOC_Os05g32200	6.05312	29.0584	-2.26321	0.000487607	down
XLOC_026686	22.0669	302.952	-3.77913	0	down	osa-miR2919	17.672	6.75912	1.38655	0.0297209	up	LOC_Os09g28390	6.16893	92.1037	-3.90017	0	down
XLOC_026686	22.0669	302.952	-3.77913	0	down	osa-miR2919	17.672	6.75912	1.38655	0.0297209	up	LOC_Os09g28390	6.16893	92.1037	-3.90017	0	down
XLOC_026686	22.0669	302.952	-3.77913	0	down	osa-miR2919	17.672	6.75912	1.38655	0.0297209	up	LOC_Os04g55100	1.82801	43.7027	-4.57937	0	down
XLOC_026686	22.0669	302.952	-3.77913	0	down	osa-miR2919	17.672	6.75912	1.38655	0.0297209	up	LOC_Os05g37930	400.01	1346.07	-1.75064	0	down
XLOC_026686	22.0669	302.952	-3.77913	0	down	osa-miR2919	17.672	6.75912	1.38655	0.0297209	up	LOC_Os06g33320	225.886	509.867	-1.17452	0	down
XLOC_026686	22.0669	302.952	-3.77913	0	down	osa-miR2919	17.672	6.75912	1.38655	0.0297209	up	LOC_Os06g09230	149.019	337.66	-1.18008	0	down
XLOC_026686	22.0669	302.952	-3.77913	0	down	osa-miR2919	17.672	6.75912	1.38655	0.0297209	up	LOC_Os06g02370	1642.89	3702.52	-1.17228	0	down
XLOC_026686	22.0669	302.952	-3.77913	0	down	osa-miR2919	17.672	6.75912	1.38655	0.0297209	up	LOC_Os06g02370	1642.89	3702.52	-1.17228	0	down
XLOC_026686	22.0669	302.952	-3.77913	0	down	osa-miR2919	17.672	6.75912	1.38655	0.0297209	up	LOC_Os06g02370	1642.89	3702.52	-1.17228	0	down
XLOC_026686	22.0669	302.952	-3.77913	0	down	osa-miR2919	17.672	6.75912	1.38655	0.0297209	up	LOC_Os03g19090	35.6967	286.577	-3.00506	0	down
XLOC_026686	22.0669	302.952	-3.77913	0	down	osa-miR2919	17.672	6.75912	1.38655	0.0297209	up	LOC_Os04g39100	64.6554	209.219	-1.69417	1.38944e-12	down
XLOC_026686	22.0669	302.952	-3.77913	0	down	osa-miR2919	17.672	6.75912	1.38655	0.0297209	up	LOC_Os08g40940	35.9862	160.575	-2.15773	0	down
XLOC_026686	22.0669	302.952	-3.77913	0	down	osa-miR2919	17.672	6.75912	1.38655	0.0297209	up	LOC_Os11g34210	285.024	623.253	-1.12874	0	down
XLOC_026686	22.0669	302.952	-3.77913	0	down	osa-miR2919	17.672	6.75912	1.38655	0.0297209	up	LOC_Os06g23274	466.107	1292.36	-1.47127	0	down
XLOC_026686	22.0669	302.952	-3.77913	0	down	osa-miR2919	17.672	6.75912	1.38655	0.0297209	up	LOC_Os11g47574	44.5522	125.119	-1.48973	2.22045e-16	down
XLOC_026686	22.0669	302.952	-3.77913	0	down	osa-miR2919	17.672	6.75912	1.38655	0.0297209	up	LOC_Os01g17402	1.45662	15.8589	-3.44459	2.96792e-07	down
XLOC_026686	22.0669	302.952	-3.77913	0	down	osa-miR2919	17.672	6.75912	1.38655	0.0297209	up	LOC_Os04g57800	51.2373	164.523	-1.68302	2.53534e-10	down
XLOC_026686	22.0669	302.952	-3.77913	0	down	osa-miR2919	17.672	6.75912	1.38655	0.0297209	up	LOC_Os04g57800	51.2373	164.523	-1.68302	2.53534e-10	down
XLOC_026686	22.0669	302.952	-3.77913	0	down	osa-miR2919	17.672	6.75912	1.38655	0.0297209	up	LOC_Os04g57800	51.2373	164.523	-1.68302	2.53534e-10	down
XLOC_026686	22.0669	302.952	-3.77913	0	down	osa-miR2919	17.672	6.75912	1.38655	0.0297209	up	LOC_Os03g56050	2.5708	21.5407	-3.06677	0.000435211	down
XLOC_026686	22.0669	302.952	-3.77913	0	down	osa-miR2919	17.672	6.75912	1.38655	0.0297209	up	LOC_Os09g02250	13.3941	136.368	-3.34783	0	down
XLOC_026686	22.0669	302.952	-3.77913	0	down	osa-miR2919	17.672	6.75912	1.38655	0.0297209	up	LOC_Os09g02250	13.3941	136.368	-3.34783	0	down
XLOC_026686	22.0669	302.952	-3.77913	0	down	osa-miR2919	17.672	6.75912	1.38655	0.0297209	up	LOC_Os09g02250	13.3941	136.368	-3.34783	0	down
XLOC_026686	22.0669	302.952	-3.77913	0	down	osa-miR2919	17.672	6.75912	1.38655	0.0297209	up	LOC_Os10g31930	3.22673	71.0508	-4.46071	0	down
XLOC_026686	22.0669	302.952	-3.77913	0	down	osa-miR2919	17.672	6.75912	1.38655	0.0297209	up	LOC_Os02g54830	12.0244	104.043	-3.11314	0	down
XLOC_026686	22.0669	302.952	-3.77913	0	down	osa-miR2919	17.672	6.75912	1.38655	0.0297209	up	LOC_Os02g54830	12.0244	104.043	-3.11314	0	down
XLOC_026686	22.0669	302.952	-3.77913	0	down	osa-miR2919	17.672	6.75912	1.38655	0.0297209	up	LOC_Os07g42860	42.7821	161.916	-1.92017	0	down
XLOC_026686	22.0669	302.952	-3.77913	0	down	osa-miR2919	17.672	6.75912	1.38655	0.0297209	up	LOC_Os07g42860	42.7821	161.916	-1.92017	0	down
XLOC_026686	22.0669	302.952	-3.77913	0	down	osa-miR2919	17.672	6.75912	1.38655	0.0297209	up	LOC_Os02g25020	4.05637	14.3378	-1.82156	0.0042416	down
XLOC_026686	22.0669	302.952	-3.77913	0	down	osa-miR2919	17.672	6.75912	1.38655	0.0297209	up	LOC_Os03g47140	64.8821	155.222	-1.25844	3.51643e-11	down
XLOC_026686	22.0669	302.952	-3.77913	0	down	osa-miR2919	17.672	6.75912	1.38655	0.0297209	up	LOC_Os03g14250	1351.5	7681.51	-2.50683	0	down
XLOC_026686	22.0669	302.952	-3.77913	0	down	osa-miR2919	17.672	6.75912	1.38655	0.0297209	up	LOC_Os03g14250	1351.5	7681.51	-2.50683	0	down
XLOC_026686	22.0669	302.952	-3.77913	0	down	osa-miR2919	17.672	6.75912	1.38655	0.0297209	up	LOC_Os02g43740	131.139	650.722	-2.31095	0	down
XLOC_026686	22.0669	302.952	-3.77913	0	down	osa-miR2919	17.672	6.75912	1.38655	0.0297209	up	LOC_Os06g14370	507.94	1080.39	-1.08883	0	down
XLOC_026686	22.0669	302.952	-3.77913	0	down	osa-miR2919	17.672	6.75912	1.38655	0.0297209	up	LOC_Os03g06680	357.464	812.729	-1.18497	0	down
XLOC_026686	22.0669	302.952	-3.77913	0	down	osa-miR2919	17.672	6.75912	1.38655	0.0297209	up	LOC_Os01g21960	40.3561	341.424	-3.08071	0	down
XLOC_026686	22.0669	302.952	-3.77913	0	down	osa-miR2919	17.672	6.75912	1.38655	0.0297209	up	LOC_Os03g43650	22.4763	85.2696	-1.92363	7.7568e-12	down
XLOC_026686	22.0669	302.952	-3.77913	0	down	osa-miR2919	17.672	6.75912	1.38655	0.0297209	up	LOC_Os01g65480	555.024	1379.07	-1.31307	0	down
XLOC_026686	22.0669	302.952	-3.77913	0	down	osa-miR2919	17.672	6.75912	1.38655	0.0297209	up	LOC_Os01g65480	555.024	1379.07	-1.31307	0	down
XLOC_026686	22.0669	302.952	-3.77913	0	down	osa-miR2919	17.672	6.75912	1.38655	0.0297209	up	LOC_Os10g39500	96.6862	245.911	-1.34675	0	down
XLOC_026686	22.0669	302.952	-3.77913	0	down	osa-miR2919	17.672	6.75912	1.38655	0.0297209	up	LOC_Os10g39500	96.6862	245.911	-1.34675	0	down
XLOC_026686	22.0669	302.952	-3.77913	0	down	osa-miR2919	17.672	6.75912	1.38655	0.0297209	up	LOC_Os02g04540	0.742786	43.7839	-5.88131	0	down
XLOC_026686	22.0669	302.952	-3.77913	0	down	osa-miR2919	17.672	6.75912	1.38655	0.0297209	up	LOC_Os09g25850	272.098	650.81	-1.25811	0	down
XLOC_026686	22.0669	302.952	-3.77913	0	down	osa-miR2919	17.672	6.75912	1.38655	0.0297209	up	LOC_Os04g45020	77.4805	269.29	-1.79726	0	down
XLOC_026686	22.0669	302.952	-3.77913	0	down	osa-miR2919	17.672	6.75912	1.38655	0.0297209	up	LOC_Os03g24940	203.512	947.018	-2.21828	0	down
XLOC_026686	22.0669	302.952	-3.77913	0	down	osa-miR2919	17.672	6.75912	1.38655	0.0297209	up	LOC_Os04g51710	450.509	946.016	-1.07031	0	down
XLOC_026686	22.0669	302.952	-3.77913	0	down	osa-miR2919	17.672	6.75912	1.38655	0.0297209	up	LOC_Os04g51710	450.509	946.016	-1.07031	0	down
XLOC_026686	22.0669	302.952	-3.77913	0	down	osa-miR2919	17.672	6.75912	1.38655	0.0297209	up	LOC_Os01g68598	9.93578	101.261	-3.3493	0	down
XLOC_026686	22.0669	302.952	-3.77913	0	down	osa-miR2919	17.672	6.75912	1.38655	0.0297209	up	LOC_Os01g44110	120.253	1013.05	-3.07456	0	down
XLOC_026686	22.0669	302.952	-3.77913	0	down	osa-miR2919	17.672	6.75912	1.38655	0.0297209	up	LOC_Os06g43220	8.85056	73.9937	-3.06356	4.62629e-10	down
XLOC_026686	22.0669	302.952	-3.77913	0	down	osa-miR2919	17.672	6.75912	1.38655	0.0297209	up	LOC_Os01g68570	41.5761	212.23	-2.3518	0	down
XLOC_026686	22.0669	302.952	-3.77913	0	down	osa-miR2919	17.672	6.75912	1.38655	0.0297209	up	LOC_Os06g17500	7.91008	35.9002	-2.18223	4.79685e-05	down
XLOC_026686	22.0669	302.952	-3.77913	0	down	osa-miR2919	17.672	6.75912	1.38655	0.0297209	up	LOC_Os04g51340	16.3653	425.71	-4.70116	0	down
XLOC_026686	22.0669	302.952	-3.77913	0	down	osa-miR2919	17.672	6.75912	1.38655	0.0297209	up	LOC_Os12g43940	25.8188	205.809	-2.99481	0	down
XLOC_026686	22.0669	302.952	-3.77913	0	down	osa-miR2919	17.672	6.75912	1.38655	0.0297209	up	LOC_Os03g49610	162.326	2016.64	-3.63499	0	down
XLOC_026686	22.0669	302.952	-3.77913	0	down	osa-miR2919	17.672	6.75912	1.38655	0.0297209	up	LOC_Os04g49060	147.899	430.207	-1.54041	0	down
XLOC_026686	22.0669	302.952	-3.77913	0	down	osa-miR2919	17.672	6.75912	1.38655	0.0297209	up	LOC_Os05g26630	63.4254	130.707	-1.04321	6.97135e-07	down
XLOC_026686	22.0669	302.952	-3.77913	0	down	osa-miR2919	17.672	6.75912	1.38655	0.0297209	up	LOC_Os04g05050	25.732	792.723	-4.94518	0	down
XLOC_026686	22.0669	302.952	-3.77913	0	down	osa-miR2919	17.672	6.75912	1.38655	0.0297209	up	LOC_Os08g28784	116.915	293.097	-1.32592	0	down
XLOC_026686	22.0669	302.952	-3.77913	0	down	osa-miR2919	17.672	6.75912	1.38655	0.0297209	up	LOC_Os02g47180	102.465	511.493	-2.31959	0	down
XLOC_026686	22.0669	302.952	-3.77913	0	down	osa-miR2919	17.672	6.75912	1.38655	0.0297209	up	LOC_Os12g39830	3.59813	131.833	-5.19532	0	down
XLOC_026686	22.0669	302.952	-3.77913	0	down	osa-miR2919	17.672	6.75912	1.38655	0.0297209	up	LOC_Os12g39830	3.59813	131.833	-5.19532	0	down
XLOC_026686	22.0669	302.952	-3.77913	0	down	osa-miR2919	17.672	6.75912	1.38655	0.0297209	up	LOC_Os01g68700	950.612	2149.92	-1.17735	0	down
XLOC_026686	22.0669	302.952	-3.77913	0	down	osa-miR2919	17.672	6.75912	1.38655	0.0297209	up	LOC_Os01g68700	950.612	2149.92	-1.17735	0	down
XLOC_026686	22.0669	302.952	-3.77913	0	down	osa-miR2919	17.672	6.75912	1.38655	0.0297209	up	LOC_Os02g40100	74.3356	881.427	-3.56771	0	down
XLOC_026686	22.0669	302.952	-3.77913	0	down	osa-miR2919	17.672	6.75912	1.38655	0.0297209	up	LOC_Os02g58214	219.38	559.498	-1.3507	0	down
XLOC_026686	22.0669	302.952	-3.77913	0	down	osa-miR2919	17.672	6.75912	1.38655	0.0297209	up	LOC_Os11g32500	611.905	1350.36	-1.14197	0.00921899	down
XLOC_026686	22.0669	302.952	-3.77913	0	down	osa-miR2919	17.672	6.75912	1.38655	0.0297209	up	LOC_Os08g29200	32.0696	885.209	-4.78674	0	down
XLOC_026686	22.0669	302.952	-3.77913	0	down	osa-miR2919	17.672	6.75912	1.38655	0.0297209	up	LOC_Os03g10680	24.3283	137.288	-2.4965	0	down
XLOC_026686	22.0669	302.952	-3.77913	0	down	osa-miR2919	17.672	6.75912	1.38655	0.0297209	up	LOC_Os09g23740	771.085	2341.49	-1.60246	0	down
XLOC_026686	22.0669	302.952	-3.77913	0	down	osa-miR2919	17.672	6.75912	1.38655	0.0297209	up	LOC_Os12g08200	2.59975	42.5454	-4.03256	0	down
XLOC_026686	22.0669	302.952	-3.77913	0	down	osa-miR2919	17.672	6.75912	1.38655	0.0297209	up	LOC_Os12g08200	2.59975	42.5454	-4.03256	0	down
XLOC_026686	22.0669	302.952	-3.77913	0	down	osa-miR2919	17.672	6.75912	1.38655	0.0297209	up	LOC_Os04g57970	118	251.209	-1.0901	3.76979e-08	down
XLOC_026686	22.0669	302.952	-3.77913	0	down	osa-miR2919	17.672	6.75912	1.38655	0.0297209	up	LOC_Os05g04820	92.3502	1489.17	-4.01125	0	down
XLOC_026686	22.0669	302.952	-3.77913	0	down	osa-miR2919	17.672	6.75912	1.38655	0.0297209	up	LOC_Os05g04820	92.3502	1489.17	-4.01125	0	down
XLOC_026686	22.0669	302.952	-3.77913	0	down	osa-miR2919	17.672	6.75912	1.38655	0.0297209	up	LOC_Os01g25540	508.871	1020.83	-1.00438	0	down
XLOC_026686	22.0669	302.952	-3.77913	0	down	osa-miR2919	17.672	6.75912	1.38655	0.0297209	up	LOC_Os01g25540	508.871	1020.83	-1.00438	0	down
XLOC_026686	22.0669	302.952	-3.77913	0	down	osa-miR2919	17.672	6.75912	1.38655	0.0297209	up	LOC_Os01g55370	50.6682	279.368	-2.46301	0	down
XLOC_026686	22.0669	302.952	-3.77913	0	down	osa-miR2919	17.672	6.75912	1.38655	0.0297209	up	LOC_Os01g55370	50.6682	279.368	-2.46301	0	down
XLOC_026686	22.0669	302.952	-3.77913	0	down	osa-miR2919	17.672	6.75912	1.38655	0.0297209	up	LOC_Os06g14810	55.9207	314.909	-2.49348	0	down
XLOC_026686	22.0669	302.952	-3.77913	0	down	osa-miR2919	17.672	6.75912	1.38655	0.0297209	up	LOC_Os06g14810	55.9207	314.909	-2.49348	0	down
XLOC_026686	22.0669	302.952	-3.77913	0	down	osa-miR2919	17.672	6.75912	1.38655	0.0297209	up	LOC_Os02g56480	77.8808	196.996	-1.33883	0.00482069	down
XLOC_026686	22.0669	302.952	-3.77913	0	down	osa-miR2919	17.672	6.75912	1.38655	0.0297209	up	LOC_Os01g02890	127.111	440.557	-1.79324	0	down
XLOC_026686	22.0669	302.952	-3.77913	0	down	osa-miR2919	17.672	6.75912	1.38655	0.0297209	up	LOC_Os08g40060	1.42767	53.7268	-5.23391	2.60791e-12	down
XLOC_026686	22.0669	302.952	-3.77913	0	down	osa-miR2919	17.672	6.75912	1.38655	0.0297209	up	LOC_Os04g56680	0	18.7035	-20	0.0161964	down
XLOC_026686	22.0669	302.952	-3.77913	0	down	osa-miR2919	17.672	6.75912	1.38655	0.0297209	up	LOC_Os04g56680	0	18.7035	-20	0.0161964	down
XLOC_026686	22.0669	302.952	-3.77913	0	down	osa-miR2919	17.672	6.75912	1.38655	0.0297209	up	LOC_Os12g34510	154.864	722.31	-2.22162	0	down
XLOC_026686	22.0669	302.952	-3.77913	0	down	osa-miR2919	17.672	6.75912	1.38655	0.0297209	up	LOC_Os08g02440	0.342442	37.3325	-6.76843	2.44249e-14	down
XLOC_026686	22.0669	302.952	-3.77913	0	down	osa-miR2919	17.672	6.75912	1.38655	0.0297209	up	LOC_Os07g30690	9.8539	74.121	-2.91111	0	down
XLOC_026686	22.0669	302.952	-3.77913	0	down	osa-miR2919	17.672	6.75912	1.38655	0.0297209	up	LOC_Os06g44810	10.1095	59.3175	-2.55275	1.56106e-11	down
XLOC_026686	22.0669	302.952	-3.77913	0	down	osa-miR2919	17.672	6.75912	1.38655	0.0297209	up	LOC_Os03g12250	62.0846	1062.78	-4.09746	0	down
XLOC_026686	22.0669	302.952	-3.77913	0	down	osa-miR2919	17.672	6.75912	1.38655	0.0297209	up	LOC_Os03g12250	62.0846	1062.78	-4.09746	0	down
XLOC_026686	22.0669	302.952	-3.77913	0	down	osa-miR2919	17.672	6.75912	1.38655	0.0297209	up	LOC_Os01g47470	19.8186	151.924	-2.93842	0	down
XLOC_026686	22.0669	302.952	-3.77913	0	down	osa-miR2919	17.672	6.75912	1.38655	0.0297209	up	LOC_Os02g07480	168.277	491.115	-1.54522	0	down
XLOC_026686	22.0669	302.952	-3.77913	0	down	osa-miR2919	17.672	6.75912	1.38655	0.0297209	up	LOC_Os02g07480	168.277	491.115	-1.54522	0	down
XLOC_026686	22.0669	302.952	-3.77913	0	down	osa-miR2919	17.672	6.75912	1.38655	0.0297209	up	LOC_Os04g50176	0.713835	8.72264	-3.6111	0.00132739	down
XLOC_026686	22.0669	302.952	-3.77913	0	down	osa-miR2919	17.672	6.75912	1.38655	0.0297209	up	LOC_Os07g40480	94.2701	533.673	-2.50108	0	down
XLOC_026686	22.0669	302.952	-3.77913	0	down	osa-miR2919	17.672	6.75912	1.38655	0.0297209	up	LOC_Os07g40480	94.2701	533.673	-2.50108	0	down
XLOC_026686	22.0669	302.952	-3.77913	0	down	osa-miR2919	17.672	6.75912	1.38655	0.0297209	up	LOC_Os05g39850	13.3652	690.219	-5.6905	0	down
XLOC_026686	22.0669	302.952	-3.77913	0	down	osa-miR2919	17.672	6.75912	1.38655	0.0297209	up	LOC_Os01g15480	74.2827	505.988	-2.768	0	down
XLOC_026686	22.0669	302.952	-3.77913	0	down	osa-miR2919	17.672	6.75912	1.38655	0.0297209	up	LOC_Os08g14460	316.81	988.389	-1.64146	0	down
XLOC_026686	22.0669	302.952	-3.77913	0	down	osa-miR2919	17.672	6.75912	1.38655	0.0297209	up	LOC_Os08g36250	35.4411	91.7177	-1.37178	0.000229691	down
XLOC_026686	22.0669	302.952	-3.77913	0	down	osa-miR2919	17.672	6.75912	1.38655	0.0297209	up	LOC_Os05g07764	10.423	218.555	-4.39016	0	down
XLOC_026686	22.0669	302.952	-3.77913	0	down	osa-miR2919	17.672	6.75912	1.38655	0.0297209	up	LOC_Os07g48370	111.325	714.184	-2.68151	0	down
XLOC_026686	22.0669	302.952	-3.77913	0	down	osa-miR2919	17.672	6.75912	1.38655	0.0297209	up	LOC_Os07g48370	111.325	714.184	-2.68151	0	down
XLOC_026686	22.0669	302.952	-3.77913	0	down	osa-miR2919	17.672	6.75912	1.38655	0.0297209	up	LOC_Os07g48370	111.325	714.184	-2.68151	0	down
XLOC_026686	22.0669	302.952	-3.77913	0	down	osa-miR2919	17.672	6.75912	1.38655	0.0297209	up	LOC_Os03g46920	5.05475	394.065	-6.28465	0	down
XLOC_026686	22.0669	302.952	-3.77913	0	down	osa-miR2919	17.672	6.75912	1.38655	0.0297209	up	LOC_Os03g46920	5.05475	394.065	-6.28465	0	down
XLOC_026686	22.0669	302.952	-3.77913	0	down	osa-miR2919	17.672	6.75912	1.38655	0.0297209	up	LOC_Os04g48760	3.99847	187.271	-5.54953	0	down
XLOC_026686	22.0669	302.952	-3.77913	0	down	osa-miR2919	17.672	6.75912	1.38655	0.0297209	up	LOC_Os01g66590	11.624	48.9895	-2.07536	2.78189e-12	down
XLOC_026686	22.0669	302.952	-3.77913	0	down	osa-miR2919	17.672	6.75912	1.38655	0.0297209	up	LOC_Os01g66590	11.624	48.9895	-2.07536	2.78189e-12	down
XLOC_026686	22.0669	302.952	-3.77913	0	down	osa-miR2919	17.672	6.75912	1.38655	0.0297209	up	LOC_Os04g58960	126.456	677.882	-2.4224	0	down
XLOC_026686	22.0669	302.952	-3.77913	0	down	osa-miR2919	17.672	6.75912	1.38655	0.0297209	up	LOC_Os04g58960	126.456	677.882	-2.4224	0	down
XLOC_026686	22.0669	302.952	-3.77913	0	down	osa-miR2919	17.672	6.75912	1.38655	0.0297209	up	LOC_Os04g31460	3.34254	42.2638	-3.66041	6.94678e-12	down
XLOC_026686	22.0669	302.952	-3.77913	0	down	osa-miR2919	17.672	6.75912	1.38655	0.0297209	up	LOC_Os06g15820	145.025	356.65	-1.29821	0	down
XLOC_026686	22.0669	302.952	-3.77913	0	down	osa-miR2919	17.672	6.75912	1.38655	0.0297209	up	LOC_Os01g39830	216.163	1066.27	-2.30238	0	down
XLOC_026686	22.0669	302.952	-3.77913	0	down	osa-miR2919	17.672	6.75912	1.38655	0.0297209	up	LOC_Os11g47730	76.3613	154.294	-1.01477	1.38779e-08	down
XLOC_026686	22.0669	302.952	-3.77913	0	down	osa-miR2919	17.672	6.75912	1.38655	0.0297209	up	LOC_Os11g47730	76.3613	154.294	-1.01477	1.38779e-08	down
XLOC_026686	22.0669	302.952	-3.77913	0	down	osa-miR2919	17.672	6.75912	1.38655	0.0297209	up	LOC_Os11g47730	76.3613	154.294	-1.01477	1.38779e-08	down
XLOC_026686	22.0669	302.952	-3.77913	0	down	osa-miR2919	17.672	6.75912	1.38655	0.0297209	up	LOC_Os11g12620	22.674	157.586	-2.79703	0	down
XLOC_026686	22.0669	302.952	-3.77913	0	down	osa-miR2919	17.672	6.75912	1.38655	0.0297209	up	LOC_Os11g12620	22.674	157.586	-2.79703	0	down
XLOC_026686	22.0669	302.952	-3.77913	0	down	osa-miR2919	17.672	6.75912	1.38655	0.0297209	up	LOC_Os07g05190	68.8276	1310.22	-4.25067	0	down
XLOC_026686	22.0669	302.952	-3.77913	0	down	osa-miR2919	17.672	6.75912	1.38655	0.0297209	up	LOC_Os07g05190	68.8276	1310.22	-4.25067	0	down
XLOC_026686	22.0669	302.952	-3.77913	0	down	osa-miR2919	17.672	6.75912	1.38655	0.0297209	up	LOC_Os10g20510	59.1185	168.088	-1.50753	0	down
XLOC_026686	22.0669	302.952	-3.77913	0	down	osa-miR2919	17.672	6.75912	1.38655	0.0297209	up	LOC_Os12g36170	28.5873	106.862	-1.90231	3.33067e-16	down
XLOC_026686	22.0669	302.952	-3.77913	0	down	osa-miR2919	17.672	6.75912	1.38655	0.0297209	up	LOC_Os12g36170	28.5873	106.862	-1.90231	3.33067e-16	down
XLOC_026686	22.0669	302.952	-3.77913	0	down	osa-miR2919	17.672	6.75912	1.38655	0.0297209	up	LOC_Os09g37270	130.401	335.121	-1.36173	0	down
XLOC_026686	22.0669	302.952	-3.77913	0	down	osa-miR2919	17.672	6.75912	1.38655	0.0297209	up	LOC_Os06g43600	1.11418	84.9709	-6.25292	0	down
XLOC_026686	22.0669	302.952	-3.77913	0	down	osa-miR2919	17.672	6.75912	1.38655	0.0297209	up	LOC_Os11g06910	342.3	1360.8	-1.99112	0	down
XLOC_026686	22.0669	302.952	-3.77913	0	down	osa-miR2919	17.672	6.75912	1.38655	0.0297209	up	LOC_Os04g44850	55.2647	546.086	-3.3047	0	down
XLOC_026686	22.0669	302.952	-3.77913	0	down	osa-miR2919	17.672	6.75912	1.38655	0.0297209	up	LOC_Os04g44850	55.2647	546.086	-3.3047	0	down
XLOC_026686	22.0669	302.952	-3.77913	0	down	osa-miR2919	17.672	6.75912	1.38655	0.0297209	up	LOC_Os06g04850	2.91324	95.2815	-5.0315	0	down
XLOC_026686	22.0669	302.952	-3.77913	0	down	osa-miR2919	17.672	6.75912	1.38655	0.0297209	up	LOC_Os03g59200	36.3866	264.18	-2.86005	0	down
XLOC_026686	22.0669	302.952	-3.77913	0	down	osa-miR2919	17.672	6.75912	1.38655	0.0297209	up	LOC_Os11g35030	71.9096	172.884	-1.26555	1.43219e-14	down
XLOC_026686	22.0669	302.952	-3.77913	0	down	osa-miR2919	17.672	6.75912	1.38655	0.0297209	up	LOC_Os05g50560	297.439	1189.41	-1.99958	0	down
XLOC_026686	22.0669	302.952	-3.77913	0	down	osa-miR2919	17.672	6.75912	1.38655	0.0297209	up	LOC_Os04g59020	4.68335	24.9962	-2.4161	1.03961e-06	down
XLOC_026686	22.0669	302.952	-3.77913	0	down	osa-miR2919	17.672	6.75912	1.38655	0.0297209	up	LOC_Os04g35080	184.662	837.362	-2.18096	0	down
XLOC_026686	22.0669	302.952	-3.77913	0	down	osa-miR2919	17.672	6.75912	1.38655	0.0297209	up	LOC_Os04g35080	184.662	837.362	-2.18096	0	down
XLOC_026686	22.0669	302.952	-3.77913	0	down	osa-miR2919	17.672	6.75912	1.38655	0.0297209	up	LOC_Os09g02650	1223.16	3957	-1.69379	0	down
XLOC_026686	22.0669	302.952	-3.77913	0	down	osa-miR2919	17.672	6.75912	1.38655	0.0297209	up	LOC_Os09g02650	1223.16	3957	-1.69379	0	down
XLOC_026686	22.0669	302.952	-3.77913	0	down	osa-miR2919	17.672	6.75912	1.38655	0.0297209	up	LOC_Os12g37840	399.19	2042.6	-2.35526	0	down
XLOC_026686	22.0669	302.952	-3.77913	0	down	osa-miR2919	17.672	6.75912	1.38655	0.0297209	up	LOC_Os12g37840	399.19	2042.6	-2.35526	0	down
XLOC_026686	22.0669	302.952	-3.77913	0	down	osa-miR2919	17.672	6.75912	1.38655	0.0297209	up	LOC_Os02g57140	77.167	826.863	-3.42159	0	down
XLOC_026686	22.0669	302.952	-3.77913	0	down	osa-miR2919	17.672	6.75912	1.38655	0.0297209	up	LOC_Os02g57140	77.167	826.863	-3.42159	0	down
XLOC_026686	22.0669	302.952	-3.77913	0	down	osa-miR2919	17.672	6.75912	1.38655	0.0297209	up	LOC_Os02g57140	77.167	826.863	-3.42159	0	down
XLOC_026686	22.0669	302.952	-3.77913	0	down	osa-miR2919	17.672	6.75912	1.38655	0.0297209	up	LOC_Os02g03790	86.2202	400.338	-2.21512	0	down
XLOC_026686	22.0669	302.952	-3.77913	0	down	osa-miR2919	17.672	6.75912	1.38655	0.0297209	up	LOC_Os08g06380	277.621	6009.24	-4.436	0	down
XLOC_026686	22.0669	302.952	-3.77913	0	down	osa-miR2919	17.672	6.75912	1.38655	0.0297209	up	LOC_Os08g06380	277.621	6009.24	-4.436	0	down
XLOC_026686	22.0669	302.952	-3.77913	0	down	osa-miR2919	17.672	6.75912	1.38655	0.0297209	up	LOC_Os07g46490	195.789	546.151	-1.48	0	down
XLOC_026686	22.0669	302.952	-3.77913	0	down	osa-miR2919	17.672	6.75912	1.38655	0.0297209	up	LOC_Os07g46490	195.789	546.151	-1.48	0	down
XLOC_026686	22.0669	302.952	-3.77913	0	down	osa-miR2919	17.672	6.75912	1.38655	0.0297209	up	LOC_Os11g22960	6.79591	57.19	-3.07302	1.23941e-09	down
XLOC_026686	22.0669	302.952	-3.77913	0	down	osa-miR2919	17.672	6.75912	1.38655	0.0297209	up	LOC_Os09g32010	90.4792	465.913	-2.3644	0	down
XLOC_026686	22.0669	302.952	-3.77913	0	down	osa-miR2919	17.672	6.75912	1.38655	0.0297209	up	LOC_Os06g45370	208.335	458.851	-1.13912	0	down
XLOC_026686	22.0669	302.952	-3.77913	0	down	osa-miR2919	17.672	6.75912	1.38655	0.0297209	up	LOC_Os01g12440	40.0426	169.911	-2.08517	0	down
XLOC_026686	22.0669	302.952	-3.77913	0	down	osa-miR2919	17.672	6.75912	1.38655	0.0297209	up	LOC_Os01g12440	40.0426	169.911	-2.08517	0	down
XLOC_026686	22.0669	302.952	-3.77913	0	down	osa-miR2919	17.672	6.75912	1.38655	0.0297209	up	LOC_Os01g12440	40.0426	169.911	-2.08517	0	down
XLOC_026686	22.0669	302.952	-3.77913	0	down	osa-miR2919	17.672	6.75912	1.38655	0.0297209	up	LOC_Os05g32200	6.05312	29.0584	-2.26321	0.000487607	down
XLOC_026686	22.0669	302.952	-3.77913	0	down	osa-miR2919	17.672	6.75912	1.38655	0.0297209	up	LOC_Os09g28390	6.16893	92.1037	-3.90017	0	down
XLOC_026686	22.0669	302.952	-3.77913	0	down	osa-miR2919	17.672	6.75912	1.38655	0.0297209	up	LOC_Os09g28390	6.16893	92.1037	-3.90017	0	down
XLOC_026686	22.0669	302.952	-3.77913	0	down	osa-miR2919	17.672	6.75912	1.38655	0.0297209	up	LOC_Os04g55100	1.82801	43.7027	-4.57937	0	down
XLOC_026686	22.0669	302.952	-3.77913	0	down	osa-miR2919	17.672	6.75912	1.38655	0.0297209	up	LOC_Os05g37930	400.01	1346.07	-1.75064	0	down
XLOC_026686	22.0669	302.952	-3.77913	0	down	osa-miR2919	17.672	6.75912	1.38655	0.0297209	up	LOC_Os06g33320	225.886	509.867	-1.17452	0	down
XLOC_026686	22.0669	302.952	-3.77913	0	down	osa-miR2919	17.672	6.75912	1.38655	0.0297209	up	LOC_Os06g09230	149.019	337.66	-1.18008	0	down
XLOC_026686	22.0669	302.952	-3.77913	0	down	osa-miR2919	17.672	6.75912	1.38655	0.0297209	up	LOC_Os06g02370	1642.89	3702.52	-1.17228	0	down
XLOC_026686	22.0669	302.952	-3.77913	0	down	osa-miR2919	17.672	6.75912	1.38655	0.0297209	up	LOC_Os06g02370	1642.89	3702.52	-1.17228	0	down
XLOC_026686	22.0669	302.952	-3.77913	0	down	osa-miR2919	17.672	6.75912	1.38655	0.0297209	up	LOC_Os06g02370	1642.89	3702.52	-1.17228	0	down
XLOC_026686	22.0669	302.952	-3.77913	0	down	osa-miR2919	17.672	6.75912	1.38655	0.0297209	up	LOC_Os03g19090	35.6967	286.577	-3.00506	0	down
XLOC_026686	22.0669	302.952	-3.77913	0	down	osa-miR2919	17.672	6.75912	1.38655	0.0297209	up	LOC_Os04g39100	64.6554	209.219	-1.69417	1.38944e-12	down
XLOC_026686	22.0669	302.952	-3.77913	0	down	osa-miR2919	17.672	6.75912	1.38655	0.0297209	up	LOC_Os08g40940	35.9862	160.575	-2.15773	0	down
XLOC_026686	22.0669	302.952	-3.77913	0	down	osa-miR2919	17.672	6.75912	1.38655	0.0297209	up	LOC_Os11g34210	285.024	623.253	-1.12874	0	down
XLOC_026686	22.0669	302.952	-3.77913	0	down	osa-miR2919	17.672	6.75912	1.38655	0.0297209	up	LOC_Os06g23274	466.107	1292.36	-1.47127	0	down
XLOC_026686	22.0669	302.952	-3.77913	0	down	osa-miR2919	17.672	6.75912	1.38655	0.0297209	up	LOC_Os11g47574	44.5522	125.119	-1.48973	2.22045e-16	down
XLOC_026686	22.0669	302.952	-3.77913	0	down	osa-miR2919	17.672	6.75912	1.38655	0.0297209	up	LOC_Os01g17402	1.45662	15.8589	-3.44459	2.96792e-07	down
XLOC_026686	22.0669	302.952	-3.77913	0	down	osa-miR2919	17.672	6.75912	1.38655	0.0297209	up	LOC_Os04g57800	51.2373	164.523	-1.68302	2.53534e-10	down
XLOC_026686	22.0669	302.952	-3.77913	0	down	osa-miR2919	17.672	6.75912	1.38655	0.0297209	up	LOC_Os04g57800	51.2373	164.523	-1.68302	2.53534e-10	down
XLOC_026686	22.0669	302.952	-3.77913	0	down	osa-miR2919	17.672	6.75912	1.38655	0.0297209	up	LOC_Os04g57800	51.2373	164.523	-1.68302	2.53534e-10	down
XLOC_026686	22.0669	302.952	-3.77913	0	down	osa-miR2919	17.672	6.75912	1.38655	0.0297209	up	LOC_Os03g56050	2.5708	21.5407	-3.06677	0.000435211	down
XLOC_026686	22.0669	302.952	-3.77913	0	down	osa-miR2919	17.672	6.75912	1.38655	0.0297209	up	LOC_Os09g02250	13.3941	136.368	-3.34783	0	down
XLOC_026686	22.0669	302.952	-3.77913	0	down	osa-miR2919	17.672	6.75912	1.38655	0.0297209	up	LOC_Os09g02250	13.3941	136.368	-3.34783	0	down
XLOC_026686	22.0669	302.952	-3.77913	0	down	osa-miR2919	17.672	6.75912	1.38655	0.0297209	up	LOC_Os09g02250	13.3941	136.368	-3.34783	0	down
XLOC_026686	22.0669	302.952	-3.77913	0	down	osa-miR2919	17.672	6.75912	1.38655	0.0297209	up	LOC_Os10g31930	3.22673	71.0508	-4.46071	0	down
XLOC_026686	22.0669	302.952	-3.77913	0	down	osa-miR2919	17.672	6.75912	1.38655	0.0297209	up	LOC_Os02g54830	12.0244	104.043	-3.11314	0	down
XLOC_026686	22.0669	302.952	-3.77913	0	down	osa-miR2919	17.672	6.75912	1.38655	0.0297209	up	LOC_Os02g54830	12.0244	104.043	-3.11314	0	down
XLOC_026686	22.0669	302.952	-3.77913	0	down	osa-miR2919	17.672	6.75912	1.38655	0.0297209	up	LOC_Os07g42860	42.7821	161.916	-1.92017	0	down
XLOC_026686	22.0669	302.952	-3.77913	0	down	osa-miR2919	17.672	6.75912	1.38655	0.0297209	up	LOC_Os07g42860	42.7821	161.916	-1.92017	0	down
XLOC_026686	22.0669	302.952	-3.77913	0	down	osa-miR2919	17.672	6.75912	1.38655	0.0297209	up	LOC_Os02g25020	4.05637	14.3378	-1.82156	0.0042416	down
XLOC_026686	22.0669	302.952	-3.77913	0	down	osa-miR2919	17.672	6.75912	1.38655	0.0297209	up	LOC_Os03g47140	64.8821	155.222	-1.25844	3.51643e-11	down
XLOC_026686	22.0669	302.952	-3.77913	0	down	osa-miR2919	17.672	6.75912	1.38655	0.0297209	up	LOC_Os03g14250	1351.5	7681.51	-2.50683	0	down
XLOC_026686	22.0669	302.952	-3.77913	0	down	osa-miR2919	17.672	6.75912	1.38655	0.0297209	up	LOC_Os03g14250	1351.5	7681.51	-2.50683	0	down
XLOC_026686	22.0669	302.952	-3.77913	0	down	osa-miR2919	17.672	6.75912	1.38655	0.0297209	up	LOC_Os02g43740	131.139	650.722	-2.31095	0	down
XLOC_026686	22.0669	302.952	-3.77913	0	down	osa-miR2919	17.672	6.75912	1.38655	0.0297209	up	LOC_Os06g14370	507.94	1080.39	-1.08883	0	down
XLOC_026686	22.0669	302.952	-3.77913	0	down	osa-miR2919	17.672	6.75912	1.38655	0.0297209	up	LOC_Os03g06680	357.464	812.729	-1.18497	0	down
XLOC_026686	22.0669	302.952	-3.77913	0	down	osa-miR2919	17.672	6.75912	1.38655	0.0297209	up	LOC_Os01g21960	40.3561	341.424	-3.08071	0	down
XLOC_026686	22.0669	302.952	-3.77913	0	down	osa-miR2919	17.672	6.75912	1.38655	0.0297209	up	LOC_Os03g43650	22.4763	85.2696	-1.92363	7.7568e-12	down
XLOC_026686	22.0669	302.952	-3.77913	0	down	osa-miR2919	17.672	6.75912	1.38655	0.0297209	up	LOC_Os01g65480	555.024	1379.07	-1.31307	0	down
XLOC_026686	22.0669	302.952	-3.77913	0	down	osa-miR2919	17.672	6.75912	1.38655	0.0297209	up	LOC_Os01g65480	555.024	1379.07	-1.31307	0	down
XLOC_026686	22.0669	302.952	-3.77913	0	down	osa-miR2919	17.672	6.75912	1.38655	0.0297209	up	LOC_Os10g39500	96.6862	245.911	-1.34675	0	down
XLOC_026686	22.0669	302.952	-3.77913	0	down	osa-miR2919	17.672	6.75912	1.38655	0.0297209	up	LOC_Os10g39500	96.6862	245.911	-1.34675	0	down
XLOC_026686	22.0669	302.952	-3.77913	0	down	osa-miR2919	17.672	6.75912	1.38655	0.0297209	up	LOC_Os02g04540	0.742786	43.7839	-5.88131	0	down
XLOC_026686	22.0669	302.952	-3.77913	0	down	osa-miR2919	17.672	6.75912	1.38655	0.0297209	up	LOC_Os09g25850	272.098	650.81	-1.25811	0	down
XLOC_026686	22.0669	302.952	-3.77913	0	down	osa-miR2919	17.672	6.75912	1.38655	0.0297209	up	LOC_Os04g45020	77.4805	269.29	-1.79726	0	down
XLOC_026686	22.0669	302.952	-3.77913	0	down	osa-miR2919	17.672	6.75912	1.38655	0.0297209	up	LOC_Os03g24940	203.512	947.018	-2.21828	0	down
XLOC_026686	22.0669	302.952	-3.77913	0	down	osa-miR2919	17.672	6.75912	1.38655	0.0297209	up	LOC_Os04g51710	450.509	946.016	-1.07031	0	down
XLOC_026686	22.0669	302.952	-3.77913	0	down	osa-miR2919	17.672	6.75912	1.38655	0.0297209	up	LOC_Os04g51710	450.509	946.016	-1.07031	0	down
XLOC_026686	22.0669	302.952	-3.77913	0	down	osa-miR2919	17.672	6.75912	1.38655	0.0297209	up	LOC_Os01g68598	9.93578	101.261	-3.3493	0	down
XLOC_026686	22.0669	302.952	-3.77913	0	down	osa-miR2919	17.672	6.75912	1.38655	0.0297209	up	LOC_Os01g44110	120.253	1013.05	-3.07456	0	down
XLOC_026686	22.0669	302.952	-3.77913	0	down	osa-miR2919	17.672	6.75912	1.38655	0.0297209	up	LOC_Os06g43220	8.85056	73.9937	-3.06356	4.62629e-10	down
XLOC_026686	22.0669	302.952	-3.77913	0	down	osa-miR2919	17.672	6.75912	1.38655	0.0297209	up	LOC_Os01g68570	41.5761	212.23	-2.3518	0	down
XLOC_026686	22.0669	302.952	-3.77913	0	down	osa-miR2919	17.672	6.75912	1.38655	0.0297209	up	LOC_Os06g17500	7.91008	35.9002	-2.18223	4.79685e-05	down
XLOC_026686	22.0669	302.952	-3.77913	0	down	osa-miR2919	17.672	6.75912	1.38655	0.0297209	up	LOC_Os04g51340	16.3653	425.71	-4.70116	0	down
XLOC_026686	22.0669	302.952	-3.77913	0	down	osa-miR2919	17.672	6.75912	1.38655	0.0297209	up	LOC_Os12g43940	25.8188	205.809	-2.99481	0	down
XLOC_026686	22.0669	302.952	-3.77913	0	down	osa-miR2919	17.672	6.75912	1.38655	0.0297209	up	LOC_Os03g49610	162.326	2016.64	-3.63499	0	down
XLOC_026686	22.0669	302.952	-3.77913	0	down	osa-miR2919	17.672	6.75912	1.38655	0.0297209	up	LOC_Os04g49060	147.899	430.207	-1.54041	0	down
XLOC_026686	22.0669	302.952	-3.77913	0	down	osa-miR2919	17.672	6.75912	1.38655	0.0297209	up	LOC_Os05g26630	63.4254	130.707	-1.04321	6.97135e-07	down
XLOC_026686	22.0669	302.952	-3.77913	0	down	osa-miR2919	17.672	6.75912	1.38655	0.0297209	up	LOC_Os04g05050	25.732	792.723	-4.94518	0	down
XLOC_026686	22.0669	302.952	-3.77913	0	down	osa-miR2919	17.672	6.75912	1.38655	0.0297209	up	LOC_Os08g28784	116.915	293.097	-1.32592	0	down
XLOC_026686	22.0669	302.952	-3.77913	0	down	osa-miR2919	17.672	6.75912	1.38655	0.0297209	up	LOC_Os02g47180	102.465	511.493	-2.31959	0	down
XLOC_026686	22.0669	302.952	-3.77913	0	down	osa-miR2919	17.672	6.75912	1.38655	0.0297209	up	LOC_Os12g39830	3.59813	131.833	-5.19532	0	down
XLOC_026686	22.0669	302.952	-3.77913	0	down	osa-miR2919	17.672	6.75912	1.38655	0.0297209	up	LOC_Os12g39830	3.59813	131.833	-5.19532	0	down
XLOC_026686	22.0669	302.952	-3.77913	0	down	osa-miR2919	17.672	6.75912	1.38655	0.0297209	up	LOC_Os01g68700	950.612	2149.92	-1.17735	0	down
XLOC_026686	22.0669	302.952	-3.77913	0	down	osa-miR2919	17.672	6.75912	1.38655	0.0297209	up	LOC_Os01g68700	950.612	2149.92	-1.17735	0	down
XLOC_026686	22.0669	302.952	-3.77913	0	down	osa-miR2919	17.672	6.75912	1.38655	0.0297209	up	LOC_Os02g40100	74.3356	881.427	-3.56771	0	down
XLOC_026686	22.0669	302.952	-3.77913	0	down	osa-miR2919	17.672	6.75912	1.38655	0.0297209	up	LOC_Os02g58214	219.38	559.498	-1.3507	0	down
XLOC_026686	22.0669	302.952	-3.77913	0	down	osa-miR2919	17.672	6.75912	1.38655	0.0297209	up	LOC_Os11g32500	611.905	1350.36	-1.14197	0.00921899	down
XLOC_026686	22.0669	302.952	-3.77913	0	down	osa-miR2919	17.672	6.75912	1.38655	0.0297209	up	LOC_Os08g29200	32.0696	885.209	-4.78674	0	down
XLOC_026686	22.0669	302.952	-3.77913	0	down	osa-miR2919	17.672	6.75912	1.38655	0.0297209	up	LOC_Os03g10680	24.3283	137.288	-2.4965	0	down
XLOC_026686	22.0669	302.952	-3.77913	0	down	osa-miR2919	17.672	6.75912	1.38655	0.0297209	up	LOC_Os09g23740	771.085	2341.49	-1.60246	0	down
XLOC_026686	22.0669	302.952	-3.77913	0	down	osa-miR2919	17.672	6.75912	1.38655	0.0297209	up	LOC_Os12g08200	2.59975	42.5454	-4.03256	0	down
XLOC_026686	22.0669	302.952	-3.77913	0	down	osa-miR2919	17.672	6.75912	1.38655	0.0297209	up	LOC_Os12g08200	2.59975	42.5454	-4.03256	0	down
XLOC_026686	22.0669	302.952	-3.77913	0	down	osa-miR2919	17.672	6.75912	1.38655	0.0297209	up	LOC_Os04g57970	118	251.209	-1.0901	3.76979e-08	down
XLOC_026686	22.0669	302.952	-3.77913	0	down	osa-miR2919	17.672	6.75912	1.38655	0.0297209	up	LOC_Os05g04820	92.3502	1489.17	-4.01125	0	down
XLOC_026686	22.0669	302.952	-3.77913	0	down	osa-miR2919	17.672	6.75912	1.38655	0.0297209	up	LOC_Os05g04820	92.3502	1489.17	-4.01125	0	down
XLOC_026686	22.0669	302.952	-3.77913	0	down	osa-miR2919	17.672	6.75912	1.38655	0.0297209	up	LOC_Os01g25540	508.871	1020.83	-1.00438	0	down
XLOC_026686	22.0669	302.952	-3.77913	0	down	osa-miR2919	17.672	6.75912	1.38655	0.0297209	up	LOC_Os01g25540	508.871	1020.83	-1.00438	0	down
XLOC_026686	22.0669	302.952	-3.77913	0	down	osa-miR2919	17.672	6.75912	1.38655	0.0297209	up	LOC_Os01g55370	50.6682	279.368	-2.46301	0	down
XLOC_026686	22.0669	302.952	-3.77913	0	down	osa-miR2919	17.672	6.75912	1.38655	0.0297209	up	LOC_Os01g55370	50.6682	279.368	-2.46301	0	down
XLOC_026686	22.0669	302.952	-3.77913	0	down	osa-miR2919	17.672	6.75912	1.38655	0.0297209	up	LOC_Os06g14810	55.9207	314.909	-2.49348	0	down
XLOC_026686	22.0669	302.952	-3.77913	0	down	osa-miR2919	17.672	6.75912	1.38655	0.0297209	up	LOC_Os06g14810	55.9207	314.909	-2.49348	0	down
XLOC_026686	22.0669	302.952	-3.77913	0	down	osa-miR2919	17.672	6.75912	1.38655	0.0297209	up	LOC_Os02g56480	77.8808	196.996	-1.33883	0.00482069	down
XLOC_026686	22.0669	302.952	-3.77913	0	down	osa-miR2919	17.672	6.75912	1.38655	0.0297209	up	LOC_Os01g02890	127.111	440.557	-1.79324	0	down
XLOC_026686	22.0669	302.952	-3.77913	0	down	osa-miR2919	17.672	6.75912	1.38655	0.0297209	up	LOC_Os08g40060	1.42767	53.7268	-5.23391	2.60791e-12	down
XLOC_026686	22.0669	302.952	-3.77913	0	down	osa-miR2919	17.672	6.75912	1.38655	0.0297209	up	LOC_Os04g56680	0	18.7035	-20	0.0161964	down
XLOC_026686	22.0669	302.952	-3.77913	0	down	osa-miR2919	17.672	6.75912	1.38655	0.0297209	up	LOC_Os04g56680	0	18.7035	-20	0.0161964	down
XLOC_026686	22.0669	302.952	-3.77913	0	down	osa-miR2919	17.672	6.75912	1.38655	0.0297209	up	LOC_Os12g34510	154.864	722.31	-2.22162	0	down
XLOC_026686	22.0669	302.952	-3.77913	0	down	osa-miR2919	17.672	6.75912	1.38655	0.0297209	up	LOC_Os08g02440	0.342442	37.3325	-6.76843	2.44249e-14	down
XLOC_026686	22.0669	302.952	-3.77913	0	down	osa-miR2919	17.672	6.75912	1.38655	0.0297209	up	LOC_Os07g30690	9.8539	74.121	-2.91111	0	down
XLOC_026686	22.0669	302.952	-3.77913	0	down	osa-miR2919	17.672	6.75912	1.38655	0.0297209	up	LOC_Os06g44810	10.1095	59.3175	-2.55275	1.56106e-11	down
XLOC_026686	22.0669	302.952	-3.77913	0	down	osa-miR2919	17.672	6.75912	1.38655	0.0297209	up	LOC_Os03g12250	62.0846	1062.78	-4.09746	0	down
XLOC_026686	22.0669	302.952	-3.77913	0	down	osa-miR2919	17.672	6.75912	1.38655	0.0297209	up	LOC_Os03g12250	62.0846	1062.78	-4.09746	0	down
XLOC_026686	22.0669	302.952	-3.77913	0	down	osa-miR2919	17.672	6.75912	1.38655	0.0297209	up	LOC_Os01g47470	19.8186	151.924	-2.93842	0	down
XLOC_026686	22.0669	302.952	-3.77913	0	down	osa-miR2919	17.672	6.75912	1.38655	0.0297209	up	LOC_Os02g07480	168.277	491.115	-1.54522	0	down
XLOC_026686	22.0669	302.952	-3.77913	0	down	osa-miR2919	17.672	6.75912	1.38655	0.0297209	up	LOC_Os02g07480	168.277	491.115	-1.54522	0	down
XLOC_026686	22.0669	302.952	-3.77913	0	down	osa-miR2919	17.672	6.75912	1.38655	0.0297209	up	LOC_Os04g50176	0.713835	8.72264	-3.6111	0.00132739	down
XLOC_026686	22.0669	302.952	-3.77913	0	down	osa-miR2919	17.672	6.75912	1.38655	0.0297209	up	LOC_Os07g40480	94.2701	533.673	-2.50108	0	down
XLOC_026686	22.0669	302.952	-3.77913	0	down	osa-miR2919	17.672	6.75912	1.38655	0.0297209	up	LOC_Os07g40480	94.2701	533.673	-2.50108	0	down
XLOC_026686	22.0669	302.952	-3.77913	0	down	osa-miR2919	17.672	6.75912	1.38655	0.0297209	up	LOC_Os05g39850	13.3652	690.219	-5.6905	0	down
XLOC_026686	22.0669	302.952	-3.77913	0	down	osa-miR2919	17.672	6.75912	1.38655	0.0297209	up	LOC_Os01g15480	74.2827	505.988	-2.768	0	down
XLOC_026686	22.0669	302.952	-3.77913	0	down	osa-miR2919	17.672	6.75912	1.38655	0.0297209	up	LOC_Os08g14460	316.81	988.389	-1.64146	0	down
XLOC_026686	22.0669	302.952	-3.77913	0	down	osa-miR2919	17.672	6.75912	1.38655	0.0297209	up	LOC_Os08g36250	35.4411	91.7177	-1.37178	0.000229691	down
XLOC_026686	22.0669	302.952	-3.77913	0	down	osa-miR2919	17.672	6.75912	1.38655	0.0297209	up	LOC_Os05g07764	10.423	218.555	-4.39016	0	down
XLOC_026686	22.0669	302.952	-3.77913	0	down	osa-miR2919	17.672	6.75912	1.38655	0.0297209	up	LOC_Os07g48370	111.325	714.184	-2.68151	0	down
XLOC_026686	22.0669	302.952	-3.77913	0	down	osa-miR2919	17.672	6.75912	1.38655	0.0297209	up	LOC_Os07g48370	111.325	714.184	-2.68151	0	down
XLOC_026686	22.0669	302.952	-3.77913	0	down	osa-miR2919	17.672	6.75912	1.38655	0.0297209	up	LOC_Os07g48370	111.325	714.184	-2.68151	0	down
XLOC_026686	22.0669	302.952	-3.77913	0	down	osa-miR2919	17.672	6.75912	1.38655	0.0297209	up	LOC_Os03g46920	5.05475	394.065	-6.28465	0	down
XLOC_026686	22.0669	302.952	-3.77913	0	down	osa-miR2919	17.672	6.75912	1.38655	0.0297209	up	LOC_Os03g46920	5.05475	394.065	-6.28465	0	down
XLOC_026686	22.0669	302.952	-3.77913	0	down	osa-miR2919	17.672	6.75912	1.38655	0.0297209	up	LOC_Os04g48760	3.99847	187.271	-5.54953	0	down
XLOC_026686	22.0669	302.952	-3.77913	0	down	osa-miR2919	17.672	6.75912	1.38655	0.0297209	up	LOC_Os01g66590	11.624	48.9895	-2.07536	2.78189e-12	down
XLOC_026686	22.0669	302.952	-3.77913	0	down	osa-miR2919	17.672	6.75912	1.38655	0.0297209	up	LOC_Os01g66590	11.624	48.9895	-2.07536	2.78189e-12	down
XLOC_026686	22.0669	302.952	-3.77913	0	down	osa-miR2919	17.672	6.75912	1.38655	0.0297209	up	LOC_Os04g58960	126.456	677.882	-2.4224	0	down
XLOC_026686	22.0669	302.952	-3.77913	0	down	osa-miR2919	17.672	6.75912	1.38655	0.0297209	up	LOC_Os04g58960	126.456	677.882	-2.4224	0	down
XLOC_026686	22.0669	302.952	-3.77913	0	down	osa-miR2919	17.672	6.75912	1.38655	0.0297209	up	LOC_Os04g31460	3.34254	42.2638	-3.66041	6.94678e-12	down
XLOC_026686	22.0669	302.952	-3.77913	0	down	osa-miR2919	17.672	6.75912	1.38655	0.0297209	up	LOC_Os06g15820	145.025	356.65	-1.29821	0	down
XLOC_026686	22.0669	302.952	-3.77913	0	down	osa-miR2919	17.672	6.75912	1.38655	0.0297209	up	LOC_Os01g39830	216.163	1066.27	-2.30238	0	down
XLOC_026686	22.0669	302.952	-3.77913	0	down	osa-miR2919	17.672	6.75912	1.38655	0.0297209	up	LOC_Os11g47730	76.3613	154.294	-1.01477	1.38779e-08	down
XLOC_026686	22.0669	302.952	-3.77913	0	down	osa-miR2919	17.672	6.75912	1.38655	0.0297209	up	LOC_Os11g47730	76.3613	154.294	-1.01477	1.38779e-08	down
XLOC_026686	22.0669	302.952	-3.77913	0	down	osa-miR2919	17.672	6.75912	1.38655	0.0297209	up	LOC_Os11g47730	76.3613	154.294	-1.01477	1.38779e-08	down
XLOC_026686	22.0669	302.952	-3.77913	0	down	osa-miR2919	17.672	6.75912	1.38655	0.0297209	up	LOC_Os11g12620	22.674	157.586	-2.79703	0	down
XLOC_026686	22.0669	302.952	-3.77913	0	down	osa-miR2919	17.672	6.75912	1.38655	0.0297209	up	LOC_Os11g12620	22.674	157.586	-2.79703	0	down
XLOC_031191	0.72735	49.1115	-6.07727	0	down	osa-miR2919	17.672	6.75912	1.38655	0.0297209	up	LOC_Os07g05190	68.8276	1310.22	-4.25067	0	down
XLOC_031191	0.72735	49.1115	-6.07727	0	down	osa-miR2919	17.672	6.75912	1.38655	0.0297209	up	LOC_Os07g05190	68.8276	1310.22	-4.25067	0	down
XLOC_031191	0.72735	49.1115	-6.07727	0	down	osa-miR2919	17.672	6.75912	1.38655	0.0297209	up	LOC_Os10g20510	59.1185	168.088	-1.50753	0	down
XLOC_031191	0.72735	49.1115	-6.07727	0	down	osa-miR2919	17.672	6.75912	1.38655	0.0297209	up	LOC_Os12g36170	28.5873	106.862	-1.90231	3.33067e-16	down
XLOC_031191	0.72735	49.1115	-6.07727	0	down	osa-miR2919	17.672	6.75912	1.38655	0.0297209	up	LOC_Os12g36170	28.5873	106.862	-1.90231	3.33067e-16	down
XLOC_031191	0.72735	49.1115	-6.07727	0	down	osa-miR2919	17.672	6.75912	1.38655	0.0297209	up	LOC_Os09g37270	130.401	335.121	-1.36173	0	down
XLOC_031191	0.72735	49.1115	-6.07727	0	down	osa-miR2919	17.672	6.75912	1.38655	0.0297209	up	LOC_Os06g43600	1.11418	84.9709	-6.25292	0	down
XLOC_031191	0.72735	49.1115	-6.07727	0	down	osa-miR2919	17.672	6.75912	1.38655	0.0297209	up	LOC_Os11g06910	342.3	1360.8	-1.99112	0	down
XLOC_031191	0.72735	49.1115	-6.07727	0	down	osa-miR2919	17.672	6.75912	1.38655	0.0297209	up	LOC_Os04g44850	55.2647	546.086	-3.3047	0	down
XLOC_031191	0.72735	49.1115	-6.07727	0	down	osa-miR2919	17.672	6.75912	1.38655	0.0297209	up	LOC_Os04g44850	55.2647	546.086	-3.3047	0	down
XLOC_031191	0.72735	49.1115	-6.07727	0	down	osa-miR2919	17.672	6.75912	1.38655	0.0297209	up	LOC_Os06g04850	2.91324	95.2815	-5.0315	0	down
XLOC_031191	0.72735	49.1115	-6.07727	0	down	osa-miR2919	17.672	6.75912	1.38655	0.0297209	up	LOC_Os03g59200	36.3866	264.18	-2.86005	0	down
XLOC_031191	0.72735	49.1115	-6.07727	0	down	osa-miR2919	17.672	6.75912	1.38655	0.0297209	up	LOC_Os11g35030	71.9096	172.884	-1.26555	1.43219e-14	down
XLOC_031191	0.72735	49.1115	-6.07727	0	down	osa-miR2919	17.672	6.75912	1.38655	0.0297209	up	LOC_Os05g50560	297.439	1189.41	-1.99958	0	down
XLOC_031191	0.72735	49.1115	-6.07727	0	down	osa-miR2919	17.672	6.75912	1.38655	0.0297209	up	LOC_Os04g59020	4.68335	24.9962	-2.4161	1.03961e-06	down
XLOC_031191	0.72735	49.1115	-6.07727	0	down	osa-miR2919	17.672	6.75912	1.38655	0.0297209	up	LOC_Os04g35080	184.662	837.362	-2.18096	0	down
XLOC_031191	0.72735	49.1115	-6.07727	0	down	osa-miR2919	17.672	6.75912	1.38655	0.0297209	up	LOC_Os04g35080	184.662	837.362	-2.18096	0	down
XLOC_031191	0.72735	49.1115	-6.07727	0	down	osa-miR2919	17.672	6.75912	1.38655	0.0297209	up	LOC_Os09g02650	1223.16	3957	-1.69379	0	down
XLOC_031191	0.72735	49.1115	-6.07727	0	down	osa-miR2919	17.672	6.75912	1.38655	0.0297209	up	LOC_Os09g02650	1223.16	3957	-1.69379	0	down
XLOC_031191	0.72735	49.1115	-6.07727	0	down	osa-miR2919	17.672	6.75912	1.38655	0.0297209	up	LOC_Os12g37840	399.19	2042.6	-2.35526	0	down
XLOC_031191	0.72735	49.1115	-6.07727	0	down	osa-miR2919	17.672	6.75912	1.38655	0.0297209	up	LOC_Os12g37840	399.19	2042.6	-2.35526	0	down
XLOC_031191	0.72735	49.1115	-6.07727	0	down	osa-miR2919	17.672	6.75912	1.38655	0.0297209	up	LOC_Os02g57140	77.167	826.863	-3.42159	0	down
XLOC_031191	0.72735	49.1115	-6.07727	0	down	osa-miR2919	17.672	6.75912	1.38655	0.0297209	up	LOC_Os02g57140	77.167	826.863	-3.42159	0	down
XLOC_031191	0.72735	49.1115	-6.07727	0	down	osa-miR2919	17.672	6.75912	1.38655	0.0297209	up	LOC_Os02g57140	77.167	826.863	-3.42159	0	down
XLOC_031191	0.72735	49.1115	-6.07727	0	down	osa-miR2919	17.672	6.75912	1.38655	0.0297209	up	LOC_Os02g03790	86.2202	400.338	-2.21512	0	down
XLOC_031191	0.72735	49.1115	-6.07727	0	down	osa-miR2919	17.672	6.75912	1.38655	0.0297209	up	LOC_Os08g06380	277.621	6009.24	-4.436	0	down
XLOC_031191	0.72735	49.1115	-6.07727	0	down	osa-miR2919	17.672	6.75912	1.38655	0.0297209	up	LOC_Os08g06380	277.621	6009.24	-4.436	0	down
XLOC_031191	0.72735	49.1115	-6.07727	0	down	osa-miR2919	17.672	6.75912	1.38655	0.0297209	up	LOC_Os07g46490	195.789	546.151	-1.48	0	down
XLOC_031191	0.72735	49.1115	-6.07727	0	down	osa-miR2919	17.672	6.75912	1.38655	0.0297209	up	LOC_Os07g46490	195.789	546.151	-1.48	0	down
XLOC_031191	0.72735	49.1115	-6.07727	0	down	osa-miR2919	17.672	6.75912	1.38655	0.0297209	up	LOC_Os11g22960	6.79591	57.19	-3.07302	1.23941e-09	down
XLOC_031191	0.72735	49.1115	-6.07727	0	down	osa-miR2919	17.672	6.75912	1.38655	0.0297209	up	LOC_Os09g32010	90.4792	465.913	-2.3644	0	down
XLOC_031191	0.72735	49.1115	-6.07727	0	down	osa-miR2919	17.672	6.75912	1.38655	0.0297209	up	LOC_Os06g45370	208.335	458.851	-1.13912	0	down
XLOC_031191	0.72735	49.1115	-6.07727	0	down	osa-miR2919	17.672	6.75912	1.38655	0.0297209	up	LOC_Os01g12440	40.0426	169.911	-2.08517	0	down
XLOC_031191	0.72735	49.1115	-6.07727	0	down	osa-miR2919	17.672	6.75912	1.38655	0.0297209	up	LOC_Os01g12440	40.0426	169.911	-2.08517	0	down
XLOC_031191	0.72735	49.1115	-6.07727	0	down	osa-miR2919	17.672	6.75912	1.38655	0.0297209	up	LOC_Os01g12440	40.0426	169.911	-2.08517	0	down
XLOC_031191	0.72735	49.1115	-6.07727	0	down	osa-miR2919	17.672	6.75912	1.38655	0.0297209	up	LOC_Os05g32200	6.05312	29.0584	-2.26321	0.000487607	down
XLOC_031191	0.72735	49.1115	-6.07727	0	down	osa-miR2919	17.672	6.75912	1.38655	0.0297209	up	LOC_Os09g28390	6.16893	92.1037	-3.90017	0	down
XLOC_031191	0.72735	49.1115	-6.07727	0	down	osa-miR2919	17.672	6.75912	1.38655	0.0297209	up	LOC_Os09g28390	6.16893	92.1037	-3.90017	0	down
XLOC_031191	0.72735	49.1115	-6.07727	0	down	osa-miR2919	17.672	6.75912	1.38655	0.0297209	up	LOC_Os04g55100	1.82801	43.7027	-4.57937	0	down
XLOC_031191	0.72735	49.1115	-6.07727	0	down	osa-miR2919	17.672	6.75912	1.38655	0.0297209	up	LOC_Os05g37930	400.01	1346.07	-1.75064	0	down
XLOC_031191	0.72735	49.1115	-6.07727	0	down	osa-miR2919	17.672	6.75912	1.38655	0.0297209	up	LOC_Os06g33320	225.886	509.867	-1.17452	0	down
XLOC_031191	0.72735	49.1115	-6.07727	0	down	osa-miR2919	17.672	6.75912	1.38655	0.0297209	up	LOC_Os06g09230	149.019	337.66	-1.18008	0	down
XLOC_031191	0.72735	49.1115	-6.07727	0	down	osa-miR2919	17.672	6.75912	1.38655	0.0297209	up	LOC_Os06g02370	1642.89	3702.52	-1.17228	0	down
XLOC_031191	0.72735	49.1115	-6.07727	0	down	osa-miR2919	17.672	6.75912	1.38655	0.0297209	up	LOC_Os06g02370	1642.89	3702.52	-1.17228	0	down
XLOC_031191	0.72735	49.1115	-6.07727	0	down	osa-miR2919	17.672	6.75912	1.38655	0.0297209	up	LOC_Os06g02370	1642.89	3702.52	-1.17228	0	down
XLOC_031191	0.72735	49.1115	-6.07727	0	down	osa-miR2919	17.672	6.75912	1.38655	0.0297209	up	LOC_Os03g19090	35.6967	286.577	-3.00506	0	down
XLOC_031191	0.72735	49.1115	-6.07727	0	down	osa-miR2919	17.672	6.75912	1.38655	0.0297209	up	LOC_Os04g39100	64.6554	209.219	-1.69417	1.38944e-12	down
XLOC_031191	0.72735	49.1115	-6.07727	0	down	osa-miR2919	17.672	6.75912	1.38655	0.0297209	up	LOC_Os08g40940	35.9862	160.575	-2.15773	0	down
XLOC_031191	0.72735	49.1115	-6.07727	0	down	osa-miR2919	17.672	6.75912	1.38655	0.0297209	up	LOC_Os11g34210	285.024	623.253	-1.12874	0	down
XLOC_031191	0.72735	49.1115	-6.07727	0	down	osa-miR2919	17.672	6.75912	1.38655	0.0297209	up	LOC_Os06g23274	466.107	1292.36	-1.47127	0	down
XLOC_031191	0.72735	49.1115	-6.07727	0	down	osa-miR2919	17.672	6.75912	1.38655	0.0297209	up	LOC_Os11g47574	44.5522	125.119	-1.48973	2.22045e-16	down
XLOC_031191	0.72735	49.1115	-6.07727	0	down	osa-miR2919	17.672	6.75912	1.38655	0.0297209	up	LOC_Os01g17402	1.45662	15.8589	-3.44459	2.96792e-07	down
XLOC_031191	0.72735	49.1115	-6.07727	0	down	osa-miR2919	17.672	6.75912	1.38655	0.0297209	up	LOC_Os04g57800	51.2373	164.523	-1.68302	2.53534e-10	down
XLOC_031191	0.72735	49.1115	-6.07727	0	down	osa-miR2919	17.672	6.75912	1.38655	0.0297209	up	LOC_Os04g57800	51.2373	164.523	-1.68302	2.53534e-10	down
XLOC_031191	0.72735	49.1115	-6.07727	0	down	osa-miR2919	17.672	6.75912	1.38655	0.0297209	up	LOC_Os04g57800	51.2373	164.523	-1.68302	2.53534e-10	down
XLOC_031191	0.72735	49.1115	-6.07727	0	down	osa-miR2919	17.672	6.75912	1.38655	0.0297209	up	LOC_Os03g56050	2.5708	21.5407	-3.06677	0.000435211	down
XLOC_031191	0.72735	49.1115	-6.07727	0	down	osa-miR2919	17.672	6.75912	1.38655	0.0297209	up	LOC_Os09g02250	13.3941	136.368	-3.34783	0	down
XLOC_031191	0.72735	49.1115	-6.07727	0	down	osa-miR2919	17.672	6.75912	1.38655	0.0297209	up	LOC_Os09g02250	13.3941	136.368	-3.34783	0	down
XLOC_031191	0.72735	49.1115	-6.07727	0	down	osa-miR2919	17.672	6.75912	1.38655	0.0297209	up	LOC_Os09g02250	13.3941	136.368	-3.34783	0	down
XLOC_031191	0.72735	49.1115	-6.07727	0	down	osa-miR2919	17.672	6.75912	1.38655	0.0297209	up	LOC_Os10g31930	3.22673	71.0508	-4.46071	0	down
XLOC_031191	0.72735	49.1115	-6.07727	0	down	osa-miR2919	17.672	6.75912	1.38655	0.0297209	up	LOC_Os02g54830	12.0244	104.043	-3.11314	0	down
XLOC_031191	0.72735	49.1115	-6.07727	0	down	osa-miR2919	17.672	6.75912	1.38655	0.0297209	up	LOC_Os02g54830	12.0244	104.043	-3.11314	0	down
XLOC_031191	0.72735	49.1115	-6.07727	0	down	osa-miR2919	17.672	6.75912	1.38655	0.0297209	up	LOC_Os07g42860	42.7821	161.916	-1.92017	0	down
XLOC_031191	0.72735	49.1115	-6.07727	0	down	osa-miR2919	17.672	6.75912	1.38655	0.0297209	up	LOC_Os07g42860	42.7821	161.916	-1.92017	0	down
XLOC_031191	0.72735	49.1115	-6.07727	0	down	osa-miR2919	17.672	6.75912	1.38655	0.0297209	up	LOC_Os02g25020	4.05637	14.3378	-1.82156	0.0042416	down
XLOC_031191	0.72735	49.1115	-6.07727	0	down	osa-miR2919	17.672	6.75912	1.38655	0.0297209	up	LOC_Os03g47140	64.8821	155.222	-1.25844	3.51643e-11	down
XLOC_031191	0.72735	49.1115	-6.07727	0	down	osa-miR2919	17.672	6.75912	1.38655	0.0297209	up	LOC_Os03g14250	1351.5	7681.51	-2.50683	0	down
XLOC_031191	0.72735	49.1115	-6.07727	0	down	osa-miR2919	17.672	6.75912	1.38655	0.0297209	up	LOC_Os03g14250	1351.5	7681.51	-2.50683	0	down
XLOC_031191	0.72735	49.1115	-6.07727	0	down	osa-miR2919	17.672	6.75912	1.38655	0.0297209	up	LOC_Os02g43740	131.139	650.722	-2.31095	0	down
XLOC_031191	0.72735	49.1115	-6.07727	0	down	osa-miR2919	17.672	6.75912	1.38655	0.0297209	up	LOC_Os06g14370	507.94	1080.39	-1.08883	0	down
XLOC_031191	0.72735	49.1115	-6.07727	0	down	osa-miR2919	17.672	6.75912	1.38655	0.0297209	up	LOC_Os03g06680	357.464	812.729	-1.18497	0	down
XLOC_031191	0.72735	49.1115	-6.07727	0	down	osa-miR2919	17.672	6.75912	1.38655	0.0297209	up	LOC_Os01g21960	40.3561	341.424	-3.08071	0	down
XLOC_031191	0.72735	49.1115	-6.07727	0	down	osa-miR2919	17.672	6.75912	1.38655	0.0297209	up	LOC_Os03g43650	22.4763	85.2696	-1.92363	7.7568e-12	down
XLOC_031191	0.72735	49.1115	-6.07727	0	down	osa-miR2919	17.672	6.75912	1.38655	0.0297209	up	LOC_Os01g65480	555.024	1379.07	-1.31307	0	down
XLOC_031191	0.72735	49.1115	-6.07727	0	down	osa-miR2919	17.672	6.75912	1.38655	0.0297209	up	LOC_Os01g65480	555.024	1379.07	-1.31307	0	down
XLOC_031191	0.72735	49.1115	-6.07727	0	down	osa-miR2919	17.672	6.75912	1.38655	0.0297209	up	LOC_Os10g39500	96.6862	245.911	-1.34675	0	down
XLOC_031191	0.72735	49.1115	-6.07727	0	down	osa-miR2919	17.672	6.75912	1.38655	0.0297209	up	LOC_Os10g39500	96.6862	245.911	-1.34675	0	down
XLOC_031191	0.72735	49.1115	-6.07727	0	down	osa-miR2919	17.672	6.75912	1.38655	0.0297209	up	LOC_Os02g04540	0.742786	43.7839	-5.88131	0	down
XLOC_031191	0.72735	49.1115	-6.07727	0	down	osa-miR2919	17.672	6.75912	1.38655	0.0297209	up	LOC_Os09g25850	272.098	650.81	-1.25811	0	down
XLOC_031191	0.72735	49.1115	-6.07727	0	down	osa-miR2919	17.672	6.75912	1.38655	0.0297209	up	LOC_Os04g45020	77.4805	269.29	-1.79726	0	down
XLOC_031191	0.72735	49.1115	-6.07727	0	down	osa-miR2919	17.672	6.75912	1.38655	0.0297209	up	LOC_Os03g24940	203.512	947.018	-2.21828	0	down
XLOC_031191	0.72735	49.1115	-6.07727	0	down	osa-miR2919	17.672	6.75912	1.38655	0.0297209	up	LOC_Os04g51710	450.509	946.016	-1.07031	0	down
XLOC_031191	0.72735	49.1115	-6.07727	0	down	osa-miR2919	17.672	6.75912	1.38655	0.0297209	up	LOC_Os04g51710	450.509	946.016	-1.07031	0	down
XLOC_031191	0.72735	49.1115	-6.07727	0	down	osa-miR2919	17.672	6.75912	1.38655	0.0297209	up	LOC_Os01g68598	9.93578	101.261	-3.3493	0	down
XLOC_031191	0.72735	49.1115	-6.07727	0	down	osa-miR2919	17.672	6.75912	1.38655	0.0297209	up	LOC_Os01g44110	120.253	1013.05	-3.07456	0	down
XLOC_031191	0.72735	49.1115	-6.07727	0	down	osa-miR2919	17.672	6.75912	1.38655	0.0297209	up	LOC_Os06g43220	8.85056	73.9937	-3.06356	4.62629e-10	down
XLOC_031191	0.72735	49.1115	-6.07727	0	down	osa-miR2919	17.672	6.75912	1.38655	0.0297209	up	LOC_Os01g68570	41.5761	212.23	-2.3518	0	down
XLOC_031191	0.72735	49.1115	-6.07727	0	down	osa-miR2919	17.672	6.75912	1.38655	0.0297209	up	LOC_Os06g17500	7.91008	35.9002	-2.18223	4.79685e-05	down
XLOC_031191	0.72735	49.1115	-6.07727	0	down	osa-miR2919	17.672	6.75912	1.38655	0.0297209	up	LOC_Os04g51340	16.3653	425.71	-4.70116	0	down
XLOC_031191	0.72735	49.1115	-6.07727	0	down	osa-miR2919	17.672	6.75912	1.38655	0.0297209	up	LOC_Os12g43940	25.8188	205.809	-2.99481	0	down
XLOC_031191	0.72735	49.1115	-6.07727	0	down	osa-miR2919	17.672	6.75912	1.38655	0.0297209	up	LOC_Os03g49610	162.326	2016.64	-3.63499	0	down
XLOC_031191	0.72735	49.1115	-6.07727	0	down	osa-miR2919	17.672	6.75912	1.38655	0.0297209	up	LOC_Os04g49060	147.899	430.207	-1.54041	0	down
XLOC_031191	0.72735	49.1115	-6.07727	0	down	osa-miR2919	17.672	6.75912	1.38655	0.0297209	up	LOC_Os05g26630	63.4254	130.707	-1.04321	6.97135e-07	down
XLOC_031191	0.72735	49.1115	-6.07727	0	down	osa-miR2919	17.672	6.75912	1.38655	0.0297209	up	LOC_Os04g05050	25.732	792.723	-4.94518	0	down
XLOC_031191	0.72735	49.1115	-6.07727	0	down	osa-miR2919	17.672	6.75912	1.38655	0.0297209	up	LOC_Os08g28784	116.915	293.097	-1.32592	0	down
XLOC_031191	0.72735	49.1115	-6.07727	0	down	osa-miR2919	17.672	6.75912	1.38655	0.0297209	up	LOC_Os02g47180	102.465	511.493	-2.31959	0	down
XLOC_031191	0.72735	49.1115	-6.07727	0	down	osa-miR2919	17.672	6.75912	1.38655	0.0297209	up	LOC_Os12g39830	3.59813	131.833	-5.19532	0	down
XLOC_031191	0.72735	49.1115	-6.07727	0	down	osa-miR2919	17.672	6.75912	1.38655	0.0297209	up	LOC_Os12g39830	3.59813	131.833	-5.19532	0	down
XLOC_031191	0.72735	49.1115	-6.07727	0	down	osa-miR2919	17.672	6.75912	1.38655	0.0297209	up	LOC_Os01g68700	950.612	2149.92	-1.17735	0	down
XLOC_031191	0.72735	49.1115	-6.07727	0	down	osa-miR2919	17.672	6.75912	1.38655	0.0297209	up	LOC_Os01g68700	950.612	2149.92	-1.17735	0	down
XLOC_031191	0.72735	49.1115	-6.07727	0	down	osa-miR2919	17.672	6.75912	1.38655	0.0297209	up	LOC_Os02g40100	74.3356	881.427	-3.56771	0	down
XLOC_031191	0.72735	49.1115	-6.07727	0	down	osa-miR2919	17.672	6.75912	1.38655	0.0297209	up	LOC_Os02g58214	219.38	559.498	-1.3507	0	down
XLOC_031191	0.72735	49.1115	-6.07727	0	down	osa-miR2919	17.672	6.75912	1.38655	0.0297209	up	LOC_Os11g32500	611.905	1350.36	-1.14197	0.00921899	down
XLOC_031191	0.72735	49.1115	-6.07727	0	down	osa-miR2919	17.672	6.75912	1.38655	0.0297209	up	LOC_Os08g29200	32.0696	885.209	-4.78674	0	down
XLOC_031191	0.72735	49.1115	-6.07727	0	down	osa-miR2919	17.672	6.75912	1.38655	0.0297209	up	LOC_Os03g10680	24.3283	137.288	-2.4965	0	down
XLOC_031191	0.72735	49.1115	-6.07727	0	down	osa-miR2919	17.672	6.75912	1.38655	0.0297209	up	LOC_Os09g23740	771.085	2341.49	-1.60246	0	down
XLOC_031191	0.72735	49.1115	-6.07727	0	down	osa-miR2919	17.672	6.75912	1.38655	0.0297209	up	LOC_Os12g08200	2.59975	42.5454	-4.03256	0	down
XLOC_031191	0.72735	49.1115	-6.07727	0	down	osa-miR2919	17.672	6.75912	1.38655	0.0297209	up	LOC_Os12g08200	2.59975	42.5454	-4.03256	0	down
XLOC_031191	0.72735	49.1115	-6.07727	0	down	osa-miR2919	17.672	6.75912	1.38655	0.0297209	up	LOC_Os04g57970	118	251.209	-1.0901	3.76979e-08	down
XLOC_031191	0.72735	49.1115	-6.07727	0	down	osa-miR2919	17.672	6.75912	1.38655	0.0297209	up	LOC_Os05g04820	92.3502	1489.17	-4.01125	0	down
XLOC_031191	0.72735	49.1115	-6.07727	0	down	osa-miR2919	17.672	6.75912	1.38655	0.0297209	up	LOC_Os05g04820	92.3502	1489.17	-4.01125	0	down
XLOC_031191	0.72735	49.1115	-6.07727	0	down	osa-miR2919	17.672	6.75912	1.38655	0.0297209	up	LOC_Os01g25540	508.871	1020.83	-1.00438	0	down
XLOC_031191	0.72735	49.1115	-6.07727	0	down	osa-miR2919	17.672	6.75912	1.38655	0.0297209	up	LOC_Os01g25540	508.871	1020.83	-1.00438	0	down
XLOC_031191	0.72735	49.1115	-6.07727	0	down	osa-miR2919	17.672	6.75912	1.38655	0.0297209	up	LOC_Os01g55370	50.6682	279.368	-2.46301	0	down
XLOC_031191	0.72735	49.1115	-6.07727	0	down	osa-miR2919	17.672	6.75912	1.38655	0.0297209	up	LOC_Os01g55370	50.6682	279.368	-2.46301	0	down
XLOC_031191	0.72735	49.1115	-6.07727	0	down	osa-miR2919	17.672	6.75912	1.38655	0.0297209	up	LOC_Os06g14810	55.9207	314.909	-2.49348	0	down
XLOC_031191	0.72735	49.1115	-6.07727	0	down	osa-miR2919	17.672	6.75912	1.38655	0.0297209	up	LOC_Os06g14810	55.9207	314.909	-2.49348	0	down
XLOC_031191	0.72735	49.1115	-6.07727	0	down	osa-miR2919	17.672	6.75912	1.38655	0.0297209	up	LOC_Os02g56480	77.8808	196.996	-1.33883	0.00482069	down
XLOC_031191	0.72735	49.1115	-6.07727	0	down	osa-miR2919	17.672	6.75912	1.38655	0.0297209	up	LOC_Os01g02890	127.111	440.557	-1.79324	0	down
XLOC_031191	0.72735	49.1115	-6.07727	0	down	osa-miR2919	17.672	6.75912	1.38655	0.0297209	up	LOC_Os08g40060	1.42767	53.7268	-5.23391	2.60791e-12	down
XLOC_031191	0.72735	49.1115	-6.07727	0	down	osa-miR2919	17.672	6.75912	1.38655	0.0297209	up	LOC_Os04g56680	0	18.7035	-20	0.0161964	down
XLOC_031191	0.72735	49.1115	-6.07727	0	down	osa-miR2919	17.672	6.75912	1.38655	0.0297209	up	LOC_Os04g56680	0	18.7035	-20	0.0161964	down
XLOC_031191	0.72735	49.1115	-6.07727	0	down	osa-miR2919	17.672	6.75912	1.38655	0.0297209	up	LOC_Os12g34510	154.864	722.31	-2.22162	0	down
XLOC_031191	0.72735	49.1115	-6.07727	0	down	osa-miR2919	17.672	6.75912	1.38655	0.0297209	up	LOC_Os08g02440	0.342442	37.3325	-6.76843	2.44249e-14	down
XLOC_031191	0.72735	49.1115	-6.07727	0	down	osa-miR2919	17.672	6.75912	1.38655	0.0297209	up	LOC_Os07g30690	9.8539	74.121	-2.91111	0	down
XLOC_031191	0.72735	49.1115	-6.07727	0	down	osa-miR2919	17.672	6.75912	1.38655	0.0297209	up	LOC_Os06g44810	10.1095	59.3175	-2.55275	1.56106e-11	down
XLOC_031191	0.72735	49.1115	-6.07727	0	down	osa-miR2919	17.672	6.75912	1.38655	0.0297209	up	LOC_Os03g12250	62.0846	1062.78	-4.09746	0	down
XLOC_031191	0.72735	49.1115	-6.07727	0	down	osa-miR2919	17.672	6.75912	1.38655	0.0297209	up	LOC_Os03g12250	62.0846	1062.78	-4.09746	0	down
XLOC_031191	0.72735	49.1115	-6.07727	0	down	osa-miR2919	17.672	6.75912	1.38655	0.0297209	up	LOC_Os01g47470	19.8186	151.924	-2.93842	0	down
XLOC_031191	0.72735	49.1115	-6.07727	0	down	osa-miR2919	17.672	6.75912	1.38655	0.0297209	up	LOC_Os02g07480	168.277	491.115	-1.54522	0	down
XLOC_031191	0.72735	49.1115	-6.07727	0	down	osa-miR2919	17.672	6.75912	1.38655	0.0297209	up	LOC_Os02g07480	168.277	491.115	-1.54522	0	down
XLOC_031191	0.72735	49.1115	-6.07727	0	down	osa-miR2919	17.672	6.75912	1.38655	0.0297209	up	LOC_Os04g50176	0.713835	8.72264	-3.6111	0.00132739	down
XLOC_031191	0.72735	49.1115	-6.07727	0	down	osa-miR2919	17.672	6.75912	1.38655	0.0297209	up	LOC_Os07g40480	94.2701	533.673	-2.50108	0	down
XLOC_031191	0.72735	49.1115	-6.07727	0	down	osa-miR2919	17.672	6.75912	1.38655	0.0297209	up	LOC_Os07g40480	94.2701	533.673	-2.50108	0	down
XLOC_031191	0.72735	49.1115	-6.07727	0	down	osa-miR2919	17.672	6.75912	1.38655	0.0297209	up	LOC_Os05g39850	13.3652	690.219	-5.6905	0	down
XLOC_031191	0.72735	49.1115	-6.07727	0	down	osa-miR2919	17.672	6.75912	1.38655	0.0297209	up	LOC_Os01g15480	74.2827	505.988	-2.768	0	down
XLOC_031191	0.72735	49.1115	-6.07727	0	down	osa-miR2919	17.672	6.75912	1.38655	0.0297209	up	LOC_Os08g14460	316.81	988.389	-1.64146	0	down
XLOC_031191	0.72735	49.1115	-6.07727	0	down	osa-miR2919	17.672	6.75912	1.38655	0.0297209	up	LOC_Os08g36250	35.4411	91.7177	-1.37178	0.000229691	down
XLOC_031191	0.72735	49.1115	-6.07727	0	down	osa-miR2919	17.672	6.75912	1.38655	0.0297209	up	LOC_Os05g07764	10.423	218.555	-4.39016	0	down
XLOC_031191	0.72735	49.1115	-6.07727	0	down	osa-miR2919	17.672	6.75912	1.38655	0.0297209	up	LOC_Os07g48370	111.325	714.184	-2.68151	0	down
XLOC_031191	0.72735	49.1115	-6.07727	0	down	osa-miR2919	17.672	6.75912	1.38655	0.0297209	up	LOC_Os07g48370	111.325	714.184	-2.68151	0	down
XLOC_031191	0.72735	49.1115	-6.07727	0	down	osa-miR2919	17.672	6.75912	1.38655	0.0297209	up	LOC_Os07g48370	111.325	714.184	-2.68151	0	down
XLOC_031191	0.72735	49.1115	-6.07727	0	down	osa-miR2919	17.672	6.75912	1.38655	0.0297209	up	LOC_Os03g46920	5.05475	394.065	-6.28465	0	down
XLOC_031191	0.72735	49.1115	-6.07727	0	down	osa-miR2919	17.672	6.75912	1.38655	0.0297209	up	LOC_Os03g46920	5.05475	394.065	-6.28465	0	down
XLOC_031191	0.72735	49.1115	-6.07727	0	down	osa-miR2919	17.672	6.75912	1.38655	0.0297209	up	LOC_Os04g48760	3.99847	187.271	-5.54953	0	down
XLOC_031191	0.72735	49.1115	-6.07727	0	down	osa-miR2919	17.672	6.75912	1.38655	0.0297209	up	LOC_Os01g66590	11.624	48.9895	-2.07536	2.78189e-12	down
XLOC_031191	0.72735	49.1115	-6.07727	0	down	osa-miR2919	17.672	6.75912	1.38655	0.0297209	up	LOC_Os01g66590	11.624	48.9895	-2.07536	2.78189e-12	down
XLOC_031191	0.72735	49.1115	-6.07727	0	down	osa-miR2919	17.672	6.75912	1.38655	0.0297209	up	LOC_Os04g58960	126.456	677.882	-2.4224	0	down
XLOC_031191	0.72735	49.1115	-6.07727	0	down	osa-miR2919	17.672	6.75912	1.38655	0.0297209	up	LOC_Os04g58960	126.456	677.882	-2.4224	0	down
XLOC_031191	0.72735	49.1115	-6.07727	0	down	osa-miR2919	17.672	6.75912	1.38655	0.0297209	up	LOC_Os04g31460	3.34254	42.2638	-3.66041	6.94678e-12	down
XLOC_031191	0.72735	49.1115	-6.07727	0	down	osa-miR2919	17.672	6.75912	1.38655	0.0297209	up	LOC_Os06g15820	145.025	356.65	-1.29821	0	down
XLOC_031191	0.72735	49.1115	-6.07727	0	down	osa-miR2919	17.672	6.75912	1.38655	0.0297209	up	LOC_Os01g39830	216.163	1066.27	-2.30238	0	down
XLOC_031191	0.72735	49.1115	-6.07727	0	down	osa-miR2919	17.672	6.75912	1.38655	0.0297209	up	LOC_Os11g47730	76.3613	154.294	-1.01477	1.38779e-08	down
XLOC_031191	0.72735	49.1115	-6.07727	0	down	osa-miR2919	17.672	6.75912	1.38655	0.0297209	up	LOC_Os11g47730	76.3613	154.294	-1.01477	1.38779e-08	down
XLOC_031191	0.72735	49.1115	-6.07727	0	down	osa-miR2919	17.672	6.75912	1.38655	0.0297209	up	LOC_Os11g47730	76.3613	154.294	-1.01477	1.38779e-08	down
XLOC_031191	0.72735	49.1115	-6.07727	0	down	osa-miR2919	17.672	6.75912	1.38655	0.0297209	up	LOC_Os11g12620	22.674	157.586	-2.79703	0	down
XLOC_031191	0.72735	49.1115	-6.07727	0	down	osa-miR2919	17.672	6.75912	1.38655	0.0297209	up	LOC_Os11g12620	22.674	157.586	-2.79703	0	down
XLOC_053253	28.643	68.5871	-1.25975	0.00204708	down	osa-miR2919	17.672	6.75912	1.38655	0.0297209	up	LOC_Os07g05190	68.8276	1310.22	-4.25067	0	down
XLOC_053253	28.643	68.5871	-1.25975	0.00204708	down	osa-miR2919	17.672	6.75912	1.38655	0.0297209	up	LOC_Os07g05190	68.8276	1310.22	-4.25067	0	down
XLOC_053253	28.643	68.5871	-1.25975	0.00204708	down	osa-miR2919	17.672	6.75912	1.38655	0.0297209	up	LOC_Os10g20510	59.1185	168.088	-1.50753	0	down
XLOC_053253	28.643	68.5871	-1.25975	0.00204708	down	osa-miR2919	17.672	6.75912	1.38655	0.0297209	up	LOC_Os12g36170	28.5873	106.862	-1.90231	3.33067e-16	down
XLOC_053253	28.643	68.5871	-1.25975	0.00204708	down	osa-miR2919	17.672	6.75912	1.38655	0.0297209	up	LOC_Os12g36170	28.5873	106.862	-1.90231	3.33067e-16	down
XLOC_053253	28.643	68.5871	-1.25975	0.00204708	down	osa-miR2919	17.672	6.75912	1.38655	0.0297209	up	LOC_Os09g37270	130.401	335.121	-1.36173	0	down
XLOC_053253	28.643	68.5871	-1.25975	0.00204708	down	osa-miR2919	17.672	6.75912	1.38655	0.0297209	up	LOC_Os06g43600	1.11418	84.9709	-6.25292	0	down
XLOC_053253	28.643	68.5871	-1.25975	0.00204708	down	osa-miR2919	17.672	6.75912	1.38655	0.0297209	up	LOC_Os11g06910	342.3	1360.8	-1.99112	0	down
XLOC_053253	28.643	68.5871	-1.25975	0.00204708	down	osa-miR2919	17.672	6.75912	1.38655	0.0297209	up	LOC_Os04g44850	55.2647	546.086	-3.3047	0	down
XLOC_053253	28.643	68.5871	-1.25975	0.00204708	down	osa-miR2919	17.672	6.75912	1.38655	0.0297209	up	LOC_Os04g44850	55.2647	546.086	-3.3047	0	down
XLOC_053253	28.643	68.5871	-1.25975	0.00204708	down	osa-miR2919	17.672	6.75912	1.38655	0.0297209	up	LOC_Os06g04850	2.91324	95.2815	-5.0315	0	down
XLOC_053253	28.643	68.5871	-1.25975	0.00204708	down	osa-miR2919	17.672	6.75912	1.38655	0.0297209	up	LOC_Os03g59200	36.3866	264.18	-2.86005	0	down
XLOC_053253	28.643	68.5871	-1.25975	0.00204708	down	osa-miR2919	17.672	6.75912	1.38655	0.0297209	up	LOC_Os11g35030	71.9096	172.884	-1.26555	1.43219e-14	down
XLOC_053253	28.643	68.5871	-1.25975	0.00204708	down	osa-miR2919	17.672	6.75912	1.38655	0.0297209	up	LOC_Os05g50560	297.439	1189.41	-1.99958	0	down
XLOC_053253	28.643	68.5871	-1.25975	0.00204708	down	osa-miR2919	17.672	6.75912	1.38655	0.0297209	up	LOC_Os04g59020	4.68335	24.9962	-2.4161	1.03961e-06	down
XLOC_053253	28.643	68.5871	-1.25975	0.00204708	down	osa-miR2919	17.672	6.75912	1.38655	0.0297209	up	LOC_Os04g35080	184.662	837.362	-2.18096	0	down
XLOC_053253	28.643	68.5871	-1.25975	0.00204708	down	osa-miR2919	17.672	6.75912	1.38655	0.0297209	up	LOC_Os04g35080	184.662	837.362	-2.18096	0	down
XLOC_053253	28.643	68.5871	-1.25975	0.00204708	down	osa-miR2919	17.672	6.75912	1.38655	0.0297209	up	LOC_Os09g02650	1223.16	3957	-1.69379	0	down
XLOC_053253	28.643	68.5871	-1.25975	0.00204708	down	osa-miR2919	17.672	6.75912	1.38655	0.0297209	up	LOC_Os09g02650	1223.16	3957	-1.69379	0	down
XLOC_053253	28.643	68.5871	-1.25975	0.00204708	down	osa-miR2919	17.672	6.75912	1.38655	0.0297209	up	LOC_Os12g37840	399.19	2042.6	-2.35526	0	down
XLOC_053253	28.643	68.5871	-1.25975	0.00204708	down	osa-miR2919	17.672	6.75912	1.38655	0.0297209	up	LOC_Os12g37840	399.19	2042.6	-2.35526	0	down
XLOC_053253	28.643	68.5871	-1.25975	0.00204708	down	osa-miR2919	17.672	6.75912	1.38655	0.0297209	up	LOC_Os02g57140	77.167	826.863	-3.42159	0	down
XLOC_053253	28.643	68.5871	-1.25975	0.00204708	down	osa-miR2919	17.672	6.75912	1.38655	0.0297209	up	LOC_Os02g57140	77.167	826.863	-3.42159	0	down
XLOC_053253	28.643	68.5871	-1.25975	0.00204708	down	osa-miR2919	17.672	6.75912	1.38655	0.0297209	up	LOC_Os02g57140	77.167	826.863	-3.42159	0	down
XLOC_053253	28.643	68.5871	-1.25975	0.00204708	down	osa-miR2919	17.672	6.75912	1.38655	0.0297209	up	LOC_Os02g03790	86.2202	400.338	-2.21512	0	down
XLOC_053253	28.643	68.5871	-1.25975	0.00204708	down	osa-miR2919	17.672	6.75912	1.38655	0.0297209	up	LOC_Os08g06380	277.621	6009.24	-4.436	0	down
XLOC_053253	28.643	68.5871	-1.25975	0.00204708	down	osa-miR2919	17.672	6.75912	1.38655	0.0297209	up	LOC_Os08g06380	277.621	6009.24	-4.436	0	down
XLOC_053253	28.643	68.5871	-1.25975	0.00204708	down	osa-miR2919	17.672	6.75912	1.38655	0.0297209	up	LOC_Os07g46490	195.789	546.151	-1.48	0	down
XLOC_053253	28.643	68.5871	-1.25975	0.00204708	down	osa-miR2919	17.672	6.75912	1.38655	0.0297209	up	LOC_Os07g46490	195.789	546.151	-1.48	0	down
XLOC_053253	28.643	68.5871	-1.25975	0.00204708	down	osa-miR2919	17.672	6.75912	1.38655	0.0297209	up	LOC_Os11g22960	6.79591	57.19	-3.07302	1.23941e-09	down
XLOC_053253	28.643	68.5871	-1.25975	0.00204708	down	osa-miR2919	17.672	6.75912	1.38655	0.0297209	up	LOC_Os09g32010	90.4792	465.913	-2.3644	0	down
XLOC_053253	28.643	68.5871	-1.25975	0.00204708	down	osa-miR2919	17.672	6.75912	1.38655	0.0297209	up	LOC_Os06g45370	208.335	458.851	-1.13912	0	down
XLOC_053253	28.643	68.5871	-1.25975	0.00204708	down	osa-miR2919	17.672	6.75912	1.38655	0.0297209	up	LOC_Os01g12440	40.0426	169.911	-2.08517	0	down
XLOC_053253	28.643	68.5871	-1.25975	0.00204708	down	osa-miR2919	17.672	6.75912	1.38655	0.0297209	up	LOC_Os01g12440	40.0426	169.911	-2.08517	0	down
XLOC_053253	28.643	68.5871	-1.25975	0.00204708	down	osa-miR2919	17.672	6.75912	1.38655	0.0297209	up	LOC_Os01g12440	40.0426	169.911	-2.08517	0	down
XLOC_053253	28.643	68.5871	-1.25975	0.00204708	down	osa-miR2919	17.672	6.75912	1.38655	0.0297209	up	LOC_Os05g32200	6.05312	29.0584	-2.26321	0.000487607	down
XLOC_053253	28.643	68.5871	-1.25975	0.00204708	down	osa-miR2919	17.672	6.75912	1.38655	0.0297209	up	LOC_Os09g28390	6.16893	92.1037	-3.90017	0	down
XLOC_053253	28.643	68.5871	-1.25975	0.00204708	down	osa-miR2919	17.672	6.75912	1.38655	0.0297209	up	LOC_Os09g28390	6.16893	92.1037	-3.90017	0	down
XLOC_053253	28.643	68.5871	-1.25975	0.00204708	down	osa-miR2919	17.672	6.75912	1.38655	0.0297209	up	LOC_Os04g55100	1.82801	43.7027	-4.57937	0	down
XLOC_053253	28.643	68.5871	-1.25975	0.00204708	down	osa-miR2919	17.672	6.75912	1.38655	0.0297209	up	LOC_Os05g37930	400.01	1346.07	-1.75064	0	down
XLOC_053253	28.643	68.5871	-1.25975	0.00204708	down	osa-miR2919	17.672	6.75912	1.38655	0.0297209	up	LOC_Os06g33320	225.886	509.867	-1.17452	0	down
XLOC_053253	28.643	68.5871	-1.25975	0.00204708	down	osa-miR2919	17.672	6.75912	1.38655	0.0297209	up	LOC_Os06g09230	149.019	337.66	-1.18008	0	down
XLOC_053253	28.643	68.5871	-1.25975	0.00204708	down	osa-miR2919	17.672	6.75912	1.38655	0.0297209	up	LOC_Os06g02370	1642.89	3702.52	-1.17228	0	down
XLOC_053253	28.643	68.5871	-1.25975	0.00204708	down	osa-miR2919	17.672	6.75912	1.38655	0.0297209	up	LOC_Os06g02370	1642.89	3702.52	-1.17228	0	down
XLOC_053253	28.643	68.5871	-1.25975	0.00204708	down	osa-miR2919	17.672	6.75912	1.38655	0.0297209	up	LOC_Os06g02370	1642.89	3702.52	-1.17228	0	down
XLOC_053253	28.643	68.5871	-1.25975	0.00204708	down	osa-miR2919	17.672	6.75912	1.38655	0.0297209	up	LOC_Os03g19090	35.6967	286.577	-3.00506	0	down
XLOC_053253	28.643	68.5871	-1.25975	0.00204708	down	osa-miR2919	17.672	6.75912	1.38655	0.0297209	up	LOC_Os04g39100	64.6554	209.219	-1.69417	1.38944e-12	down
XLOC_053253	28.643	68.5871	-1.25975	0.00204708	down	osa-miR2919	17.672	6.75912	1.38655	0.0297209	up	LOC_Os08g40940	35.9862	160.575	-2.15773	0	down
XLOC_053253	28.643	68.5871	-1.25975	0.00204708	down	osa-miR2919	17.672	6.75912	1.38655	0.0297209	up	LOC_Os11g34210	285.024	623.253	-1.12874	0	down
XLOC_053253	28.643	68.5871	-1.25975	0.00204708	down	osa-miR2919	17.672	6.75912	1.38655	0.0297209	up	LOC_Os06g23274	466.107	1292.36	-1.47127	0	down
XLOC_053253	28.643	68.5871	-1.25975	0.00204708	down	osa-miR2919	17.672	6.75912	1.38655	0.0297209	up	LOC_Os11g47574	44.5522	125.119	-1.48973	2.22045e-16	down
XLOC_053253	28.643	68.5871	-1.25975	0.00204708	down	osa-miR2919	17.672	6.75912	1.38655	0.0297209	up	LOC_Os01g17402	1.45662	15.8589	-3.44459	2.96792e-07	down
XLOC_053253	28.643	68.5871	-1.25975	0.00204708	down	osa-miR2919	17.672	6.75912	1.38655	0.0297209	up	LOC_Os04g57800	51.2373	164.523	-1.68302	2.53534e-10	down
XLOC_053253	28.643	68.5871	-1.25975	0.00204708	down	osa-miR2919	17.672	6.75912	1.38655	0.0297209	up	LOC_Os04g57800	51.2373	164.523	-1.68302	2.53534e-10	down
XLOC_053253	28.643	68.5871	-1.25975	0.00204708	down	osa-miR2919	17.672	6.75912	1.38655	0.0297209	up	LOC_Os04g57800	51.2373	164.523	-1.68302	2.53534e-10	down
XLOC_053253	28.643	68.5871	-1.25975	0.00204708	down	osa-miR2919	17.672	6.75912	1.38655	0.0297209	up	LOC_Os03g56050	2.5708	21.5407	-3.06677	0.000435211	down
XLOC_053253	28.643	68.5871	-1.25975	0.00204708	down	osa-miR2919	17.672	6.75912	1.38655	0.0297209	up	LOC_Os09g02250	13.3941	136.368	-3.34783	0	down
XLOC_053253	28.643	68.5871	-1.25975	0.00204708	down	osa-miR2919	17.672	6.75912	1.38655	0.0297209	up	LOC_Os09g02250	13.3941	136.368	-3.34783	0	down
XLOC_053253	28.643	68.5871	-1.25975	0.00204708	down	osa-miR2919	17.672	6.75912	1.38655	0.0297209	up	LOC_Os09g02250	13.3941	136.368	-3.34783	0	down
XLOC_053253	28.643	68.5871	-1.25975	0.00204708	down	osa-miR2919	17.672	6.75912	1.38655	0.0297209	up	LOC_Os10g31930	3.22673	71.0508	-4.46071	0	down
XLOC_053253	28.643	68.5871	-1.25975	0.00204708	down	osa-miR2919	17.672	6.75912	1.38655	0.0297209	up	LOC_Os02g54830	12.0244	104.043	-3.11314	0	down
XLOC_053253	28.643	68.5871	-1.25975	0.00204708	down	osa-miR2919	17.672	6.75912	1.38655	0.0297209	up	LOC_Os02g54830	12.0244	104.043	-3.11314	0	down
XLOC_053253	28.643	68.5871	-1.25975	0.00204708	down	osa-miR2919	17.672	6.75912	1.38655	0.0297209	up	LOC_Os07g42860	42.7821	161.916	-1.92017	0	down
XLOC_053253	28.643	68.5871	-1.25975	0.00204708	down	osa-miR2919	17.672	6.75912	1.38655	0.0297209	up	LOC_Os07g42860	42.7821	161.916	-1.92017	0	down
XLOC_053253	28.643	68.5871	-1.25975	0.00204708	down	osa-miR2919	17.672	6.75912	1.38655	0.0297209	up	LOC_Os02g25020	4.05637	14.3378	-1.82156	0.0042416	down
XLOC_053253	28.643	68.5871	-1.25975	0.00204708	down	osa-miR2919	17.672	6.75912	1.38655	0.0297209	up	LOC_Os03g47140	64.8821	155.222	-1.25844	3.51643e-11	down
XLOC_053253	28.643	68.5871	-1.25975	0.00204708	down	osa-miR2919	17.672	6.75912	1.38655	0.0297209	up	LOC_Os03g14250	1351.5	7681.51	-2.50683	0	down
XLOC_053253	28.643	68.5871	-1.25975	0.00204708	down	osa-miR2919	17.672	6.75912	1.38655	0.0297209	up	LOC_Os03g14250	1351.5	7681.51	-2.50683	0	down
XLOC_053253	28.643	68.5871	-1.25975	0.00204708	down	osa-miR2919	17.672	6.75912	1.38655	0.0297209	up	LOC_Os02g43740	131.139	650.722	-2.31095	0	down
XLOC_053253	28.643	68.5871	-1.25975	0.00204708	down	osa-miR2919	17.672	6.75912	1.38655	0.0297209	up	LOC_Os06g14370	507.94	1080.39	-1.08883	0	down
XLOC_053253	28.643	68.5871	-1.25975	0.00204708	down	osa-miR2919	17.672	6.75912	1.38655	0.0297209	up	LOC_Os03g06680	357.464	812.729	-1.18497	0	down
XLOC_053253	28.643	68.5871	-1.25975	0.00204708	down	osa-miR2919	17.672	6.75912	1.38655	0.0297209	up	LOC_Os01g21960	40.3561	341.424	-3.08071	0	down
XLOC_053253	28.643	68.5871	-1.25975	0.00204708	down	osa-miR2919	17.672	6.75912	1.38655	0.0297209	up	LOC_Os03g43650	22.4763	85.2696	-1.92363	7.7568e-12	down
XLOC_053253	28.643	68.5871	-1.25975	0.00204708	down	osa-miR2919	17.672	6.75912	1.38655	0.0297209	up	LOC_Os01g65480	555.024	1379.07	-1.31307	0	down
XLOC_053253	28.643	68.5871	-1.25975	0.00204708	down	osa-miR2919	17.672	6.75912	1.38655	0.0297209	up	LOC_Os01g65480	555.024	1379.07	-1.31307	0	down
XLOC_053253	28.643	68.5871	-1.25975	0.00204708	down	osa-miR2919	17.672	6.75912	1.38655	0.0297209	up	LOC_Os10g39500	96.6862	245.911	-1.34675	0	down
XLOC_053253	28.643	68.5871	-1.25975	0.00204708	down	osa-miR2919	17.672	6.75912	1.38655	0.0297209	up	LOC_Os10g39500	96.6862	245.911	-1.34675	0	down
XLOC_053253	28.643	68.5871	-1.25975	0.00204708	down	osa-miR2919	17.672	6.75912	1.38655	0.0297209	up	LOC_Os02g04540	0.742786	43.7839	-5.88131	0	down
XLOC_053253	28.643	68.5871	-1.25975	0.00204708	down	osa-miR2919	17.672	6.75912	1.38655	0.0297209	up	LOC_Os09g25850	272.098	650.81	-1.25811	0	down
XLOC_053253	28.643	68.5871	-1.25975	0.00204708	down	osa-miR2919	17.672	6.75912	1.38655	0.0297209	up	LOC_Os04g45020	77.4805	269.29	-1.79726	0	down
XLOC_053253	28.643	68.5871	-1.25975	0.00204708	down	osa-miR2919	17.672	6.75912	1.38655	0.0297209	up	LOC_Os03g24940	203.512	947.018	-2.21828	0	down
XLOC_053253	28.643	68.5871	-1.25975	0.00204708	down	osa-miR2919	17.672	6.75912	1.38655	0.0297209	up	LOC_Os04g51710	450.509	946.016	-1.07031	0	down
XLOC_053253	28.643	68.5871	-1.25975	0.00204708	down	osa-miR2919	17.672	6.75912	1.38655	0.0297209	up	LOC_Os04g51710	450.509	946.016	-1.07031	0	down
XLOC_053253	28.643	68.5871	-1.25975	0.00204708	down	osa-miR2919	17.672	6.75912	1.38655	0.0297209	up	LOC_Os01g68598	9.93578	101.261	-3.3493	0	down
XLOC_053253	28.643	68.5871	-1.25975	0.00204708	down	osa-miR2919	17.672	6.75912	1.38655	0.0297209	up	LOC_Os01g44110	120.253	1013.05	-3.07456	0	down
XLOC_053253	28.643	68.5871	-1.25975	0.00204708	down	osa-miR2919	17.672	6.75912	1.38655	0.0297209	up	LOC_Os06g43220	8.85056	73.9937	-3.06356	4.62629e-10	down
XLOC_053253	28.643	68.5871	-1.25975	0.00204708	down	osa-miR2919	17.672	6.75912	1.38655	0.0297209	up	LOC_Os01g68570	41.5761	212.23	-2.3518	0	down
XLOC_053253	28.643	68.5871	-1.25975	0.00204708	down	osa-miR2919	17.672	6.75912	1.38655	0.0297209	up	LOC_Os06g17500	7.91008	35.9002	-2.18223	4.79685e-05	down
XLOC_053253	28.643	68.5871	-1.25975	0.00204708	down	osa-miR2919	17.672	6.75912	1.38655	0.0297209	up	LOC_Os04g51340	16.3653	425.71	-4.70116	0	down
XLOC_053253	28.643	68.5871	-1.25975	0.00204708	down	osa-miR2919	17.672	6.75912	1.38655	0.0297209	up	LOC_Os12g43940	25.8188	205.809	-2.99481	0	down
XLOC_053253	28.643	68.5871	-1.25975	0.00204708	down	osa-miR2919	17.672	6.75912	1.38655	0.0297209	up	LOC_Os03g49610	162.326	2016.64	-3.63499	0	down
XLOC_053253	28.643	68.5871	-1.25975	0.00204708	down	osa-miR2919	17.672	6.75912	1.38655	0.0297209	up	LOC_Os04g49060	147.899	430.207	-1.54041	0	down
XLOC_053253	28.643	68.5871	-1.25975	0.00204708	down	osa-miR2919	17.672	6.75912	1.38655	0.0297209	up	LOC_Os05g26630	63.4254	130.707	-1.04321	6.97135e-07	down
XLOC_053253	28.643	68.5871	-1.25975	0.00204708	down	osa-miR2919	17.672	6.75912	1.38655	0.0297209	up	LOC_Os04g05050	25.732	792.723	-4.94518	0	down
XLOC_053253	28.643	68.5871	-1.25975	0.00204708	down	osa-miR2919	17.672	6.75912	1.38655	0.0297209	up	LOC_Os08g28784	116.915	293.097	-1.32592	0	down
XLOC_053253	28.643	68.5871	-1.25975	0.00204708	down	osa-miR2919	17.672	6.75912	1.38655	0.0297209	up	LOC_Os02g47180	102.465	511.493	-2.31959	0	down
XLOC_053253	28.643	68.5871	-1.25975	0.00204708	down	osa-miR2919	17.672	6.75912	1.38655	0.0297209	up	LOC_Os12g39830	3.59813	131.833	-5.19532	0	down
XLOC_053253	28.643	68.5871	-1.25975	0.00204708	down	osa-miR2919	17.672	6.75912	1.38655	0.0297209	up	LOC_Os12g39830	3.59813	131.833	-5.19532	0	down
XLOC_053253	28.643	68.5871	-1.25975	0.00204708	down	osa-miR2919	17.672	6.75912	1.38655	0.0297209	up	LOC_Os01g68700	950.612	2149.92	-1.17735	0	down
XLOC_053253	28.643	68.5871	-1.25975	0.00204708	down	osa-miR2919	17.672	6.75912	1.38655	0.0297209	up	LOC_Os01g68700	950.612	2149.92	-1.17735	0	down
XLOC_053253	28.643	68.5871	-1.25975	0.00204708	down	osa-miR2919	17.672	6.75912	1.38655	0.0297209	up	LOC_Os02g40100	74.3356	881.427	-3.56771	0	down
XLOC_053253	28.643	68.5871	-1.25975	0.00204708	down	osa-miR2919	17.672	6.75912	1.38655	0.0297209	up	LOC_Os02g58214	219.38	559.498	-1.3507	0	down
XLOC_053253	28.643	68.5871	-1.25975	0.00204708	down	osa-miR2919	17.672	6.75912	1.38655	0.0297209	up	LOC_Os11g32500	611.905	1350.36	-1.14197	0.00921899	down
XLOC_053253	28.643	68.5871	-1.25975	0.00204708	down	osa-miR2919	17.672	6.75912	1.38655	0.0297209	up	LOC_Os08g29200	32.0696	885.209	-4.78674	0	down
XLOC_053253	28.643	68.5871	-1.25975	0.00204708	down	osa-miR2919	17.672	6.75912	1.38655	0.0297209	up	LOC_Os03g10680	24.3283	137.288	-2.4965	0	down
XLOC_053253	28.643	68.5871	-1.25975	0.00204708	down	osa-miR2919	17.672	6.75912	1.38655	0.0297209	up	LOC_Os09g23740	771.085	2341.49	-1.60246	0	down
XLOC_053253	28.643	68.5871	-1.25975	0.00204708	down	osa-miR2919	17.672	6.75912	1.38655	0.0297209	up	LOC_Os12g08200	2.59975	42.5454	-4.03256	0	down
XLOC_053253	28.643	68.5871	-1.25975	0.00204708	down	osa-miR2919	17.672	6.75912	1.38655	0.0297209	up	LOC_Os12g08200	2.59975	42.5454	-4.03256	0	down
XLOC_053253	28.643	68.5871	-1.25975	0.00204708	down	osa-miR2919	17.672	6.75912	1.38655	0.0297209	up	LOC_Os04g57970	118	251.209	-1.0901	3.76979e-08	down
XLOC_053253	28.643	68.5871	-1.25975	0.00204708	down	osa-miR2919	17.672	6.75912	1.38655	0.0297209	up	LOC_Os05g04820	92.3502	1489.17	-4.01125	0	down
XLOC_053253	28.643	68.5871	-1.25975	0.00204708	down	osa-miR2919	17.672	6.75912	1.38655	0.0297209	up	LOC_Os05g04820	92.3502	1489.17	-4.01125	0	down
XLOC_053253	28.643	68.5871	-1.25975	0.00204708	down	osa-miR2919	17.672	6.75912	1.38655	0.0297209	up	LOC_Os01g25540	508.871	1020.83	-1.00438	0	down
XLOC_053253	28.643	68.5871	-1.25975	0.00204708	down	osa-miR2919	17.672	6.75912	1.38655	0.0297209	up	LOC_Os01g25540	508.871	1020.83	-1.00438	0	down
XLOC_053253	28.643	68.5871	-1.25975	0.00204708	down	osa-miR2919	17.672	6.75912	1.38655	0.0297209	up	LOC_Os01g55370	50.6682	279.368	-2.46301	0	down
XLOC_053253	28.643	68.5871	-1.25975	0.00204708	down	osa-miR2919	17.672	6.75912	1.38655	0.0297209	up	LOC_Os01g55370	50.6682	279.368	-2.46301	0	down
XLOC_053253	28.643	68.5871	-1.25975	0.00204708	down	osa-miR2919	17.672	6.75912	1.38655	0.0297209	up	LOC_Os06g14810	55.9207	314.909	-2.49348	0	down
XLOC_053253	28.643	68.5871	-1.25975	0.00204708	down	osa-miR2919	17.672	6.75912	1.38655	0.0297209	up	LOC_Os06g14810	55.9207	314.909	-2.49348	0	down
XLOC_053253	28.643	68.5871	-1.25975	0.00204708	down	osa-miR2919	17.672	6.75912	1.38655	0.0297209	up	LOC_Os02g56480	77.8808	196.996	-1.33883	0.00482069	down
XLOC_053253	28.643	68.5871	-1.25975	0.00204708	down	osa-miR2919	17.672	6.75912	1.38655	0.0297209	up	LOC_Os01g02890	127.111	440.557	-1.79324	0	down
XLOC_053253	28.643	68.5871	-1.25975	0.00204708	down	osa-miR2919	17.672	6.75912	1.38655	0.0297209	up	LOC_Os08g40060	1.42767	53.7268	-5.23391	2.60791e-12	down
XLOC_053253	28.643	68.5871	-1.25975	0.00204708	down	osa-miR2919	17.672	6.75912	1.38655	0.0297209	up	LOC_Os04g56680	0	18.7035	-20	0.0161964	down
XLOC_053253	28.643	68.5871	-1.25975	0.00204708	down	osa-miR2919	17.672	6.75912	1.38655	0.0297209	up	LOC_Os04g56680	0	18.7035	-20	0.0161964	down
XLOC_053253	28.643	68.5871	-1.25975	0.00204708	down	osa-miR2919	17.672	6.75912	1.38655	0.0297209	up	LOC_Os12g34510	154.864	722.31	-2.22162	0	down
XLOC_053253	28.643	68.5871	-1.25975	0.00204708	down	osa-miR2919	17.672	6.75912	1.38655	0.0297209	up	LOC_Os08g02440	0.342442	37.3325	-6.76843	2.44249e-14	down
XLOC_053253	28.643	68.5871	-1.25975	0.00204708	down	osa-miR2919	17.672	6.75912	1.38655	0.0297209	up	LOC_Os07g30690	9.8539	74.121	-2.91111	0	down
XLOC_053253	28.643	68.5871	-1.25975	0.00204708	down	osa-miR2919	17.672	6.75912	1.38655	0.0297209	up	LOC_Os06g44810	10.1095	59.3175	-2.55275	1.56106e-11	down
XLOC_053253	28.643	68.5871	-1.25975	0.00204708	down	osa-miR2919	17.672	6.75912	1.38655	0.0297209	up	LOC_Os03g12250	62.0846	1062.78	-4.09746	0	down
XLOC_053253	28.643	68.5871	-1.25975	0.00204708	down	osa-miR2919	17.672	6.75912	1.38655	0.0297209	up	LOC_Os03g12250	62.0846	1062.78	-4.09746	0	down
XLOC_053253	28.643	68.5871	-1.25975	0.00204708	down	osa-miR2919	17.672	6.75912	1.38655	0.0297209	up	LOC_Os01g47470	19.8186	151.924	-2.93842	0	down
XLOC_053253	28.643	68.5871	-1.25975	0.00204708	down	osa-miR2919	17.672	6.75912	1.38655	0.0297209	up	LOC_Os02g07480	168.277	491.115	-1.54522	0	down
XLOC_053253	28.643	68.5871	-1.25975	0.00204708	down	osa-miR2919	17.672	6.75912	1.38655	0.0297209	up	LOC_Os02g07480	168.277	491.115	-1.54522	0	down
XLOC_053253	28.643	68.5871	-1.25975	0.00204708	down	osa-miR2919	17.672	6.75912	1.38655	0.0297209	up	LOC_Os04g50176	0.713835	8.72264	-3.6111	0.00132739	down
XLOC_053253	28.643	68.5871	-1.25975	0.00204708	down	osa-miR2919	17.672	6.75912	1.38655	0.0297209	up	LOC_Os07g40480	94.2701	533.673	-2.50108	0	down
XLOC_053253	28.643	68.5871	-1.25975	0.00204708	down	osa-miR2919	17.672	6.75912	1.38655	0.0297209	up	LOC_Os07g40480	94.2701	533.673	-2.50108	0	down
XLOC_053253	28.643	68.5871	-1.25975	0.00204708	down	osa-miR2919	17.672	6.75912	1.38655	0.0297209	up	LOC_Os05g39850	13.3652	690.219	-5.6905	0	down
XLOC_053253	28.643	68.5871	-1.25975	0.00204708	down	osa-miR2919	17.672	6.75912	1.38655	0.0297209	up	LOC_Os01g15480	74.2827	505.988	-2.768	0	down
XLOC_053253	28.643	68.5871	-1.25975	0.00204708	down	osa-miR2919	17.672	6.75912	1.38655	0.0297209	up	LOC_Os08g14460	316.81	988.389	-1.64146	0	down
XLOC_053253	28.643	68.5871	-1.25975	0.00204708	down	osa-miR2919	17.672	6.75912	1.38655	0.0297209	up	LOC_Os08g36250	35.4411	91.7177	-1.37178	0.000229691	down
XLOC_053253	28.643	68.5871	-1.25975	0.00204708	down	osa-miR2919	17.672	6.75912	1.38655	0.0297209	up	LOC_Os05g07764	10.423	218.555	-4.39016	0	down
XLOC_053253	28.643	68.5871	-1.25975	0.00204708	down	osa-miR2919	17.672	6.75912	1.38655	0.0297209	up	LOC_Os07g48370	111.325	714.184	-2.68151	0	down
XLOC_053253	28.643	68.5871	-1.25975	0.00204708	down	osa-miR2919	17.672	6.75912	1.38655	0.0297209	up	LOC_Os07g48370	111.325	714.184	-2.68151	0	down
XLOC_053253	28.643	68.5871	-1.25975	0.00204708	down	osa-miR2919	17.672	6.75912	1.38655	0.0297209	up	LOC_Os07g48370	111.325	714.184	-2.68151	0	down
XLOC_053253	28.643	68.5871	-1.25975	0.00204708	down	osa-miR2919	17.672	6.75912	1.38655	0.0297209	up	LOC_Os03g46920	5.05475	394.065	-6.28465	0	down
XLOC_053253	28.643	68.5871	-1.25975	0.00204708	down	osa-miR2919	17.672	6.75912	1.38655	0.0297209	up	LOC_Os03g46920	5.05475	394.065	-6.28465	0	down
XLOC_053253	28.643	68.5871	-1.25975	0.00204708	down	osa-miR2919	17.672	6.75912	1.38655	0.0297209	up	LOC_Os04g48760	3.99847	187.271	-5.54953	0	down
XLOC_053253	28.643	68.5871	-1.25975	0.00204708	down	osa-miR2919	17.672	6.75912	1.38655	0.0297209	up	LOC_Os01g66590	11.624	48.9895	-2.07536	2.78189e-12	down
XLOC_053253	28.643	68.5871	-1.25975	0.00204708	down	osa-miR2919	17.672	6.75912	1.38655	0.0297209	up	LOC_Os01g66590	11.624	48.9895	-2.07536	2.78189e-12	down
XLOC_053253	28.643	68.5871	-1.25975	0.00204708	down	osa-miR2919	17.672	6.75912	1.38655	0.0297209	up	LOC_Os04g58960	126.456	677.882	-2.4224	0	down
XLOC_053253	28.643	68.5871	-1.25975	0.00204708	down	osa-miR2919	17.672	6.75912	1.38655	0.0297209	up	LOC_Os04g58960	126.456	677.882	-2.4224	0	down
XLOC_053253	28.643	68.5871	-1.25975	0.00204708	down	osa-miR2919	17.672	6.75912	1.38655	0.0297209	up	LOC_Os04g31460	3.34254	42.2638	-3.66041	6.94678e-12	down
XLOC_053253	28.643	68.5871	-1.25975	0.00204708	down	osa-miR2919	17.672	6.75912	1.38655	0.0297209	up	LOC_Os06g15820	145.025	356.65	-1.29821	0	down
XLOC_053253	28.643	68.5871	-1.25975	0.00204708	down	osa-miR2919	17.672	6.75912	1.38655	0.0297209	up	LOC_Os01g39830	216.163	1066.27	-2.30238	0	down
XLOC_053253	28.643	68.5871	-1.25975	0.00204708	down	osa-miR2919	17.672	6.75912	1.38655	0.0297209	up	LOC_Os11g47730	76.3613	154.294	-1.01477	1.38779e-08	down
XLOC_053253	28.643	68.5871	-1.25975	0.00204708	down	osa-miR2919	17.672	6.75912	1.38655	0.0297209	up	LOC_Os11g47730	76.3613	154.294	-1.01477	1.38779e-08	down
XLOC_053253	28.643	68.5871	-1.25975	0.00204708	down	osa-miR2919	17.672	6.75912	1.38655	0.0297209	up	LOC_Os11g47730	76.3613	154.294	-1.01477	1.38779e-08	down
XLOC_053253	28.643	68.5871	-1.25975	0.00204708	down	osa-miR2919	17.672	6.75912	1.38655	0.0297209	up	LOC_Os11g12620	22.674	157.586	-2.79703	0	down
XLOC_053253	28.643	68.5871	-1.25975	0.00204708	down	osa-miR2919	17.672	6.75912	1.38655	0.0297209	up	LOC_Os11g12620	22.674	157.586	-2.79703	0	down
XLOC_029694	173.509	364.355	-1.07034	0	down	osa-miR2919	17.672	6.75912	1.38655	0.0297209	up	LOC_Os07g05190	68.8276	1310.22	-4.25067	0	down
XLOC_029694	173.509	364.355	-1.07034	0	down	osa-miR2919	17.672	6.75912	1.38655	0.0297209	up	LOC_Os07g05190	68.8276	1310.22	-4.25067	0	down
XLOC_029694	173.509	364.355	-1.07034	0	down	osa-miR2919	17.672	6.75912	1.38655	0.0297209	up	LOC_Os10g20510	59.1185	168.088	-1.50753	0	down
XLOC_029694	173.509	364.355	-1.07034	0	down	osa-miR2919	17.672	6.75912	1.38655	0.0297209	up	LOC_Os12g36170	28.5873	106.862	-1.90231	3.33067e-16	down
XLOC_029694	173.509	364.355	-1.07034	0	down	osa-miR2919	17.672	6.75912	1.38655	0.0297209	up	LOC_Os12g36170	28.5873	106.862	-1.90231	3.33067e-16	down
XLOC_029694	173.509	364.355	-1.07034	0	down	osa-miR2919	17.672	6.75912	1.38655	0.0297209	up	LOC_Os09g37270	130.401	335.121	-1.36173	0	down
XLOC_029694	173.509	364.355	-1.07034	0	down	osa-miR2919	17.672	6.75912	1.38655	0.0297209	up	LOC_Os06g43600	1.11418	84.9709	-6.25292	0	down
XLOC_029694	173.509	364.355	-1.07034	0	down	osa-miR2919	17.672	6.75912	1.38655	0.0297209	up	LOC_Os11g06910	342.3	1360.8	-1.99112	0	down
XLOC_029694	173.509	364.355	-1.07034	0	down	osa-miR2919	17.672	6.75912	1.38655	0.0297209	up	LOC_Os04g44850	55.2647	546.086	-3.3047	0	down
XLOC_029694	173.509	364.355	-1.07034	0	down	osa-miR2919	17.672	6.75912	1.38655	0.0297209	up	LOC_Os04g44850	55.2647	546.086	-3.3047	0	down
XLOC_029694	173.509	364.355	-1.07034	0	down	osa-miR2919	17.672	6.75912	1.38655	0.0297209	up	LOC_Os06g04850	2.91324	95.2815	-5.0315	0	down
XLOC_029694	173.509	364.355	-1.07034	0	down	osa-miR2919	17.672	6.75912	1.38655	0.0297209	up	LOC_Os03g59200	36.3866	264.18	-2.86005	0	down
XLOC_029694	173.509	364.355	-1.07034	0	down	osa-miR2919	17.672	6.75912	1.38655	0.0297209	up	LOC_Os11g35030	71.9096	172.884	-1.26555	1.43219e-14	down
XLOC_029694	173.509	364.355	-1.07034	0	down	osa-miR2919	17.672	6.75912	1.38655	0.0297209	up	LOC_Os05g50560	297.439	1189.41	-1.99958	0	down
XLOC_029694	173.509	364.355	-1.07034	0	down	osa-miR2919	17.672	6.75912	1.38655	0.0297209	up	LOC_Os04g59020	4.68335	24.9962	-2.4161	1.03961e-06	down
XLOC_029694	173.509	364.355	-1.07034	0	down	osa-miR2919	17.672	6.75912	1.38655	0.0297209	up	LOC_Os04g35080	184.662	837.362	-2.18096	0	down
XLOC_029694	173.509	364.355	-1.07034	0	down	osa-miR2919	17.672	6.75912	1.38655	0.0297209	up	LOC_Os04g35080	184.662	837.362	-2.18096	0	down
XLOC_029694	173.509	364.355	-1.07034	0	down	osa-miR2919	17.672	6.75912	1.38655	0.0297209	up	LOC_Os09g02650	1223.16	3957	-1.69379	0	down
XLOC_029694	173.509	364.355	-1.07034	0	down	osa-miR2919	17.672	6.75912	1.38655	0.0297209	up	LOC_Os09g02650	1223.16	3957	-1.69379	0	down
XLOC_029694	173.509	364.355	-1.07034	0	down	osa-miR2919	17.672	6.75912	1.38655	0.0297209	up	LOC_Os12g37840	399.19	2042.6	-2.35526	0	down
XLOC_029694	173.509	364.355	-1.07034	0	down	osa-miR2919	17.672	6.75912	1.38655	0.0297209	up	LOC_Os12g37840	399.19	2042.6	-2.35526	0	down
XLOC_029694	173.509	364.355	-1.07034	0	down	osa-miR2919	17.672	6.75912	1.38655	0.0297209	up	LOC_Os02g57140	77.167	826.863	-3.42159	0	down
XLOC_029694	173.509	364.355	-1.07034	0	down	osa-miR2919	17.672	6.75912	1.38655	0.0297209	up	LOC_Os02g57140	77.167	826.863	-3.42159	0	down
XLOC_029694	173.509	364.355	-1.07034	0	down	osa-miR2919	17.672	6.75912	1.38655	0.0297209	up	LOC_Os02g57140	77.167	826.863	-3.42159	0	down
XLOC_029694	173.509	364.355	-1.07034	0	down	osa-miR2919	17.672	6.75912	1.38655	0.0297209	up	LOC_Os02g03790	86.2202	400.338	-2.21512	0	down
XLOC_029694	173.509	364.355	-1.07034	0	down	osa-miR2919	17.672	6.75912	1.38655	0.0297209	up	LOC_Os08g06380	277.621	6009.24	-4.436	0	down
XLOC_029694	173.509	364.355	-1.07034	0	down	osa-miR2919	17.672	6.75912	1.38655	0.0297209	up	LOC_Os08g06380	277.621	6009.24	-4.436	0	down
XLOC_029694	173.509	364.355	-1.07034	0	down	osa-miR2919	17.672	6.75912	1.38655	0.0297209	up	LOC_Os07g46490	195.789	546.151	-1.48	0	down
XLOC_029694	173.509	364.355	-1.07034	0	down	osa-miR2919	17.672	6.75912	1.38655	0.0297209	up	LOC_Os07g46490	195.789	546.151	-1.48	0	down
XLOC_029694	173.509	364.355	-1.07034	0	down	osa-miR2919	17.672	6.75912	1.38655	0.0297209	up	LOC_Os11g22960	6.79591	57.19	-3.07302	1.23941e-09	down
XLOC_029694	173.509	364.355	-1.07034	0	down	osa-miR2919	17.672	6.75912	1.38655	0.0297209	up	LOC_Os09g32010	90.4792	465.913	-2.3644	0	down
XLOC_029694	173.509	364.355	-1.07034	0	down	osa-miR2919	17.672	6.75912	1.38655	0.0297209	up	LOC_Os06g45370	208.335	458.851	-1.13912	0	down
XLOC_029694	173.509	364.355	-1.07034	0	down	osa-miR2919	17.672	6.75912	1.38655	0.0297209	up	LOC_Os01g12440	40.0426	169.911	-2.08517	0	down
XLOC_029694	173.509	364.355	-1.07034	0	down	osa-miR2919	17.672	6.75912	1.38655	0.0297209	up	LOC_Os01g12440	40.0426	169.911	-2.08517	0	down
XLOC_029694	173.509	364.355	-1.07034	0	down	osa-miR2919	17.672	6.75912	1.38655	0.0297209	up	LOC_Os01g12440	40.0426	169.911	-2.08517	0	down
XLOC_029694	173.509	364.355	-1.07034	0	down	osa-miR2919	17.672	6.75912	1.38655	0.0297209	up	LOC_Os05g32200	6.05312	29.0584	-2.26321	0.000487607	down
XLOC_029694	173.509	364.355	-1.07034	0	down	osa-miR2919	17.672	6.75912	1.38655	0.0297209	up	LOC_Os09g28390	6.16893	92.1037	-3.90017	0	down
XLOC_029694	173.509	364.355	-1.07034	0	down	osa-miR2919	17.672	6.75912	1.38655	0.0297209	up	LOC_Os09g28390	6.16893	92.1037	-3.90017	0	down
XLOC_029694	173.509	364.355	-1.07034	0	down	osa-miR2919	17.672	6.75912	1.38655	0.0297209	up	LOC_Os04g55100	1.82801	43.7027	-4.57937	0	down
XLOC_029694	173.509	364.355	-1.07034	0	down	osa-miR2919	17.672	6.75912	1.38655	0.0297209	up	LOC_Os05g37930	400.01	1346.07	-1.75064	0	down
XLOC_029694	173.509	364.355	-1.07034	0	down	osa-miR2919	17.672	6.75912	1.38655	0.0297209	up	LOC_Os06g33320	225.886	509.867	-1.17452	0	down
XLOC_029694	173.509	364.355	-1.07034	0	down	osa-miR2919	17.672	6.75912	1.38655	0.0297209	up	LOC_Os06g09230	149.019	337.66	-1.18008	0	down
XLOC_029694	173.509	364.355	-1.07034	0	down	osa-miR2919	17.672	6.75912	1.38655	0.0297209	up	LOC_Os06g02370	1642.89	3702.52	-1.17228	0	down
XLOC_029694	173.509	364.355	-1.07034	0	down	osa-miR2919	17.672	6.75912	1.38655	0.0297209	up	LOC_Os06g02370	1642.89	3702.52	-1.17228	0	down
XLOC_029694	173.509	364.355	-1.07034	0	down	osa-miR2919	17.672	6.75912	1.38655	0.0297209	up	LOC_Os06g02370	1642.89	3702.52	-1.17228	0	down
XLOC_029694	173.509	364.355	-1.07034	0	down	osa-miR2919	17.672	6.75912	1.38655	0.0297209	up	LOC_Os03g19090	35.6967	286.577	-3.00506	0	down
XLOC_029694	173.509	364.355	-1.07034	0	down	osa-miR2919	17.672	6.75912	1.38655	0.0297209	up	LOC_Os04g39100	64.6554	209.219	-1.69417	1.38944e-12	down
XLOC_029694	173.509	364.355	-1.07034	0	down	osa-miR2919	17.672	6.75912	1.38655	0.0297209	up	LOC_Os08g40940	35.9862	160.575	-2.15773	0	down
XLOC_029694	173.509	364.355	-1.07034	0	down	osa-miR2919	17.672	6.75912	1.38655	0.0297209	up	LOC_Os11g34210	285.024	623.253	-1.12874	0	down
XLOC_029694	173.509	364.355	-1.07034	0	down	osa-miR2919	17.672	6.75912	1.38655	0.0297209	up	LOC_Os06g23274	466.107	1292.36	-1.47127	0	down
XLOC_029694	173.509	364.355	-1.07034	0	down	osa-miR2919	17.672	6.75912	1.38655	0.0297209	up	LOC_Os11g47574	44.5522	125.119	-1.48973	2.22045e-16	down
XLOC_029694	173.509	364.355	-1.07034	0	down	osa-miR2919	17.672	6.75912	1.38655	0.0297209	up	LOC_Os01g17402	1.45662	15.8589	-3.44459	2.96792e-07	down
XLOC_029694	173.509	364.355	-1.07034	0	down	osa-miR2919	17.672	6.75912	1.38655	0.0297209	up	LOC_Os04g57800	51.2373	164.523	-1.68302	2.53534e-10	down
XLOC_029694	173.509	364.355	-1.07034	0	down	osa-miR2919	17.672	6.75912	1.38655	0.0297209	up	LOC_Os04g57800	51.2373	164.523	-1.68302	2.53534e-10	down
XLOC_029694	173.509	364.355	-1.07034	0	down	osa-miR2919	17.672	6.75912	1.38655	0.0297209	up	LOC_Os04g57800	51.2373	164.523	-1.68302	2.53534e-10	down
XLOC_029694	173.509	364.355	-1.07034	0	down	osa-miR2919	17.672	6.75912	1.38655	0.0297209	up	LOC_Os03g56050	2.5708	21.5407	-3.06677	0.000435211	down
XLOC_029694	173.509	364.355	-1.07034	0	down	osa-miR2919	17.672	6.75912	1.38655	0.0297209	up	LOC_Os09g02250	13.3941	136.368	-3.34783	0	down
XLOC_029694	173.509	364.355	-1.07034	0	down	osa-miR2919	17.672	6.75912	1.38655	0.0297209	up	LOC_Os09g02250	13.3941	136.368	-3.34783	0	down
XLOC_029694	173.509	364.355	-1.07034	0	down	osa-miR2919	17.672	6.75912	1.38655	0.0297209	up	LOC_Os09g02250	13.3941	136.368	-3.34783	0	down
XLOC_029694	173.509	364.355	-1.07034	0	down	osa-miR2919	17.672	6.75912	1.38655	0.0297209	up	LOC_Os10g31930	3.22673	71.0508	-4.46071	0	down
XLOC_029694	173.509	364.355	-1.07034	0	down	osa-miR2919	17.672	6.75912	1.38655	0.0297209	up	LOC_Os02g54830	12.0244	104.043	-3.11314	0	down
XLOC_029694	173.509	364.355	-1.07034	0	down	osa-miR2919	17.672	6.75912	1.38655	0.0297209	up	LOC_Os02g54830	12.0244	104.043	-3.11314	0	down
XLOC_029694	173.509	364.355	-1.07034	0	down	osa-miR2919	17.672	6.75912	1.38655	0.0297209	up	LOC_Os07g42860	42.7821	161.916	-1.92017	0	down
XLOC_029694	173.509	364.355	-1.07034	0	down	osa-miR2919	17.672	6.75912	1.38655	0.0297209	up	LOC_Os07g42860	42.7821	161.916	-1.92017	0	down
XLOC_029694	173.509	364.355	-1.07034	0	down	osa-miR2919	17.672	6.75912	1.38655	0.0297209	up	LOC_Os02g25020	4.05637	14.3378	-1.82156	0.0042416	down
XLOC_029694	173.509	364.355	-1.07034	0	down	osa-miR2919	17.672	6.75912	1.38655	0.0297209	up	LOC_Os03g47140	64.8821	155.222	-1.25844	3.51643e-11	down
XLOC_029694	173.509	364.355	-1.07034	0	down	osa-miR2919	17.672	6.75912	1.38655	0.0297209	up	LOC_Os03g14250	1351.5	7681.51	-2.50683	0	down
XLOC_029694	173.509	364.355	-1.07034	0	down	osa-miR2919	17.672	6.75912	1.38655	0.0297209	up	LOC_Os03g14250	1351.5	7681.51	-2.50683	0	down
XLOC_029694	173.509	364.355	-1.07034	0	down	osa-miR2919	17.672	6.75912	1.38655	0.0297209	up	LOC_Os02g43740	131.139	650.722	-2.31095	0	down
XLOC_029694	173.509	364.355	-1.07034	0	down	osa-miR2919	17.672	6.75912	1.38655	0.0297209	up	LOC_Os06g14370	507.94	1080.39	-1.08883	0	down
XLOC_029694	173.509	364.355	-1.07034	0	down	osa-miR2919	17.672	6.75912	1.38655	0.0297209	up	LOC_Os03g06680	357.464	812.729	-1.18497	0	down
XLOC_029694	173.509	364.355	-1.07034	0	down	osa-miR2919	17.672	6.75912	1.38655	0.0297209	up	LOC_Os01g21960	40.3561	341.424	-3.08071	0	down
XLOC_029694	173.509	364.355	-1.07034	0	down	osa-miR2919	17.672	6.75912	1.38655	0.0297209	up	LOC_Os03g43650	22.4763	85.2696	-1.92363	7.7568e-12	down
XLOC_029694	173.509	364.355	-1.07034	0	down	osa-miR2919	17.672	6.75912	1.38655	0.0297209	up	LOC_Os01g65480	555.024	1379.07	-1.31307	0	down
XLOC_029694	173.509	364.355	-1.07034	0	down	osa-miR2919	17.672	6.75912	1.38655	0.0297209	up	LOC_Os01g65480	555.024	1379.07	-1.31307	0	down
XLOC_029694	173.509	364.355	-1.07034	0	down	osa-miR2919	17.672	6.75912	1.38655	0.0297209	up	LOC_Os10g39500	96.6862	245.911	-1.34675	0	down
XLOC_029694	173.509	364.355	-1.07034	0	down	osa-miR2919	17.672	6.75912	1.38655	0.0297209	up	LOC_Os10g39500	96.6862	245.911	-1.34675	0	down
XLOC_029694	173.509	364.355	-1.07034	0	down	osa-miR2919	17.672	6.75912	1.38655	0.0297209	up	LOC_Os02g04540	0.742786	43.7839	-5.88131	0	down
XLOC_029694	173.509	364.355	-1.07034	0	down	osa-miR2919	17.672	6.75912	1.38655	0.0297209	up	LOC_Os09g25850	272.098	650.81	-1.25811	0	down
XLOC_029694	173.509	364.355	-1.07034	0	down	osa-miR2919	17.672	6.75912	1.38655	0.0297209	up	LOC_Os04g45020	77.4805	269.29	-1.79726	0	down
XLOC_029694	173.509	364.355	-1.07034	0	down	osa-miR2919	17.672	6.75912	1.38655	0.0297209	up	LOC_Os03g24940	203.512	947.018	-2.21828	0	down
XLOC_029694	173.509	364.355	-1.07034	0	down	osa-miR2919	17.672	6.75912	1.38655	0.0297209	up	LOC_Os04g51710	450.509	946.016	-1.07031	0	down
XLOC_029694	173.509	364.355	-1.07034	0	down	osa-miR2919	17.672	6.75912	1.38655	0.0297209	up	LOC_Os04g51710	450.509	946.016	-1.07031	0	down
XLOC_029694	173.509	364.355	-1.07034	0	down	osa-miR2919	17.672	6.75912	1.38655	0.0297209	up	LOC_Os01g68598	9.93578	101.261	-3.3493	0	down
XLOC_029694	173.509	364.355	-1.07034	0	down	osa-miR2919	17.672	6.75912	1.38655	0.0297209	up	LOC_Os01g44110	120.253	1013.05	-3.07456	0	down
XLOC_029694	173.509	364.355	-1.07034	0	down	osa-miR2919	17.672	6.75912	1.38655	0.0297209	up	LOC_Os06g43220	8.85056	73.9937	-3.06356	4.62629e-10	down
XLOC_029694	173.509	364.355	-1.07034	0	down	osa-miR2919	17.672	6.75912	1.38655	0.0297209	up	LOC_Os01g68570	41.5761	212.23	-2.3518	0	down
XLOC_029694	173.509	364.355	-1.07034	0	down	osa-miR2919	17.672	6.75912	1.38655	0.0297209	up	LOC_Os06g17500	7.91008	35.9002	-2.18223	4.79685e-05	down
XLOC_029694	173.509	364.355	-1.07034	0	down	osa-miR2919	17.672	6.75912	1.38655	0.0297209	up	LOC_Os04g51340	16.3653	425.71	-4.70116	0	down
XLOC_029694	173.509	364.355	-1.07034	0	down	osa-miR2919	17.672	6.75912	1.38655	0.0297209	up	LOC_Os12g43940	25.8188	205.809	-2.99481	0	down
XLOC_029694	173.509	364.355	-1.07034	0	down	osa-miR2919	17.672	6.75912	1.38655	0.0297209	up	LOC_Os03g49610	162.326	2016.64	-3.63499	0	down
XLOC_029694	173.509	364.355	-1.07034	0	down	osa-miR2919	17.672	6.75912	1.38655	0.0297209	up	LOC_Os04g49060	147.899	430.207	-1.54041	0	down
XLOC_029694	173.509	364.355	-1.07034	0	down	osa-miR2919	17.672	6.75912	1.38655	0.0297209	up	LOC_Os05g26630	63.4254	130.707	-1.04321	6.97135e-07	down
XLOC_029694	173.509	364.355	-1.07034	0	down	osa-miR2919	17.672	6.75912	1.38655	0.0297209	up	LOC_Os04g05050	25.732	792.723	-4.94518	0	down
XLOC_029694	173.509	364.355	-1.07034	0	down	osa-miR2919	17.672	6.75912	1.38655	0.0297209	up	LOC_Os08g28784	116.915	293.097	-1.32592	0	down
XLOC_029694	173.509	364.355	-1.07034	0	down	osa-miR2919	17.672	6.75912	1.38655	0.0297209	up	LOC_Os02g47180	102.465	511.493	-2.31959	0	down
XLOC_029694	173.509	364.355	-1.07034	0	down	osa-miR2919	17.672	6.75912	1.38655	0.0297209	up	LOC_Os12g39830	3.59813	131.833	-5.19532	0	down
XLOC_029694	173.509	364.355	-1.07034	0	down	osa-miR2919	17.672	6.75912	1.38655	0.0297209	up	LOC_Os12g39830	3.59813	131.833	-5.19532	0	down
XLOC_029694	173.509	364.355	-1.07034	0	down	osa-miR2919	17.672	6.75912	1.38655	0.0297209	up	LOC_Os01g68700	950.612	2149.92	-1.17735	0	down
XLOC_029694	173.509	364.355	-1.07034	0	down	osa-miR2919	17.672	6.75912	1.38655	0.0297209	up	LOC_Os01g68700	950.612	2149.92	-1.17735	0	down
XLOC_029694	173.509	364.355	-1.07034	0	down	osa-miR2919	17.672	6.75912	1.38655	0.0297209	up	LOC_Os02g40100	74.3356	881.427	-3.56771	0	down
XLOC_029694	173.509	364.355	-1.07034	0	down	osa-miR2919	17.672	6.75912	1.38655	0.0297209	up	LOC_Os02g58214	219.38	559.498	-1.3507	0	down
XLOC_029694	173.509	364.355	-1.07034	0	down	osa-miR2919	17.672	6.75912	1.38655	0.0297209	up	LOC_Os11g32500	611.905	1350.36	-1.14197	0.00921899	down
XLOC_029694	173.509	364.355	-1.07034	0	down	osa-miR2919	17.672	6.75912	1.38655	0.0297209	up	LOC_Os08g29200	32.0696	885.209	-4.78674	0	down
XLOC_029694	173.509	364.355	-1.07034	0	down	osa-miR2919	17.672	6.75912	1.38655	0.0297209	up	LOC_Os03g10680	24.3283	137.288	-2.4965	0	down
XLOC_029694	173.509	364.355	-1.07034	0	down	osa-miR2919	17.672	6.75912	1.38655	0.0297209	up	LOC_Os09g23740	771.085	2341.49	-1.60246	0	down
XLOC_029694	173.509	364.355	-1.07034	0	down	osa-miR2919	17.672	6.75912	1.38655	0.0297209	up	LOC_Os12g08200	2.59975	42.5454	-4.03256	0	down
XLOC_029694	173.509	364.355	-1.07034	0	down	osa-miR2919	17.672	6.75912	1.38655	0.0297209	up	LOC_Os12g08200	2.59975	42.5454	-4.03256	0	down
XLOC_029694	173.509	364.355	-1.07034	0	down	osa-miR2919	17.672	6.75912	1.38655	0.0297209	up	LOC_Os04g57970	118	251.209	-1.0901	3.76979e-08	down
XLOC_029694	173.509	364.355	-1.07034	0	down	osa-miR2919	17.672	6.75912	1.38655	0.0297209	up	LOC_Os05g04820	92.3502	1489.17	-4.01125	0	down
XLOC_029694	173.509	364.355	-1.07034	0	down	osa-miR2919	17.672	6.75912	1.38655	0.0297209	up	LOC_Os05g04820	92.3502	1489.17	-4.01125	0	down
XLOC_029694	173.509	364.355	-1.07034	0	down	osa-miR2919	17.672	6.75912	1.38655	0.0297209	up	LOC_Os01g25540	508.871	1020.83	-1.00438	0	down
XLOC_029694	173.509	364.355	-1.07034	0	down	osa-miR2919	17.672	6.75912	1.38655	0.0297209	up	LOC_Os01g25540	508.871	1020.83	-1.00438	0	down
XLOC_029694	173.509	364.355	-1.07034	0	down	osa-miR2919	17.672	6.75912	1.38655	0.0297209	up	LOC_Os01g55370	50.6682	279.368	-2.46301	0	down
XLOC_029694	173.509	364.355	-1.07034	0	down	osa-miR2919	17.672	6.75912	1.38655	0.0297209	up	LOC_Os01g55370	50.6682	279.368	-2.46301	0	down
XLOC_029694	173.509	364.355	-1.07034	0	down	osa-miR2919	17.672	6.75912	1.38655	0.0297209	up	LOC_Os06g14810	55.9207	314.909	-2.49348	0	down
XLOC_029694	173.509	364.355	-1.07034	0	down	osa-miR2919	17.672	6.75912	1.38655	0.0297209	up	LOC_Os06g14810	55.9207	314.909	-2.49348	0	down
XLOC_029694	173.509	364.355	-1.07034	0	down	osa-miR2919	17.672	6.75912	1.38655	0.0297209	up	LOC_Os02g56480	77.8808	196.996	-1.33883	0.00482069	down
XLOC_029694	173.509	364.355	-1.07034	0	down	osa-miR2919	17.672	6.75912	1.38655	0.0297209	up	LOC_Os01g02890	127.111	440.557	-1.79324	0	down
XLOC_029694	173.509	364.355	-1.07034	0	down	osa-miR2919	17.672	6.75912	1.38655	0.0297209	up	LOC_Os08g40060	1.42767	53.7268	-5.23391	2.60791e-12	down
XLOC_029694	173.509	364.355	-1.07034	0	down	osa-miR2919	17.672	6.75912	1.38655	0.0297209	up	LOC_Os04g56680	0	18.7035	-20	0.0161964	down
XLOC_029694	173.509	364.355	-1.07034	0	down	osa-miR2919	17.672	6.75912	1.38655	0.0297209	up	LOC_Os04g56680	0	18.7035	-20	0.0161964	down
XLOC_029694	173.509	364.355	-1.07034	0	down	osa-miR2919	17.672	6.75912	1.38655	0.0297209	up	LOC_Os12g34510	154.864	722.31	-2.22162	0	down
XLOC_029694	173.509	364.355	-1.07034	0	down	osa-miR2919	17.672	6.75912	1.38655	0.0297209	up	LOC_Os08g02440	0.342442	37.3325	-6.76843	2.44249e-14	down
XLOC_029694	173.509	364.355	-1.07034	0	down	osa-miR2919	17.672	6.75912	1.38655	0.0297209	up	LOC_Os07g30690	9.8539	74.121	-2.91111	0	down
XLOC_029694	173.509	364.355	-1.07034	0	down	osa-miR2919	17.672	6.75912	1.38655	0.0297209	up	LOC_Os06g44810	10.1095	59.3175	-2.55275	1.56106e-11	down
XLOC_029694	173.509	364.355	-1.07034	0	down	osa-miR2919	17.672	6.75912	1.38655	0.0297209	up	LOC_Os03g12250	62.0846	1062.78	-4.09746	0	down
XLOC_029694	173.509	364.355	-1.07034	0	down	osa-miR2919	17.672	6.75912	1.38655	0.0297209	up	LOC_Os03g12250	62.0846	1062.78	-4.09746	0	down
XLOC_029694	173.509	364.355	-1.07034	0	down	osa-miR2919	17.672	6.75912	1.38655	0.0297209	up	LOC_Os01g47470	19.8186	151.924	-2.93842	0	down
XLOC_029694	173.509	364.355	-1.07034	0	down	osa-miR2919	17.672	6.75912	1.38655	0.0297209	up	LOC_Os02g07480	168.277	491.115	-1.54522	0	down
XLOC_029694	173.509	364.355	-1.07034	0	down	osa-miR2919	17.672	6.75912	1.38655	0.0297209	up	LOC_Os02g07480	168.277	491.115	-1.54522	0	down
XLOC_029694	173.509	364.355	-1.07034	0	down	osa-miR2919	17.672	6.75912	1.38655	0.0297209	up	LOC_Os04g50176	0.713835	8.72264	-3.6111	0.00132739	down
XLOC_029694	173.509	364.355	-1.07034	0	down	osa-miR2919	17.672	6.75912	1.38655	0.0297209	up	LOC_Os07g40480	94.2701	533.673	-2.50108	0	down
XLOC_029694	173.509	364.355	-1.07034	0	down	osa-miR2919	17.672	6.75912	1.38655	0.0297209	up	LOC_Os07g40480	94.2701	533.673	-2.50108	0	down
XLOC_029694	173.509	364.355	-1.07034	0	down	osa-miR2919	17.672	6.75912	1.38655	0.0297209	up	LOC_Os05g39850	13.3652	690.219	-5.6905	0	down
XLOC_029694	173.509	364.355	-1.07034	0	down	osa-miR2919	17.672	6.75912	1.38655	0.0297209	up	LOC_Os01g15480	74.2827	505.988	-2.768	0	down
XLOC_029694	173.509	364.355	-1.07034	0	down	osa-miR2919	17.672	6.75912	1.38655	0.0297209	up	LOC_Os08g14460	316.81	988.389	-1.64146	0	down
XLOC_029694	173.509	364.355	-1.07034	0	down	osa-miR2919	17.672	6.75912	1.38655	0.0297209	up	LOC_Os08g36250	35.4411	91.7177	-1.37178	0.000229691	down
XLOC_029694	173.509	364.355	-1.07034	0	down	osa-miR2919	17.672	6.75912	1.38655	0.0297209	up	LOC_Os05g07764	10.423	218.555	-4.39016	0	down
XLOC_029694	173.509	364.355	-1.07034	0	down	osa-miR2919	17.672	6.75912	1.38655	0.0297209	up	LOC_Os07g48370	111.325	714.184	-2.68151	0	down
XLOC_029694	173.509	364.355	-1.07034	0	down	osa-miR2919	17.672	6.75912	1.38655	0.0297209	up	LOC_Os07g48370	111.325	714.184	-2.68151	0	down
XLOC_029694	173.509	364.355	-1.07034	0	down	osa-miR2919	17.672	6.75912	1.38655	0.0297209	up	LOC_Os07g48370	111.325	714.184	-2.68151	0	down
XLOC_029694	173.509	364.355	-1.07034	0	down	osa-miR2919	17.672	6.75912	1.38655	0.0297209	up	LOC_Os03g46920	5.05475	394.065	-6.28465	0	down
XLOC_029694	173.509	364.355	-1.07034	0	down	osa-miR2919	17.672	6.75912	1.38655	0.0297209	up	LOC_Os03g46920	5.05475	394.065	-6.28465	0	down
XLOC_029694	173.509	364.355	-1.07034	0	down	osa-miR2919	17.672	6.75912	1.38655	0.0297209	up	LOC_Os04g48760	3.99847	187.271	-5.54953	0	down
XLOC_029694	173.509	364.355	-1.07034	0	down	osa-miR2919	17.672	6.75912	1.38655	0.0297209	up	LOC_Os01g66590	11.624	48.9895	-2.07536	2.78189e-12	down
XLOC_029694	173.509	364.355	-1.07034	0	down	osa-miR2919	17.672	6.75912	1.38655	0.0297209	up	LOC_Os01g66590	11.624	48.9895	-2.07536	2.78189e-12	down
XLOC_029694	173.509	364.355	-1.07034	0	down	osa-miR2919	17.672	6.75912	1.38655	0.0297209	up	LOC_Os04g58960	126.456	677.882	-2.4224	0	down
XLOC_029694	173.509	364.355	-1.07034	0	down	osa-miR2919	17.672	6.75912	1.38655	0.0297209	up	LOC_Os04g58960	126.456	677.882	-2.4224	0	down
XLOC_029694	173.509	364.355	-1.07034	0	down	osa-miR2919	17.672	6.75912	1.38655	0.0297209	up	LOC_Os04g31460	3.34254	42.2638	-3.66041	6.94678e-12	down
XLOC_029694	173.509	364.355	-1.07034	0	down	osa-miR2919	17.672	6.75912	1.38655	0.0297209	up	LOC_Os06g15820	145.025	356.65	-1.29821	0	down
XLOC_029694	173.509	364.355	-1.07034	0	down	osa-miR2919	17.672	6.75912	1.38655	0.0297209	up	LOC_Os01g39830	216.163	1066.27	-2.30238	0	down
XLOC_029694	173.509	364.355	-1.07034	0	down	osa-miR2919	17.672	6.75912	1.38655	0.0297209	up	LOC_Os11g47730	76.3613	154.294	-1.01477	1.38779e-08	down
XLOC_029694	173.509	364.355	-1.07034	0	down	osa-miR2919	17.672	6.75912	1.38655	0.0297209	up	LOC_Os11g47730	76.3613	154.294	-1.01477	1.38779e-08	down
XLOC_029694	173.509	364.355	-1.07034	0	down	osa-miR2919	17.672	6.75912	1.38655	0.0297209	up	LOC_Os11g47730	76.3613	154.294	-1.01477	1.38779e-08	down
XLOC_029694	173.509	364.355	-1.07034	0	down	osa-miR2919	17.672	6.75912	1.38655	0.0297209	up	LOC_Os11g12620	22.674	157.586	-2.79703	0	down
XLOC_029694	173.509	364.355	-1.07034	0	down	osa-miR2919	17.672	6.75912	1.38655	0.0297209	up	LOC_Os11g12620	22.674	157.586	-2.79703	0	down
XLOC_017494	15.0742	123.216	-3.03103	0	down	osa-miR2919	17.672	6.75912	1.38655	0.0297209	up	LOC_Os07g05190	68.8276	1310.22	-4.25067	0	down
XLOC_017494	15.0742	123.216	-3.03103	0	down	osa-miR2919	17.672	6.75912	1.38655	0.0297209	up	LOC_Os07g05190	68.8276	1310.22	-4.25067	0	down
XLOC_017494	15.0742	123.216	-3.03103	0	down	osa-miR2919	17.672	6.75912	1.38655	0.0297209	up	LOC_Os10g20510	59.1185	168.088	-1.50753	0	down
XLOC_017494	15.0742	123.216	-3.03103	0	down	osa-miR2919	17.672	6.75912	1.38655	0.0297209	up	LOC_Os12g36170	28.5873	106.862	-1.90231	3.33067e-16	down
XLOC_017494	15.0742	123.216	-3.03103	0	down	osa-miR2919	17.672	6.75912	1.38655	0.0297209	up	LOC_Os12g36170	28.5873	106.862	-1.90231	3.33067e-16	down
XLOC_017494	15.0742	123.216	-3.03103	0	down	osa-miR2919	17.672	6.75912	1.38655	0.0297209	up	LOC_Os09g37270	130.401	335.121	-1.36173	0	down
XLOC_017494	15.0742	123.216	-3.03103	0	down	osa-miR2919	17.672	6.75912	1.38655	0.0297209	up	LOC_Os06g43600	1.11418	84.9709	-6.25292	0	down
XLOC_017494	15.0742	123.216	-3.03103	0	down	osa-miR2919	17.672	6.75912	1.38655	0.0297209	up	LOC_Os11g06910	342.3	1360.8	-1.99112	0	down
XLOC_017494	15.0742	123.216	-3.03103	0	down	osa-miR2919	17.672	6.75912	1.38655	0.0297209	up	LOC_Os04g44850	55.2647	546.086	-3.3047	0	down
XLOC_017494	15.0742	123.216	-3.03103	0	down	osa-miR2919	17.672	6.75912	1.38655	0.0297209	up	LOC_Os04g44850	55.2647	546.086	-3.3047	0	down
XLOC_017494	15.0742	123.216	-3.03103	0	down	osa-miR2919	17.672	6.75912	1.38655	0.0297209	up	LOC_Os06g04850	2.91324	95.2815	-5.0315	0	down
XLOC_017494	15.0742	123.216	-3.03103	0	down	osa-miR2919	17.672	6.75912	1.38655	0.0297209	up	LOC_Os03g59200	36.3866	264.18	-2.86005	0	down
XLOC_017494	15.0742	123.216	-3.03103	0	down	osa-miR2919	17.672	6.75912	1.38655	0.0297209	up	LOC_Os11g35030	71.9096	172.884	-1.26555	1.43219e-14	down
XLOC_017494	15.0742	123.216	-3.03103	0	down	osa-miR2919	17.672	6.75912	1.38655	0.0297209	up	LOC_Os05g50560	297.439	1189.41	-1.99958	0	down
XLOC_017494	15.0742	123.216	-3.03103	0	down	osa-miR2919	17.672	6.75912	1.38655	0.0297209	up	LOC_Os04g59020	4.68335	24.9962	-2.4161	1.03961e-06	down
XLOC_017494	15.0742	123.216	-3.03103	0	down	osa-miR2919	17.672	6.75912	1.38655	0.0297209	up	LOC_Os04g35080	184.662	837.362	-2.18096	0	down
XLOC_017494	15.0742	123.216	-3.03103	0	down	osa-miR2919	17.672	6.75912	1.38655	0.0297209	up	LOC_Os04g35080	184.662	837.362	-2.18096	0	down
XLOC_017494	15.0742	123.216	-3.03103	0	down	osa-miR2919	17.672	6.75912	1.38655	0.0297209	up	LOC_Os09g02650	1223.16	3957	-1.69379	0	down
XLOC_017494	15.0742	123.216	-3.03103	0	down	osa-miR2919	17.672	6.75912	1.38655	0.0297209	up	LOC_Os09g02650	1223.16	3957	-1.69379	0	down
XLOC_017494	15.0742	123.216	-3.03103	0	down	osa-miR2919	17.672	6.75912	1.38655	0.0297209	up	LOC_Os12g37840	399.19	2042.6	-2.35526	0	down
XLOC_017494	15.0742	123.216	-3.03103	0	down	osa-miR2919	17.672	6.75912	1.38655	0.0297209	up	LOC_Os12g37840	399.19	2042.6	-2.35526	0	down
XLOC_017494	15.0742	123.216	-3.03103	0	down	osa-miR2919	17.672	6.75912	1.38655	0.0297209	up	LOC_Os02g57140	77.167	826.863	-3.42159	0	down
XLOC_017494	15.0742	123.216	-3.03103	0	down	osa-miR2919	17.672	6.75912	1.38655	0.0297209	up	LOC_Os02g57140	77.167	826.863	-3.42159	0	down
XLOC_017494	15.0742	123.216	-3.03103	0	down	osa-miR2919	17.672	6.75912	1.38655	0.0297209	up	LOC_Os02g57140	77.167	826.863	-3.42159	0	down
XLOC_017494	15.0742	123.216	-3.03103	0	down	osa-miR2919	17.672	6.75912	1.38655	0.0297209	up	LOC_Os02g03790	86.2202	400.338	-2.21512	0	down
XLOC_017494	15.0742	123.216	-3.03103	0	down	osa-miR2919	17.672	6.75912	1.38655	0.0297209	up	LOC_Os08g06380	277.621	6009.24	-4.436	0	down
XLOC_017494	15.0742	123.216	-3.03103	0	down	osa-miR2919	17.672	6.75912	1.38655	0.0297209	up	LOC_Os08g06380	277.621	6009.24	-4.436	0	down
XLOC_017494	15.0742	123.216	-3.03103	0	down	osa-miR2919	17.672	6.75912	1.38655	0.0297209	up	LOC_Os07g46490	195.789	546.151	-1.48	0	down
XLOC_017494	15.0742	123.216	-3.03103	0	down	osa-miR2919	17.672	6.75912	1.38655	0.0297209	up	LOC_Os07g46490	195.789	546.151	-1.48	0	down
XLOC_017494	15.0742	123.216	-3.03103	0	down	osa-miR2919	17.672	6.75912	1.38655	0.0297209	up	LOC_Os11g22960	6.79591	57.19	-3.07302	1.23941e-09	down
XLOC_017494	15.0742	123.216	-3.03103	0	down	osa-miR2919	17.672	6.75912	1.38655	0.0297209	up	LOC_Os09g32010	90.4792	465.913	-2.3644	0	down
XLOC_017494	15.0742	123.216	-3.03103	0	down	osa-miR2919	17.672	6.75912	1.38655	0.0297209	up	LOC_Os06g45370	208.335	458.851	-1.13912	0	down
XLOC_017494	15.0742	123.216	-3.03103	0	down	osa-miR2919	17.672	6.75912	1.38655	0.0297209	up	LOC_Os01g12440	40.0426	169.911	-2.08517	0	down
XLOC_017494	15.0742	123.216	-3.03103	0	down	osa-miR2919	17.672	6.75912	1.38655	0.0297209	up	LOC_Os01g12440	40.0426	169.911	-2.08517	0	down
XLOC_017494	15.0742	123.216	-3.03103	0	down	osa-miR2919	17.672	6.75912	1.38655	0.0297209	up	LOC_Os01g12440	40.0426	169.911	-2.08517	0	down
XLOC_017494	15.0742	123.216	-3.03103	0	down	osa-miR2919	17.672	6.75912	1.38655	0.0297209	up	LOC_Os05g32200	6.05312	29.0584	-2.26321	0.000487607	down
XLOC_017494	15.0742	123.216	-3.03103	0	down	osa-miR2919	17.672	6.75912	1.38655	0.0297209	up	LOC_Os09g28390	6.16893	92.1037	-3.90017	0	down
XLOC_017494	15.0742	123.216	-3.03103	0	down	osa-miR2919	17.672	6.75912	1.38655	0.0297209	up	LOC_Os09g28390	6.16893	92.1037	-3.90017	0	down
XLOC_017494	15.0742	123.216	-3.03103	0	down	osa-miR2919	17.672	6.75912	1.38655	0.0297209	up	LOC_Os04g55100	1.82801	43.7027	-4.57937	0	down
XLOC_017494	15.0742	123.216	-3.03103	0	down	osa-miR2919	17.672	6.75912	1.38655	0.0297209	up	LOC_Os05g37930	400.01	1346.07	-1.75064	0	down
XLOC_017494	15.0742	123.216	-3.03103	0	down	osa-miR2919	17.672	6.75912	1.38655	0.0297209	up	LOC_Os06g33320	225.886	509.867	-1.17452	0	down
XLOC_017494	15.0742	123.216	-3.03103	0	down	osa-miR2919	17.672	6.75912	1.38655	0.0297209	up	LOC_Os06g09230	149.019	337.66	-1.18008	0	down
XLOC_017494	15.0742	123.216	-3.03103	0	down	osa-miR2919	17.672	6.75912	1.38655	0.0297209	up	LOC_Os06g02370	1642.89	3702.52	-1.17228	0	down
XLOC_017494	15.0742	123.216	-3.03103	0	down	osa-miR2919	17.672	6.75912	1.38655	0.0297209	up	LOC_Os06g02370	1642.89	3702.52	-1.17228	0	down
XLOC_017494	15.0742	123.216	-3.03103	0	down	osa-miR2919	17.672	6.75912	1.38655	0.0297209	up	LOC_Os06g02370	1642.89	3702.52	-1.17228	0	down
XLOC_017494	15.0742	123.216	-3.03103	0	down	osa-miR2919	17.672	6.75912	1.38655	0.0297209	up	LOC_Os03g19090	35.6967	286.577	-3.00506	0	down
XLOC_017494	15.0742	123.216	-3.03103	0	down	osa-miR2919	17.672	6.75912	1.38655	0.0297209	up	LOC_Os04g39100	64.6554	209.219	-1.69417	1.38944e-12	down
XLOC_017494	15.0742	123.216	-3.03103	0	down	osa-miR2919	17.672	6.75912	1.38655	0.0297209	up	LOC_Os08g40940	35.9862	160.575	-2.15773	0	down
XLOC_017494	15.0742	123.216	-3.03103	0	down	osa-miR2919	17.672	6.75912	1.38655	0.0297209	up	LOC_Os11g34210	285.024	623.253	-1.12874	0	down
XLOC_017494	15.0742	123.216	-3.03103	0	down	osa-miR2919	17.672	6.75912	1.38655	0.0297209	up	LOC_Os06g23274	466.107	1292.36	-1.47127	0	down
XLOC_017494	15.0742	123.216	-3.03103	0	down	osa-miR2919	17.672	6.75912	1.38655	0.0297209	up	LOC_Os11g47574	44.5522	125.119	-1.48973	2.22045e-16	down
XLOC_017494	15.0742	123.216	-3.03103	0	down	osa-miR2919	17.672	6.75912	1.38655	0.0297209	up	LOC_Os01g17402	1.45662	15.8589	-3.44459	2.96792e-07	down
XLOC_017494	15.0742	123.216	-3.03103	0	down	osa-miR2919	17.672	6.75912	1.38655	0.0297209	up	LOC_Os04g57800	51.2373	164.523	-1.68302	2.53534e-10	down
XLOC_017494	15.0742	123.216	-3.03103	0	down	osa-miR2919	17.672	6.75912	1.38655	0.0297209	up	LOC_Os04g57800	51.2373	164.523	-1.68302	2.53534e-10	down
XLOC_017494	15.0742	123.216	-3.03103	0	down	osa-miR2919	17.672	6.75912	1.38655	0.0297209	up	LOC_Os04g57800	51.2373	164.523	-1.68302	2.53534e-10	down
XLOC_017494	15.0742	123.216	-3.03103	0	down	osa-miR2919	17.672	6.75912	1.38655	0.0297209	up	LOC_Os03g56050	2.5708	21.5407	-3.06677	0.000435211	down
XLOC_017494	15.0742	123.216	-3.03103	0	down	osa-miR2919	17.672	6.75912	1.38655	0.0297209	up	LOC_Os09g02250	13.3941	136.368	-3.34783	0	down
XLOC_017494	15.0742	123.216	-3.03103	0	down	osa-miR2919	17.672	6.75912	1.38655	0.0297209	up	LOC_Os09g02250	13.3941	136.368	-3.34783	0	down
XLOC_017494	15.0742	123.216	-3.03103	0	down	osa-miR2919	17.672	6.75912	1.38655	0.0297209	up	LOC_Os09g02250	13.3941	136.368	-3.34783	0	down
XLOC_017494	15.0742	123.216	-3.03103	0	down	osa-miR2919	17.672	6.75912	1.38655	0.0297209	up	LOC_Os10g31930	3.22673	71.0508	-4.46071	0	down
XLOC_017494	15.0742	123.216	-3.03103	0	down	osa-miR2919	17.672	6.75912	1.38655	0.0297209	up	LOC_Os02g54830	12.0244	104.043	-3.11314	0	down
XLOC_017494	15.0742	123.216	-3.03103	0	down	osa-miR2919	17.672	6.75912	1.38655	0.0297209	up	LOC_Os02g54830	12.0244	104.043	-3.11314	0	down
XLOC_017494	15.0742	123.216	-3.03103	0	down	osa-miR2919	17.672	6.75912	1.38655	0.0297209	up	LOC_Os07g42860	42.7821	161.916	-1.92017	0	down
XLOC_017494	15.0742	123.216	-3.03103	0	down	osa-miR2919	17.672	6.75912	1.38655	0.0297209	up	LOC_Os07g42860	42.7821	161.916	-1.92017	0	down
XLOC_017494	15.0742	123.216	-3.03103	0	down	osa-miR2919	17.672	6.75912	1.38655	0.0297209	up	LOC_Os02g25020	4.05637	14.3378	-1.82156	0.0042416	down
XLOC_017494	15.0742	123.216	-3.03103	0	down	osa-miR2919	17.672	6.75912	1.38655	0.0297209	up	LOC_Os03g47140	64.8821	155.222	-1.25844	3.51643e-11	down
XLOC_017494	15.0742	123.216	-3.03103	0	down	osa-miR2919	17.672	6.75912	1.38655	0.0297209	up	LOC_Os03g14250	1351.5	7681.51	-2.50683	0	down
XLOC_017494	15.0742	123.216	-3.03103	0	down	osa-miR2919	17.672	6.75912	1.38655	0.0297209	up	LOC_Os03g14250	1351.5	7681.51	-2.50683	0	down
XLOC_017494	15.0742	123.216	-3.03103	0	down	osa-miR2919	17.672	6.75912	1.38655	0.0297209	up	LOC_Os02g43740	131.139	650.722	-2.31095	0	down
XLOC_017494	15.0742	123.216	-3.03103	0	down	osa-miR2919	17.672	6.75912	1.38655	0.0297209	up	LOC_Os06g14370	507.94	1080.39	-1.08883	0	down
XLOC_017494	15.0742	123.216	-3.03103	0	down	osa-miR2919	17.672	6.75912	1.38655	0.0297209	up	LOC_Os03g06680	357.464	812.729	-1.18497	0	down
XLOC_017494	15.0742	123.216	-3.03103	0	down	osa-miR2919	17.672	6.75912	1.38655	0.0297209	up	LOC_Os01g21960	40.3561	341.424	-3.08071	0	down
XLOC_017494	15.0742	123.216	-3.03103	0	down	osa-miR2919	17.672	6.75912	1.38655	0.0297209	up	LOC_Os03g43650	22.4763	85.2696	-1.92363	7.7568e-12	down
XLOC_017494	15.0742	123.216	-3.03103	0	down	osa-miR2919	17.672	6.75912	1.38655	0.0297209	up	LOC_Os01g65480	555.024	1379.07	-1.31307	0	down
XLOC_017494	15.0742	123.216	-3.03103	0	down	osa-miR2919	17.672	6.75912	1.38655	0.0297209	up	LOC_Os01g65480	555.024	1379.07	-1.31307	0	down
XLOC_017494	15.0742	123.216	-3.03103	0	down	osa-miR2919	17.672	6.75912	1.38655	0.0297209	up	LOC_Os10g39500	96.6862	245.911	-1.34675	0	down
XLOC_017494	15.0742	123.216	-3.03103	0	down	osa-miR2919	17.672	6.75912	1.38655	0.0297209	up	LOC_Os10g39500	96.6862	245.911	-1.34675	0	down
XLOC_017494	15.0742	123.216	-3.03103	0	down	osa-miR2919	17.672	6.75912	1.38655	0.0297209	up	LOC_Os02g04540	0.742786	43.7839	-5.88131	0	down
XLOC_017494	15.0742	123.216	-3.03103	0	down	osa-miR2919	17.672	6.75912	1.38655	0.0297209	up	LOC_Os09g25850	272.098	650.81	-1.25811	0	down
XLOC_017494	15.0742	123.216	-3.03103	0	down	osa-miR2919	17.672	6.75912	1.38655	0.0297209	up	LOC_Os04g45020	77.4805	269.29	-1.79726	0	down
XLOC_017494	15.0742	123.216	-3.03103	0	down	osa-miR2919	17.672	6.75912	1.38655	0.0297209	up	LOC_Os03g24940	203.512	947.018	-2.21828	0	down
XLOC_017494	15.0742	123.216	-3.03103	0	down	osa-miR2919	17.672	6.75912	1.38655	0.0297209	up	LOC_Os04g51710	450.509	946.016	-1.07031	0	down
XLOC_017494	15.0742	123.216	-3.03103	0	down	osa-miR2919	17.672	6.75912	1.38655	0.0297209	up	LOC_Os04g51710	450.509	946.016	-1.07031	0	down
XLOC_017494	15.0742	123.216	-3.03103	0	down	osa-miR2919	17.672	6.75912	1.38655	0.0297209	up	LOC_Os01g68598	9.93578	101.261	-3.3493	0	down
XLOC_017494	15.0742	123.216	-3.03103	0	down	osa-miR2919	17.672	6.75912	1.38655	0.0297209	up	LOC_Os01g44110	120.253	1013.05	-3.07456	0	down
XLOC_017494	15.0742	123.216	-3.03103	0	down	osa-miR2919	17.672	6.75912	1.38655	0.0297209	up	LOC_Os06g43220	8.85056	73.9937	-3.06356	4.62629e-10	down
XLOC_017494	15.0742	123.216	-3.03103	0	down	osa-miR2919	17.672	6.75912	1.38655	0.0297209	up	LOC_Os01g68570	41.5761	212.23	-2.3518	0	down
XLOC_017494	15.0742	123.216	-3.03103	0	down	osa-miR2919	17.672	6.75912	1.38655	0.0297209	up	LOC_Os06g17500	7.91008	35.9002	-2.18223	4.79685e-05	down
XLOC_017494	15.0742	123.216	-3.03103	0	down	osa-miR2919	17.672	6.75912	1.38655	0.0297209	up	LOC_Os04g51340	16.3653	425.71	-4.70116	0	down
XLOC_017494	15.0742	123.216	-3.03103	0	down	osa-miR2919	17.672	6.75912	1.38655	0.0297209	up	LOC_Os12g43940	25.8188	205.809	-2.99481	0	down
XLOC_017494	15.0742	123.216	-3.03103	0	down	osa-miR2919	17.672	6.75912	1.38655	0.0297209	up	LOC_Os03g49610	162.326	2016.64	-3.63499	0	down
XLOC_017494	15.0742	123.216	-3.03103	0	down	osa-miR2919	17.672	6.75912	1.38655	0.0297209	up	LOC_Os04g49060	147.899	430.207	-1.54041	0	down
XLOC_017494	15.0742	123.216	-3.03103	0	down	osa-miR2919	17.672	6.75912	1.38655	0.0297209	up	LOC_Os05g26630	63.4254	130.707	-1.04321	6.97135e-07	down
XLOC_017494	15.0742	123.216	-3.03103	0	down	osa-miR2919	17.672	6.75912	1.38655	0.0297209	up	LOC_Os04g05050	25.732	792.723	-4.94518	0	down
XLOC_017494	15.0742	123.216	-3.03103	0	down	osa-miR2919	17.672	6.75912	1.38655	0.0297209	up	LOC_Os08g28784	116.915	293.097	-1.32592	0	down
XLOC_017494	15.0742	123.216	-3.03103	0	down	osa-miR2919	17.672	6.75912	1.38655	0.0297209	up	LOC_Os02g47180	102.465	511.493	-2.31959	0	down
XLOC_017494	15.0742	123.216	-3.03103	0	down	osa-miR2919	17.672	6.75912	1.38655	0.0297209	up	LOC_Os12g39830	3.59813	131.833	-5.19532	0	down
XLOC_017494	15.0742	123.216	-3.03103	0	down	osa-miR2919	17.672	6.75912	1.38655	0.0297209	up	LOC_Os12g39830	3.59813	131.833	-5.19532	0	down
XLOC_017494	15.0742	123.216	-3.03103	0	down	osa-miR2919	17.672	6.75912	1.38655	0.0297209	up	LOC_Os01g68700	950.612	2149.92	-1.17735	0	down
XLOC_017494	15.0742	123.216	-3.03103	0	down	osa-miR2919	17.672	6.75912	1.38655	0.0297209	up	LOC_Os01g68700	950.612	2149.92	-1.17735	0	down
XLOC_017494	15.0742	123.216	-3.03103	0	down	osa-miR2919	17.672	6.75912	1.38655	0.0297209	up	LOC_Os02g40100	74.3356	881.427	-3.56771	0	down
XLOC_017494	15.0742	123.216	-3.03103	0	down	osa-miR2919	17.672	6.75912	1.38655	0.0297209	up	LOC_Os02g58214	219.38	559.498	-1.3507	0	down
XLOC_017494	15.0742	123.216	-3.03103	0	down	osa-miR2919	17.672	6.75912	1.38655	0.0297209	up	LOC_Os11g32500	611.905	1350.36	-1.14197	0.00921899	down
XLOC_017494	15.0742	123.216	-3.03103	0	down	osa-miR2919	17.672	6.75912	1.38655	0.0297209	up	LOC_Os08g29200	32.0696	885.209	-4.78674	0	down
XLOC_017494	15.0742	123.216	-3.03103	0	down	osa-miR2919	17.672	6.75912	1.38655	0.0297209	up	LOC_Os03g10680	24.3283	137.288	-2.4965	0	down
XLOC_017494	15.0742	123.216	-3.03103	0	down	osa-miR2919	17.672	6.75912	1.38655	0.0297209	up	LOC_Os09g23740	771.085	2341.49	-1.60246	0	down
XLOC_017494	15.0742	123.216	-3.03103	0	down	osa-miR2919	17.672	6.75912	1.38655	0.0297209	up	LOC_Os12g08200	2.59975	42.5454	-4.03256	0	down
XLOC_017494	15.0742	123.216	-3.03103	0	down	osa-miR2919	17.672	6.75912	1.38655	0.0297209	up	LOC_Os12g08200	2.59975	42.5454	-4.03256	0	down
XLOC_017494	15.0742	123.216	-3.03103	0	down	osa-miR2919	17.672	6.75912	1.38655	0.0297209	up	LOC_Os04g57970	118	251.209	-1.0901	3.76979e-08	down
XLOC_017494	15.0742	123.216	-3.03103	0	down	osa-miR2919	17.672	6.75912	1.38655	0.0297209	up	LOC_Os05g04820	92.3502	1489.17	-4.01125	0	down
XLOC_017494	15.0742	123.216	-3.03103	0	down	osa-miR2919	17.672	6.75912	1.38655	0.0297209	up	LOC_Os05g04820	92.3502	1489.17	-4.01125	0	down
XLOC_017494	15.0742	123.216	-3.03103	0	down	osa-miR2919	17.672	6.75912	1.38655	0.0297209	up	LOC_Os01g25540	508.871	1020.83	-1.00438	0	down
XLOC_017494	15.0742	123.216	-3.03103	0	down	osa-miR2919	17.672	6.75912	1.38655	0.0297209	up	LOC_Os01g25540	508.871	1020.83	-1.00438	0	down
XLOC_017494	15.0742	123.216	-3.03103	0	down	osa-miR2919	17.672	6.75912	1.38655	0.0297209	up	LOC_Os01g55370	50.6682	279.368	-2.46301	0	down
XLOC_017494	15.0742	123.216	-3.03103	0	down	osa-miR2919	17.672	6.75912	1.38655	0.0297209	up	LOC_Os01g55370	50.6682	279.368	-2.46301	0	down
XLOC_017494	15.0742	123.216	-3.03103	0	down	osa-miR2919	17.672	6.75912	1.38655	0.0297209	up	LOC_Os06g14810	55.9207	314.909	-2.49348	0	down
XLOC_017494	15.0742	123.216	-3.03103	0	down	osa-miR2919	17.672	6.75912	1.38655	0.0297209	up	LOC_Os06g14810	55.9207	314.909	-2.49348	0	down
XLOC_017494	15.0742	123.216	-3.03103	0	down	osa-miR2919	17.672	6.75912	1.38655	0.0297209	up	LOC_Os02g56480	77.8808	196.996	-1.33883	0.00482069	down
XLOC_017494	15.0742	123.216	-3.03103	0	down	osa-miR2919	17.672	6.75912	1.38655	0.0297209	up	LOC_Os01g02890	127.111	440.557	-1.79324	0	down
XLOC_017494	15.0742	123.216	-3.03103	0	down	osa-miR2919	17.672	6.75912	1.38655	0.0297209	up	LOC_Os08g40060	1.42767	53.7268	-5.23391	2.60791e-12	down
XLOC_017494	15.0742	123.216	-3.03103	0	down	osa-miR2919	17.672	6.75912	1.38655	0.0297209	up	LOC_Os04g56680	0	18.7035	-20	0.0161964	down
XLOC_017494	15.0742	123.216	-3.03103	0	down	osa-miR2919	17.672	6.75912	1.38655	0.0297209	up	LOC_Os04g56680	0	18.7035	-20	0.0161964	down
XLOC_017494	15.0742	123.216	-3.03103	0	down	osa-miR2919	17.672	6.75912	1.38655	0.0297209	up	LOC_Os12g34510	154.864	722.31	-2.22162	0	down
XLOC_017494	15.0742	123.216	-3.03103	0	down	osa-miR2919	17.672	6.75912	1.38655	0.0297209	up	LOC_Os08g02440	0.342442	37.3325	-6.76843	2.44249e-14	down
XLOC_017494	15.0742	123.216	-3.03103	0	down	osa-miR2919	17.672	6.75912	1.38655	0.0297209	up	LOC_Os07g30690	9.8539	74.121	-2.91111	0	down
XLOC_017494	15.0742	123.216	-3.03103	0	down	osa-miR2919	17.672	6.75912	1.38655	0.0297209	up	LOC_Os06g44810	10.1095	59.3175	-2.55275	1.56106e-11	down
XLOC_017494	15.0742	123.216	-3.03103	0	down	osa-miR2919	17.672	6.75912	1.38655	0.0297209	up	LOC_Os03g12250	62.0846	1062.78	-4.09746	0	down
XLOC_017494	15.0742	123.216	-3.03103	0	down	osa-miR2919	17.672	6.75912	1.38655	0.0297209	up	LOC_Os03g12250	62.0846	1062.78	-4.09746	0	down
XLOC_017494	15.0742	123.216	-3.03103	0	down	osa-miR2919	17.672	6.75912	1.38655	0.0297209	up	LOC_Os01g47470	19.8186	151.924	-2.93842	0	down
XLOC_017494	15.0742	123.216	-3.03103	0	down	osa-miR2919	17.672	6.75912	1.38655	0.0297209	up	LOC_Os02g07480	168.277	491.115	-1.54522	0	down
XLOC_017494	15.0742	123.216	-3.03103	0	down	osa-miR2919	17.672	6.75912	1.38655	0.0297209	up	LOC_Os02g07480	168.277	491.115	-1.54522	0	down
XLOC_017494	15.0742	123.216	-3.03103	0	down	osa-miR2919	17.672	6.75912	1.38655	0.0297209	up	LOC_Os04g50176	0.713835	8.72264	-3.6111	0.00132739	down
XLOC_017494	15.0742	123.216	-3.03103	0	down	osa-miR2919	17.672	6.75912	1.38655	0.0297209	up	LOC_Os07g40480	94.2701	533.673	-2.50108	0	down
XLOC_017494	15.0742	123.216	-3.03103	0	down	osa-miR2919	17.672	6.75912	1.38655	0.0297209	up	LOC_Os07g40480	94.2701	533.673	-2.50108	0	down
XLOC_017494	15.0742	123.216	-3.03103	0	down	osa-miR2919	17.672	6.75912	1.38655	0.0297209	up	LOC_Os05g39850	13.3652	690.219	-5.6905	0	down
XLOC_017494	15.0742	123.216	-3.03103	0	down	osa-miR2919	17.672	6.75912	1.38655	0.0297209	up	LOC_Os01g15480	74.2827	505.988	-2.768	0	down
XLOC_017494	15.0742	123.216	-3.03103	0	down	osa-miR2919	17.672	6.75912	1.38655	0.0297209	up	LOC_Os08g14460	316.81	988.389	-1.64146	0	down
XLOC_017494	15.0742	123.216	-3.03103	0	down	osa-miR2919	17.672	6.75912	1.38655	0.0297209	up	LOC_Os08g36250	35.4411	91.7177	-1.37178	0.000229691	down
XLOC_017494	15.0742	123.216	-3.03103	0	down	osa-miR2919	17.672	6.75912	1.38655	0.0297209	up	LOC_Os05g07764	10.423	218.555	-4.39016	0	down
XLOC_017494	15.0742	123.216	-3.03103	0	down	osa-miR2919	17.672	6.75912	1.38655	0.0297209	up	LOC_Os07g48370	111.325	714.184	-2.68151	0	down
XLOC_017494	15.0742	123.216	-3.03103	0	down	osa-miR2919	17.672	6.75912	1.38655	0.0297209	up	LOC_Os07g48370	111.325	714.184	-2.68151	0	down
XLOC_017494	15.0742	123.216	-3.03103	0	down	osa-miR2919	17.672	6.75912	1.38655	0.0297209	up	LOC_Os07g48370	111.325	714.184	-2.68151	0	down
XLOC_017494	15.0742	123.216	-3.03103	0	down	osa-miR2919	17.672	6.75912	1.38655	0.0297209	up	LOC_Os03g46920	5.05475	394.065	-6.28465	0	down
XLOC_017494	15.0742	123.216	-3.03103	0	down	osa-miR2919	17.672	6.75912	1.38655	0.0297209	up	LOC_Os03g46920	5.05475	394.065	-6.28465	0	down
XLOC_017494	15.0742	123.216	-3.03103	0	down	osa-miR2919	17.672	6.75912	1.38655	0.0297209	up	LOC_Os04g48760	3.99847	187.271	-5.54953	0	down
XLOC_017494	15.0742	123.216	-3.03103	0	down	osa-miR2919	17.672	6.75912	1.38655	0.0297209	up	LOC_Os01g66590	11.624	48.9895	-2.07536	2.78189e-12	down
XLOC_017494	15.0742	123.216	-3.03103	0	down	osa-miR2919	17.672	6.75912	1.38655	0.0297209	up	LOC_Os01g66590	11.624	48.9895	-2.07536	2.78189e-12	down
XLOC_017494	15.0742	123.216	-3.03103	0	down	osa-miR2919	17.672	6.75912	1.38655	0.0297209	up	LOC_Os04g58960	126.456	677.882	-2.4224	0	down
XLOC_017494	15.0742	123.216	-3.03103	0	down	osa-miR2919	17.672	6.75912	1.38655	0.0297209	up	LOC_Os04g58960	126.456	677.882	-2.4224	0	down
XLOC_017494	15.0742	123.216	-3.03103	0	down	osa-miR2919	17.672	6.75912	1.38655	0.0297209	up	LOC_Os04g31460	3.34254	42.2638	-3.66041	6.94678e-12	down
XLOC_017494	15.0742	123.216	-3.03103	0	down	osa-miR2919	17.672	6.75912	1.38655	0.0297209	up	LOC_Os06g15820	145.025	356.65	-1.29821	0	down
XLOC_017494	15.0742	123.216	-3.03103	0	down	osa-miR2919	17.672	6.75912	1.38655	0.0297209	up	LOC_Os01g39830	216.163	1066.27	-2.30238	0	down
XLOC_017494	15.0742	123.216	-3.03103	0	down	osa-miR2919	17.672	6.75912	1.38655	0.0297209	up	LOC_Os11g47730	76.3613	154.294	-1.01477	1.38779e-08	down
XLOC_017494	15.0742	123.216	-3.03103	0	down	osa-miR2919	17.672	6.75912	1.38655	0.0297209	up	LOC_Os11g47730	76.3613	154.294	-1.01477	1.38779e-08	down
XLOC_017494	15.0742	123.216	-3.03103	0	down	osa-miR2919	17.672	6.75912	1.38655	0.0297209	up	LOC_Os11g47730	76.3613	154.294	-1.01477	1.38779e-08	down
XLOC_017494	15.0742	123.216	-3.03103	0	down	osa-miR2919	17.672	6.75912	1.38655	0.0297209	up	LOC_Os11g12620	22.674	157.586	-2.79703	0	down
XLOC_017494	15.0742	123.216	-3.03103	0	down	osa-miR2919	17.672	6.75912	1.38655	0.0297209	up	LOC_Os11g12620	22.674	157.586	-2.79703	0	down
XLOC_029487	43.3085	87.2988	-1.01131	2.58068e-05	down	osa-miR2919	17.672	6.75912	1.38655	0.0297209	up	LOC_Os07g05190	68.8276	1310.22	-4.25067	0	down
XLOC_029487	43.3085	87.2988	-1.01131	2.58068e-05	down	osa-miR2919	17.672	6.75912	1.38655	0.0297209	up	LOC_Os07g05190	68.8276	1310.22	-4.25067	0	down
XLOC_029487	43.3085	87.2988	-1.01131	2.58068e-05	down	osa-miR2919	17.672	6.75912	1.38655	0.0297209	up	LOC_Os10g20510	59.1185	168.088	-1.50753	0	down
XLOC_029487	43.3085	87.2988	-1.01131	2.58068e-05	down	osa-miR2919	17.672	6.75912	1.38655	0.0297209	up	LOC_Os12g36170	28.5873	106.862	-1.90231	3.33067e-16	down
XLOC_029487	43.3085	87.2988	-1.01131	2.58068e-05	down	osa-miR2919	17.672	6.75912	1.38655	0.0297209	up	LOC_Os12g36170	28.5873	106.862	-1.90231	3.33067e-16	down
XLOC_029487	43.3085	87.2988	-1.01131	2.58068e-05	down	osa-miR2919	17.672	6.75912	1.38655	0.0297209	up	LOC_Os09g37270	130.401	335.121	-1.36173	0	down
XLOC_029487	43.3085	87.2988	-1.01131	2.58068e-05	down	osa-miR2919	17.672	6.75912	1.38655	0.0297209	up	LOC_Os06g43600	1.11418	84.9709	-6.25292	0	down
XLOC_029487	43.3085	87.2988	-1.01131	2.58068e-05	down	osa-miR2919	17.672	6.75912	1.38655	0.0297209	up	LOC_Os11g06910	342.3	1360.8	-1.99112	0	down
XLOC_029487	43.3085	87.2988	-1.01131	2.58068e-05	down	osa-miR2919	17.672	6.75912	1.38655	0.0297209	up	LOC_Os04g44850	55.2647	546.086	-3.3047	0	down
XLOC_029487	43.3085	87.2988	-1.01131	2.58068e-05	down	osa-miR2919	17.672	6.75912	1.38655	0.0297209	up	LOC_Os04g44850	55.2647	546.086	-3.3047	0	down
XLOC_029487	43.3085	87.2988	-1.01131	2.58068e-05	down	osa-miR2919	17.672	6.75912	1.38655	0.0297209	up	LOC_Os06g04850	2.91324	95.2815	-5.0315	0	down
XLOC_029487	43.3085	87.2988	-1.01131	2.58068e-05	down	osa-miR2919	17.672	6.75912	1.38655	0.0297209	up	LOC_Os03g59200	36.3866	264.18	-2.86005	0	down
XLOC_029487	43.3085	87.2988	-1.01131	2.58068e-05	down	osa-miR2919	17.672	6.75912	1.38655	0.0297209	up	LOC_Os11g35030	71.9096	172.884	-1.26555	1.43219e-14	down
XLOC_029487	43.3085	87.2988	-1.01131	2.58068e-05	down	osa-miR2919	17.672	6.75912	1.38655	0.0297209	up	LOC_Os05g50560	297.439	1189.41	-1.99958	0	down
XLOC_029487	43.3085	87.2988	-1.01131	2.58068e-05	down	osa-miR2919	17.672	6.75912	1.38655	0.0297209	up	LOC_Os04g59020	4.68335	24.9962	-2.4161	1.03961e-06	down
XLOC_029487	43.3085	87.2988	-1.01131	2.58068e-05	down	osa-miR2919	17.672	6.75912	1.38655	0.0297209	up	LOC_Os04g35080	184.662	837.362	-2.18096	0	down
XLOC_029487	43.3085	87.2988	-1.01131	2.58068e-05	down	osa-miR2919	17.672	6.75912	1.38655	0.0297209	up	LOC_Os04g35080	184.662	837.362	-2.18096	0	down
XLOC_029487	43.3085	87.2988	-1.01131	2.58068e-05	down	osa-miR2919	17.672	6.75912	1.38655	0.0297209	up	LOC_Os09g02650	1223.16	3957	-1.69379	0	down
XLOC_029487	43.3085	87.2988	-1.01131	2.58068e-05	down	osa-miR2919	17.672	6.75912	1.38655	0.0297209	up	LOC_Os09g02650	1223.16	3957	-1.69379	0	down
XLOC_029487	43.3085	87.2988	-1.01131	2.58068e-05	down	osa-miR2919	17.672	6.75912	1.38655	0.0297209	up	LOC_Os12g37840	399.19	2042.6	-2.35526	0	down
XLOC_029487	43.3085	87.2988	-1.01131	2.58068e-05	down	osa-miR2919	17.672	6.75912	1.38655	0.0297209	up	LOC_Os12g37840	399.19	2042.6	-2.35526	0	down
XLOC_029487	43.3085	87.2988	-1.01131	2.58068e-05	down	osa-miR2919	17.672	6.75912	1.38655	0.0297209	up	LOC_Os02g57140	77.167	826.863	-3.42159	0	down
XLOC_029487	43.3085	87.2988	-1.01131	2.58068e-05	down	osa-miR2919	17.672	6.75912	1.38655	0.0297209	up	LOC_Os02g57140	77.167	826.863	-3.42159	0	down
XLOC_029487	43.3085	87.2988	-1.01131	2.58068e-05	down	osa-miR2919	17.672	6.75912	1.38655	0.0297209	up	LOC_Os02g57140	77.167	826.863	-3.42159	0	down
XLOC_029487	43.3085	87.2988	-1.01131	2.58068e-05	down	osa-miR2919	17.672	6.75912	1.38655	0.0297209	up	LOC_Os02g03790	86.2202	400.338	-2.21512	0	down
XLOC_029487	43.3085	87.2988	-1.01131	2.58068e-05	down	osa-miR2919	17.672	6.75912	1.38655	0.0297209	up	LOC_Os08g06380	277.621	6009.24	-4.436	0	down
XLOC_029487	43.3085	87.2988	-1.01131	2.58068e-05	down	osa-miR2919	17.672	6.75912	1.38655	0.0297209	up	LOC_Os08g06380	277.621	6009.24	-4.436	0	down
XLOC_029487	43.3085	87.2988	-1.01131	2.58068e-05	down	osa-miR2919	17.672	6.75912	1.38655	0.0297209	up	LOC_Os07g46490	195.789	546.151	-1.48	0	down
XLOC_029487	43.3085	87.2988	-1.01131	2.58068e-05	down	osa-miR2919	17.672	6.75912	1.38655	0.0297209	up	LOC_Os07g46490	195.789	546.151	-1.48	0	down
XLOC_029487	43.3085	87.2988	-1.01131	2.58068e-05	down	osa-miR2919	17.672	6.75912	1.38655	0.0297209	up	LOC_Os11g22960	6.79591	57.19	-3.07302	1.23941e-09	down
XLOC_029487	43.3085	87.2988	-1.01131	2.58068e-05	down	osa-miR2919	17.672	6.75912	1.38655	0.0297209	up	LOC_Os09g32010	90.4792	465.913	-2.3644	0	down
XLOC_029487	43.3085	87.2988	-1.01131	2.58068e-05	down	osa-miR2919	17.672	6.75912	1.38655	0.0297209	up	LOC_Os06g45370	208.335	458.851	-1.13912	0	down
XLOC_029487	43.3085	87.2988	-1.01131	2.58068e-05	down	osa-miR2919	17.672	6.75912	1.38655	0.0297209	up	LOC_Os01g12440	40.0426	169.911	-2.08517	0	down
XLOC_029487	43.3085	87.2988	-1.01131	2.58068e-05	down	osa-miR2919	17.672	6.75912	1.38655	0.0297209	up	LOC_Os01g12440	40.0426	169.911	-2.08517	0	down
XLOC_029487	43.3085	87.2988	-1.01131	2.58068e-05	down	osa-miR2919	17.672	6.75912	1.38655	0.0297209	up	LOC_Os01g12440	40.0426	169.911	-2.08517	0	down
XLOC_029487	43.3085	87.2988	-1.01131	2.58068e-05	down	osa-miR2919	17.672	6.75912	1.38655	0.0297209	up	LOC_Os05g32200	6.05312	29.0584	-2.26321	0.000487607	down
XLOC_029487	43.3085	87.2988	-1.01131	2.58068e-05	down	osa-miR2919	17.672	6.75912	1.38655	0.0297209	up	LOC_Os09g28390	6.16893	92.1037	-3.90017	0	down
XLOC_029487	43.3085	87.2988	-1.01131	2.58068e-05	down	osa-miR2919	17.672	6.75912	1.38655	0.0297209	up	LOC_Os09g28390	6.16893	92.1037	-3.90017	0	down
XLOC_029487	43.3085	87.2988	-1.01131	2.58068e-05	down	osa-miR2919	17.672	6.75912	1.38655	0.0297209	up	LOC_Os04g55100	1.82801	43.7027	-4.57937	0	down
XLOC_029487	43.3085	87.2988	-1.01131	2.58068e-05	down	osa-miR2919	17.672	6.75912	1.38655	0.0297209	up	LOC_Os05g37930	400.01	1346.07	-1.75064	0	down
XLOC_029487	43.3085	87.2988	-1.01131	2.58068e-05	down	osa-miR2919	17.672	6.75912	1.38655	0.0297209	up	LOC_Os06g33320	225.886	509.867	-1.17452	0	down
XLOC_029487	43.3085	87.2988	-1.01131	2.58068e-05	down	osa-miR2919	17.672	6.75912	1.38655	0.0297209	up	LOC_Os06g09230	149.019	337.66	-1.18008	0	down
XLOC_029487	43.3085	87.2988	-1.01131	2.58068e-05	down	osa-miR2919	17.672	6.75912	1.38655	0.0297209	up	LOC_Os06g02370	1642.89	3702.52	-1.17228	0	down
XLOC_029487	43.3085	87.2988	-1.01131	2.58068e-05	down	osa-miR2919	17.672	6.75912	1.38655	0.0297209	up	LOC_Os06g02370	1642.89	3702.52	-1.17228	0	down
XLOC_029487	43.3085	87.2988	-1.01131	2.58068e-05	down	osa-miR2919	17.672	6.75912	1.38655	0.0297209	up	LOC_Os06g02370	1642.89	3702.52	-1.17228	0	down
XLOC_029487	43.3085	87.2988	-1.01131	2.58068e-05	down	osa-miR2919	17.672	6.75912	1.38655	0.0297209	up	LOC_Os03g19090	35.6967	286.577	-3.00506	0	down
XLOC_029487	43.3085	87.2988	-1.01131	2.58068e-05	down	osa-miR2919	17.672	6.75912	1.38655	0.0297209	up	LOC_Os04g39100	64.6554	209.219	-1.69417	1.38944e-12	down
XLOC_029487	43.3085	87.2988	-1.01131	2.58068e-05	down	osa-miR2919	17.672	6.75912	1.38655	0.0297209	up	LOC_Os08g40940	35.9862	160.575	-2.15773	0	down
XLOC_029487	43.3085	87.2988	-1.01131	2.58068e-05	down	osa-miR2919	17.672	6.75912	1.38655	0.0297209	up	LOC_Os11g34210	285.024	623.253	-1.12874	0	down
XLOC_029487	43.3085	87.2988	-1.01131	2.58068e-05	down	osa-miR2919	17.672	6.75912	1.38655	0.0297209	up	LOC_Os06g23274	466.107	1292.36	-1.47127	0	down
XLOC_029487	43.3085	87.2988	-1.01131	2.58068e-05	down	osa-miR2919	17.672	6.75912	1.38655	0.0297209	up	LOC_Os11g47574	44.5522	125.119	-1.48973	2.22045e-16	down
XLOC_029487	43.3085	87.2988	-1.01131	2.58068e-05	down	osa-miR2919	17.672	6.75912	1.38655	0.0297209	up	LOC_Os01g17402	1.45662	15.8589	-3.44459	2.96792e-07	down
XLOC_029487	43.3085	87.2988	-1.01131	2.58068e-05	down	osa-miR2919	17.672	6.75912	1.38655	0.0297209	up	LOC_Os04g57800	51.2373	164.523	-1.68302	2.53534e-10	down
XLOC_029487	43.3085	87.2988	-1.01131	2.58068e-05	down	osa-miR2919	17.672	6.75912	1.38655	0.0297209	up	LOC_Os04g57800	51.2373	164.523	-1.68302	2.53534e-10	down
XLOC_029487	43.3085	87.2988	-1.01131	2.58068e-05	down	osa-miR2919	17.672	6.75912	1.38655	0.0297209	up	LOC_Os04g57800	51.2373	164.523	-1.68302	2.53534e-10	down
XLOC_029487	43.3085	87.2988	-1.01131	2.58068e-05	down	osa-miR2919	17.672	6.75912	1.38655	0.0297209	up	LOC_Os03g56050	2.5708	21.5407	-3.06677	0.000435211	down
XLOC_029487	43.3085	87.2988	-1.01131	2.58068e-05	down	osa-miR2919	17.672	6.75912	1.38655	0.0297209	up	LOC_Os09g02250	13.3941	136.368	-3.34783	0	down
XLOC_029487	43.3085	87.2988	-1.01131	2.58068e-05	down	osa-miR2919	17.672	6.75912	1.38655	0.0297209	up	LOC_Os09g02250	13.3941	136.368	-3.34783	0	down
XLOC_029487	43.3085	87.2988	-1.01131	2.58068e-05	down	osa-miR2919	17.672	6.75912	1.38655	0.0297209	up	LOC_Os09g02250	13.3941	136.368	-3.34783	0	down
XLOC_029487	43.3085	87.2988	-1.01131	2.58068e-05	down	osa-miR2919	17.672	6.75912	1.38655	0.0297209	up	LOC_Os10g31930	3.22673	71.0508	-4.46071	0	down
XLOC_029487	43.3085	87.2988	-1.01131	2.58068e-05	down	osa-miR2919	17.672	6.75912	1.38655	0.0297209	up	LOC_Os02g54830	12.0244	104.043	-3.11314	0	down
XLOC_029487	43.3085	87.2988	-1.01131	2.58068e-05	down	osa-miR2919	17.672	6.75912	1.38655	0.0297209	up	LOC_Os02g54830	12.0244	104.043	-3.11314	0	down
XLOC_029487	43.3085	87.2988	-1.01131	2.58068e-05	down	osa-miR2919	17.672	6.75912	1.38655	0.0297209	up	LOC_Os07g42860	42.7821	161.916	-1.92017	0	down
XLOC_029487	43.3085	87.2988	-1.01131	2.58068e-05	down	osa-miR2919	17.672	6.75912	1.38655	0.0297209	up	LOC_Os07g42860	42.7821	161.916	-1.92017	0	down
XLOC_029487	43.3085	87.2988	-1.01131	2.58068e-05	down	osa-miR2919	17.672	6.75912	1.38655	0.0297209	up	LOC_Os02g25020	4.05637	14.3378	-1.82156	0.0042416	down
XLOC_029487	43.3085	87.2988	-1.01131	2.58068e-05	down	osa-miR2919	17.672	6.75912	1.38655	0.0297209	up	LOC_Os03g47140	64.8821	155.222	-1.25844	3.51643e-11	down
XLOC_029487	43.3085	87.2988	-1.01131	2.58068e-05	down	osa-miR2919	17.672	6.75912	1.38655	0.0297209	up	LOC_Os03g14250	1351.5	7681.51	-2.50683	0	down
XLOC_029487	43.3085	87.2988	-1.01131	2.58068e-05	down	osa-miR2919	17.672	6.75912	1.38655	0.0297209	up	LOC_Os03g14250	1351.5	7681.51	-2.50683	0	down
XLOC_029487	43.3085	87.2988	-1.01131	2.58068e-05	down	osa-miR2919	17.672	6.75912	1.38655	0.0297209	up	LOC_Os02g43740	131.139	650.722	-2.31095	0	down
XLOC_029487	43.3085	87.2988	-1.01131	2.58068e-05	down	osa-miR2919	17.672	6.75912	1.38655	0.0297209	up	LOC_Os06g14370	507.94	1080.39	-1.08883	0	down
XLOC_029487	43.3085	87.2988	-1.01131	2.58068e-05	down	osa-miR2919	17.672	6.75912	1.38655	0.0297209	up	LOC_Os03g06680	357.464	812.729	-1.18497	0	down
XLOC_029487	43.3085	87.2988	-1.01131	2.58068e-05	down	osa-miR2919	17.672	6.75912	1.38655	0.0297209	up	LOC_Os01g21960	40.3561	341.424	-3.08071	0	down
XLOC_029487	43.3085	87.2988	-1.01131	2.58068e-05	down	osa-miR2919	17.672	6.75912	1.38655	0.0297209	up	LOC_Os03g43650	22.4763	85.2696	-1.92363	7.7568e-12	down
XLOC_029487	43.3085	87.2988	-1.01131	2.58068e-05	down	osa-miR2919	17.672	6.75912	1.38655	0.0297209	up	LOC_Os01g65480	555.024	1379.07	-1.31307	0	down
XLOC_029487	43.3085	87.2988	-1.01131	2.58068e-05	down	osa-miR2919	17.672	6.75912	1.38655	0.0297209	up	LOC_Os01g65480	555.024	1379.07	-1.31307	0	down
XLOC_029487	43.3085	87.2988	-1.01131	2.58068e-05	down	osa-miR2919	17.672	6.75912	1.38655	0.0297209	up	LOC_Os10g39500	96.6862	245.911	-1.34675	0	down
XLOC_029487	43.3085	87.2988	-1.01131	2.58068e-05	down	osa-miR2919	17.672	6.75912	1.38655	0.0297209	up	LOC_Os10g39500	96.6862	245.911	-1.34675	0	down
XLOC_029487	43.3085	87.2988	-1.01131	2.58068e-05	down	osa-miR2919	17.672	6.75912	1.38655	0.0297209	up	LOC_Os02g04540	0.742786	43.7839	-5.88131	0	down
XLOC_029487	43.3085	87.2988	-1.01131	2.58068e-05	down	osa-miR2919	17.672	6.75912	1.38655	0.0297209	up	LOC_Os09g25850	272.098	650.81	-1.25811	0	down
XLOC_029487	43.3085	87.2988	-1.01131	2.58068e-05	down	osa-miR2919	17.672	6.75912	1.38655	0.0297209	up	LOC_Os04g45020	77.4805	269.29	-1.79726	0	down
XLOC_029487	43.3085	87.2988	-1.01131	2.58068e-05	down	osa-miR2919	17.672	6.75912	1.38655	0.0297209	up	LOC_Os03g24940	203.512	947.018	-2.21828	0	down
XLOC_029487	43.3085	87.2988	-1.01131	2.58068e-05	down	osa-miR2919	17.672	6.75912	1.38655	0.0297209	up	LOC_Os04g51710	450.509	946.016	-1.07031	0	down
XLOC_029487	43.3085	87.2988	-1.01131	2.58068e-05	down	osa-miR2919	17.672	6.75912	1.38655	0.0297209	up	LOC_Os04g51710	450.509	946.016	-1.07031	0	down
XLOC_029487	43.3085	87.2988	-1.01131	2.58068e-05	down	osa-miR2919	17.672	6.75912	1.38655	0.0297209	up	LOC_Os01g68598	9.93578	101.261	-3.3493	0	down
XLOC_029487	43.3085	87.2988	-1.01131	2.58068e-05	down	osa-miR2919	17.672	6.75912	1.38655	0.0297209	up	LOC_Os01g44110	120.253	1013.05	-3.07456	0	down
XLOC_029487	43.3085	87.2988	-1.01131	2.58068e-05	down	osa-miR2919	17.672	6.75912	1.38655	0.0297209	up	LOC_Os06g43220	8.85056	73.9937	-3.06356	4.62629e-10	down
XLOC_029487	43.3085	87.2988	-1.01131	2.58068e-05	down	osa-miR2919	17.672	6.75912	1.38655	0.0297209	up	LOC_Os01g68570	41.5761	212.23	-2.3518	0	down
XLOC_029487	43.3085	87.2988	-1.01131	2.58068e-05	down	osa-miR2919	17.672	6.75912	1.38655	0.0297209	up	LOC_Os06g17500	7.91008	35.9002	-2.18223	4.79685e-05	down
XLOC_029487	43.3085	87.2988	-1.01131	2.58068e-05	down	osa-miR2919	17.672	6.75912	1.38655	0.0297209	up	LOC_Os04g51340	16.3653	425.71	-4.70116	0	down
XLOC_029487	43.3085	87.2988	-1.01131	2.58068e-05	down	osa-miR2919	17.672	6.75912	1.38655	0.0297209	up	LOC_Os12g43940	25.8188	205.809	-2.99481	0	down
XLOC_029487	43.3085	87.2988	-1.01131	2.58068e-05	down	osa-miR2919	17.672	6.75912	1.38655	0.0297209	up	LOC_Os03g49610	162.326	2016.64	-3.63499	0	down
XLOC_029487	43.3085	87.2988	-1.01131	2.58068e-05	down	osa-miR2919	17.672	6.75912	1.38655	0.0297209	up	LOC_Os04g49060	147.899	430.207	-1.54041	0	down
XLOC_029487	43.3085	87.2988	-1.01131	2.58068e-05	down	osa-miR2919	17.672	6.75912	1.38655	0.0297209	up	LOC_Os05g26630	63.4254	130.707	-1.04321	6.97135e-07	down
XLOC_029487	43.3085	87.2988	-1.01131	2.58068e-05	down	osa-miR2919	17.672	6.75912	1.38655	0.0297209	up	LOC_Os04g05050	25.732	792.723	-4.94518	0	down
XLOC_029487	43.3085	87.2988	-1.01131	2.58068e-05	down	osa-miR2919	17.672	6.75912	1.38655	0.0297209	up	LOC_Os08g28784	116.915	293.097	-1.32592	0	down
XLOC_029487	43.3085	87.2988	-1.01131	2.58068e-05	down	osa-miR2919	17.672	6.75912	1.38655	0.0297209	up	LOC_Os02g47180	102.465	511.493	-2.31959	0	down
XLOC_029487	43.3085	87.2988	-1.01131	2.58068e-05	down	osa-miR2919	17.672	6.75912	1.38655	0.0297209	up	LOC_Os12g39830	3.59813	131.833	-5.19532	0	down
XLOC_029487	43.3085	87.2988	-1.01131	2.58068e-05	down	osa-miR2919	17.672	6.75912	1.38655	0.0297209	up	LOC_Os12g39830	3.59813	131.833	-5.19532	0	down
XLOC_029487	43.3085	87.2988	-1.01131	2.58068e-05	down	osa-miR2919	17.672	6.75912	1.38655	0.0297209	up	LOC_Os01g68700	950.612	2149.92	-1.17735	0	down
XLOC_029487	43.3085	87.2988	-1.01131	2.58068e-05	down	osa-miR2919	17.672	6.75912	1.38655	0.0297209	up	LOC_Os01g68700	950.612	2149.92	-1.17735	0	down
XLOC_029487	43.3085	87.2988	-1.01131	2.58068e-05	down	osa-miR2919	17.672	6.75912	1.38655	0.0297209	up	LOC_Os02g40100	74.3356	881.427	-3.56771	0	down
XLOC_029487	43.3085	87.2988	-1.01131	2.58068e-05	down	osa-miR2919	17.672	6.75912	1.38655	0.0297209	up	LOC_Os02g58214	219.38	559.498	-1.3507	0	down
XLOC_029487	43.3085	87.2988	-1.01131	2.58068e-05	down	osa-miR2919	17.672	6.75912	1.38655	0.0297209	up	LOC_Os11g32500	611.905	1350.36	-1.14197	0.00921899	down
XLOC_029487	43.3085	87.2988	-1.01131	2.58068e-05	down	osa-miR2919	17.672	6.75912	1.38655	0.0297209	up	LOC_Os08g29200	32.0696	885.209	-4.78674	0	down
XLOC_029487	43.3085	87.2988	-1.01131	2.58068e-05	down	osa-miR2919	17.672	6.75912	1.38655	0.0297209	up	LOC_Os03g10680	24.3283	137.288	-2.4965	0	down
XLOC_029487	43.3085	87.2988	-1.01131	2.58068e-05	down	osa-miR2919	17.672	6.75912	1.38655	0.0297209	up	LOC_Os09g23740	771.085	2341.49	-1.60246	0	down
XLOC_029487	43.3085	87.2988	-1.01131	2.58068e-05	down	osa-miR2919	17.672	6.75912	1.38655	0.0297209	up	LOC_Os12g08200	2.59975	42.5454	-4.03256	0	down
XLOC_029487	43.3085	87.2988	-1.01131	2.58068e-05	down	osa-miR2919	17.672	6.75912	1.38655	0.0297209	up	LOC_Os12g08200	2.59975	42.5454	-4.03256	0	down
XLOC_029487	43.3085	87.2988	-1.01131	2.58068e-05	down	osa-miR2919	17.672	6.75912	1.38655	0.0297209	up	LOC_Os04g57970	118	251.209	-1.0901	3.76979e-08	down
XLOC_029487	43.3085	87.2988	-1.01131	2.58068e-05	down	osa-miR2919	17.672	6.75912	1.38655	0.0297209	up	LOC_Os05g04820	92.3502	1489.17	-4.01125	0	down
XLOC_029487	43.3085	87.2988	-1.01131	2.58068e-05	down	osa-miR2919	17.672	6.75912	1.38655	0.0297209	up	LOC_Os05g04820	92.3502	1489.17	-4.01125	0	down
XLOC_029487	43.3085	87.2988	-1.01131	2.58068e-05	down	osa-miR2919	17.672	6.75912	1.38655	0.0297209	up	LOC_Os01g25540	508.871	1020.83	-1.00438	0	down
XLOC_029487	43.3085	87.2988	-1.01131	2.58068e-05	down	osa-miR2919	17.672	6.75912	1.38655	0.0297209	up	LOC_Os01g25540	508.871	1020.83	-1.00438	0	down
XLOC_029487	43.3085	87.2988	-1.01131	2.58068e-05	down	osa-miR2919	17.672	6.75912	1.38655	0.0297209	up	LOC_Os01g55370	50.6682	279.368	-2.46301	0	down
XLOC_029487	43.3085	87.2988	-1.01131	2.58068e-05	down	osa-miR2919	17.672	6.75912	1.38655	0.0297209	up	LOC_Os01g55370	50.6682	279.368	-2.46301	0	down
XLOC_029487	43.3085	87.2988	-1.01131	2.58068e-05	down	osa-miR2919	17.672	6.75912	1.38655	0.0297209	up	LOC_Os06g14810	55.9207	314.909	-2.49348	0	down
XLOC_029487	43.3085	87.2988	-1.01131	2.58068e-05	down	osa-miR2919	17.672	6.75912	1.38655	0.0297209	up	LOC_Os06g14810	55.9207	314.909	-2.49348	0	down
XLOC_029487	43.3085	87.2988	-1.01131	2.58068e-05	down	osa-miR2919	17.672	6.75912	1.38655	0.0297209	up	LOC_Os02g56480	77.8808	196.996	-1.33883	0.00482069	down
XLOC_029487	43.3085	87.2988	-1.01131	2.58068e-05	down	osa-miR2919	17.672	6.75912	1.38655	0.0297209	up	LOC_Os01g02890	127.111	440.557	-1.79324	0	down
XLOC_029487	43.3085	87.2988	-1.01131	2.58068e-05	down	osa-miR2919	17.672	6.75912	1.38655	0.0297209	up	LOC_Os08g40060	1.42767	53.7268	-5.23391	2.60791e-12	down
XLOC_029487	43.3085	87.2988	-1.01131	2.58068e-05	down	osa-miR2919	17.672	6.75912	1.38655	0.0297209	up	LOC_Os04g56680	0	18.7035	-20	0.0161964	down
XLOC_029487	43.3085	87.2988	-1.01131	2.58068e-05	down	osa-miR2919	17.672	6.75912	1.38655	0.0297209	up	LOC_Os04g56680	0	18.7035	-20	0.0161964	down
XLOC_029487	43.3085	87.2988	-1.01131	2.58068e-05	down	osa-miR2919	17.672	6.75912	1.38655	0.0297209	up	LOC_Os12g34510	154.864	722.31	-2.22162	0	down
XLOC_029487	43.3085	87.2988	-1.01131	2.58068e-05	down	osa-miR2919	17.672	6.75912	1.38655	0.0297209	up	LOC_Os08g02440	0.342442	37.3325	-6.76843	2.44249e-14	down
XLOC_029487	43.3085	87.2988	-1.01131	2.58068e-05	down	osa-miR2919	17.672	6.75912	1.38655	0.0297209	up	LOC_Os07g30690	9.8539	74.121	-2.91111	0	down
XLOC_029487	43.3085	87.2988	-1.01131	2.58068e-05	down	osa-miR2919	17.672	6.75912	1.38655	0.0297209	up	LOC_Os06g44810	10.1095	59.3175	-2.55275	1.56106e-11	down
XLOC_029487	43.3085	87.2988	-1.01131	2.58068e-05	down	osa-miR2919	17.672	6.75912	1.38655	0.0297209	up	LOC_Os03g12250	62.0846	1062.78	-4.09746	0	down
XLOC_029487	43.3085	87.2988	-1.01131	2.58068e-05	down	osa-miR2919	17.672	6.75912	1.38655	0.0297209	up	LOC_Os03g12250	62.0846	1062.78	-4.09746	0	down
XLOC_029487	43.3085	87.2988	-1.01131	2.58068e-05	down	osa-miR2919	17.672	6.75912	1.38655	0.0297209	up	LOC_Os01g47470	19.8186	151.924	-2.93842	0	down
XLOC_029487	43.3085	87.2988	-1.01131	2.58068e-05	down	osa-miR2919	17.672	6.75912	1.38655	0.0297209	up	LOC_Os02g07480	168.277	491.115	-1.54522	0	down
XLOC_029487	43.3085	87.2988	-1.01131	2.58068e-05	down	osa-miR2919	17.672	6.75912	1.38655	0.0297209	up	LOC_Os02g07480	168.277	491.115	-1.54522	0	down
XLOC_029487	43.3085	87.2988	-1.01131	2.58068e-05	down	osa-miR2919	17.672	6.75912	1.38655	0.0297209	up	LOC_Os04g50176	0.713835	8.72264	-3.6111	0.00132739	down
XLOC_029487	43.3085	87.2988	-1.01131	2.58068e-05	down	osa-miR2919	17.672	6.75912	1.38655	0.0297209	up	LOC_Os07g40480	94.2701	533.673	-2.50108	0	down
XLOC_029487	43.3085	87.2988	-1.01131	2.58068e-05	down	osa-miR2919	17.672	6.75912	1.38655	0.0297209	up	LOC_Os07g40480	94.2701	533.673	-2.50108	0	down
XLOC_029487	43.3085	87.2988	-1.01131	2.58068e-05	down	osa-miR2919	17.672	6.75912	1.38655	0.0297209	up	LOC_Os05g39850	13.3652	690.219	-5.6905	0	down
XLOC_029487	43.3085	87.2988	-1.01131	2.58068e-05	down	osa-miR2919	17.672	6.75912	1.38655	0.0297209	up	LOC_Os01g15480	74.2827	505.988	-2.768	0	down
XLOC_029487	43.3085	87.2988	-1.01131	2.58068e-05	down	osa-miR2919	17.672	6.75912	1.38655	0.0297209	up	LOC_Os08g14460	316.81	988.389	-1.64146	0	down
XLOC_029487	43.3085	87.2988	-1.01131	2.58068e-05	down	osa-miR2919	17.672	6.75912	1.38655	0.0297209	up	LOC_Os08g36250	35.4411	91.7177	-1.37178	0.000229691	down
XLOC_029487	43.3085	87.2988	-1.01131	2.58068e-05	down	osa-miR2919	17.672	6.75912	1.38655	0.0297209	up	LOC_Os05g07764	10.423	218.555	-4.39016	0	down
XLOC_029487	43.3085	87.2988	-1.01131	2.58068e-05	down	osa-miR2919	17.672	6.75912	1.38655	0.0297209	up	LOC_Os07g48370	111.325	714.184	-2.68151	0	down
XLOC_029487	43.3085	87.2988	-1.01131	2.58068e-05	down	osa-miR2919	17.672	6.75912	1.38655	0.0297209	up	LOC_Os07g48370	111.325	714.184	-2.68151	0	down
XLOC_029487	43.3085	87.2988	-1.01131	2.58068e-05	down	osa-miR2919	17.672	6.75912	1.38655	0.0297209	up	LOC_Os07g48370	111.325	714.184	-2.68151	0	down
XLOC_029487	43.3085	87.2988	-1.01131	2.58068e-05	down	osa-miR2919	17.672	6.75912	1.38655	0.0297209	up	LOC_Os03g46920	5.05475	394.065	-6.28465	0	down
XLOC_029487	43.3085	87.2988	-1.01131	2.58068e-05	down	osa-miR2919	17.672	6.75912	1.38655	0.0297209	up	LOC_Os03g46920	5.05475	394.065	-6.28465	0	down
XLOC_029487	43.3085	87.2988	-1.01131	2.58068e-05	down	osa-miR2919	17.672	6.75912	1.38655	0.0297209	up	LOC_Os04g48760	3.99847	187.271	-5.54953	0	down
XLOC_029487	43.3085	87.2988	-1.01131	2.58068e-05	down	osa-miR2919	17.672	6.75912	1.38655	0.0297209	up	LOC_Os01g66590	11.624	48.9895	-2.07536	2.78189e-12	down
XLOC_029487	43.3085	87.2988	-1.01131	2.58068e-05	down	osa-miR2919	17.672	6.75912	1.38655	0.0297209	up	LOC_Os01g66590	11.624	48.9895	-2.07536	2.78189e-12	down
XLOC_029487	43.3085	87.2988	-1.01131	2.58068e-05	down	osa-miR2919	17.672	6.75912	1.38655	0.0297209	up	LOC_Os04g58960	126.456	677.882	-2.4224	0	down
XLOC_029487	43.3085	87.2988	-1.01131	2.58068e-05	down	osa-miR2919	17.672	6.75912	1.38655	0.0297209	up	LOC_Os04g58960	126.456	677.882	-2.4224	0	down
XLOC_029487	43.3085	87.2988	-1.01131	2.58068e-05	down	osa-miR2919	17.672	6.75912	1.38655	0.0297209	up	LOC_Os04g31460	3.34254	42.2638	-3.66041	6.94678e-12	down
XLOC_029487	43.3085	87.2988	-1.01131	2.58068e-05	down	osa-miR2919	17.672	6.75912	1.38655	0.0297209	up	LOC_Os06g15820	145.025	356.65	-1.29821	0	down
XLOC_029487	43.3085	87.2988	-1.01131	2.58068e-05	down	osa-miR2919	17.672	6.75912	1.38655	0.0297209	up	LOC_Os01g39830	216.163	1066.27	-2.30238	0	down
XLOC_029487	43.3085	87.2988	-1.01131	2.58068e-05	down	osa-miR2919	17.672	6.75912	1.38655	0.0297209	up	LOC_Os11g47730	76.3613	154.294	-1.01477	1.38779e-08	down
XLOC_029487	43.3085	87.2988	-1.01131	2.58068e-05	down	osa-miR2919	17.672	6.75912	1.38655	0.0297209	up	LOC_Os11g47730	76.3613	154.294	-1.01477	1.38779e-08	down
XLOC_029487	43.3085	87.2988	-1.01131	2.58068e-05	down	osa-miR2919	17.672	6.75912	1.38655	0.0297209	up	LOC_Os11g47730	76.3613	154.294	-1.01477	1.38779e-08	down
XLOC_029487	43.3085	87.2988	-1.01131	2.58068e-05	down	osa-miR2919	17.672	6.75912	1.38655	0.0297209	up	LOC_Os11g12620	22.674	157.586	-2.79703	0	down
XLOC_029487	43.3085	87.2988	-1.01131	2.58068e-05	down	osa-miR2919	17.672	6.75912	1.38655	0.0297209	up	LOC_Os11g12620	22.674	157.586	-2.79703	0	down
XLOC_007217	23.9053	162.484	-2.76489	0	down	osa-miR2919	17.672	6.75912	1.38655	0.0297209	up	LOC_Os07g05190	68.8276	1310.22	-4.25067	0	down
XLOC_007217	23.9053	162.484	-2.76489	0	down	osa-miR2919	17.672	6.75912	1.38655	0.0297209	up	LOC_Os07g05190	68.8276	1310.22	-4.25067	0	down
XLOC_007217	23.9053	162.484	-2.76489	0	down	osa-miR2919	17.672	6.75912	1.38655	0.0297209	up	LOC_Os10g20510	59.1185	168.088	-1.50753	0	down
XLOC_007217	23.9053	162.484	-2.76489	0	down	osa-miR2919	17.672	6.75912	1.38655	0.0297209	up	LOC_Os12g36170	28.5873	106.862	-1.90231	3.33067e-16	down
XLOC_007217	23.9053	162.484	-2.76489	0	down	osa-miR2919	17.672	6.75912	1.38655	0.0297209	up	LOC_Os12g36170	28.5873	106.862	-1.90231	3.33067e-16	down
XLOC_007217	23.9053	162.484	-2.76489	0	down	osa-miR2919	17.672	6.75912	1.38655	0.0297209	up	LOC_Os09g37270	130.401	335.121	-1.36173	0	down
XLOC_007217	23.9053	162.484	-2.76489	0	down	osa-miR2919	17.672	6.75912	1.38655	0.0297209	up	LOC_Os06g43600	1.11418	84.9709	-6.25292	0	down
XLOC_007217	23.9053	162.484	-2.76489	0	down	osa-miR2919	17.672	6.75912	1.38655	0.0297209	up	LOC_Os11g06910	342.3	1360.8	-1.99112	0	down
XLOC_007217	23.9053	162.484	-2.76489	0	down	osa-miR2919	17.672	6.75912	1.38655	0.0297209	up	LOC_Os04g44850	55.2647	546.086	-3.3047	0	down
XLOC_007217	23.9053	162.484	-2.76489	0	down	osa-miR2919	17.672	6.75912	1.38655	0.0297209	up	LOC_Os04g44850	55.2647	546.086	-3.3047	0	down
XLOC_007217	23.9053	162.484	-2.76489	0	down	osa-miR2919	17.672	6.75912	1.38655	0.0297209	up	LOC_Os06g04850	2.91324	95.2815	-5.0315	0	down
XLOC_007217	23.9053	162.484	-2.76489	0	down	osa-miR2919	17.672	6.75912	1.38655	0.0297209	up	LOC_Os03g59200	36.3866	264.18	-2.86005	0	down
XLOC_007217	23.9053	162.484	-2.76489	0	down	osa-miR2919	17.672	6.75912	1.38655	0.0297209	up	LOC_Os11g35030	71.9096	172.884	-1.26555	1.43219e-14	down
XLOC_007217	23.9053	162.484	-2.76489	0	down	osa-miR2919	17.672	6.75912	1.38655	0.0297209	up	LOC_Os05g50560	297.439	1189.41	-1.99958	0	down
XLOC_007217	23.9053	162.484	-2.76489	0	down	osa-miR2919	17.672	6.75912	1.38655	0.0297209	up	LOC_Os04g59020	4.68335	24.9962	-2.4161	1.03961e-06	down
XLOC_007217	23.9053	162.484	-2.76489	0	down	osa-miR2919	17.672	6.75912	1.38655	0.0297209	up	LOC_Os04g35080	184.662	837.362	-2.18096	0	down
XLOC_007217	23.9053	162.484	-2.76489	0	down	osa-miR2919	17.672	6.75912	1.38655	0.0297209	up	LOC_Os04g35080	184.662	837.362	-2.18096	0	down
XLOC_007217	23.9053	162.484	-2.76489	0	down	osa-miR2919	17.672	6.75912	1.38655	0.0297209	up	LOC_Os09g02650	1223.16	3957	-1.69379	0	down
XLOC_007217	23.9053	162.484	-2.76489	0	down	osa-miR2919	17.672	6.75912	1.38655	0.0297209	up	LOC_Os09g02650	1223.16	3957	-1.69379	0	down
XLOC_007217	23.9053	162.484	-2.76489	0	down	osa-miR2919	17.672	6.75912	1.38655	0.0297209	up	LOC_Os12g37840	399.19	2042.6	-2.35526	0	down
XLOC_007217	23.9053	162.484	-2.76489	0	down	osa-miR2919	17.672	6.75912	1.38655	0.0297209	up	LOC_Os12g37840	399.19	2042.6	-2.35526	0	down
XLOC_007217	23.9053	162.484	-2.76489	0	down	osa-miR2919	17.672	6.75912	1.38655	0.0297209	up	LOC_Os02g57140	77.167	826.863	-3.42159	0	down
XLOC_007217	23.9053	162.484	-2.76489	0	down	osa-miR2919	17.672	6.75912	1.38655	0.0297209	up	LOC_Os02g57140	77.167	826.863	-3.42159	0	down
XLOC_007217	23.9053	162.484	-2.76489	0	down	osa-miR2919	17.672	6.75912	1.38655	0.0297209	up	LOC_Os02g57140	77.167	826.863	-3.42159	0	down
XLOC_007217	23.9053	162.484	-2.76489	0	down	osa-miR2919	17.672	6.75912	1.38655	0.0297209	up	LOC_Os02g03790	86.2202	400.338	-2.21512	0	down
XLOC_007217	23.9053	162.484	-2.76489	0	down	osa-miR2919	17.672	6.75912	1.38655	0.0297209	up	LOC_Os08g06380	277.621	6009.24	-4.436	0	down
XLOC_007217	23.9053	162.484	-2.76489	0	down	osa-miR2919	17.672	6.75912	1.38655	0.0297209	up	LOC_Os08g06380	277.621	6009.24	-4.436	0	down
XLOC_007217	23.9053	162.484	-2.76489	0	down	osa-miR2919	17.672	6.75912	1.38655	0.0297209	up	LOC_Os07g46490	195.789	546.151	-1.48	0	down
XLOC_007217	23.9053	162.484	-2.76489	0	down	osa-miR2919	17.672	6.75912	1.38655	0.0297209	up	LOC_Os07g46490	195.789	546.151	-1.48	0	down
XLOC_007217	23.9053	162.484	-2.76489	0	down	osa-miR2919	17.672	6.75912	1.38655	0.0297209	up	LOC_Os11g22960	6.79591	57.19	-3.07302	1.23941e-09	down
XLOC_007217	23.9053	162.484	-2.76489	0	down	osa-miR2919	17.672	6.75912	1.38655	0.0297209	up	LOC_Os09g32010	90.4792	465.913	-2.3644	0	down
XLOC_007217	23.9053	162.484	-2.76489	0	down	osa-miR2919	17.672	6.75912	1.38655	0.0297209	up	LOC_Os06g45370	208.335	458.851	-1.13912	0	down
XLOC_007217	23.9053	162.484	-2.76489	0	down	osa-miR2919	17.672	6.75912	1.38655	0.0297209	up	LOC_Os01g12440	40.0426	169.911	-2.08517	0	down
XLOC_007217	23.9053	162.484	-2.76489	0	down	osa-miR2919	17.672	6.75912	1.38655	0.0297209	up	LOC_Os01g12440	40.0426	169.911	-2.08517	0	down
XLOC_007217	23.9053	162.484	-2.76489	0	down	osa-miR2919	17.672	6.75912	1.38655	0.0297209	up	LOC_Os01g12440	40.0426	169.911	-2.08517	0	down
XLOC_007217	23.9053	162.484	-2.76489	0	down	osa-miR2919	17.672	6.75912	1.38655	0.0297209	up	LOC_Os05g32200	6.05312	29.0584	-2.26321	0.000487607	down
XLOC_007217	23.9053	162.484	-2.76489	0	down	osa-miR2919	17.672	6.75912	1.38655	0.0297209	up	LOC_Os09g28390	6.16893	92.1037	-3.90017	0	down
XLOC_007217	23.9053	162.484	-2.76489	0	down	osa-miR2919	17.672	6.75912	1.38655	0.0297209	up	LOC_Os09g28390	6.16893	92.1037	-3.90017	0	down
XLOC_007217	23.9053	162.484	-2.76489	0	down	osa-miR2919	17.672	6.75912	1.38655	0.0297209	up	LOC_Os04g55100	1.82801	43.7027	-4.57937	0	down
XLOC_007217	23.9053	162.484	-2.76489	0	down	osa-miR2919	17.672	6.75912	1.38655	0.0297209	up	LOC_Os05g37930	400.01	1346.07	-1.75064	0	down
XLOC_007217	23.9053	162.484	-2.76489	0	down	osa-miR2919	17.672	6.75912	1.38655	0.0297209	up	LOC_Os06g33320	225.886	509.867	-1.17452	0	down
XLOC_007217	23.9053	162.484	-2.76489	0	down	osa-miR2919	17.672	6.75912	1.38655	0.0297209	up	LOC_Os06g09230	149.019	337.66	-1.18008	0	down
XLOC_007217	23.9053	162.484	-2.76489	0	down	osa-miR2919	17.672	6.75912	1.38655	0.0297209	up	LOC_Os06g02370	1642.89	3702.52	-1.17228	0	down
XLOC_007217	23.9053	162.484	-2.76489	0	down	osa-miR2919	17.672	6.75912	1.38655	0.0297209	up	LOC_Os06g02370	1642.89	3702.52	-1.17228	0	down
XLOC_007217	23.9053	162.484	-2.76489	0	down	osa-miR2919	17.672	6.75912	1.38655	0.0297209	up	LOC_Os06g02370	1642.89	3702.52	-1.17228	0	down
XLOC_007217	23.9053	162.484	-2.76489	0	down	osa-miR2919	17.672	6.75912	1.38655	0.0297209	up	LOC_Os03g19090	35.6967	286.577	-3.00506	0	down
XLOC_007217	23.9053	162.484	-2.76489	0	down	osa-miR2919	17.672	6.75912	1.38655	0.0297209	up	LOC_Os04g39100	64.6554	209.219	-1.69417	1.38944e-12	down
XLOC_007217	23.9053	162.484	-2.76489	0	down	osa-miR2919	17.672	6.75912	1.38655	0.0297209	up	LOC_Os08g40940	35.9862	160.575	-2.15773	0	down
XLOC_007217	23.9053	162.484	-2.76489	0	down	osa-miR2919	17.672	6.75912	1.38655	0.0297209	up	LOC_Os11g34210	285.024	623.253	-1.12874	0	down
XLOC_007217	23.9053	162.484	-2.76489	0	down	osa-miR2919	17.672	6.75912	1.38655	0.0297209	up	LOC_Os06g23274	466.107	1292.36	-1.47127	0	down
XLOC_007217	23.9053	162.484	-2.76489	0	down	osa-miR2919	17.672	6.75912	1.38655	0.0297209	up	LOC_Os11g47574	44.5522	125.119	-1.48973	2.22045e-16	down
XLOC_007217	23.9053	162.484	-2.76489	0	down	osa-miR2919	17.672	6.75912	1.38655	0.0297209	up	LOC_Os01g17402	1.45662	15.8589	-3.44459	2.96792e-07	down
XLOC_007217	23.9053	162.484	-2.76489	0	down	osa-miR2919	17.672	6.75912	1.38655	0.0297209	up	LOC_Os04g57800	51.2373	164.523	-1.68302	2.53534e-10	down
XLOC_007217	23.9053	162.484	-2.76489	0	down	osa-miR2919	17.672	6.75912	1.38655	0.0297209	up	LOC_Os04g57800	51.2373	164.523	-1.68302	2.53534e-10	down
XLOC_007217	23.9053	162.484	-2.76489	0	down	osa-miR2919	17.672	6.75912	1.38655	0.0297209	up	LOC_Os04g57800	51.2373	164.523	-1.68302	2.53534e-10	down
XLOC_007217	23.9053	162.484	-2.76489	0	down	osa-miR2919	17.672	6.75912	1.38655	0.0297209	up	LOC_Os03g56050	2.5708	21.5407	-3.06677	0.000435211	down
[truncated: 5,654 more rows]
