# Supplementary material for: Comprehensive identification and characterization of lncRNAs and circRNAs reveal potential brown planthopper-responsive ceRNA networks in rice
Source: Front Plant Sci. 2023 Aug 10;14:1242089. doi: 10.3389/fpls.2023.1242089 (PMC10457010; doi:10.3389/fpls.2023.1242089)
Supplement: Supplementary file 13 [file Table_8.xlsx]

## Sheet: Sheet1
Supplementary Table 8. DEcircRNAs between susceptible and resistant plants before feeding and during the early and late feeding stages.
circRNA_ID	R0/S0 (Log2FC)	R_early/S_early (Log2FC)	R_late/S_late (Log2FC)
chr8_7499855_7496155_+3700-LOC_Os08g12680	-1.28011	-2.96963	-0.0780025
chr3_8951244_8940833_-10411-LOC_Os03g16220	-0.692647	1.11477	1.07566
chr5_2396302_2395450_+852-na	0.152003	1.65055	0.547488
chr2_33928616_33914366_+14250-LOC_Os02g55370	0.4802	1.75807	0.71117
chr5_4309768_4309010_-758-LOC_Os05g07950	1.11548	2.15107	0.459432
chr3_28184895_28183133_+1762-LOC_Os03g49510	-0.884523	2.53766	2.16993
chr4_21317695_21313321_+4374-LOC_Os04g35060	-2	3.11548	0.415037
chr11_10367476_10357498_-9978-LOC_Os11g18366	2.58496	3.16993	1.26303
chr1_28018544_28018040_-504-LOC_Os01g48830	0.736966	3.28096	0.222392
chr2_17883615_17882692_+923-na	-1	4.75489	1.41504
chr5_17019556_17019124_-432-LOC_Os05g29030	1.80735	4.16993	3.80735
chr4_19401494_19391425_-10069-LOC_Os04g32350	-0.152003	1.993	2.19348
chr1_35540363_35539899_+464-LOC_Os01g61460	0	0.354665	-3.90689
chr7_17911531_17910126_+1405-LOC_Os07g30300	0.540568	0.9855	1.08746
chr7_19286540_19285231_+1309-LOC_Os07g32420	-0.187627	0.759987	1.48829
chr7_29510790_29508498_+2292-LOC_Os07g49270	2.58496	0.86507	1.88753
chr4_17752731_17752073_-658-LOC_Os04g29790	0.652077	1.81344	2.08246
chr3_14917271_14916244_+1027-LOC_Os03g26030	1.12553	0.519671	2.28379
chr3_10351011_10346831_+4180-LOC_Os03g18440	0	-0.062736	2.9386
chr5_20740923_20738743_+2180-LOC_Os05g34914	3.16993	1.77138	2.96683
chr11_4552146_4550758_+1388-LOC_Os11g08569	-0.485427	0.263034	3.16993
chr2_34183610_34183352_+258-LOC_Os02g55840	/	1.58496	3.58496
chr11_10367476_10364108_-3368-LOC_Os11g18366	1.11548	-0.530515	3.926
