# Supplementary material for: Comprehensive identification and characterization of lncRNAs and circRNAs reveal potential brown planthopper-responsive ceRNA networks in rice
Source: Front Plant Sci. 2023 Aug 10;14:1242089. doi: 10.3389/fpls.2023.1242089 (PMC10457010; doi:10.3389/fpls.2023.1242089)
Supplement: Supplementary file 14 [file Table_9.xlsx]

## Sheet: Sheet1
Supplementary Table 9. DEcircRNAs only in BPH6G at early or late feeding stages.
circRNA_ID	R_early/R_0 (Log2FC)	S_early/S_0 (Log2FC)	R_late/R_0 (Log2FC)	S_late/S_0 (Log2FC)
chr11_27264220_27225946_+38274-LOC_Os11g44990	-1.30701	-0.912733	/	/
chr3_8096948_8096212_-736-LOC_Os03g14850	-1.48543	-0.807355	-1.67138	-0.91671
chr11_10359475_10357498_-1977-LOC_Os11g18366	-2.9542	-0.253757	-0.152003	0.321928
chr2_33928616_33914366_+14250-LOC_Os02g55370	-1.506	-0.193019	-1.73697	-1.47089
chr10_13356211_13354505_-1706-LOC_Os10g25770	-1.20645	-2.09954	-0.378512	-0.435736
chr3_13067725_13066756_-969-LOC_Os03g22634	-1.18982	-1.0199	-2.17509	-1.21706
chr11_4528926_4526689_+2237-LOC_Os11g08569	-1.08489	-1.12928	-0.882643	-0.304375
chr6_9850447_9844886_-5561-LOC_Os06g16980	-0.965235	-1.45066	-0.13493	-0.189377
chr4_21317695_21313321_+4374-LOC_Os04g35060	1	3.70044	-1.41504	-1.41504
chr1_25000624_24999798_+826-LOC_Os01g43630	1.03171	1.34104	-0.409876	-1.26614
chr8_45716_43389_+2327-LOC_Os08g01054	2.32193	1.62449	-0.199309	-1.50941
