# Supplementary material for: Comprehensive identification and characterization of lncRNAs and circRNAs reveal potential brown planthopper-responsive ceRNA networks in rice
Source: Front Plant Sci. 2023 Aug 10;14:1242089. doi: 10.3389/fpls.2023.1242089 (PMC10457010; doi:10.3389/fpls.2023.1242089)
Supplement: Supplementary file 15 [file Table_10.xls]

## Sheet: sheet1
Supplementary Table 10. CeRNA network of circRNA-miRNA-mRNA in BPH6G at early feeding stage.
DEcircRNA						DEmiRNA						DEmRNA
circRNA_AccID	R_early	R_0	Log2FC	FDR	Style	miRNA_AccID	R_early	R_0	Log2FC	FDR	Style	mRNA_AccID	R_early	R_0	Log2FC	FDR	Style
chr7_22976110_22956434_-19676-LOC_Os07g38270	368.526	0	20	0	up	osa-miR1861h	81.9754	177.282	-1.11278	4.17633e-07	down	LOC_Os04g33950	1152.38	434.864	1.40598	0	up
chr7_22976110_22956434_-19676-LOC_Os07g38270	368.526	0	20	0	up	osa-miR1861h	81.9754	177.282	-1.11278	4.17633e-07	down	LOC_Os04g38410	6570.37	2660.3	1.30439	0	up
chr7_22976110_22956434_-19676-LOC_Os07g38270	368.526	0	20	0	up	osa-miR1861h	81.9754	177.282	-1.11278	4.17633e-07	down	LOC_Os03g51890	50.545	21.9166	1.20555	5.43055e-06	up
chr7_22976110_22956434_-19676-LOC_Os07g38270	368.526	0	20	0	up	osa-miR1861h	81.9754	177.282	-1.11278	4.17633e-07	down	LOC_Os02g38130	63.1177	18.1629	1.79705	0.00417819	up
chr7_22976110_22956434_-19676-LOC_Os07g38270	368.526	0	20	0	up	osa-miR1861h	81.9754	177.282	-1.11278	4.17633e-07	down	LOC_Os08g19540	22.5548	9.27426	1.28213	0.0184318	up
chr7_22976110_22956434_-19676-LOC_Os07g38270	368.526	0	20	0	up	osa-miR1861h	81.9754	177.282	-1.11278	4.17633e-07	down	LOC_Os05g08170	27.2665	8.48291	1.6845	0.00557362	up
chr7_22980701_22946863_-33838-LOC_Os07g38270	232.668	0	20	0	up	osa-miR1861h	81.9754	177.282	-1.11278	4.17633e-07	down	LOC_Os04g33950	1152.38	434.864	1.40598	0	up
chr7_22980701_22946863_-33838-LOC_Os07g38270	232.668	0	20	0	up	osa-miR1861h	81.9754	177.282	-1.11278	4.17633e-07	down	LOC_Os04g38410	6570.37	2660.3	1.30439	0	up
chr7_22980701_22946863_-33838-LOC_Os07g38270	232.668	0	20	0	up	osa-miR1861h	81.9754	177.282	-1.11278	4.17633e-07	down	LOC_Os03g51890	50.545	21.9166	1.20555	5.43055e-06	up
chr7_22980701_22946863_-33838-LOC_Os07g38270	232.668	0	20	0	up	osa-miR1861h	81.9754	177.282	-1.11278	4.17633e-07	down	LOC_Os02g38130	63.1177	18.1629	1.79705	0.00417819	up
chr7_22980701_22946863_-33838-LOC_Os07g38270	232.668	0	20	0	up	osa-miR1861h	81.9754	177.282	-1.11278	4.17633e-07	down	LOC_Os08g19540	22.5548	9.27426	1.28213	0.0184318	up
chr7_22980701_22946863_-33838-LOC_Os07g38270	232.668	0	20	0	up	osa-miR1861h	81.9754	177.282	-1.11278	4.17633e-07	down	LOC_Os05g08170	27.2665	8.48291	1.6845	0.00557362	up
chr9_11675871_11394316_+281555-LOC_Os09g19160	0	262.768	-20	0	down	osa-miR1846c-5p	28.2579	8.01292	1.81825	0.000418644	up	LOC_Os09g32620	468.831	1291.64	-1.46206	3.89688e-14	down
chr9_11675871_11394316_+281555-LOC_Os09g19160	0	262.768	-20	0	down	osa-miR1846c-5p	28.2579	8.01292	1.81825	0.000418644	up	LOC_Os05g47880	239.964	480.146	-1.00066	0	down
chr9_11675871_11394316_+281555-LOC_Os09g19160	0	262.768	-20	0	down	osa-miR1846c-5p	28.2579	8.01292	1.81825	0.000418644	up	LOC_Os03g16500	17.8135	61.8607	-1.79605	0.000719516	down
chr9_11675871_11394316_+281555-LOC_Os09g19160	0	262.768	-20	0	down	osa-miR1846c-5p	28.2579	8.01292	1.81825	0.000418644	up	LOC_Os03g16500	17.8135	61.8607	-1.79605	0.000719516	down
chr9_11675871_11394316_+281555-LOC_Os09g19160	0	262.768	-20	0	down	osa-miR1846c-5p	28.2579	8.01292	1.81825	0.000418644	up	LOC_Os09g29670	65.8667	131.914	-1.00198	4.3654e-13	down
chr9_11675871_11394316_+281555-LOC_Os09g19160	0	262.768	-20	0	down	osa-miR1846c-5p	28.2579	8.01292	1.81825	0.000418644	up	LOC_Os03g10090	10932.5	29025.3	-1.40869	0	down
chr9_11675871_11394316_+281555-LOC_Os09g19160	0	262.768	-20	0	down	osa-miR1846c-5p	28.2579	8.01292	1.81825	0.000418644	up	LOC_Os04g54570	15.6631	69.71	-2.15399	7.16651e-06	down
chr9_11675871_11394316_+281555-LOC_Os09g19160	0	262.768	-20	0	down	osa-miR1846c-5p	28.2579	8.01292	1.81825	0.000418644	up	LOC_Os09g32620	468.831	1291.64	-1.46206	3.89688e-14	down
chr9_11675871_11394316_+281555-LOC_Os09g19160	0	262.768	-20	0	down	osa-miR1846c-5p	28.2579	8.01292	1.81825	0.000418644	up	LOC_Os05g47880	239.964	480.146	-1.00066	0	down
chr9_11675871_11394316_+281555-LOC_Os09g19160	0	262.768	-20	0	down	osa-miR1846c-5p	28.2579	8.01292	1.81825	0.000418644	up	LOC_Os03g16500	17.8135	61.8607	-1.79605	0.000719516	down
chr9_11675871_11394316_+281555-LOC_Os09g19160	0	262.768	-20	0	down	osa-miR1846c-5p	28.2579	8.01292	1.81825	0.000418644	up	LOC_Os03g16500	17.8135	61.8607	-1.79605	0.000719516	down
chr9_11675871_11394316_+281555-LOC_Os09g19160	0	262.768	-20	0	down	osa-miR1846c-5p	28.2579	8.01292	1.81825	0.000418644	up	LOC_Os09g29670	65.8667	131.914	-1.00198	4.3654e-13	down
chr9_11675871_11394316_+281555-LOC_Os09g19160	0	262.768	-20	0	down	osa-miR1846c-5p	28.2579	8.01292	1.81825	0.000418644	up	LOC_Os03g10090	10932.5	29025.3	-1.40869	0	down
chr9_11675871_11394316_+281555-LOC_Os09g19160	0	262.768	-20	0	down	osa-miR1846c-5p	28.2579	8.01292	1.81825	0.000418644	up	LOC_Os04g54570	15.6631	69.71	-2.15399	7.16651e-06	down
chr9_11675871_11394316_+281555-LOC_Os09g19160	0	262.768	-20	0	down	osa-miR1846c-5p	28.2579	8.01292	1.81825	0.000418644	up	LOC_Os09g32620	468.831	1291.64	-1.46206	3.89688e-14	down
chr9_11675871_11394316_+281555-LOC_Os09g19160	0	262.768	-20	0	down	osa-miR1846c-5p	28.2579	8.01292	1.81825	0.000418644	up	LOC_Os05g47880	239.964	480.146	-1.00066	0	down
chr9_11675871_11394316_+281555-LOC_Os09g19160	0	262.768	-20	0	down	osa-miR1846c-5p	28.2579	8.01292	1.81825	0.000418644	up	LOC_Os03g16500	17.8135	61.8607	-1.79605	0.000719516	down
chr9_11675871_11394316_+281555-LOC_Os09g19160	0	262.768	-20	0	down	osa-miR1846c-5p	28.2579	8.01292	1.81825	0.000418644	up	LOC_Os03g16500	17.8135	61.8607	-1.79605	0.000719516	down
chr9_11675871_11394316_+281555-LOC_Os09g19160	0	262.768	-20	0	down	osa-miR1846c-5p	28.2579	8.01292	1.81825	0.000418644	up	LOC_Os09g29670	65.8667	131.914	-1.00198	4.3654e-13	down
chr9_11675871_11394316_+281555-LOC_Os09g19160	0	262.768	-20	0	down	osa-miR1846c-5p	28.2579	8.01292	1.81825	0.000418644	up	LOC_Os03g10090	10932.5	29025.3	-1.40869	0	down
chr9_11675871_11394316_+281555-LOC_Os09g19160	0	262.768	-20	0	down	osa-miR1846c-5p	28.2579	8.01292	1.81825	0.000418644	up	LOC_Os04g54570	15.6631	69.71	-2.15399	7.16651e-06	down
chr9_11675871_11394316_+281555-LOC_Os09g19160	0	262.768	-20	0	down	osa-miR160c-3p	84.2454	17.8298	2.2403	0	up	LOC_Os07g44910	191.948	474.449	-1.30554	0	down
chr9_11675871_11394316_+281555-LOC_Os09g19160	0	262.768	-20	0	down	osa-miR1861n	27.7424	6.96226	1.99447	0.000267185	up	LOC_Os06g03540	703.833	1612.29	-1.1958	0	down
chr9_11675871_11394316_+281555-LOC_Os09g19160	0	262.768	-20	0	down	osa-miR1861n	27.7424	6.96226	1.99447	0.000267185	up	LOC_Os06g06290	1251	2573.8	-1.04081	0	down
chr9_11675871_11394316_+281555-LOC_Os09g19160	0	262.768	-20	0	down	osa-miR1861n	27.7424	6.96226	1.99447	0.000267185	up	LOC_Os02g12670	105.466	309.058	-1.5511	0	down
chr9_11675871_11394316_+281555-LOC_Os09g19160	0	262.768	-20	0	down	osa-miR1861n	27.7424	6.96226	1.99447	0.000267185	up	LOC_Os06g03540	703.833	1612.29	-1.1958	0	down
chr9_11675871_11394316_+281555-LOC_Os09g19160	0	262.768	-20	0	down	osa-miR1861n	27.7424	6.96226	1.99447	0.000267185	up	LOC_Os06g06290	1251	2573.8	-1.04081	0	down
chr9_11675871_11394316_+281555-LOC_Os09g19160	0	262.768	-20	0	down	osa-miR1861n	27.7424	6.96226	1.99447	0.000267185	up	LOC_Os02g12670	105.466	309.058	-1.5511	0	down
chr9_11675871_11394316_+281555-LOC_Os09g19160	0	262.768	-20	0	down	osa-miR5071	7.7244	0.841082	3.1991	0.00177024	up	LOC_Os11g46210	4.88841	41.6609	-3.09126	8.78624e-08	down
chr9_11675871_11394316_+281555-LOC_Os09g19160	0	262.768	-20	0	down	osa-miR5071	7.7244	0.841082	3.1991	0.00177024	up	LOC_Os11g37759	3.69013	14.8445	-2.00819	0.00933634	down
chr9_11675871_11394316_+281555-LOC_Os09g19160	0	262.768	-20	0	down	osa-miR5071	7.7244	0.841082	3.1991	0.00177024	up	LOC_Os10g12400	8.47271	22.5246	-1.4106	0.00355268	down
chr9_11675871_11394316_+281555-LOC_Os09g19160	0	262.768	-20	0	down	osa-miR399b	26.3158	6.94158	1.92259	0.00376847	up	LOC_Os04g10060	133.702	282.667	-1.08008	1.41835e-09	down
chr9_11675871_11394316_+281555-LOC_Os09g19160	0	262.768	-20	0	down	osa-miR399b	26.3158	6.94158	1.92259	0.00376847	up	LOC_Os11g46870	4.1665	13.7392	-1.72139	0.014437	down
chr9_11675871_11394316_+281555-LOC_Os09g19160	0	262.768	-20	0	down	osa-miR399b	26.3158	6.94158	1.92259	0.00376847	up	LOC_Os04g10060	133.702	282.667	-1.08008	1.41835e-09	down
chr9_11675871_11394316_+281555-LOC_Os09g19160	0	262.768	-20	0	down	osa-miR399b	26.3158	6.94158	1.92259	0.00376847	up	LOC_Os11g46870	4.1665	13.7392	-1.72139	0.014437	down
chr9_11675871_11394316_+281555-LOC_Os09g19160	0	262.768	-20	0	down	osa-miR399b	26.3158	6.94158	1.92259	0.00376847	up	LOC_Os04g10060	133.702	282.667	-1.08008	1.41835e-09	down
chr9_11675871_11394316_+281555-LOC_Os09g19160	0	262.768	-20	0	down	osa-miR399b	26.3158	6.94158	1.92259	0.00376847	up	LOC_Os11g46870	4.1665	13.7392	-1.72139	0.014437	down
chr10_13356211_13354505_-1706-LOC_Os10g25770	5.69466	24.4057	-2.09954	0.00768012	down	osa-miR5829	38.5534	6.01164	2.68103	0.00439079	up	LOC_Os04g38850	57.0405	136.046	-1.25404	1.11022e-16	down
chr9_11675871_11394316_+281555-LOC_Os09g19160	0	262.768	-20	0	down	osa-miR5829	38.5534	6.01164	2.68103	0.00439079	up	LOC_Os04g38850	57.0405	136.046	-1.25404	1.11022e-16	down
chr9_11675871_11394316_+281555-LOC_Os09g19160	0	262.768	-20	0	down	osa-miR166h-5p	113.533	39.1542	1.53587	8.91058e-05	up	LOC_Os11g46870	4.1665	13.7392	-1.72139	0.014437	down
chr9_11675871_11394316_+281555-LOC_Os09g19160	0	262.768	-20	0	down	osa-miR166h-5p	113.533	39.1542	1.53587	8.91058e-05	up	LOC_Os11g46870	4.1665	13.7392	-1.72139	0.014437	down
chr9_11675871_11394316_+281555-LOC_Os09g19160	0	262.768	-20	0	down	osa-miR415	14.2277	3.30956	2.10399	0.000218751	up	LOC_Os03g26870	1435.17	3555.47	-1.30882	0	down
chr9_11675871_11394316_+281555-LOC_Os09g19160	0	262.768	-20	0	down	osa-miR415	14.2277	3.30956	2.10399	0.000218751	up	LOC_Os03g26870	1435.17	3555.47	-1.30882	0	down
chr9_11675871_11394316_+281555-LOC_Os09g19160	0	262.768	-20	0	down	osa-miR415	14.2277	3.30956	2.10399	0.000218751	up	LOC_Os03g26870	1435.17	3555.47	-1.30882	0	down
chr4_34163649_34157938_-5711-LOC_Os04g57410	0	234.295	-20	0	down	osa-miR415	14.2277	3.30956	2.10399	0.000218751	up	LOC_Os03g26870	1435.17	3555.47	-1.30882	0	down
chr9_11675871_11394316_+281555-LOC_Os09g19160	0	262.768	-20	0	down	osa-miR2118o	4.85698	0.406849	3.57749	0.0254799	up	LOC_Os03g13860	198.37	417.824	-1.0747	0	down
chr9_11675871_11394316_+281555-LOC_Os09g19160	0	262.768	-20	0	down	osa-miR5809	85.2954	35.9413	1.24682	4.66294e-14	up	LOC_Os02g12840	17.3663	59.6384	-1.77995	5.65581e-09	down
chr9_11675871_11394316_+281555-LOC_Os09g19160	0	262.768	-20	0	down	osa-miR5809	85.2954	35.9413	1.24682	4.66294e-14	up	LOC_Os01g67430	7.35844	29.543	-2.00534	0.000527526	down
chr9_11675871_11394316_+281555-LOC_Os09g19160	0	262.768	-20	0	down	osa-miR5809	85.2954	35.9413	1.24682	4.66294e-14	up	LOC_Os12g40260	328.726	706.752	-1.10432	0	down
chr9_11675871_11394316_+281555-LOC_Os09g19160	0	262.768	-20	0	down	osa-miR5809	85.2954	35.9413	1.24682	4.66294e-14	up	LOC_Os01g05820	348.893	724.873	-1.05495	2.73106e-07	down
chr9_11675871_11394316_+281555-LOC_Os09g19160	0	262.768	-20	0	down	osa-miR5809	85.2954	35.9413	1.24682	4.66294e-14	up	LOC_Os02g12840	17.3663	59.6384	-1.77995	5.65581e-09	down
chr9_11675871_11394316_+281555-LOC_Os09g19160	0	262.768	-20	0	down	osa-miR5809	85.2954	35.9413	1.24682	4.66294e-14	up	LOC_Os01g67430	7.35844	29.543	-2.00534	0.000527526	down
chr9_11675871_11394316_+281555-LOC_Os09g19160	0	262.768	-20	0	down	osa-miR5809	85.2954	35.9413	1.24682	4.66294e-14	up	LOC_Os12g40260	328.726	706.752	-1.10432	0	down
chr9_11675871_11394316_+281555-LOC_Os09g19160	0	262.768	-20	0	down	osa-miR5809	85.2954	35.9413	1.24682	4.66294e-14	up	LOC_Os01g05820	348.893	724.873	-1.05495	2.73106e-07	down
chr9_11675871_11394316_+281555-LOC_Os09g19160	0	262.768	-20	0	down	osa-miR5809	85.2954	35.9413	1.24682	4.66294e-14	up	LOC_Os02g12840	17.3663	59.6384	-1.77995	5.65581e-09	down
chr9_11675871_11394316_+281555-LOC_Os09g19160	0	262.768	-20	0	down	osa-miR5809	85.2954	35.9413	1.24682	4.66294e-14	up	LOC_Os01g67430	7.35844	29.543	-2.00534	0.000527526	down
chr9_11675871_11394316_+281555-LOC_Os09g19160	0	262.768	-20	0	down	osa-miR5809	85.2954	35.9413	1.24682	4.66294e-14	up	LOC_Os12g40260	328.726	706.752	-1.10432	0	down
chr9_11675871_11394316_+281555-LOC_Os09g19160	0	262.768	-20	0	down	osa-miR5809	85.2954	35.9413	1.24682	4.66294e-14	up	LOC_Os01g05820	348.893	724.873	-1.05495	2.73106e-07	down
chr9_11675871_11394316_+281555-LOC_Os09g19160	0	262.768	-20	0	down	osa-miR5809	85.2954	35.9413	1.24682	4.66294e-14	up	LOC_Os02g12840	17.3663	59.6384	-1.77995	5.65581e-09	down
chr9_11675871_11394316_+281555-LOC_Os09g19160	0	262.768	-20	0	down	osa-miR5809	85.2954	35.9413	1.24682	4.66294e-14	up	LOC_Os01g67430	7.35844	29.543	-2.00534	0.000527526	down
chr9_11675871_11394316_+281555-LOC_Os09g19160	0	262.768	-20	0	down	osa-miR5809	85.2954	35.9413	1.24682	4.66294e-14	up	LOC_Os12g40260	328.726	706.752	-1.10432	0	down
chr9_11675871_11394316_+281555-LOC_Os09g19160	0	262.768	-20	0	down	osa-miR5809	85.2954	35.9413	1.24682	4.66294e-14	up	LOC_Os01g05820	348.893	724.873	-1.05495	2.73106e-07	down
chr9_11675871_11394316_+281555-LOC_Os09g19160	0	262.768	-20	0	down	osa-miR5809	85.2954	35.9413	1.24682	4.66294e-14	up	LOC_Os02g12840	17.3663	59.6384	-1.77995	5.65581e-09	down
chr9_11675871_11394316_+281555-LOC_Os09g19160	0	262.768	-20	0	down	osa-miR5809	85.2954	35.9413	1.24682	4.66294e-14	up	LOC_Os01g67430	7.35844	29.543	-2.00534	0.000527526	down
chr9_11675871_11394316_+281555-LOC_Os09g19160	0	262.768	-20	0	down	osa-miR5809	85.2954	35.9413	1.24682	4.66294e-14	up	LOC_Os12g40260	328.726	706.752	-1.10432	0	down
chr9_11675871_11394316_+281555-LOC_Os09g19160	0	262.768	-20	0	down	osa-miR5809	85.2954	35.9413	1.24682	4.66294e-14	up	LOC_Os01g05820	348.893	724.873	-1.05495	2.73106e-07	down
chr9_11675871_11394316_+281555-LOC_Os09g19160	0	262.768	-20	0	down	osa-miR1858b	27.4914	2.93345	3.22831	4.28978e-07	up	LOC_Os09g20880	226.249	493.849	-1.12616	0	down
chr9_11675871_11394316_+281555-LOC_Os09g19160	0	262.768	-20	0	down	osa-miR1858b	27.4914	2.93345	3.22831	4.28978e-07	up	LOC_Os02g34710	32.53	69.3338	-1.09179	2.31076e-05	down
chr9_11675871_11394316_+281555-LOC_Os09g19160	0	262.768	-20	0	down	osa-miR1858b	27.4914	2.93345	3.22831	4.28978e-07	up	LOC_Os12g07640	23.3888	82.5975	-1.82028	6.78178e-07	down
chr9_11675871_11394316_+281555-LOC_Os09g19160	0	262.768	-20	0	down	osa-miR1858b	27.4914	2.93345	3.22831	4.28978e-07	up	LOC_Os06g03640	462.907	1880.32	-2.02218	0	down
chr9_11675871_11394316_+281555-LOC_Os09g19160	0	262.768	-20	0	down	osa-miR1858b	27.4914	2.93345	3.22831	4.28978e-07	up	LOC_Os07g44910	191.948	474.449	-1.30554	0	down
chr9_11675871_11394316_+281555-LOC_Os09g19160	0	262.768	-20	0	down	osa-miR1858b	27.4914	2.93345	3.22831	4.28978e-07	up	LOC_Os03g53520	761.664	1642.66	-1.10881	0	down
chr9_11675871_11394316_+281555-LOC_Os09g19160	0	262.768	-20	0	down	osa-miR1858b	27.4914	2.93345	3.22831	4.28978e-07	up	LOC_Os03g53520	761.664	1642.66	-1.10881	0	down
chr9_11675871_11394316_+281555-LOC_Os09g19160	0	262.768	-20	0	down	osa-miR1858b	27.4914	2.93345	3.22831	4.28978e-07	up	LOC_Os02g53530	481.459	969.305	-1.00954	0	down
chr9_11675871_11394316_+281555-LOC_Os09g19160	0	262.768	-20	0	down	osa-miR1858b	27.4914	2.93345	3.22831	4.28978e-07	up	LOC_Os06g06290	1251	2573.8	-1.04081	0	down
chr9_11675871_11394316_+281555-LOC_Os09g19160	0	262.768	-20	0	down	osa-miR1858b	27.4914	2.93345	3.22831	4.28978e-07	up	LOC_Os06g10750	380.676	839.915	-1.14168	0	down
chr9_11675871_11394316_+281555-LOC_Os09g19160	0	262.768	-20	0	down	osa-miR1858b	27.4914	2.93345	3.22831	4.28978e-07	up	LOC_Os06g45100	257.564	559.736	-1.11982	0	down
chr9_11675871_11394316_+281555-LOC_Os09g19160	0	262.768	-20	0	down	osa-miR1858b	27.4914	2.93345	3.22831	4.28978e-07	up	LOC_Os02g30190	495.486	1014.36	-1.03365	0	down
chr9_11675871_11394316_+281555-LOC_Os09g19160	0	262.768	-20	0	down	osa-miR1858b	27.4914	2.93345	3.22831	4.28978e-07	up	LOC_Os06g20040	245.037	736.655	-1.58799	0	down
chr9_11675871_11394316_+281555-LOC_Os09g19160	0	262.768	-20	0	down	osa-miR1858b	27.4914	2.93345	3.22831	4.28978e-07	up	LOC_Os01g67360	161.883	335.499	-1.05136	1.11022e-15	down
chr9_11675871_11394316_+281555-LOC_Os09g19160	0	262.768	-20	0	down	osa-miR1858b	27.4914	2.93345	3.22831	4.28978e-07	up	LOC_Os09g20880	226.249	493.849	-1.12616	0	down
chr9_11675871_11394316_+281555-LOC_Os09g19160	0	262.768	-20	0	down	osa-miR1858b	27.4914	2.93345	3.22831	4.28978e-07	up	LOC_Os02g34710	32.53	69.3338	-1.09179	2.31076e-05	down
chr9_11675871_11394316_+281555-LOC_Os09g19160	0	262.768	-20	0	down	osa-miR1858b	27.4914	2.93345	3.22831	4.28978e-07	up	LOC_Os12g07640	23.3888	82.5975	-1.82028	6.78178e-07	down
chr9_11675871_11394316_+281555-LOC_Os09g19160	0	262.768	-20	0	down	osa-miR1858b	27.4914	2.93345	3.22831	4.28978e-07	up	LOC_Os06g03640	462.907	1880.32	-2.02218	0	down
chr9_11675871_11394316_+281555-LOC_Os09g19160	0	262.768	-20	0	down	osa-miR1858b	27.4914	2.93345	3.22831	4.28978e-07	up	LOC_Os07g44910	191.948	474.449	-1.30554	0	down
chr9_11675871_11394316_+281555-LOC_Os09g19160	0	262.768	-20	0	down	osa-miR1858b	27.4914	2.93345	3.22831	4.28978e-07	up	LOC_Os03g53520	761.664	1642.66	-1.10881	0	down
chr9_11675871_11394316_+281555-LOC_Os09g19160	0	262.768	-20	0	down	osa-miR1858b	27.4914	2.93345	3.22831	4.28978e-07	up	LOC_Os03g53520	761.664	1642.66	-1.10881	0	down
chr9_11675871_11394316_+281555-LOC_Os09g19160	0	262.768	-20	0	down	osa-miR1858b	27.4914	2.93345	3.22831	4.28978e-07	up	LOC_Os02g53530	481.459	969.305	-1.00954	0	down
chr9_11675871_11394316_+281555-LOC_Os09g19160	0	262.768	-20	0	down	osa-miR1858b	27.4914	2.93345	3.22831	4.28978e-07	up	LOC_Os06g06290	1251	2573.8	-1.04081	0	down
chr9_11675871_11394316_+281555-LOC_Os09g19160	0	262.768	-20	0	down	osa-miR1858b	27.4914	2.93345	3.22831	4.28978e-07	up	LOC_Os06g10750	380.676	839.915	-1.14168	0	down
chr9_11675871_11394316_+281555-LOC_Os09g19160	0	262.768	-20	0	down	osa-miR1858b	27.4914	2.93345	3.22831	4.28978e-07	up	LOC_Os06g45100	257.564	559.736	-1.11982	0	down
chr9_11675871_11394316_+281555-LOC_Os09g19160	0	262.768	-20	0	down	osa-miR1858b	27.4914	2.93345	3.22831	4.28978e-07	up	LOC_Os02g30190	495.486	1014.36	-1.03365	0	down
chr9_11675871_11394316_+281555-LOC_Os09g19160	0	262.768	-20	0	down	osa-miR1858b	27.4914	2.93345	3.22831	4.28978e-07	up	LOC_Os06g20040	245.037	736.655	-1.58799	0	down
chr9_11675871_11394316_+281555-LOC_Os09g19160	0	262.768	-20	0	down	osa-miR1858b	27.4914	2.93345	3.22831	4.28978e-07	up	LOC_Os01g67360	161.883	335.499	-1.05136	1.11022e-15	down
chr9_11675871_11394316_+281555-LOC_Os09g19160	0	262.768	-20	0	down	osa-miR1858b	27.4914	2.93345	3.22831	4.28978e-07	up	LOC_Os09g20880	226.249	493.849	-1.12616	0	down
chr9_11675871_11394316_+281555-LOC_Os09g19160	0	262.768	-20	0	down	osa-miR1858b	27.4914	2.93345	3.22831	4.28978e-07	up	LOC_Os02g34710	32.53	69.3338	-1.09179	2.31076e-05	down
chr9_11675871_11394316_+281555-LOC_Os09g19160	0	262.768	-20	0	down	osa-miR1858b	27.4914	2.93345	3.22831	4.28978e-07	up	LOC_Os12g07640	23.3888	82.5975	-1.82028	6.78178e-07	down
chr9_11675871_11394316_+281555-LOC_Os09g19160	0	262.768	-20	0	down	osa-miR1858b	27.4914	2.93345	3.22831	4.28978e-07	up	LOC_Os06g03640	462.907	1880.32	-2.02218	0	down
chr9_11675871_11394316_+281555-LOC_Os09g19160	0	262.768	-20	0	down	osa-miR1858b	27.4914	2.93345	3.22831	4.28978e-07	up	LOC_Os07g44910	191.948	474.449	-1.30554	0	down
chr9_11675871_11394316_+281555-LOC_Os09g19160	0	262.768	-20	0	down	osa-miR1858b	27.4914	2.93345	3.22831	4.28978e-07	up	LOC_Os03g53520	761.664	1642.66	-1.10881	0	down
chr9_11675871_11394316_+281555-LOC_Os09g19160	0	262.768	-20	0	down	osa-miR1858b	27.4914	2.93345	3.22831	4.28978e-07	up	LOC_Os03g53520	761.664	1642.66	-1.10881	0	down
chr9_11675871_11394316_+281555-LOC_Os09g19160	0	262.768	-20	0	down	osa-miR1858b	27.4914	2.93345	3.22831	4.28978e-07	up	LOC_Os02g53530	481.459	969.305	-1.00954	0	down
chr9_11675871_11394316_+281555-LOC_Os09g19160	0	262.768	-20	0	down	osa-miR1858b	27.4914	2.93345	3.22831	4.28978e-07	up	LOC_Os06g06290	1251	2573.8	-1.04081	0	down
chr9_11675871_11394316_+281555-LOC_Os09g19160	0	262.768	-20	0	down	osa-miR1858b	27.4914	2.93345	3.22831	4.28978e-07	up	LOC_Os06g10750	380.676	839.915	-1.14168	0	down
chr9_11675871_11394316_+281555-LOC_Os09g19160	0	262.768	-20	0	down	osa-miR1858b	27.4914	2.93345	3.22831	4.28978e-07	up	LOC_Os06g45100	257.564	559.736	-1.11982	0	down
chr9_11675871_11394316_+281555-LOC_Os09g19160	0	262.768	-20	0	down	osa-miR1858b	27.4914	2.93345	3.22831	4.28978e-07	up	LOC_Os02g30190	495.486	1014.36	-1.03365	0	down
chr9_11675871_11394316_+281555-LOC_Os09g19160	0	262.768	-20	0	down	osa-miR1858b	27.4914	2.93345	3.22831	4.28978e-07	up	LOC_Os06g20040	245.037	736.655	-1.58799	0	down
chr9_11675871_11394316_+281555-LOC_Os09g19160	0	262.768	-20	0	down	osa-miR1858b	27.4914	2.93345	3.22831	4.28978e-07	up	LOC_Os01g67360	161.883	335.499	-1.05136	1.11022e-15	down
chr9_11675871_11394316_+281555-LOC_Os09g19160	0	262.768	-20	0	down	osa-miR1858b	27.4914	2.93345	3.22831	4.28978e-07	up	LOC_Os09g20880	226.249	493.849	-1.12616	0	down
chr9_11675871_11394316_+281555-LOC_Os09g19160	0	262.768	-20	0	down	osa-miR1858b	27.4914	2.93345	3.22831	4.28978e-07	up	LOC_Os02g34710	32.53	69.3338	-1.09179	2.31076e-05	down
chr9_11675871_11394316_+281555-LOC_Os09g19160	0	262.768	-20	0	down	osa-miR1858b	27.4914	2.93345	3.22831	4.28978e-07	up	LOC_Os12g07640	23.3888	82.5975	-1.82028	6.78178e-07	down
chr9_11675871_11394316_+281555-LOC_Os09g19160	0	262.768	-20	0	down	osa-miR1858b	27.4914	2.93345	3.22831	4.28978e-07	up	LOC_Os06g03640	462.907	1880.32	-2.02218	0	down
chr9_11675871_11394316_+281555-LOC_Os09g19160	0	262.768	-20	0	down	osa-miR1858b	27.4914	2.93345	3.22831	4.28978e-07	up	LOC_Os07g44910	191.948	474.449	-1.30554	0	down
chr9_11675871_11394316_+281555-LOC_Os09g19160	0	262.768	-20	0	down	osa-miR1858b	27.4914	2.93345	3.22831	4.28978e-07	up	LOC_Os03g53520	761.664	1642.66	-1.10881	0	down
chr9_11675871_11394316_+281555-LOC_Os09g19160	0	262.768	-20	0	down	osa-miR1858b	27.4914	2.93345	3.22831	4.28978e-07	up	LOC_Os03g53520	761.664	1642.66	-1.10881	0	down
chr9_11675871_11394316_+281555-LOC_Os09g19160	0	262.768	-20	0	down	osa-miR1858b	27.4914	2.93345	3.22831	4.28978e-07	up	LOC_Os02g53530	481.459	969.305	-1.00954	0	down
chr9_11675871_11394316_+281555-LOC_Os09g19160	0	262.768	-20	0	down	osa-miR1858b	27.4914	2.93345	3.22831	4.28978e-07	up	LOC_Os06g06290	1251	2573.8	-1.04081	0	down
chr9_11675871_11394316_+281555-LOC_Os09g19160	0	262.768	-20	0	down	osa-miR1858b	27.4914	2.93345	3.22831	4.28978e-07	up	LOC_Os06g10750	380.676	839.915	-1.14168	0	down
chr9_11675871_11394316_+281555-LOC_Os09g19160	0	262.768	-20	0	down	osa-miR1858b	27.4914	2.93345	3.22831	4.28978e-07	up	LOC_Os06g45100	257.564	559.736	-1.11982	0	down
chr9_11675871_11394316_+281555-LOC_Os09g19160	0	262.768	-20	0	down	osa-miR1858b	27.4914	2.93345	3.22831	4.28978e-07	up	LOC_Os02g30190	495.486	1014.36	-1.03365	0	down
chr9_11675871_11394316_+281555-LOC_Os09g19160	0	262.768	-20	0	down	osa-miR1858b	27.4914	2.93345	3.22831	4.28978e-07	up	LOC_Os06g20040	245.037	736.655	-1.58799	0	down
chr9_11675871_11394316_+281555-LOC_Os09g19160	0	262.768	-20	0	down	osa-miR1858b	27.4914	2.93345	3.22831	4.28978e-07	up	LOC_Os01g67360	161.883	335.499	-1.05136	1.11022e-15	down
chr9_11675871_11394316_+281555-LOC_Os09g19160	0	262.768	-20	0	down	osa-miR1858b	27.4914	2.93345	3.22831	4.28978e-07	up	LOC_Os09g20880	226.249	493.849	-1.12616	0	down
chr9_11675871_11394316_+281555-LOC_Os09g19160	0	262.768	-20	0	down	osa-miR1858b	27.4914	2.93345	3.22831	4.28978e-07	up	LOC_Os02g34710	32.53	69.3338	-1.09179	2.31076e-05	down
chr9_11675871_11394316_+281555-LOC_Os09g19160	0	262.768	-20	0	down	osa-miR1858b	27.4914	2.93345	3.22831	4.28978e-07	up	LOC_Os12g07640	23.3888	82.5975	-1.82028	6.78178e-07	down
chr9_11675871_11394316_+281555-LOC_Os09g19160	0	262.768	-20	0	down	osa-miR1858b	27.4914	2.93345	3.22831	4.28978e-07	up	LOC_Os06g03640	462.907	1880.32	-2.02218	0	down
chr9_11675871_11394316_+281555-LOC_Os09g19160	0	262.768	-20	0	down	osa-miR1858b	27.4914	2.93345	3.22831	4.28978e-07	up	LOC_Os07g44910	191.948	474.449	-1.30554	0	down
chr9_11675871_11394316_+281555-LOC_Os09g19160	0	262.768	-20	0	down	osa-miR1858b	27.4914	2.93345	3.22831	4.28978e-07	up	LOC_Os03g53520	761.664	1642.66	-1.10881	0	down
chr9_11675871_11394316_+281555-LOC_Os09g19160	0	262.768	-20	0	down	osa-miR1858b	27.4914	2.93345	3.22831	4.28978e-07	up	LOC_Os03g53520	761.664	1642.66	-1.10881	0	down
chr9_11675871_11394316_+281555-LOC_Os09g19160	0	262.768	-20	0	down	osa-miR1858b	27.4914	2.93345	3.22831	4.28978e-07	up	LOC_Os02g53530	481.459	969.305	-1.00954	0	down
chr9_11675871_11394316_+281555-LOC_Os09g19160	0	262.768	-20	0	down	osa-miR1858b	27.4914	2.93345	3.22831	4.28978e-07	up	LOC_Os06g06290	1251	2573.8	-1.04081	0	down
chr9_11675871_11394316_+281555-LOC_Os09g19160	0	262.768	-20	0	down	osa-miR1858b	27.4914	2.93345	3.22831	4.28978e-07	up	LOC_Os06g10750	380.676	839.915	-1.14168	0	down
chr9_11675871_11394316_+281555-LOC_Os09g19160	0	262.768	-20	0	down	osa-miR1858b	27.4914	2.93345	3.22831	4.28978e-07	up	LOC_Os06g45100	257.564	559.736	-1.11982	0	down
chr9_11675871_11394316_+281555-LOC_Os09g19160	0	262.768	-20	0	down	osa-miR1858b	27.4914	2.93345	3.22831	4.28978e-07	up	LOC_Os02g30190	495.486	1014.36	-1.03365	0	down
chr9_11675871_11394316_+281555-LOC_Os09g19160	0	262.768	-20	0	down	osa-miR1858b	27.4914	2.93345	3.22831	4.28978e-07	up	LOC_Os06g20040	245.037	736.655	-1.58799	0	down
chr9_11675871_11394316_+281555-LOC_Os09g19160	0	262.768	-20	0	down	osa-miR1858b	27.4914	2.93345	3.22831	4.28978e-07	up	LOC_Os01g67360	161.883	335.499	-1.05136	1.11022e-15	down
chr9_11675871_11394316_+281555-LOC_Os09g19160	0	262.768	-20	0	down	osa-miR1858b	27.4914	2.93345	3.22831	4.28978e-07	up	LOC_Os09g20880	226.249	493.849	-1.12616	0	down
chr9_11675871_11394316_+281555-LOC_Os09g19160	0	262.768	-20	0	down	osa-miR1858b	27.4914	2.93345	3.22831	4.28978e-07	up	LOC_Os02g34710	32.53	69.3338	-1.09179	2.31076e-05	down
chr9_11675871_11394316_+281555-LOC_Os09g19160	0	262.768	-20	0	down	osa-miR1858b	27.4914	2.93345	3.22831	4.28978e-07	up	LOC_Os12g07640	23.3888	82.5975	-1.82028	6.78178e-07	down
chr9_11675871_11394316_+281555-LOC_Os09g19160	0	262.768	-20	0	down	osa-miR1858b	27.4914	2.93345	3.22831	4.28978e-07	up	LOC_Os06g03640	462.907	1880.32	-2.02218	0	down
chr9_11675871_11394316_+281555-LOC_Os09g19160	0	262.768	-20	0	down	osa-miR1858b	27.4914	2.93345	3.22831	4.28978e-07	up	LOC_Os07g44910	191.948	474.449	-1.30554	0	down
chr9_11675871_11394316_+281555-LOC_Os09g19160	0	262.768	-20	0	down	osa-miR1858b	27.4914	2.93345	3.22831	4.28978e-07	up	LOC_Os03g53520	761.664	1642.66	-1.10881	0	down
chr9_11675871_11394316_+281555-LOC_Os09g19160	0	262.768	-20	0	down	osa-miR1858b	27.4914	2.93345	3.22831	4.28978e-07	up	LOC_Os03g53520	761.664	1642.66	-1.10881	0	down
chr9_11675871_11394316_+281555-LOC_Os09g19160	0	262.768	-20	0	down	osa-miR1858b	27.4914	2.93345	3.22831	4.28978e-07	up	LOC_Os02g53530	481.459	969.305	-1.00954	0	down
chr9_11675871_11394316_+281555-LOC_Os09g19160	0	262.768	-20	0	down	osa-miR1858b	27.4914	2.93345	3.22831	4.28978e-07	up	LOC_Os06g06290	1251	2573.8	-1.04081	0	down
chr9_11675871_11394316_+281555-LOC_Os09g19160	0	262.768	-20	0	down	osa-miR1858b	27.4914	2.93345	3.22831	4.28978e-07	up	LOC_Os06g10750	380.676	839.915	-1.14168	0	down
chr9_11675871_11394316_+281555-LOC_Os09g19160	0	262.768	-20	0	down	osa-miR1858b	27.4914	2.93345	3.22831	4.28978e-07	up	LOC_Os06g45100	257.564	559.736	-1.11982	0	down
chr9_11675871_11394316_+281555-LOC_Os09g19160	0	262.768	-20	0	down	osa-miR1858b	27.4914	2.93345	3.22831	4.28978e-07	up	LOC_Os02g30190	495.486	1014.36	-1.03365	0	down
chr9_11675871_11394316_+281555-LOC_Os09g19160	0	262.768	-20	0	down	osa-miR1858b	27.4914	2.93345	3.22831	4.28978e-07	up	LOC_Os06g20040	245.037	736.655	-1.58799	0	down
chr9_11675871_11394316_+281555-LOC_Os09g19160	0	262.768	-20	0	down	osa-miR1858b	27.4914	2.93345	3.22831	4.28978e-07	up	LOC_Os01g67360	161.883	335.499	-1.05136	1.11022e-15	down
chr9_11675871_11394316_+281555-LOC_Os09g19160	0	262.768	-20	0	down	osa-miR1858b	27.4914	2.93345	3.22831	4.28978e-07	up	LOC_Os09g20880	226.249	493.849	-1.12616	0	down
chr9_11675871_11394316_+281555-LOC_Os09g19160	0	262.768	-20	0	down	osa-miR1858b	27.4914	2.93345	3.22831	4.28978e-07	up	LOC_Os02g34710	32.53	69.3338	-1.09179	2.31076e-05	down
chr9_11675871_11394316_+281555-LOC_Os09g19160	0	262.768	-20	0	down	osa-miR1858b	27.4914	2.93345	3.22831	4.28978e-07	up	LOC_Os12g07640	23.3888	82.5975	-1.82028	6.78178e-07	down
chr9_11675871_11394316_+281555-LOC_Os09g19160	0	262.768	-20	0	down	osa-miR1858b	27.4914	2.93345	3.22831	4.28978e-07	up	LOC_Os06g03640	462.907	1880.32	-2.02218	0	down
chr9_11675871_11394316_+281555-LOC_Os09g19160	0	262.768	-20	0	down	osa-miR1858b	27.4914	2.93345	3.22831	4.28978e-07	up	LOC_Os07g44910	191.948	474.449	-1.30554	0	down
chr9_11675871_11394316_+281555-LOC_Os09g19160	0	262.768	-20	0	down	osa-miR1858b	27.4914	2.93345	3.22831	4.28978e-07	up	LOC_Os03g53520	761.664	1642.66	-1.10881	0	down
chr9_11675871_11394316_+281555-LOC_Os09g19160	0	262.768	-20	0	down	osa-miR1858b	27.4914	2.93345	3.22831	4.28978e-07	up	LOC_Os03g53520	761.664	1642.66	-1.10881	0	down
chr9_11675871_11394316_+281555-LOC_Os09g19160	0	262.768	-20	0	down	osa-miR1858b	27.4914	2.93345	3.22831	4.28978e-07	up	LOC_Os02g53530	481.459	969.305	-1.00954	0	down
chr9_11675871_11394316_+281555-LOC_Os09g19160	0	262.768	-20	0	down	osa-miR1858b	27.4914	2.93345	3.22831	4.28978e-07	up	LOC_Os06g06290	1251	2573.8	-1.04081	0	down
chr9_11675871_11394316_+281555-LOC_Os09g19160	0	262.768	-20	0	down	osa-miR1858b	27.4914	2.93345	3.22831	4.28978e-07	up	LOC_Os06g10750	380.676	839.915	-1.14168	0	down
chr9_11675871_11394316_+281555-LOC_Os09g19160	0	262.768	-20	0	down	osa-miR1858b	27.4914	2.93345	3.22831	4.28978e-07	up	LOC_Os06g45100	257.564	559.736	-1.11982	0	down
chr9_11675871_11394316_+281555-LOC_Os09g19160	0	262.768	-20	0	down	osa-miR1858b	27.4914	2.93345	3.22831	4.28978e-07	up	LOC_Os02g30190	495.486	1014.36	-1.03365	0	down
chr9_11675871_11394316_+281555-LOC_Os09g19160	0	262.768	-20	0	down	osa-miR1858b	27.4914	2.93345	3.22831	4.28978e-07	up	LOC_Os06g20040	245.037	736.655	-1.58799	0	down
chr9_11675871_11394316_+281555-LOC_Os09g19160	0	262.768	-20	0	down	osa-miR1858b	27.4914	2.93345	3.22831	4.28978e-07	up	LOC_Os01g67360	161.883	335.499	-1.05136	1.11022e-15	down
chr9_11675871_11394316_+281555-LOC_Os09g19160	0	262.768	-20	0	down	osa-miR1858b	27.4914	2.93345	3.22831	4.28978e-07	up	LOC_Os09g20880	226.249	493.849	-1.12616	0	down
chr9_11675871_11394316_+281555-LOC_Os09g19160	0	262.768	-20	0	down	osa-miR1858b	27.4914	2.93345	3.22831	4.28978e-07	up	LOC_Os02g34710	32.53	69.3338	-1.09179	2.31076e-05	down
chr9_11675871_11394316_+281555-LOC_Os09g19160	0	262.768	-20	0	down	osa-miR1858b	27.4914	2.93345	3.22831	4.28978e-07	up	LOC_Os12g07640	23.3888	82.5975	-1.82028	6.78178e-07	down
chr9_11675871_11394316_+281555-LOC_Os09g19160	0	262.768	-20	0	down	osa-miR1858b	27.4914	2.93345	3.22831	4.28978e-07	up	LOC_Os06g03640	462.907	1880.32	-2.02218	0	down
chr9_11675871_11394316_+281555-LOC_Os09g19160	0	262.768	-20	0	down	osa-miR1858b	27.4914	2.93345	3.22831	4.28978e-07	up	LOC_Os07g44910	191.948	474.449	-1.30554	0	down
chr9_11675871_11394316_+281555-LOC_Os09g19160	0	262.768	-20	0	down	osa-miR1858b	27.4914	2.93345	3.22831	4.28978e-07	up	LOC_Os03g53520	761.664	1642.66	-1.10881	0	down
chr9_11675871_11394316_+281555-LOC_Os09g19160	0	262.768	-20	0	down	osa-miR1858b	27.4914	2.93345	3.22831	4.28978e-07	up	LOC_Os03g53520	761.664	1642.66	-1.10881	0	down
chr9_11675871_11394316_+281555-LOC_Os09g19160	0	262.768	-20	0	down	osa-miR1858b	27.4914	2.93345	3.22831	4.28978e-07	up	LOC_Os02g53530	481.459	969.305	-1.00954	0	down
chr9_11675871_11394316_+281555-LOC_Os09g19160	0	262.768	-20	0	down	osa-miR1858b	27.4914	2.93345	3.22831	4.28978e-07	up	LOC_Os06g06290	1251	2573.8	-1.04081	0	down
chr9_11675871_11394316_+281555-LOC_Os09g19160	0	262.768	-20	0	down	osa-miR1858b	27.4914	2.93345	3.22831	4.28978e-07	up	LOC_Os06g10750	380.676	839.915	-1.14168	0	down
chr9_11675871_11394316_+281555-LOC_Os09g19160	0	262.768	-20	0	down	osa-miR1858b	27.4914	2.93345	3.22831	4.28978e-07	up	LOC_Os06g45100	257.564	559.736	-1.11982	0	down
chr9_11675871_11394316_+281555-LOC_Os09g19160	0	262.768	-20	0	down	osa-miR1858b	27.4914	2.93345	3.22831	4.28978e-07	up	LOC_Os02g30190	495.486	1014.36	-1.03365	0	down
chr9_11675871_11394316_+281555-LOC_Os09g19160	0	262.768	-20	0	down	osa-miR1858b	27.4914	2.93345	3.22831	4.28978e-07	up	LOC_Os06g20040	245.037	736.655	-1.58799	0	down
chr9_11675871_11394316_+281555-LOC_Os09g19160	0	262.768	-20	0	down	osa-miR1858b	27.4914	2.93345	3.22831	4.28978e-07	up	LOC_Os01g67360	161.883	335.499	-1.05136	1.11022e-15	down
chr9_11675871_11394316_+281555-LOC_Os09g19160	0	262.768	-20	0	down	osa-miR1858b	27.4914	2.93345	3.22831	4.28978e-07	up	LOC_Os09g20880	226.249	493.849	-1.12616	0	down
chr9_11675871_11394316_+281555-LOC_Os09g19160	0	262.768	-20	0	down	osa-miR1858b	27.4914	2.93345	3.22831	4.28978e-07	up	LOC_Os02g34710	32.53	69.3338	-1.09179	2.31076e-05	down
chr9_11675871_11394316_+281555-LOC_Os09g19160	0	262.768	-20	0	down	osa-miR1858b	27.4914	2.93345	3.22831	4.28978e-07	up	LOC_Os12g07640	23.3888	82.5975	-1.82028	6.78178e-07	down
chr9_11675871_11394316_+281555-LOC_Os09g19160	0	262.768	-20	0	down	osa-miR1858b	27.4914	2.93345	3.22831	4.28978e-07	up	LOC_Os06g03640	462.907	1880.32	-2.02218	0	down
chr9_11675871_11394316_+281555-LOC_Os09g19160	0	262.768	-20	0	down	osa-miR1858b	27.4914	2.93345	3.22831	4.28978e-07	up	LOC_Os07g44910	191.948	474.449	-1.30554	0	down
chr9_11675871_11394316_+281555-LOC_Os09g19160	0	262.768	-20	0	down	osa-miR1858b	27.4914	2.93345	3.22831	4.28978e-07	up	LOC_Os03g53520	761.664	1642.66	-1.10881	0	down
chr9_11675871_11394316_+281555-LOC_Os09g19160	0	262.768	-20	0	down	osa-miR1858b	27.4914	2.93345	3.22831	4.28978e-07	up	LOC_Os03g53520	761.664	1642.66	-1.10881	0	down
chr9_11675871_11394316_+281555-LOC_Os09g19160	0	262.768	-20	0	down	osa-miR1858b	27.4914	2.93345	3.22831	4.28978e-07	up	LOC_Os02g53530	481.459	969.305	-1.00954	0	down
chr9_11675871_11394316_+281555-LOC_Os09g19160	0	262.768	-20	0	down	osa-miR1858b	27.4914	2.93345	3.22831	4.28978e-07	up	LOC_Os06g06290	1251	2573.8	-1.04081	0	down
chr9_11675871_11394316_+281555-LOC_Os09g19160	0	262.768	-20	0	down	osa-miR1858b	27.4914	2.93345	3.22831	4.28978e-07	up	LOC_Os06g10750	380.676	839.915	-1.14168	0	down
chr9_11675871_11394316_+281555-LOC_Os09g19160	0	262.768	-20	0	down	osa-miR1858b	27.4914	2.93345	3.22831	4.28978e-07	up	LOC_Os06g45100	257.564	559.736	-1.11982	0	down
chr9_11675871_11394316_+281555-LOC_Os09g19160	0	262.768	-20	0	down	osa-miR1858b	27.4914	2.93345	3.22831	4.28978e-07	up	LOC_Os02g30190	495.486	1014.36	-1.03365	0	down
chr9_11675871_11394316_+281555-LOC_Os09g19160	0	262.768	-20	0	down	osa-miR1858b	27.4914	2.93345	3.22831	4.28978e-07	up	LOC_Os06g20040	245.037	736.655	-1.58799	0	down
chr9_11675871_11394316_+281555-LOC_Os09g19160	0	262.768	-20	0	down	osa-miR1858b	27.4914	2.93345	3.22831	4.28978e-07	up	LOC_Os01g67360	161.883	335.499	-1.05136	1.11022e-15	down
chr9_11675871_11394316_+281555-LOC_Os09g19160	0	262.768	-20	0	down	osa-miR1858b	27.4914	2.93345	3.22831	4.28978e-07	up	LOC_Os09g20880	226.249	493.849	-1.12616	0	down
chr9_11675871_11394316_+281555-LOC_Os09g19160	0	262.768	-20	0	down	osa-miR1858b	27.4914	2.93345	3.22831	4.28978e-07	up	LOC_Os02g34710	32.53	69.3338	-1.09179	2.31076e-05	down
chr9_11675871_11394316_+281555-LOC_Os09g19160	0	262.768	-20	0	down	osa-miR1858b	27.4914	2.93345	3.22831	4.28978e-07	up	LOC_Os12g07640	23.3888	82.5975	-1.82028	6.78178e-07	down
chr9_11675871_11394316_+281555-LOC_Os09g19160	0	262.768	-20	0	down	osa-miR1858b	27.4914	2.93345	3.22831	4.28978e-07	up	LOC_Os06g03640	462.907	1880.32	-2.02218	0	down
chr9_11675871_11394316_+281555-LOC_Os09g19160	0	262.768	-20	0	down	osa-miR1858b	27.4914	2.93345	3.22831	4.28978e-07	up	LOC_Os07g44910	191.948	474.449	-1.30554	0	down
chr9_11675871_11394316_+281555-LOC_Os09g19160	0	262.768	-20	0	down	osa-miR1858b	27.4914	2.93345	3.22831	4.28978e-07	up	LOC_Os03g53520	761.664	1642.66	-1.10881	0	down
chr9_11675871_11394316_+281555-LOC_Os09g19160	0	262.768	-20	0	down	osa-miR1858b	27.4914	2.93345	3.22831	4.28978e-07	up	LOC_Os03g53520	761.664	1642.66	-1.10881	0	down
chr9_11675871_11394316_+281555-LOC_Os09g19160	0	262.768	-20	0	down	osa-miR1858b	27.4914	2.93345	3.22831	4.28978e-07	up	LOC_Os02g53530	481.459	969.305	-1.00954	0	down
chr9_11675871_11394316_+281555-LOC_Os09g19160	0	262.768	-20	0	down	osa-miR1858b	27.4914	2.93345	3.22831	4.28978e-07	up	LOC_Os06g06290	1251	2573.8	-1.04081	0	down
chr9_11675871_11394316_+281555-LOC_Os09g19160	0	262.768	-20	0	down	osa-miR1858b	27.4914	2.93345	3.22831	4.28978e-07	up	LOC_Os06g10750	380.676	839.915	-1.14168	0	down
chr9_11675871_11394316_+281555-LOC_Os09g19160	0	262.768	-20	0	down	osa-miR1858b	27.4914	2.93345	3.22831	4.28978e-07	up	LOC_Os06g45100	257.564	559.736	-1.11982	0	down
chr9_11675871_11394316_+281555-LOC_Os09g19160	0	262.768	-20	0	down	osa-miR1858b	27.4914	2.93345	3.22831	4.28978e-07	up	LOC_Os02g30190	495.486	1014.36	-1.03365	0	down
chr9_11675871_11394316_+281555-LOC_Os09g19160	0	262.768	-20	0	down	osa-miR1858b	27.4914	2.93345	3.22831	4.28978e-07	up	LOC_Os06g20040	245.037	736.655	-1.58799	0	down
chr9_11675871_11394316_+281555-LOC_Os09g19160	0	262.768	-20	0	down	osa-miR1858b	27.4914	2.93345	3.22831	4.28978e-07	up	LOC_Os01g67360	161.883	335.499	-1.05136	1.11022e-15	down
chr9_11675871_11394316_+281555-LOC_Os09g19160	0	262.768	-20	0	down	osa-miR1858b	27.4914	2.93345	3.22831	4.28978e-07	up	LOC_Os09g20880	226.249	493.849	-1.12616	0	down
chr9_11675871_11394316_+281555-LOC_Os09g19160	0	262.768	-20	0	down	osa-miR1858b	27.4914	2.93345	3.22831	4.28978e-07	up	LOC_Os02g34710	32.53	69.3338	-1.09179	2.31076e-05	down
chr9_11675871_11394316_+281555-LOC_Os09g19160	0	262.768	-20	0	down	osa-miR1858b	27.4914	2.93345	3.22831	4.28978e-07	up	LOC_Os12g07640	23.3888	82.5975	-1.82028	6.78178e-07	down
chr9_11675871_11394316_+281555-LOC_Os09g19160	0	262.768	-20	0	down	osa-miR1858b	27.4914	2.93345	3.22831	4.28978e-07	up	LOC_Os06g03640	462.907	1880.32	-2.02218	0	down
chr9_11675871_11394316_+281555-LOC_Os09g19160	0	262.768	-20	0	down	osa-miR1858b	27.4914	2.93345	3.22831	4.28978e-07	up	LOC_Os07g44910	191.948	474.449	-1.30554	0	down
chr9_11675871_11394316_+281555-LOC_Os09g19160	0	262.768	-20	0	down	osa-miR1858b	27.4914	2.93345	3.22831	4.28978e-07	up	LOC_Os03g53520	761.664	1642.66	-1.10881	0	down
chr9_11675871_11394316_+281555-LOC_Os09g19160	0	262.768	-20	0	down	osa-miR1858b	27.4914	2.93345	3.22831	4.28978e-07	up	LOC_Os03g53520	761.664	1642.66	-1.10881	0	down
chr9_11675871_11394316_+281555-LOC_Os09g19160	0	262.768	-20	0	down	osa-miR1858b	27.4914	2.93345	3.22831	4.28978e-07	up	LOC_Os02g53530	481.459	969.305	-1.00954	0	down
chr9_11675871_11394316_+281555-LOC_Os09g19160	0	262.768	-20	0	down	osa-miR1858b	27.4914	2.93345	3.22831	4.28978e-07	up	LOC_Os06g06290	1251	2573.8	-1.04081	0	down
chr9_11675871_11394316_+281555-LOC_Os09g19160	0	262.768	-20	0	down	osa-miR1858b	27.4914	2.93345	3.22831	4.28978e-07	up	LOC_Os06g10750	380.676	839.915	-1.14168	0	down
chr9_11675871_11394316_+281555-LOC_Os09g19160	0	262.768	-20	0	down	osa-miR1858b	27.4914	2.93345	3.22831	4.28978e-07	up	LOC_Os06g45100	257.564	559.736	-1.11982	0	down
chr9_11675871_11394316_+281555-LOC_Os09g19160	0	262.768	-20	0	down	osa-miR1858b	27.4914	2.93345	3.22831	4.28978e-07	up	LOC_Os02g30190	495.486	1014.36	-1.03365	0	down
chr9_11675871_11394316_+281555-LOC_Os09g19160	0	262.768	-20	0	down	osa-miR1858b	27.4914	2.93345	3.22831	4.28978e-07	up	LOC_Os06g20040	245.037	736.655	-1.58799	0	down
chr9_11675871_11394316_+281555-LOC_Os09g19160	0	262.768	-20	0	down	osa-miR1858b	27.4914	2.93345	3.22831	4.28978e-07	up	LOC_Os01g67360	161.883	335.499	-1.05136	1.11022e-15	down
chr9_11675871_11394316_+281555-LOC_Os09g19160	0	262.768	-20	0	down	osa-miR1858b	27.4914	2.93345	3.22831	4.28978e-07	up	LOC_Os09g20880	226.249	493.849	-1.12616	0	down
chr9_11675871_11394316_+281555-LOC_Os09g19160	0	262.768	-20	0	down	osa-miR1858b	27.4914	2.93345	3.22831	4.28978e-07	up	LOC_Os02g34710	32.53	69.3338	-1.09179	2.31076e-05	down
chr9_11675871_11394316_+281555-LOC_Os09g19160	0	262.768	-20	0	down	osa-miR1858b	27.4914	2.93345	3.22831	4.28978e-07	up	LOC_Os12g07640	23.3888	82.5975	-1.82028	6.78178e-07	down
chr9_11675871_11394316_+281555-LOC_Os09g19160	0	262.768	-20	0	down	osa-miR1858b	27.4914	2.93345	3.22831	4.28978e-07	up	LOC_Os06g03640	462.907	1880.32	-2.02218	0	down
chr9_11675871_11394316_+281555-LOC_Os09g19160	0	262.768	-20	0	down	osa-miR1858b	27.4914	2.93345	3.22831	4.28978e-07	up	LOC_Os07g44910	191.948	474.449	-1.30554	0	down
chr9_11675871_11394316_+281555-LOC_Os09g19160	0	262.768	-20	0	down	osa-miR1858b	27.4914	2.93345	3.22831	4.28978e-07	up	LOC_Os03g53520	761.664	1642.66	-1.10881	0	down
chr9_11675871_11394316_+281555-LOC_Os09g19160	0	262.768	-20	0	down	osa-miR1858b	27.4914	2.93345	3.22831	4.28978e-07	up	LOC_Os03g53520	761.664	1642.66	-1.10881	0	down
chr9_11675871_11394316_+281555-LOC_Os09g19160	0	262.768	-20	0	down	osa-miR1858b	27.4914	2.93345	3.22831	4.28978e-07	up	LOC_Os02g53530	481.459	969.305	-1.00954	0	down
chr9_11675871_11394316_+281555-LOC_Os09g19160	0	262.768	-20	0	down	osa-miR1858b	27.4914	2.93345	3.22831	4.28978e-07	up	LOC_Os06g06290	1251	2573.8	-1.04081	0	down
chr9_11675871_11394316_+281555-LOC_Os09g19160	0	262.768	-20	0	down	osa-miR1858b	27.4914	2.93345	3.22831	4.28978e-07	up	LOC_Os06g10750	380.676	839.915	-1.14168	0	down
chr9_11675871_11394316_+281555-LOC_Os09g19160	0	262.768	-20	0	down	osa-miR1858b	27.4914	2.93345	3.22831	4.28978e-07	up	LOC_Os06g45100	257.564	559.736	-1.11982	0	down
chr9_11675871_11394316_+281555-LOC_Os09g19160	0	262.768	-20	0	down	osa-miR1858b	27.4914	2.93345	3.22831	4.28978e-07	up	LOC_Os02g30190	495.486	1014.36	-1.03365	0	down
chr9_11675871_11394316_+281555-LOC_Os09g19160	0	262.768	-20	0	down	osa-miR1858b	27.4914	2.93345	3.22831	4.28978e-07	up	LOC_Os06g20040	245.037	736.655	-1.58799	0	down
chr9_11675871_11394316_+281555-LOC_Os09g19160	0	262.768	-20	0	down	osa-miR1858b	27.4914	2.93345	3.22831	4.28978e-07	up	LOC_Os01g67360	161.883	335.499	-1.05136	1.11022e-15	down
chr9_11675871_11394316_+281555-LOC_Os09g19160	0	262.768	-20	0	down	osa-miR1858b	27.4914	2.93345	3.22831	4.28978e-07	up	LOC_Os09g20880	226.249	493.849	-1.12616	0	down
chr9_11675871_11394316_+281555-LOC_Os09g19160	0	262.768	-20	0	down	osa-miR1858b	27.4914	2.93345	3.22831	4.28978e-07	up	LOC_Os02g34710	32.53	69.3338	-1.09179	2.31076e-05	down
chr9_11675871_11394316_+281555-LOC_Os09g19160	0	262.768	-20	0	down	osa-miR1858b	27.4914	2.93345	3.22831	4.28978e-07	up	LOC_Os12g07640	23.3888	82.5975	-1.82028	6.78178e-07	down
chr9_11675871_11394316_+281555-LOC_Os09g19160	0	262.768	-20	0	down	osa-miR1858b	27.4914	2.93345	3.22831	4.28978e-07	up	LOC_Os06g03640	462.907	1880.32	-2.02218	0	down
chr9_11675871_11394316_+281555-LOC_Os09g19160	0	262.768	-20	0	down	osa-miR1858b	27.4914	2.93345	3.22831	4.28978e-07	up	LOC_Os07g44910	191.948	474.449	-1.30554	0	down
chr9_11675871_11394316_+281555-LOC_Os09g19160	0	262.768	-20	0	down	osa-miR1858b	27.4914	2.93345	3.22831	4.28978e-07	up	LOC_Os03g53520	761.664	1642.66	-1.10881	0	down
chr9_11675871_11394316_+281555-LOC_Os09g19160	0	262.768	-20	0	down	osa-miR1858b	27.4914	2.93345	3.22831	4.28978e-07	up	LOC_Os03g53520	761.664	1642.66	-1.10881	0	down
chr9_11675871_11394316_+281555-LOC_Os09g19160	0	262.768	-20	0	down	osa-miR1858b	27.4914	2.93345	3.22831	4.28978e-07	up	LOC_Os02g53530	481.459	969.305	-1.00954	0	down
chr9_11675871_11394316_+281555-LOC_Os09g19160	0	262.768	-20	0	down	osa-miR1858b	27.4914	2.93345	3.22831	4.28978e-07	up	LOC_Os06g06290	1251	2573.8	-1.04081	0	down
chr9_11675871_11394316_+281555-LOC_Os09g19160	0	262.768	-20	0	down	osa-miR1858b	27.4914	2.93345	3.22831	4.28978e-07	up	LOC_Os06g10750	380.676	839.915	-1.14168	0	down
chr9_11675871_11394316_+281555-LOC_Os09g19160	0	262.768	-20	0	down	osa-miR1858b	27.4914	2.93345	3.22831	4.28978e-07	up	LOC_Os06g45100	257.564	559.736	-1.11982	0	down
chr9_11675871_11394316_+281555-LOC_Os09g19160	0	262.768	-20	0	down	osa-miR1858b	27.4914	2.93345	3.22831	4.28978e-07	up	LOC_Os02g30190	495.486	1014.36	-1.03365	0	down
chr9_11675871_11394316_+281555-LOC_Os09g19160	0	262.768	-20	0	down	osa-miR1858b	27.4914	2.93345	3.22831	4.28978e-07	up	LOC_Os06g20040	245.037	736.655	-1.58799	0	down
chr9_11675871_11394316_+281555-LOC_Os09g19160	0	262.768	-20	0	down	osa-miR1858b	27.4914	2.93345	3.22831	4.28978e-07	up	LOC_Os01g67360	161.883	335.499	-1.05136	1.11022e-15	down
chr9_11675871_11394316_+281555-LOC_Os09g19160	0	262.768	-20	0	down	osa-miR1858b	27.4914	2.93345	3.22831	4.28978e-07	up	LOC_Os09g20880	226.249	493.849	-1.12616	0	down
chr9_11675871_11394316_+281555-LOC_Os09g19160	0	262.768	-20	0	down	osa-miR1858b	27.4914	2.93345	3.22831	4.28978e-07	up	LOC_Os02g34710	32.53	69.3338	-1.09179	2.31076e-05	down
chr9_11675871_11394316_+281555-LOC_Os09g19160	0	262.768	-20	0	down	osa-miR1858b	27.4914	2.93345	3.22831	4.28978e-07	up	LOC_Os12g07640	23.3888	82.5975	-1.82028	6.78178e-07	down
chr9_11675871_11394316_+281555-LOC_Os09g19160	0	262.768	-20	0	down	osa-miR1858b	27.4914	2.93345	3.22831	4.28978e-07	up	LOC_Os06g03640	462.907	1880.32	-2.02218	0	down
chr9_11675871_11394316_+281555-LOC_Os09g19160	0	262.768	-20	0	down	osa-miR1858b	27.4914	2.93345	3.22831	4.28978e-07	up	LOC_Os07g44910	191.948	474.449	-1.30554	0	down
chr9_11675871_11394316_+281555-LOC_Os09g19160	0	262.768	-20	0	down	osa-miR1858b	27.4914	2.93345	3.22831	4.28978e-07	up	LOC_Os03g53520	761.664	1642.66	-1.10881	0	down
chr9_11675871_11394316_+281555-LOC_Os09g19160	0	262.768	-20	0	down	osa-miR1858b	27.4914	2.93345	3.22831	4.28978e-07	up	LOC_Os03g53520	761.664	1642.66	-1.10881	0	down
chr9_11675871_11394316_+281555-LOC_Os09g19160	0	262.768	-20	0	down	osa-miR1858b	27.4914	2.93345	3.22831	4.28978e-07	up	LOC_Os02g53530	481.459	969.305	-1.00954	0	down
chr9_11675871_11394316_+281555-LOC_Os09g19160	0	262.768	-20	0	down	osa-miR1858b	27.4914	2.93345	3.22831	4.28978e-07	up	LOC_Os06g06290	1251	2573.8	-1.04081	0	down
chr9_11675871_11394316_+281555-LOC_Os09g19160	0	262.768	-20	0	down	osa-miR1858b	27.4914	2.93345	3.22831	4.28978e-07	up	LOC_Os06g10750	380.676	839.915	-1.14168	0	down
chr9_11675871_11394316_+281555-LOC_Os09g19160	0	262.768	-20	0	down	osa-miR1858b	27.4914	2.93345	3.22831	4.28978e-07	up	LOC_Os06g45100	257.564	559.736	-1.11982	0	down
chr9_11675871_11394316_+281555-LOC_Os09g19160	0	262.768	-20	0	down	osa-miR1858b	27.4914	2.93345	3.22831	4.28978e-07	up	LOC_Os02g30190	495.486	1014.36	-1.03365	0	down
chr9_11675871_11394316_+281555-LOC_Os09g19160	0	262.768	-20	0	down	osa-miR1858b	27.4914	2.93345	3.22831	4.28978e-07	up	LOC_Os06g20040	245.037	736.655	-1.58799	0	down
chr9_11675871_11394316_+281555-LOC_Os09g19160	0	262.768	-20	0	down	osa-miR1858b	27.4914	2.93345	3.22831	4.28978e-07	up	LOC_Os01g67360	161.883	335.499	-1.05136	1.11022e-15	down
chr9_11675871_11394316_+281555-LOC_Os09g19160	0	262.768	-20	0	down	osa-miR1858b	27.4914	2.93345	3.22831	4.28978e-07	up	LOC_Os09g20880	226.249	493.849	-1.12616	0	down
chr9_11675871_11394316_+281555-LOC_Os09g19160	0	262.768	-20	0	down	osa-miR1858b	27.4914	2.93345	3.22831	4.28978e-07	up	LOC_Os02g34710	32.53	69.3338	-1.09179	2.31076e-05	down
chr9_11675871_11394316_+281555-LOC_Os09g19160	0	262.768	-20	0	down	osa-miR1858b	27.4914	2.93345	3.22831	4.28978e-07	up	LOC_Os12g07640	23.3888	82.5975	-1.82028	6.78178e-07	down
chr9_11675871_11394316_+281555-LOC_Os09g19160	0	262.768	-20	0	down	osa-miR1858b	27.4914	2.93345	3.22831	4.28978e-07	up	LOC_Os06g03640	462.907	1880.32	-2.02218	0	down
chr9_11675871_11394316_+281555-LOC_Os09g19160	0	262.768	-20	0	down	osa-miR1858b	27.4914	2.93345	3.22831	4.28978e-07	up	LOC_Os07g44910	191.948	474.449	-1.30554	0	down
chr9_11675871_11394316_+281555-LOC_Os09g19160	0	262.768	-20	0	down	osa-miR1858b	27.4914	2.93345	3.22831	4.28978e-07	up	LOC_Os03g53520	761.664	1642.66	-1.10881	0	down
chr9_11675871_11394316_+281555-LOC_Os09g19160	0	262.768	-20	0	down	osa-miR1858b	27.4914	2.93345	3.22831	4.28978e-07	up	LOC_Os03g53520	761.664	1642.66	-1.10881	0	down
chr9_11675871_11394316_+281555-LOC_Os09g19160	0	262.768	-20	0	down	osa-miR1858b	27.4914	2.93345	3.22831	4.28978e-07	up	LOC_Os02g53530	481.459	969.305	-1.00954	0	down
chr9_11675871_11394316_+281555-LOC_Os09g19160	0	262.768	-20	0	down	osa-miR1858b	27.4914	2.93345	3.22831	4.28978e-07	up	LOC_Os06g06290	1251	2573.8	-1.04081	0	down
chr9_11675871_11394316_+281555-LOC_Os09g19160	0	262.768	-20	0	down	osa-miR1858b	27.4914	2.93345	3.22831	4.28978e-07	up	LOC_Os06g10750	380.676	839.915	-1.14168	0	down
chr9_11675871_11394316_+281555-LOC_Os09g19160	0	262.768	-20	0	down	osa-miR1858b	27.4914	2.93345	3.22831	4.28978e-07	up	LOC_Os06g45100	257.564	559.736	-1.11982	0	down
chr9_11675871_11394316_+281555-LOC_Os09g19160	0	262.768	-20	0	down	osa-miR1858b	27.4914	2.93345	3.22831	4.28978e-07	up	LOC_Os02g30190	495.486	1014.36	-1.03365	0	down
chr9_11675871_11394316_+281555-LOC_Os09g19160	0	262.768	-20	0	down	osa-miR1858b	27.4914	2.93345	3.22831	4.28978e-07	up	LOC_Os06g20040	245.037	736.655	-1.58799	0	down
chr9_11675871_11394316_+281555-LOC_Os09g19160	0	262.768	-20	0	down	osa-miR1858b	27.4914	2.93345	3.22831	4.28978e-07	up	LOC_Os01g67360	161.883	335.499	-1.05136	1.11022e-15	down
chr9_11675871_11394316_+281555-LOC_Os09g19160	0	262.768	-20	0	down	osa-miR1858b	27.4914	2.93345	3.22831	4.28978e-07	up	LOC_Os09g20880	226.249	493.849	-1.12616	0	down
chr9_11675871_11394316_+281555-LOC_Os09g19160	0	262.768	-20	0	down	osa-miR1858b	27.4914	2.93345	3.22831	4.28978e-07	up	LOC_Os02g34710	32.53	69.3338	-1.09179	2.31076e-05	down
chr9_11675871_11394316_+281555-LOC_Os09g19160	0	262.768	-20	0	down	osa-miR1858b	27.4914	2.93345	3.22831	4.28978e-07	up	LOC_Os12g07640	23.3888	82.5975	-1.82028	6.78178e-07	down
chr9_11675871_11394316_+281555-LOC_Os09g19160	0	262.768	-20	0	down	osa-miR1858b	27.4914	2.93345	3.22831	4.28978e-07	up	LOC_Os06g03640	462.907	1880.32	-2.02218	0	down
chr9_11675871_11394316_+281555-LOC_Os09g19160	0	262.768	-20	0	down	osa-miR1858b	27.4914	2.93345	3.22831	4.28978e-07	up	LOC_Os07g44910	191.948	474.449	-1.30554	0	down
chr9_11675871_11394316_+281555-LOC_Os09g19160	0	262.768	-20	0	down	osa-miR1858b	27.4914	2.93345	3.22831	4.28978e-07	up	LOC_Os03g53520	761.664	1642.66	-1.10881	0	down
chr9_11675871_11394316_+281555-LOC_Os09g19160	0	262.768	-20	0	down	osa-miR1858b	27.4914	2.93345	3.22831	4.28978e-07	up	LOC_Os03g53520	761.664	1642.66	-1.10881	0	down
chr9_11675871_11394316_+281555-LOC_Os09g19160	0	262.768	-20	0	down	osa-miR1858b	27.4914	2.93345	3.22831	4.28978e-07	up	LOC_Os02g53530	481.459	969.305	-1.00954	0	down
chr9_11675871_11394316_+281555-LOC_Os09g19160	0	262.768	-20	0	down	osa-miR1858b	27.4914	2.93345	3.22831	4.28978e-07	up	LOC_Os06g06290	1251	2573.8	-1.04081	0	down
chr9_11675871_11394316_+281555-LOC_Os09g19160	0	262.768	-20	0	down	osa-miR1858b	27.4914	2.93345	3.22831	4.28978e-07	up	LOC_Os06g10750	380.676	839.915	-1.14168	0	down
chr9_11675871_11394316_+281555-LOC_Os09g19160	0	262.768	-20	0	down	osa-miR1858b	27.4914	2.93345	3.22831	4.28978e-07	up	LOC_Os06g45100	257.564	559.736	-1.11982	0	down
chr9_11675871_11394316_+281555-LOC_Os09g19160	0	262.768	-20	0	down	osa-miR1858b	27.4914	2.93345	3.22831	4.28978e-07	up	LOC_Os02g30190	495.486	1014.36	-1.03365	0	down
chr9_11675871_11394316_+281555-LOC_Os09g19160	0	262.768	-20	0	down	osa-miR1858b	27.4914	2.93345	3.22831	4.28978e-07	up	LOC_Os06g20040	245.037	736.655	-1.58799	0	down
chr9_11675871_11394316_+281555-LOC_Os09g19160	0	262.768	-20	0	down	osa-miR1858b	27.4914	2.93345	3.22831	4.28978e-07	up	LOC_Os01g67360	161.883	335.499	-1.05136	1.11022e-15	down
chr9_11675871_11394316_+281555-LOC_Os09g19160	0	262.768	-20	0	down	osa-miR1858b	27.4914	2.93345	3.22831	4.28978e-07	up	LOC_Os09g20880	226.249	493.849	-1.12616	0	down
chr9_11675871_11394316_+281555-LOC_Os09g19160	0	262.768	-20	0	down	osa-miR1858b	27.4914	2.93345	3.22831	4.28978e-07	up	LOC_Os02g34710	32.53	69.3338	-1.09179	2.31076e-05	down
chr9_11675871_11394316_+281555-LOC_Os09g19160	0	262.768	-20	0	down	osa-miR1858b	27.4914	2.93345	3.22831	4.28978e-07	up	LOC_Os12g07640	23.3888	82.5975	-1.82028	6.78178e-07	down
chr9_11675871_11394316_+281555-LOC_Os09g19160	0	262.768	-20	0	down	osa-miR1858b	27.4914	2.93345	3.22831	4.28978e-07	up	LOC_Os06g03640	462.907	1880.32	-2.02218	0	down
chr9_11675871_11394316_+281555-LOC_Os09g19160	0	262.768	-20	0	down	osa-miR1858b	27.4914	2.93345	3.22831	4.28978e-07	up	LOC_Os07g44910	191.948	474.449	-1.30554	0	down
chr9_11675871_11394316_+281555-LOC_Os09g19160	0	262.768	-20	0	down	osa-miR1858b	27.4914	2.93345	3.22831	4.28978e-07	up	LOC_Os03g53520	761.664	1642.66	-1.10881	0	down
chr9_11675871_11394316_+281555-LOC_Os09g19160	0	262.768	-20	0	down	osa-miR1858b	27.4914	2.93345	3.22831	4.28978e-07	up	LOC_Os03g53520	761.664	1642.66	-1.10881	0	down
chr9_11675871_11394316_+281555-LOC_Os09g19160	0	262.768	-20	0	down	osa-miR1858b	27.4914	2.93345	3.22831	4.28978e-07	up	LOC_Os02g53530	481.459	969.305	-1.00954	0	down
chr9_11675871_11394316_+281555-LOC_Os09g19160	0	262.768	-20	0	down	osa-miR1858b	27.4914	2.93345	3.22831	4.28978e-07	up	LOC_Os06g06290	1251	2573.8	-1.04081	0	down
chr9_11675871_11394316_+281555-LOC_Os09g19160	0	262.768	-20	0	down	osa-miR1858b	27.4914	2.93345	3.22831	4.28978e-07	up	LOC_Os06g10750	380.676	839.915	-1.14168	0	down
chr9_11675871_11394316_+281555-LOC_Os09g19160	0	262.768	-20	0	down	osa-miR1858b	27.4914	2.93345	3.22831	4.28978e-07	up	LOC_Os06g45100	257.564	559.736	-1.11982	0	down
chr9_11675871_11394316_+281555-LOC_Os09g19160	0	262.768	-20	0	down	osa-miR1858b	27.4914	2.93345	3.22831	4.28978e-07	up	LOC_Os02g30190	495.486	1014.36	-1.03365	0	down
chr9_11675871_11394316_+281555-LOC_Os09g19160	0	262.768	-20	0	down	osa-miR1858b	27.4914	2.93345	3.22831	4.28978e-07	up	LOC_Os06g20040	245.037	736.655	-1.58799	0	down
chr9_11675871_11394316_+281555-LOC_Os09g19160	0	262.768	-20	0	down	osa-miR1858b	27.4914	2.93345	3.22831	4.28978e-07	up	LOC_Os01g67360	161.883	335.499	-1.05136	1.11022e-15	down
chr9_11675871_11394316_+281555-LOC_Os09g19160	0	262.768	-20	0	down	osa-miR1858b	27.4914	2.93345	3.22831	4.28978e-07	up	LOC_Os09g20880	226.249	493.849	-1.12616	0	down
chr9_11675871_11394316_+281555-LOC_Os09g19160	0	262.768	-20	0	down	osa-miR1858b	27.4914	2.93345	3.22831	4.28978e-07	up	LOC_Os02g34710	32.53	69.3338	-1.09179	2.31076e-05	down
chr9_11675871_11394316_+281555-LOC_Os09g19160	0	262.768	-20	0	down	osa-miR1858b	27.4914	2.93345	3.22831	4.28978e-07	up	LOC_Os12g07640	23.3888	82.5975	-1.82028	6.78178e-07	down
chr9_11675871_11394316_+281555-LOC_Os09g19160	0	262.768	-20	0	down	osa-miR1858b	27.4914	2.93345	3.22831	4.28978e-07	up	LOC_Os06g03640	462.907	1880.32	-2.02218	0	down
chr9_11675871_11394316_+281555-LOC_Os09g19160	0	262.768	-20	0	down	osa-miR1858b	27.4914	2.93345	3.22831	4.28978e-07	up	LOC_Os07g44910	191.948	474.449	-1.30554	0	down
chr9_11675871_11394316_+281555-LOC_Os09g19160	0	262.768	-20	0	down	osa-miR1858b	27.4914	2.93345	3.22831	4.28978e-07	up	LOC_Os03g53520	761.664	1642.66	-1.10881	0	down
chr9_11675871_11394316_+281555-LOC_Os09g19160	0	262.768	-20	0	down	osa-miR1858b	27.4914	2.93345	3.22831	4.28978e-07	up	LOC_Os03g53520	761.664	1642.66	-1.10881	0	down
chr9_11675871_11394316_+281555-LOC_Os09g19160	0	262.768	-20	0	down	osa-miR1858b	27.4914	2.93345	3.22831	4.28978e-07	up	LOC_Os02g53530	481.459	969.305	-1.00954	0	down
chr9_11675871_11394316_+281555-LOC_Os09g19160	0	262.768	-20	0	down	osa-miR1858b	27.4914	2.93345	3.22831	4.28978e-07	up	LOC_Os06g06290	1251	2573.8	-1.04081	0	down
chr9_11675871_11394316_+281555-LOC_Os09g19160	0	262.768	-20	0	down	osa-miR1858b	27.4914	2.93345	3.22831	4.28978e-07	up	LOC_Os06g10750	380.676	839.915	-1.14168	0	down
chr9_11675871_11394316_+281555-LOC_Os09g19160	0	262.768	-20	0	down	osa-miR1858b	27.4914	2.93345	3.22831	4.28978e-07	up	LOC_Os06g45100	257.564	559.736	-1.11982	0	down
chr9_11675871_11394316_+281555-LOC_Os09g19160	0	262.768	-20	0	down	osa-miR1858b	27.4914	2.93345	3.22831	4.28978e-07	up	LOC_Os02g30190	495.486	1014.36	-1.03365	0	down
chr9_11675871_11394316_+281555-LOC_Os09g19160	0	262.768	-20	0	down	osa-miR1858b	27.4914	2.93345	3.22831	4.28978e-07	up	LOC_Os06g20040	245.037	736.655	-1.58799	0	down
chr9_11675871_11394316_+281555-LOC_Os09g19160	0	262.768	-20	0	down	osa-miR1858b	27.4914	2.93345	3.22831	4.28978e-07	up	LOC_Os01g67360	161.883	335.499	-1.05136	1.11022e-15	down
chr4_34163649_34157938_-5711-LOC_Os04g57410	0	234.295	-20	0	down	osa-miR1858b	27.4914	2.93345	3.22831	4.28978e-07	up	LOC_Os09g20880	226.249	493.849	-1.12616	0	down
chr4_34163649_34157938_-5711-LOC_Os04g57410	0	234.295	-20	0	down	osa-miR1858b	27.4914	2.93345	3.22831	4.28978e-07	up	LOC_Os02g34710	32.53	69.3338	-1.09179	2.31076e-05	down
chr4_34163649_34157938_-5711-LOC_Os04g57410	0	234.295	-20	0	down	osa-miR1858b	27.4914	2.93345	3.22831	4.28978e-07	up	LOC_Os12g07640	23.3888	82.5975	-1.82028	6.78178e-07	down
chr4_34163649_34157938_-5711-LOC_Os04g57410	0	234.295	-20	0	down	osa-miR1858b	27.4914	2.93345	3.22831	4.28978e-07	up	LOC_Os06g03640	462.907	1880.32	-2.02218	0	down
chr4_34163649_34157938_-5711-LOC_Os04g57410	0	234.295	-20	0	down	osa-miR1858b	27.4914	2.93345	3.22831	4.28978e-07	up	LOC_Os07g44910	191.948	474.449	-1.30554	0	down
chr4_34163649_34157938_-5711-LOC_Os04g57410	0	234.295	-20	0	down	osa-miR1858b	27.4914	2.93345	3.22831	4.28978e-07	up	LOC_Os03g53520	761.664	1642.66	-1.10881	0	down
chr4_34163649_34157938_-5711-LOC_Os04g57410	0	234.295	-20	0	down	osa-miR1858b	27.4914	2.93345	3.22831	4.28978e-07	up	LOC_Os03g53520	761.664	1642.66	-1.10881	0	down
chr4_34163649_34157938_-5711-LOC_Os04g57410	0	234.295	-20	0	down	osa-miR1858b	27.4914	2.93345	3.22831	4.28978e-07	up	LOC_Os02g53530	481.459	969.305	-1.00954	0	down
chr4_34163649_34157938_-5711-LOC_Os04g57410	0	234.295	-20	0	down	osa-miR1858b	27.4914	2.93345	3.22831	4.28978e-07	up	LOC_Os06g06290	1251	2573.8	-1.04081	0	down
chr4_34163649_34157938_-5711-LOC_Os04g57410	0	234.295	-20	0	down	osa-miR1858b	27.4914	2.93345	3.22831	4.28978e-07	up	LOC_Os06g10750	380.676	839.915	-1.14168	0	down
chr4_34163649_34157938_-5711-LOC_Os04g57410	0	234.295	-20	0	down	osa-miR1858b	27.4914	2.93345	3.22831	4.28978e-07	up	LOC_Os06g45100	257.564	559.736	-1.11982	0	down
chr4_34163649_34157938_-5711-LOC_Os04g57410	0	234.295	-20	0	down	osa-miR1858b	27.4914	2.93345	3.22831	4.28978e-07	up	LOC_Os02g30190	495.486	1014.36	-1.03365	0	down
chr4_34163649_34157938_-5711-LOC_Os04g57410	0	234.295	-20	0	down	osa-miR1858b	27.4914	2.93345	3.22831	4.28978e-07	up	LOC_Os06g20040	245.037	736.655	-1.58799	0	down
chr4_34163649_34157938_-5711-LOC_Os04g57410	0	234.295	-20	0	down	osa-miR1858b	27.4914	2.93345	3.22831	4.28978e-07	up	LOC_Os01g67360	161.883	335.499	-1.05136	1.11022e-15	down
chr9_11675871_11394316_+281555-LOC_Os09g19160	0	262.768	-20	0	down	osa-miR1858a	24.3082	3.1067	2.96799	6.93631e-07	up	LOC_Os09g20880	226.249	493.849	-1.12616	0	down
chr9_11675871_11394316_+281555-LOC_Os09g19160	0	262.768	-20	0	down	osa-miR1858a	24.3082	3.1067	2.96799	6.93631e-07	up	LOC_Os02g34710	32.53	69.3338	-1.09179	2.31076e-05	down
chr9_11675871_11394316_+281555-LOC_Os09g19160	0	262.768	-20	0	down	osa-miR1858a	24.3082	3.1067	2.96799	6.93631e-07	up	LOC_Os12g07640	23.3888	82.5975	-1.82028	6.78178e-07	down
chr9_11675871_11394316_+281555-LOC_Os09g19160	0	262.768	-20	0	down	osa-miR1858a	24.3082	3.1067	2.96799	6.93631e-07	up	LOC_Os06g03640	462.907	1880.32	-2.02218	0	down
chr9_11675871_11394316_+281555-LOC_Os09g19160	0	262.768	-20	0	down	osa-miR1858a	24.3082	3.1067	2.96799	6.93631e-07	up	LOC_Os07g44910	191.948	474.449	-1.30554	0	down
chr9_11675871_11394316_+281555-LOC_Os09g19160	0	262.768	-20	0	down	osa-miR1858a	24.3082	3.1067	2.96799	6.93631e-07	up	LOC_Os03g53520	761.664	1642.66	-1.10881	0	down
chr9_11675871_11394316_+281555-LOC_Os09g19160	0	262.768	-20	0	down	osa-miR1858a	24.3082	3.1067	2.96799	6.93631e-07	up	LOC_Os03g53520	761.664	1642.66	-1.10881	0	down
chr9_11675871_11394316_+281555-LOC_Os09g19160	0	262.768	-20	0	down	osa-miR1858a	24.3082	3.1067	2.96799	6.93631e-07	up	LOC_Os02g53530	481.459	969.305	-1.00954	0	down
chr9_11675871_11394316_+281555-LOC_Os09g19160	0	262.768	-20	0	down	osa-miR1858a	24.3082	3.1067	2.96799	6.93631e-07	up	LOC_Os06g06290	1251	2573.8	-1.04081	0	down
chr9_11675871_11394316_+281555-LOC_Os09g19160	0	262.768	-20	0	down	osa-miR1858a	24.3082	3.1067	2.96799	6.93631e-07	up	LOC_Os06g10750	380.676	839.915	-1.14168	0	down
chr9_11675871_11394316_+281555-LOC_Os09g19160	0	262.768	-20	0	down	osa-miR1858a	24.3082	3.1067	2.96799	6.93631e-07	up	LOC_Os06g45100	257.564	559.736	-1.11982	0	down
chr9_11675871_11394316_+281555-LOC_Os09g19160	0	262.768	-20	0	down	osa-miR1858a	24.3082	3.1067	2.96799	6.93631e-07	up	LOC_Os02g30190	495.486	1014.36	-1.03365	0	down
chr9_11675871_11394316_+281555-LOC_Os09g19160	0	262.768	-20	0	down	osa-miR1858a	24.3082	3.1067	2.96799	6.93631e-07	up	LOC_Os06g20040	245.037	736.655	-1.58799	0	down
chr9_11675871_11394316_+281555-LOC_Os09g19160	0	262.768	-20	0	down	osa-miR1858a	24.3082	3.1067	2.96799	6.93631e-07	up	LOC_Os01g67360	161.883	335.499	-1.05136	1.11022e-15	down
chr9_11675871_11394316_+281555-LOC_Os09g19160	0	262.768	-20	0	down	osa-miR1858a	24.3082	3.1067	2.96799	6.93631e-07	up	LOC_Os09g20880	226.249	493.849	-1.12616	0	down
chr9_11675871_11394316_+281555-LOC_Os09g19160	0	262.768	-20	0	down	osa-miR1858a	24.3082	3.1067	2.96799	6.93631e-07	up	LOC_Os02g34710	32.53	69.3338	-1.09179	2.31076e-05	down
chr9_11675871_11394316_+281555-LOC_Os09g19160	0	262.768	-20	0	down	osa-miR1858a	24.3082	3.1067	2.96799	6.93631e-07	up	LOC_Os12g07640	23.3888	82.5975	-1.82028	6.78178e-07	down
chr9_11675871_11394316_+281555-LOC_Os09g19160	0	262.768	-20	0	down	osa-miR1858a	24.3082	3.1067	2.96799	6.93631e-07	up	LOC_Os06g03640	462.907	1880.32	-2.02218	0	down
chr9_11675871_11394316_+281555-LOC_Os09g19160	0	262.768	-20	0	down	osa-miR1858a	24.3082	3.1067	2.96799	6.93631e-07	up	LOC_Os07g44910	191.948	474.449	-1.30554	0	down
chr9_11675871_11394316_+281555-LOC_Os09g19160	0	262.768	-20	0	down	osa-miR1858a	24.3082	3.1067	2.96799	6.93631e-07	up	LOC_Os03g53520	761.664	1642.66	-1.10881	0	down
chr9_11675871_11394316_+281555-LOC_Os09g19160	0	262.768	-20	0	down	osa-miR1858a	24.3082	3.1067	2.96799	6.93631e-07	up	LOC_Os03g53520	761.664	1642.66	-1.10881	0	down
chr9_11675871_11394316_+281555-LOC_Os09g19160	0	262.768	-20	0	down	osa-miR1858a	24.3082	3.1067	2.96799	6.93631e-07	up	LOC_Os02g53530	481.459	969.305	-1.00954	0	down
chr9_11675871_11394316_+281555-LOC_Os09g19160	0	262.768	-20	0	down	osa-miR1858a	24.3082	3.1067	2.96799	6.93631e-07	up	LOC_Os06g06290	1251	2573.8	-1.04081	0	down
chr9_11675871_11394316_+281555-LOC_Os09g19160	0	262.768	-20	0	down	osa-miR1858a	24.3082	3.1067	2.96799	6.93631e-07	up	LOC_Os06g10750	380.676	839.915	-1.14168	0	down
chr9_11675871_11394316_+281555-LOC_Os09g19160	0	262.768	-20	0	down	osa-miR1858a	24.3082	3.1067	2.96799	6.93631e-07	up	LOC_Os06g45100	257.564	559.736	-1.11982	0	down
chr9_11675871_11394316_+281555-LOC_Os09g19160	0	262.768	-20	0	down	osa-miR1858a	24.3082	3.1067	2.96799	6.93631e-07	up	LOC_Os02g30190	495.486	1014.36	-1.03365	0	down
chr9_11675871_11394316_+281555-LOC_Os09g19160	0	262.768	-20	0	down	osa-miR1858a	24.3082	3.1067	2.96799	6.93631e-07	up	LOC_Os06g20040	245.037	736.655	-1.58799	0	down
chr9_11675871_11394316_+281555-LOC_Os09g19160	0	262.768	-20	0	down	osa-miR1858a	24.3082	3.1067	2.96799	6.93631e-07	up	LOC_Os01g67360	161.883	335.499	-1.05136	1.11022e-15	down
chr9_11675871_11394316_+281555-LOC_Os09g19160	0	262.768	-20	0	down	osa-miR1858a	24.3082	3.1067	2.96799	6.93631e-07	up	LOC_Os09g20880	226.249	493.849	-1.12616	0	down
chr9_11675871_11394316_+281555-LOC_Os09g19160	0	262.768	-20	0	down	osa-miR1858a	24.3082	3.1067	2.96799	6.93631e-07	up	LOC_Os02g34710	32.53	69.3338	-1.09179	2.31076e-05	down
chr9_11675871_11394316_+281555-LOC_Os09g19160	0	262.768	-20	0	down	osa-miR1858a	24.3082	3.1067	2.96799	6.93631e-07	up	LOC_Os12g07640	23.3888	82.5975	-1.82028	6.78178e-07	down
chr9_11675871_11394316_+281555-LOC_Os09g19160	0	262.768	-20	0	down	osa-miR1858a	24.3082	3.1067	2.96799	6.93631e-07	up	LOC_Os06g03640	462.907	1880.32	-2.02218	0	down
chr9_11675871_11394316_+281555-LOC_Os09g19160	0	262.768	-20	0	down	osa-miR1858a	24.3082	3.1067	2.96799	6.93631e-07	up	LOC_Os07g44910	191.948	474.449	-1.30554	0	down
chr9_11675871_11394316_+281555-LOC_Os09g19160	0	262.768	-20	0	down	osa-miR1858a	24.3082	3.1067	2.96799	6.93631e-07	up	LOC_Os03g53520	761.664	1642.66	-1.10881	0	down
chr9_11675871_11394316_+281555-LOC_Os09g19160	0	262.768	-20	0	down	osa-miR1858a	24.3082	3.1067	2.96799	6.93631e-07	up	LOC_Os03g53520	761.664	1642.66	-1.10881	0	down
chr9_11675871_11394316_+281555-LOC_Os09g19160	0	262.768	-20	0	down	osa-miR1858a	24.3082	3.1067	2.96799	6.93631e-07	up	LOC_Os02g53530	481.459	969.305	-1.00954	0	down
chr9_11675871_11394316_+281555-LOC_Os09g19160	0	262.768	-20	0	down	osa-miR1858a	24.3082	3.1067	2.96799	6.93631e-07	up	LOC_Os06g06290	1251	2573.8	-1.04081	0	down
chr9_11675871_11394316_+281555-LOC_Os09g19160	0	262.768	-20	0	down	osa-miR1858a	24.3082	3.1067	2.96799	6.93631e-07	up	LOC_Os06g10750	380.676	839.915	-1.14168	0	down
chr9_11675871_11394316_+281555-LOC_Os09g19160	0	262.768	-20	0	down	osa-miR1858a	24.3082	3.1067	2.96799	6.93631e-07	up	LOC_Os06g45100	257.564	559.736	-1.11982	0	down
chr9_11675871_11394316_+281555-LOC_Os09g19160	0	262.768	-20	0	down	osa-miR1858a	24.3082	3.1067	2.96799	6.93631e-07	up	LOC_Os02g30190	495.486	1014.36	-1.03365	0	down
chr9_11675871_11394316_+281555-LOC_Os09g19160	0	262.768	-20	0	down	osa-miR1858a	24.3082	3.1067	2.96799	6.93631e-07	up	LOC_Os06g20040	245.037	736.655	-1.58799	0	down
chr9_11675871_11394316_+281555-LOC_Os09g19160	0	262.768	-20	0	down	osa-miR1858a	24.3082	3.1067	2.96799	6.93631e-07	up	LOC_Os01g67360	161.883	335.499	-1.05136	1.11022e-15	down
chr9_11675871_11394316_+281555-LOC_Os09g19160	0	262.768	-20	0	down	osa-miR1858a	24.3082	3.1067	2.96799	6.93631e-07	up	LOC_Os09g20880	226.249	493.849	-1.12616	0	down
chr9_11675871_11394316_+281555-LOC_Os09g19160	0	262.768	-20	0	down	osa-miR1858a	24.3082	3.1067	2.96799	6.93631e-07	up	LOC_Os02g34710	32.53	69.3338	-1.09179	2.31076e-05	down
chr9_11675871_11394316_+281555-LOC_Os09g19160	0	262.768	-20	0	down	osa-miR1858a	24.3082	3.1067	2.96799	6.93631e-07	up	LOC_Os12g07640	23.3888	82.5975	-1.82028	6.78178e-07	down
chr9_11675871_11394316_+281555-LOC_Os09g19160	0	262.768	-20	0	down	osa-miR1858a	24.3082	3.1067	2.96799	6.93631e-07	up	LOC_Os06g03640	462.907	1880.32	-2.02218	0	down
chr9_11675871_11394316_+281555-LOC_Os09g19160	0	262.768	-20	0	down	osa-miR1858a	24.3082	3.1067	2.96799	6.93631e-07	up	LOC_Os07g44910	191.948	474.449	-1.30554	0	down
chr9_11675871_11394316_+281555-LOC_Os09g19160	0	262.768	-20	0	down	osa-miR1858a	24.3082	3.1067	2.96799	6.93631e-07	up	LOC_Os03g53520	761.664	1642.66	-1.10881	0	down
chr9_11675871_11394316_+281555-LOC_Os09g19160	0	262.768	-20	0	down	osa-miR1858a	24.3082	3.1067	2.96799	6.93631e-07	up	LOC_Os03g53520	761.664	1642.66	-1.10881	0	down
chr9_11675871_11394316_+281555-LOC_Os09g19160	0	262.768	-20	0	down	osa-miR1858a	24.3082	3.1067	2.96799	6.93631e-07	up	LOC_Os02g53530	481.459	969.305	-1.00954	0	down
chr9_11675871_11394316_+281555-LOC_Os09g19160	0	262.768	-20	0	down	osa-miR1858a	24.3082	3.1067	2.96799	6.93631e-07	up	LOC_Os06g06290	1251	2573.8	-1.04081	0	down
chr9_11675871_11394316_+281555-LOC_Os09g19160	0	262.768	-20	0	down	osa-miR1858a	24.3082	3.1067	2.96799	6.93631e-07	up	LOC_Os06g10750	380.676	839.915	-1.14168	0	down
chr9_11675871_11394316_+281555-LOC_Os09g19160	0	262.768	-20	0	down	osa-miR1858a	24.3082	3.1067	2.96799	6.93631e-07	up	LOC_Os06g45100	257.564	559.736	-1.11982	0	down
chr9_11675871_11394316_+281555-LOC_Os09g19160	0	262.768	-20	0	down	osa-miR1858a	24.3082	3.1067	2.96799	6.93631e-07	up	LOC_Os02g30190	495.486	1014.36	-1.03365	0	down
chr9_11675871_11394316_+281555-LOC_Os09g19160	0	262.768	-20	0	down	osa-miR1858a	24.3082	3.1067	2.96799	6.93631e-07	up	LOC_Os06g20040	245.037	736.655	-1.58799	0	down
chr9_11675871_11394316_+281555-LOC_Os09g19160	0	262.768	-20	0	down	osa-miR1858a	24.3082	3.1067	2.96799	6.93631e-07	up	LOC_Os01g67360	161.883	335.499	-1.05136	1.11022e-15	down
chr9_11675871_11394316_+281555-LOC_Os09g19160	0	262.768	-20	0	down	osa-miR1858a	24.3082	3.1067	2.96799	6.93631e-07	up	LOC_Os09g20880	226.249	493.849	-1.12616	0	down
chr9_11675871_11394316_+281555-LOC_Os09g19160	0	262.768	-20	0	down	osa-miR1858a	24.3082	3.1067	2.96799	6.93631e-07	up	LOC_Os02g34710	32.53	69.3338	-1.09179	2.31076e-05	down
chr9_11675871_11394316_+281555-LOC_Os09g19160	0	262.768	-20	0	down	osa-miR1858a	24.3082	3.1067	2.96799	6.93631e-07	up	LOC_Os12g07640	23.3888	82.5975	-1.82028	6.78178e-07	down
chr9_11675871_11394316_+281555-LOC_Os09g19160	0	262.768	-20	0	down	osa-miR1858a	24.3082	3.1067	2.96799	6.93631e-07	up	LOC_Os06g03640	462.907	1880.32	-2.02218	0	down
chr9_11675871_11394316_+281555-LOC_Os09g19160	0	262.768	-20	0	down	osa-miR1858a	24.3082	3.1067	2.96799	6.93631e-07	up	LOC_Os07g44910	191.948	474.449	-1.30554	0	down
chr9_11675871_11394316_+281555-LOC_Os09g19160	0	262.768	-20	0	down	osa-miR1858a	24.3082	3.1067	2.96799	6.93631e-07	up	LOC_Os03g53520	761.664	1642.66	-1.10881	0	down
chr9_11675871_11394316_+281555-LOC_Os09g19160	0	262.768	-20	0	down	osa-miR1858a	24.3082	3.1067	2.96799	6.93631e-07	up	LOC_Os03g53520	761.664	1642.66	-1.10881	0	down
chr9_11675871_11394316_+281555-LOC_Os09g19160	0	262.768	-20	0	down	osa-miR1858a	24.3082	3.1067	2.96799	6.93631e-07	up	LOC_Os02g53530	481.459	969.305	-1.00954	0	down
chr9_11675871_11394316_+281555-LOC_Os09g19160	0	262.768	-20	0	down	osa-miR1858a	24.3082	3.1067	2.96799	6.93631e-07	up	LOC_Os06g06290	1251	2573.8	-1.04081	0	down
chr9_11675871_11394316_+281555-LOC_Os09g19160	0	262.768	-20	0	down	osa-miR1858a	24.3082	3.1067	2.96799	6.93631e-07	up	LOC_Os06g10750	380.676	839.915	-1.14168	0	down
chr9_11675871_11394316_+281555-LOC_Os09g19160	0	262.768	-20	0	down	osa-miR1858a	24.3082	3.1067	2.96799	6.93631e-07	up	LOC_Os06g45100	257.564	559.736	-1.11982	0	down
chr9_11675871_11394316_+281555-LOC_Os09g19160	0	262.768	-20	0	down	osa-miR1858a	24.3082	3.1067	2.96799	6.93631e-07	up	LOC_Os02g30190	495.486	1014.36	-1.03365	0	down
chr9_11675871_11394316_+281555-LOC_Os09g19160	0	262.768	-20	0	down	osa-miR1858a	24.3082	3.1067	2.96799	6.93631e-07	up	LOC_Os06g20040	245.037	736.655	-1.58799	0	down
chr9_11675871_11394316_+281555-LOC_Os09g19160	0	262.768	-20	0	down	osa-miR1858a	24.3082	3.1067	2.96799	6.93631e-07	up	LOC_Os01g67360	161.883	335.499	-1.05136	1.11022e-15	down
chr9_11675871_11394316_+281555-LOC_Os09g19160	0	262.768	-20	0	down	osa-miR1858a	24.3082	3.1067	2.96799	6.93631e-07	up	LOC_Os09g20880	226.249	493.849	-1.12616	0	down
chr9_11675871_11394316_+281555-LOC_Os09g19160	0	262.768	-20	0	down	osa-miR1858a	24.3082	3.1067	2.96799	6.93631e-07	up	LOC_Os02g34710	32.53	69.3338	-1.09179	2.31076e-05	down
chr9_11675871_11394316_+281555-LOC_Os09g19160	0	262.768	-20	0	down	osa-miR1858a	24.3082	3.1067	2.96799	6.93631e-07	up	LOC_Os12g07640	23.3888	82.5975	-1.82028	6.78178e-07	down
chr9_11675871_11394316_+281555-LOC_Os09g19160	0	262.768	-20	0	down	osa-miR1858a	24.3082	3.1067	2.96799	6.93631e-07	up	LOC_Os06g03640	462.907	1880.32	-2.02218	0	down
chr9_11675871_11394316_+281555-LOC_Os09g19160	0	262.768	-20	0	down	osa-miR1858a	24.3082	3.1067	2.96799	6.93631e-07	up	LOC_Os07g44910	191.948	474.449	-1.30554	0	down
chr9_11675871_11394316_+281555-LOC_Os09g19160	0	262.768	-20	0	down	osa-miR1858a	24.3082	3.1067	2.96799	6.93631e-07	up	LOC_Os03g53520	761.664	1642.66	-1.10881	0	down
chr9_11675871_11394316_+281555-LOC_Os09g19160	0	262.768	-20	0	down	osa-miR1858a	24.3082	3.1067	2.96799	6.93631e-07	up	LOC_Os03g53520	761.664	1642.66	-1.10881	0	down
chr9_11675871_11394316_+281555-LOC_Os09g19160	0	262.768	-20	0	down	osa-miR1858a	24.3082	3.1067	2.96799	6.93631e-07	up	LOC_Os02g53530	481.459	969.305	-1.00954	0	down
chr9_11675871_11394316_+281555-LOC_Os09g19160	0	262.768	-20	0	down	osa-miR1858a	24.3082	3.1067	2.96799	6.93631e-07	up	LOC_Os06g06290	1251	2573.8	-1.04081	0	down
chr9_11675871_11394316_+281555-LOC_Os09g19160	0	262.768	-20	0	down	osa-miR1858a	24.3082	3.1067	2.96799	6.93631e-07	up	LOC_Os06g10750	380.676	839.915	-1.14168	0	down
chr9_11675871_11394316_+281555-LOC_Os09g19160	0	262.768	-20	0	down	osa-miR1858a	24.3082	3.1067	2.96799	6.93631e-07	up	LOC_Os06g45100	257.564	559.736	-1.11982	0	down
chr9_11675871_11394316_+281555-LOC_Os09g19160	0	262.768	-20	0	down	osa-miR1858a	24.3082	3.1067	2.96799	6.93631e-07	up	LOC_Os02g30190	495.486	1014.36	-1.03365	0	down
chr9_11675871_11394316_+281555-LOC_Os09g19160	0	262.768	-20	0	down	osa-miR1858a	24.3082	3.1067	2.96799	6.93631e-07	up	LOC_Os06g20040	245.037	736.655	-1.58799	0	down
chr9_11675871_11394316_+281555-LOC_Os09g19160	0	262.768	-20	0	down	osa-miR1858a	24.3082	3.1067	2.96799	6.93631e-07	up	LOC_Os01g67360	161.883	335.499	-1.05136	1.11022e-15	down
chr9_11675871_11394316_+281555-LOC_Os09g19160	0	262.768	-20	0	down	osa-miR1858a	24.3082	3.1067	2.96799	6.93631e-07	up	LOC_Os09g20880	226.249	493.849	-1.12616	0	down
chr9_11675871_11394316_+281555-LOC_Os09g19160	0	262.768	-20	0	down	osa-miR1858a	24.3082	3.1067	2.96799	6.93631e-07	up	LOC_Os02g34710	32.53	69.3338	-1.09179	2.31076e-05	down
chr9_11675871_11394316_+281555-LOC_Os09g19160	0	262.768	-20	0	down	osa-miR1858a	24.3082	3.1067	2.96799	6.93631e-07	up	LOC_Os12g07640	23.3888	82.5975	-1.82028	6.78178e-07	down
chr9_11675871_11394316_+281555-LOC_Os09g19160	0	262.768	-20	0	down	osa-miR1858a	24.3082	3.1067	2.96799	6.93631e-07	up	LOC_Os06g03640	462.907	1880.32	-2.02218	0	down
chr9_11675871_11394316_+281555-LOC_Os09g19160	0	262.768	-20	0	down	osa-miR1858a	24.3082	3.1067	2.96799	6.93631e-07	up	LOC_Os07g44910	191.948	474.449	-1.30554	0	down
chr9_11675871_11394316_+281555-LOC_Os09g19160	0	262.768	-20	0	down	osa-miR1858a	24.3082	3.1067	2.96799	6.93631e-07	up	LOC_Os03g53520	761.664	1642.66	-1.10881	0	down
chr9_11675871_11394316_+281555-LOC_Os09g19160	0	262.768	-20	0	down	osa-miR1858a	24.3082	3.1067	2.96799	6.93631e-07	up	LOC_Os03g53520	761.664	1642.66	-1.10881	0	down
chr9_11675871_11394316_+281555-LOC_Os09g19160	0	262.768	-20	0	down	osa-miR1858a	24.3082	3.1067	2.96799	6.93631e-07	up	LOC_Os02g53530	481.459	969.305	-1.00954	0	down
chr9_11675871_11394316_+281555-LOC_Os09g19160	0	262.768	-20	0	down	osa-miR1858a	24.3082	3.1067	2.96799	6.93631e-07	up	LOC_Os06g06290	1251	2573.8	-1.04081	0	down
chr9_11675871_11394316_+281555-LOC_Os09g19160	0	262.768	-20	0	down	osa-miR1858a	24.3082	3.1067	2.96799	6.93631e-07	up	LOC_Os06g10750	380.676	839.915	-1.14168	0	down
chr9_11675871_11394316_+281555-LOC_Os09g19160	0	262.768	-20	0	down	osa-miR1858a	24.3082	3.1067	2.96799	6.93631e-07	up	LOC_Os06g45100	257.564	559.736	-1.11982	0	down
chr9_11675871_11394316_+281555-LOC_Os09g19160	0	262.768	-20	0	down	osa-miR1858a	24.3082	3.1067	2.96799	6.93631e-07	up	LOC_Os02g30190	495.486	1014.36	-1.03365	0	down
chr9_11675871_11394316_+281555-LOC_Os09g19160	0	262.768	-20	0	down	osa-miR1858a	24.3082	3.1067	2.96799	6.93631e-07	up	LOC_Os06g20040	245.037	736.655	-1.58799	0	down
chr9_11675871_11394316_+281555-LOC_Os09g19160	0	262.768	-20	0	down	osa-miR1858a	24.3082	3.1067	2.96799	6.93631e-07	up	LOC_Os01g67360	161.883	335.499	-1.05136	1.11022e-15	down
chr9_11675871_11394316_+281555-LOC_Os09g19160	0	262.768	-20	0	down	osa-miR1858a	24.3082	3.1067	2.96799	6.93631e-07	up	LOC_Os09g20880	226.249	493.849	-1.12616	0	down
chr9_11675871_11394316_+281555-LOC_Os09g19160	0	262.768	-20	0	down	osa-miR1858a	24.3082	3.1067	2.96799	6.93631e-07	up	LOC_Os02g34710	32.53	69.3338	-1.09179	2.31076e-05	down
chr9_11675871_11394316_+281555-LOC_Os09g19160	0	262.768	-20	0	down	osa-miR1858a	24.3082	3.1067	2.96799	6.93631e-07	up	LOC_Os12g07640	23.3888	82.5975	-1.82028	6.78178e-07	down
chr9_11675871_11394316_+281555-LOC_Os09g19160	0	262.768	-20	0	down	osa-miR1858a	24.3082	3.1067	2.96799	6.93631e-07	up	LOC_Os06g03640	462.907	1880.32	-2.02218	0	down
chr9_11675871_11394316_+281555-LOC_Os09g19160	0	262.768	-20	0	down	osa-miR1858a	24.3082	3.1067	2.96799	6.93631e-07	up	LOC_Os07g44910	191.948	474.449	-1.30554	0	down
chr9_11675871_11394316_+281555-LOC_Os09g19160	0	262.768	-20	0	down	osa-miR1858a	24.3082	3.1067	2.96799	6.93631e-07	up	LOC_Os03g53520	761.664	1642.66	-1.10881	0	down
chr9_11675871_11394316_+281555-LOC_Os09g19160	0	262.768	-20	0	down	osa-miR1858a	24.3082	3.1067	2.96799	6.93631e-07	up	LOC_Os03g53520	761.664	1642.66	-1.10881	0	down
chr9_11675871_11394316_+281555-LOC_Os09g19160	0	262.768	-20	0	down	osa-miR1858a	24.3082	3.1067	2.96799	6.93631e-07	up	LOC_Os02g53530	481.459	969.305	-1.00954	0	down
chr9_11675871_11394316_+281555-LOC_Os09g19160	0	262.768	-20	0	down	osa-miR1858a	24.3082	3.1067	2.96799	6.93631e-07	up	LOC_Os06g06290	1251	2573.8	-1.04081	0	down
chr9_11675871_11394316_+281555-LOC_Os09g19160	0	262.768	-20	0	down	osa-miR1858a	24.3082	3.1067	2.96799	6.93631e-07	up	LOC_Os06g10750	380.676	839.915	-1.14168	0	down
chr9_11675871_11394316_+281555-LOC_Os09g19160	0	262.768	-20	0	down	osa-miR1858a	24.3082	3.1067	2.96799	6.93631e-07	up	LOC_Os06g45100	257.564	559.736	-1.11982	0	down
chr9_11675871_11394316_+281555-LOC_Os09g19160	0	262.768	-20	0	down	osa-miR1858a	24.3082	3.1067	2.96799	6.93631e-07	up	LOC_Os02g30190	495.486	1014.36	-1.03365	0	down
chr9_11675871_11394316_+281555-LOC_Os09g19160	0	262.768	-20	0	down	osa-miR1858a	24.3082	3.1067	2.96799	6.93631e-07	up	LOC_Os06g20040	245.037	736.655	-1.58799	0	down
chr9_11675871_11394316_+281555-LOC_Os09g19160	0	262.768	-20	0	down	osa-miR1858a	24.3082	3.1067	2.96799	6.93631e-07	up	LOC_Os01g67360	161.883	335.499	-1.05136	1.11022e-15	down
chr9_11675871_11394316_+281555-LOC_Os09g19160	0	262.768	-20	0	down	osa-miR1858a	24.3082	3.1067	2.96799	6.93631e-07	up	LOC_Os09g20880	226.249	493.849	-1.12616	0	down
chr9_11675871_11394316_+281555-LOC_Os09g19160	0	262.768	-20	0	down	osa-miR1858a	24.3082	3.1067	2.96799	6.93631e-07	up	LOC_Os02g34710	32.53	69.3338	-1.09179	2.31076e-05	down
chr9_11675871_11394316_+281555-LOC_Os09g19160	0	262.768	-20	0	down	osa-miR1858a	24.3082	3.1067	2.96799	6.93631e-07	up	LOC_Os12g07640	23.3888	82.5975	-1.82028	6.78178e-07	down
chr9_11675871_11394316_+281555-LOC_Os09g19160	0	262.768	-20	0	down	osa-miR1858a	24.3082	3.1067	2.96799	6.93631e-07	up	LOC_Os06g03640	462.907	1880.32	-2.02218	0	down
chr9_11675871_11394316_+281555-LOC_Os09g19160	0	262.768	-20	0	down	osa-miR1858a	24.3082	3.1067	2.96799	6.93631e-07	up	LOC_Os07g44910	191.948	474.449	-1.30554	0	down
chr9_11675871_11394316_+281555-LOC_Os09g19160	0	262.768	-20	0	down	osa-miR1858a	24.3082	3.1067	2.96799	6.93631e-07	up	LOC_Os03g53520	761.664	1642.66	-1.10881	0	down
chr9_11675871_11394316_+281555-LOC_Os09g19160	0	262.768	-20	0	down	osa-miR1858a	24.3082	3.1067	2.96799	6.93631e-07	up	LOC_Os03g53520	761.664	1642.66	-1.10881	0	down
chr9_11675871_11394316_+281555-LOC_Os09g19160	0	262.768	-20	0	down	osa-miR1858a	24.3082	3.1067	2.96799	6.93631e-07	up	LOC_Os02g53530	481.459	969.305	-1.00954	0	down
chr9_11675871_11394316_+281555-LOC_Os09g19160	0	262.768	-20	0	down	osa-miR1858a	24.3082	3.1067	2.96799	6.93631e-07	up	LOC_Os06g06290	1251	2573.8	-1.04081	0	down
chr9_11675871_11394316_+281555-LOC_Os09g19160	0	262.768	-20	0	down	osa-miR1858a	24.3082	3.1067	2.96799	6.93631e-07	up	LOC_Os06g10750	380.676	839.915	-1.14168	0	down
chr9_11675871_11394316_+281555-LOC_Os09g19160	0	262.768	-20	0	down	osa-miR1858a	24.3082	3.1067	2.96799	6.93631e-07	up	LOC_Os06g45100	257.564	559.736	-1.11982	0	down
chr9_11675871_11394316_+281555-LOC_Os09g19160	0	262.768	-20	0	down	osa-miR1858a	24.3082	3.1067	2.96799	6.93631e-07	up	LOC_Os02g30190	495.486	1014.36	-1.03365	0	down
chr9_11675871_11394316_+281555-LOC_Os09g19160	0	262.768	-20	0	down	osa-miR1858a	24.3082	3.1067	2.96799	6.93631e-07	up	LOC_Os06g20040	245.037	736.655	-1.58799	0	down
chr9_11675871_11394316_+281555-LOC_Os09g19160	0	262.768	-20	0	down	osa-miR1858a	24.3082	3.1067	2.96799	6.93631e-07	up	LOC_Os01g67360	161.883	335.499	-1.05136	1.11022e-15	down
chr9_11675871_11394316_+281555-LOC_Os09g19160	0	262.768	-20	0	down	osa-miR1858a	24.3082	3.1067	2.96799	6.93631e-07	up	LOC_Os09g20880	226.249	493.849	-1.12616	0	down
chr9_11675871_11394316_+281555-LOC_Os09g19160	0	262.768	-20	0	down	osa-miR1858a	24.3082	3.1067	2.96799	6.93631e-07	up	LOC_Os02g34710	32.53	69.3338	-1.09179	2.31076e-05	down
chr9_11675871_11394316_+281555-LOC_Os09g19160	0	262.768	-20	0	down	osa-miR1858a	24.3082	3.1067	2.96799	6.93631e-07	up	LOC_Os12g07640	23.3888	82.5975	-1.82028	6.78178e-07	down
chr9_11675871_11394316_+281555-LOC_Os09g19160	0	262.768	-20	0	down	osa-miR1858a	24.3082	3.1067	2.96799	6.93631e-07	up	LOC_Os06g03640	462.907	1880.32	-2.02218	0	down
chr9_11675871_11394316_+281555-LOC_Os09g19160	0	262.768	-20	0	down	osa-miR1858a	24.3082	3.1067	2.96799	6.93631e-07	up	LOC_Os07g44910	191.948	474.449	-1.30554	0	down
chr9_11675871_11394316_+281555-LOC_Os09g19160	0	262.768	-20	0	down	osa-miR1858a	24.3082	3.1067	2.96799	6.93631e-07	up	LOC_Os03g53520	761.664	1642.66	-1.10881	0	down
chr9_11675871_11394316_+281555-LOC_Os09g19160	0	262.768	-20	0	down	osa-miR1858a	24.3082	3.1067	2.96799	6.93631e-07	up	LOC_Os03g53520	761.664	1642.66	-1.10881	0	down
chr9_11675871_11394316_+281555-LOC_Os09g19160	0	262.768	-20	0	down	osa-miR1858a	24.3082	3.1067	2.96799	6.93631e-07	up	LOC_Os02g53530	481.459	969.305	-1.00954	0	down
chr9_11675871_11394316_+281555-LOC_Os09g19160	0	262.768	-20	0	down	osa-miR1858a	24.3082	3.1067	2.96799	6.93631e-07	up	LOC_Os06g06290	1251	2573.8	-1.04081	0	down
chr9_11675871_11394316_+281555-LOC_Os09g19160	0	262.768	-20	0	down	osa-miR1858a	24.3082	3.1067	2.96799	6.93631e-07	up	LOC_Os06g10750	380.676	839.915	-1.14168	0	down
chr9_11675871_11394316_+281555-LOC_Os09g19160	0	262.768	-20	0	down	osa-miR1858a	24.3082	3.1067	2.96799	6.93631e-07	up	LOC_Os06g45100	257.564	559.736	-1.11982	0	down
chr9_11675871_11394316_+281555-LOC_Os09g19160	0	262.768	-20	0	down	osa-miR1858a	24.3082	3.1067	2.96799	6.93631e-07	up	LOC_Os02g30190	495.486	1014.36	-1.03365	0	down
chr9_11675871_11394316_+281555-LOC_Os09g19160	0	262.768	-20	0	down	osa-miR1858a	24.3082	3.1067	2.96799	6.93631e-07	up	LOC_Os06g20040	245.037	736.655	-1.58799	0	down
chr9_11675871_11394316_+281555-LOC_Os09g19160	0	262.768	-20	0	down	osa-miR1858a	24.3082	3.1067	2.96799	6.93631e-07	up	LOC_Os01g67360	161.883	335.499	-1.05136	1.11022e-15	down
chr9_11675871_11394316_+281555-LOC_Os09g19160	0	262.768	-20	0	down	osa-miR1858a	24.3082	3.1067	2.96799	6.93631e-07	up	LOC_Os09g20880	226.249	493.849	-1.12616	0	down
chr9_11675871_11394316_+281555-LOC_Os09g19160	0	262.768	-20	0	down	osa-miR1858a	24.3082	3.1067	2.96799	6.93631e-07	up	LOC_Os02g34710	32.53	69.3338	-1.09179	2.31076e-05	down
chr9_11675871_11394316_+281555-LOC_Os09g19160	0	262.768	-20	0	down	osa-miR1858a	24.3082	3.1067	2.96799	6.93631e-07	up	LOC_Os12g07640	23.3888	82.5975	-1.82028	6.78178e-07	down
chr9_11675871_11394316_+281555-LOC_Os09g19160	0	262.768	-20	0	down	osa-miR1858a	24.3082	3.1067	2.96799	6.93631e-07	up	LOC_Os06g03640	462.907	1880.32	-2.02218	0	down
chr9_11675871_11394316_+281555-LOC_Os09g19160	0	262.768	-20	0	down	osa-miR1858a	24.3082	3.1067	2.96799	6.93631e-07	up	LOC_Os07g44910	191.948	474.449	-1.30554	0	down
chr9_11675871_11394316_+281555-LOC_Os09g19160	0	262.768	-20	0	down	osa-miR1858a	24.3082	3.1067	2.96799	6.93631e-07	up	LOC_Os03g53520	761.664	1642.66	-1.10881	0	down
chr9_11675871_11394316_+281555-LOC_Os09g19160	0	262.768	-20	0	down	osa-miR1858a	24.3082	3.1067	2.96799	6.93631e-07	up	LOC_Os03g53520	761.664	1642.66	-1.10881	0	down
chr9_11675871_11394316_+281555-LOC_Os09g19160	0	262.768	-20	0	down	osa-miR1858a	24.3082	3.1067	2.96799	6.93631e-07	up	LOC_Os02g53530	481.459	969.305	-1.00954	0	down
chr9_11675871_11394316_+281555-LOC_Os09g19160	0	262.768	-20	0	down	osa-miR1858a	24.3082	3.1067	2.96799	6.93631e-07	up	LOC_Os06g06290	1251	2573.8	-1.04081	0	down
chr9_11675871_11394316_+281555-LOC_Os09g19160	0	262.768	-20	0	down	osa-miR1858a	24.3082	3.1067	2.96799	6.93631e-07	up	LOC_Os06g10750	380.676	839.915	-1.14168	0	down
chr9_11675871_11394316_+281555-LOC_Os09g19160	0	262.768	-20	0	down	osa-miR1858a	24.3082	3.1067	2.96799	6.93631e-07	up	LOC_Os06g45100	257.564	559.736	-1.11982	0	down
chr9_11675871_11394316_+281555-LOC_Os09g19160	0	262.768	-20	0	down	osa-miR1858a	24.3082	3.1067	2.96799	6.93631e-07	up	LOC_Os02g30190	495.486	1014.36	-1.03365	0	down
chr9_11675871_11394316_+281555-LOC_Os09g19160	0	262.768	-20	0	down	osa-miR1858a	24.3082	3.1067	2.96799	6.93631e-07	up	LOC_Os06g20040	245.037	736.655	-1.58799	0	down
chr9_11675871_11394316_+281555-LOC_Os09g19160	0	262.768	-20	0	down	osa-miR1858a	24.3082	3.1067	2.96799	6.93631e-07	up	LOC_Os01g67360	161.883	335.499	-1.05136	1.11022e-15	down
chr9_11675871_11394316_+281555-LOC_Os09g19160	0	262.768	-20	0	down	osa-miR1858a	24.3082	3.1067	2.96799	6.93631e-07	up	LOC_Os09g20880	226.249	493.849	-1.12616	0	down
chr9_11675871_11394316_+281555-LOC_Os09g19160	0	262.768	-20	0	down	osa-miR1858a	24.3082	3.1067	2.96799	6.93631e-07	up	LOC_Os02g34710	32.53	69.3338	-1.09179	2.31076e-05	down
chr9_11675871_11394316_+281555-LOC_Os09g19160	0	262.768	-20	0	down	osa-miR1858a	24.3082	3.1067	2.96799	6.93631e-07	up	LOC_Os12g07640	23.3888	82.5975	-1.82028	6.78178e-07	down
chr9_11675871_11394316_+281555-LOC_Os09g19160	0	262.768	-20	0	down	osa-miR1858a	24.3082	3.1067	2.96799	6.93631e-07	up	LOC_Os06g03640	462.907	1880.32	-2.02218	0	down
chr9_11675871_11394316_+281555-LOC_Os09g19160	0	262.768	-20	0	down	osa-miR1858a	24.3082	3.1067	2.96799	6.93631e-07	up	LOC_Os07g44910	191.948	474.449	-1.30554	0	down
chr9_11675871_11394316_+281555-LOC_Os09g19160	0	262.768	-20	0	down	osa-miR1858a	24.3082	3.1067	2.96799	6.93631e-07	up	LOC_Os03g53520	761.664	1642.66	-1.10881	0	down
chr9_11675871_11394316_+281555-LOC_Os09g19160	0	262.768	-20	0	down	osa-miR1858a	24.3082	3.1067	2.96799	6.93631e-07	up	LOC_Os03g53520	761.664	1642.66	-1.10881	0	down
chr9_11675871_11394316_+281555-LOC_Os09g19160	0	262.768	-20	0	down	osa-miR1858a	24.3082	3.1067	2.96799	6.93631e-07	up	LOC_Os02g53530	481.459	969.305	-1.00954	0	down
chr9_11675871_11394316_+281555-LOC_Os09g19160	0	262.768	-20	0	down	osa-miR1858a	24.3082	3.1067	2.96799	6.93631e-07	up	LOC_Os06g06290	1251	2573.8	-1.04081	0	down
chr9_11675871_11394316_+281555-LOC_Os09g19160	0	262.768	-20	0	down	osa-miR1858a	24.3082	3.1067	2.96799	6.93631e-07	up	LOC_Os06g10750	380.676	839.915	-1.14168	0	down
chr9_11675871_11394316_+281555-LOC_Os09g19160	0	262.768	-20	0	down	osa-miR1858a	24.3082	3.1067	2.96799	6.93631e-07	up	LOC_Os06g45100	257.564	559.736	-1.11982	0	down
chr9_11675871_11394316_+281555-LOC_Os09g19160	0	262.768	-20	0	down	osa-miR1858a	24.3082	3.1067	2.96799	6.93631e-07	up	LOC_Os02g30190	495.486	1014.36	-1.03365	0	down
chr9_11675871_11394316_+281555-LOC_Os09g19160	0	262.768	-20	0	down	osa-miR1858a	24.3082	3.1067	2.96799	6.93631e-07	up	LOC_Os06g20040	245.037	736.655	-1.58799	0	down
chr9_11675871_11394316_+281555-LOC_Os09g19160	0	262.768	-20	0	down	osa-miR1858a	24.3082	3.1067	2.96799	6.93631e-07	up	LOC_Os01g67360	161.883	335.499	-1.05136	1.11022e-15	down
chr9_11675871_11394316_+281555-LOC_Os09g19160	0	262.768	-20	0	down	osa-miR1858a	24.3082	3.1067	2.96799	6.93631e-07	up	LOC_Os09g20880	226.249	493.849	-1.12616	0	down
chr9_11675871_11394316_+281555-LOC_Os09g19160	0	262.768	-20	0	down	osa-miR1858a	24.3082	3.1067	2.96799	6.93631e-07	up	LOC_Os02g34710	32.53	69.3338	-1.09179	2.31076e-05	down
chr9_11675871_11394316_+281555-LOC_Os09g19160	0	262.768	-20	0	down	osa-miR1858a	24.3082	3.1067	2.96799	6.93631e-07	up	LOC_Os12g07640	23.3888	82.5975	-1.82028	6.78178e-07	down
chr9_11675871_11394316_+281555-LOC_Os09g19160	0	262.768	-20	0	down	osa-miR1858a	24.3082	3.1067	2.96799	6.93631e-07	up	LOC_Os06g03640	462.907	1880.32	-2.02218	0	down
chr9_11675871_11394316_+281555-LOC_Os09g19160	0	262.768	-20	0	down	osa-miR1858a	24.3082	3.1067	2.96799	6.93631e-07	up	LOC_Os07g44910	191.948	474.449	-1.30554	0	down
chr9_11675871_11394316_+281555-LOC_Os09g19160	0	262.768	-20	0	down	osa-miR1858a	24.3082	3.1067	2.96799	6.93631e-07	up	LOC_Os03g53520	761.664	1642.66	-1.10881	0	down
chr9_11675871_11394316_+281555-LOC_Os09g19160	0	262.768	-20	0	down	osa-miR1858a	24.3082	3.1067	2.96799	6.93631e-07	up	LOC_Os03g53520	761.664	1642.66	-1.10881	0	down
chr9_11675871_11394316_+281555-LOC_Os09g19160	0	262.768	-20	0	down	osa-miR1858a	24.3082	3.1067	2.96799	6.93631e-07	up	LOC_Os02g53530	481.459	969.305	-1.00954	0	down
chr9_11675871_11394316_+281555-LOC_Os09g19160	0	262.768	-20	0	down	osa-miR1858a	24.3082	3.1067	2.96799	6.93631e-07	up	LOC_Os06g06290	1251	2573.8	-1.04081	0	down
chr9_11675871_11394316_+281555-LOC_Os09g19160	0	262.768	-20	0	down	osa-miR1858a	24.3082	3.1067	2.96799	6.93631e-07	up	LOC_Os06g10750	380.676	839.915	-1.14168	0	down
chr9_11675871_11394316_+281555-LOC_Os09g19160	0	262.768	-20	0	down	osa-miR1858a	24.3082	3.1067	2.96799	6.93631e-07	up	LOC_Os06g45100	257.564	559.736	-1.11982	0	down
chr9_11675871_11394316_+281555-LOC_Os09g19160	0	262.768	-20	0	down	osa-miR1858a	24.3082	3.1067	2.96799	6.93631e-07	up	LOC_Os02g30190	495.486	1014.36	-1.03365	0	down
chr9_11675871_11394316_+281555-LOC_Os09g19160	0	262.768	-20	0	down	osa-miR1858a	24.3082	3.1067	2.96799	6.93631e-07	up	LOC_Os06g20040	245.037	736.655	-1.58799	0	down
chr9_11675871_11394316_+281555-LOC_Os09g19160	0	262.768	-20	0	down	osa-miR1858a	24.3082	3.1067	2.96799	6.93631e-07	up	LOC_Os01g67360	161.883	335.499	-1.05136	1.11022e-15	down
chr9_11675871_11394316_+281555-LOC_Os09g19160	0	262.768	-20	0	down	osa-miR1858a	24.3082	3.1067	2.96799	6.93631e-07	up	LOC_Os09g20880	226.249	493.849	-1.12616	0	down
chr9_11675871_11394316_+281555-LOC_Os09g19160	0	262.768	-20	0	down	osa-miR1858a	24.3082	3.1067	2.96799	6.93631e-07	up	LOC_Os02g34710	32.53	69.3338	-1.09179	2.31076e-05	down
chr9_11675871_11394316_+281555-LOC_Os09g19160	0	262.768	-20	0	down	osa-miR1858a	24.3082	3.1067	2.96799	6.93631e-07	up	LOC_Os12g07640	23.3888	82.5975	-1.82028	6.78178e-07	down
chr9_11675871_11394316_+281555-LOC_Os09g19160	0	262.768	-20	0	down	osa-miR1858a	24.3082	3.1067	2.96799	6.93631e-07	up	LOC_Os06g03640	462.907	1880.32	-2.02218	0	down
chr9_11675871_11394316_+281555-LOC_Os09g19160	0	262.768	-20	0	down	osa-miR1858a	24.3082	3.1067	2.96799	6.93631e-07	up	LOC_Os07g44910	191.948	474.449	-1.30554	0	down
chr9_11675871_11394316_+281555-LOC_Os09g19160	0	262.768	-20	0	down	osa-miR1858a	24.3082	3.1067	2.96799	6.93631e-07	up	LOC_Os03g53520	761.664	1642.66	-1.10881	0	down
chr9_11675871_11394316_+281555-LOC_Os09g19160	0	262.768	-20	0	down	osa-miR1858a	24.3082	3.1067	2.96799	6.93631e-07	up	LOC_Os03g53520	761.664	1642.66	-1.10881	0	down
chr9_11675871_11394316_+281555-LOC_Os09g19160	0	262.768	-20	0	down	osa-miR1858a	24.3082	3.1067	2.96799	6.93631e-07	up	LOC_Os02g53530	481.459	969.305	-1.00954	0	down
chr9_11675871_11394316_+281555-LOC_Os09g19160	0	262.768	-20	0	down	osa-miR1858a	24.3082	3.1067	2.96799	6.93631e-07	up	LOC_Os06g06290	1251	2573.8	-1.04081	0	down
chr9_11675871_11394316_+281555-LOC_Os09g19160	0	262.768	-20	0	down	osa-miR1858a	24.3082	3.1067	2.96799	6.93631e-07	up	LOC_Os06g10750	380.676	839.915	-1.14168	0	down
chr9_11675871_11394316_+281555-LOC_Os09g19160	0	262.768	-20	0	down	osa-miR1858a	24.3082	3.1067	2.96799	6.93631e-07	up	LOC_Os06g45100	257.564	559.736	-1.11982	0	down
chr9_11675871_11394316_+281555-LOC_Os09g19160	0	262.768	-20	0	down	osa-miR1858a	24.3082	3.1067	2.96799	6.93631e-07	up	LOC_Os02g30190	495.486	1014.36	-1.03365	0	down
chr9_11675871_11394316_+281555-LOC_Os09g19160	0	262.768	-20	0	down	osa-miR1858a	24.3082	3.1067	2.96799	6.93631e-07	up	LOC_Os06g20040	245.037	736.655	-1.58799	0	down
chr9_11675871_11394316_+281555-LOC_Os09g19160	0	262.768	-20	0	down	osa-miR1858a	24.3082	3.1067	2.96799	6.93631e-07	up	LOC_Os01g67360	161.883	335.499	-1.05136	1.11022e-15	down
chr9_11675871_11394316_+281555-LOC_Os09g19160	0	262.768	-20	0	down	osa-miR1858a	24.3082	3.1067	2.96799	6.93631e-07	up	LOC_Os09g20880	226.249	493.849	-1.12616	0	down
chr9_11675871_11394316_+281555-LOC_Os09g19160	0	262.768	-20	0	down	osa-miR1858a	24.3082	3.1067	2.96799	6.93631e-07	up	LOC_Os02g34710	32.53	69.3338	-1.09179	2.31076e-05	down
chr9_11675871_11394316_+281555-LOC_Os09g19160	0	262.768	-20	0	down	osa-miR1858a	24.3082	3.1067	2.96799	6.93631e-07	up	LOC_Os12g07640	23.3888	82.5975	-1.82028	6.78178e-07	down
chr9_11675871_11394316_+281555-LOC_Os09g19160	0	262.768	-20	0	down	osa-miR1858a	24.3082	3.1067	2.96799	6.93631e-07	up	LOC_Os06g03640	462.907	1880.32	-2.02218	0	down
chr9_11675871_11394316_+281555-LOC_Os09g19160	0	262.768	-20	0	down	osa-miR1858a	24.3082	3.1067	2.96799	6.93631e-07	up	LOC_Os07g44910	191.948	474.449	-1.30554	0	down
chr9_11675871_11394316_+281555-LOC_Os09g19160	0	262.768	-20	0	down	osa-miR1858a	24.3082	3.1067	2.96799	6.93631e-07	up	LOC_Os03g53520	761.664	1642.66	-1.10881	0	down
chr9_11675871_11394316_+281555-LOC_Os09g19160	0	262.768	-20	0	down	osa-miR1858a	24.3082	3.1067	2.96799	6.93631e-07	up	LOC_Os03g53520	761.664	1642.66	-1.10881	0	down
chr9_11675871_11394316_+281555-LOC_Os09g19160	0	262.768	-20	0	down	osa-miR1858a	24.3082	3.1067	2.96799	6.93631e-07	up	LOC_Os02g53530	481.459	969.305	-1.00954	0	down
chr9_11675871_11394316_+281555-LOC_Os09g19160	0	262.768	-20	0	down	osa-miR1858a	24.3082	3.1067	2.96799	6.93631e-07	up	LOC_Os06g06290	1251	2573.8	-1.04081	0	down
chr9_11675871_11394316_+281555-LOC_Os09g19160	0	262.768	-20	0	down	osa-miR1858a	24.3082	3.1067	2.96799	6.93631e-07	up	LOC_Os06g10750	380.676	839.915	-1.14168	0	down
chr9_11675871_11394316_+281555-LOC_Os09g19160	0	262.768	-20	0	down	osa-miR1858a	24.3082	3.1067	2.96799	6.93631e-07	up	LOC_Os06g45100	257.564	559.736	-1.11982	0	down
chr9_11675871_11394316_+281555-LOC_Os09g19160	0	262.768	-20	0	down	osa-miR1858a	24.3082	3.1067	2.96799	6.93631e-07	up	LOC_Os02g30190	495.486	1014.36	-1.03365	0	down
chr9_11675871_11394316_+281555-LOC_Os09g19160	0	262.768	-20	0	down	osa-miR1858a	24.3082	3.1067	2.96799	6.93631e-07	up	LOC_Os06g20040	245.037	736.655	-1.58799	0	down
chr9_11675871_11394316_+281555-LOC_Os09g19160	0	262.768	-20	0	down	osa-miR1858a	24.3082	3.1067	2.96799	6.93631e-07	up	LOC_Os01g67360	161.883	335.499	-1.05136	1.11022e-15	down
chr9_11675871_11394316_+281555-LOC_Os09g19160	0	262.768	-20	0	down	osa-miR1858a	24.3082	3.1067	2.96799	6.93631e-07	up	LOC_Os09g20880	226.249	493.849	-1.12616	0	down
chr9_11675871_11394316_+281555-LOC_Os09g19160	0	262.768	-20	0	down	osa-miR1858a	24.3082	3.1067	2.96799	6.93631e-07	up	LOC_Os02g34710	32.53	69.3338	-1.09179	2.31076e-05	down
chr9_11675871_11394316_+281555-LOC_Os09g19160	0	262.768	-20	0	down	osa-miR1858a	24.3082	3.1067	2.96799	6.93631e-07	up	LOC_Os12g07640	23.3888	82.5975	-1.82028	6.78178e-07	down
chr9_11675871_11394316_+281555-LOC_Os09g19160	0	262.768	-20	0	down	osa-miR1858a	24.3082	3.1067	2.96799	6.93631e-07	up	LOC_Os06g03640	462.907	1880.32	-2.02218	0	down
chr9_11675871_11394316_+281555-LOC_Os09g19160	0	262.768	-20	0	down	osa-miR1858a	24.3082	3.1067	2.96799	6.93631e-07	up	LOC_Os07g44910	191.948	474.449	-1.30554	0	down
chr9_11675871_11394316_+281555-LOC_Os09g19160	0	262.768	-20	0	down	osa-miR1858a	24.3082	3.1067	2.96799	6.93631e-07	up	LOC_Os03g53520	761.664	1642.66	-1.10881	0	down
chr9_11675871_11394316_+281555-LOC_Os09g19160	0	262.768	-20	0	down	osa-miR1858a	24.3082	3.1067	2.96799	6.93631e-07	up	LOC_Os03g53520	761.664	1642.66	-1.10881	0	down
chr9_11675871_11394316_+281555-LOC_Os09g19160	0	262.768	-20	0	down	osa-miR1858a	24.3082	3.1067	2.96799	6.93631e-07	up	LOC_Os02g53530	481.459	969.305	-1.00954	0	down
chr9_11675871_11394316_+281555-LOC_Os09g19160	0	262.768	-20	0	down	osa-miR1858a	24.3082	3.1067	2.96799	6.93631e-07	up	LOC_Os06g06290	1251	2573.8	-1.04081	0	down
chr9_11675871_11394316_+281555-LOC_Os09g19160	0	262.768	-20	0	down	osa-miR1858a	24.3082	3.1067	2.96799	6.93631e-07	up	LOC_Os06g10750	380.676	839.915	-1.14168	0	down
chr9_11675871_11394316_+281555-LOC_Os09g19160	0	262.768	-20	0	down	osa-miR1858a	24.3082	3.1067	2.96799	6.93631e-07	up	LOC_Os06g45100	257.564	559.736	-1.11982	0	down
chr9_11675871_11394316_+281555-LOC_Os09g19160	0	262.768	-20	0	down	osa-miR1858a	24.3082	3.1067	2.96799	6.93631e-07	up	LOC_Os02g30190	495.486	1014.36	-1.03365	0	down
chr9_11675871_11394316_+281555-LOC_Os09g19160	0	262.768	-20	0	down	osa-miR1858a	24.3082	3.1067	2.96799	6.93631e-07	up	LOC_Os06g20040	245.037	736.655	-1.58799	0	down
chr9_11675871_11394316_+281555-LOC_Os09g19160	0	262.768	-20	0	down	osa-miR1858a	24.3082	3.1067	2.96799	6.93631e-07	up	LOC_Os01g67360	161.883	335.499	-1.05136	1.11022e-15	down
chr9_11675871_11394316_+281555-LOC_Os09g19160	0	262.768	-20	0	down	osa-miR1858a	24.3082	3.1067	2.96799	6.93631e-07	up	LOC_Os09g20880	226.249	493.849	-1.12616	0	down
chr9_11675871_11394316_+281555-LOC_Os09g19160	0	262.768	-20	0	down	osa-miR1858a	24.3082	3.1067	2.96799	6.93631e-07	up	LOC_Os02g34710	32.53	69.3338	-1.09179	2.31076e-05	down
chr9_11675871_11394316_+281555-LOC_Os09g19160	0	262.768	-20	0	down	osa-miR1858a	24.3082	3.1067	2.96799	6.93631e-07	up	LOC_Os12g07640	23.3888	82.5975	-1.82028	6.78178e-07	down
chr9_11675871_11394316_+281555-LOC_Os09g19160	0	262.768	-20	0	down	osa-miR1858a	24.3082	3.1067	2.96799	6.93631e-07	up	LOC_Os06g03640	462.907	1880.32	-2.02218	0	down
chr9_11675871_11394316_+281555-LOC_Os09g19160	0	262.768	-20	0	down	osa-miR1858a	24.3082	3.1067	2.96799	6.93631e-07	up	LOC_Os07g44910	191.948	474.449	-1.30554	0	down
chr9_11675871_11394316_+281555-LOC_Os09g19160	0	262.768	-20	0	down	osa-miR1858a	24.3082	3.1067	2.96799	6.93631e-07	up	LOC_Os03g53520	761.664	1642.66	-1.10881	0	down
chr9_11675871_11394316_+281555-LOC_Os09g19160	0	262.768	-20	0	down	osa-miR1858a	24.3082	3.1067	2.96799	6.93631e-07	up	LOC_Os03g53520	761.664	1642.66	-1.10881	0	down
chr9_11675871_11394316_+281555-LOC_Os09g19160	0	262.768	-20	0	down	osa-miR1858a	24.3082	3.1067	2.96799	6.93631e-07	up	LOC_Os02g53530	481.459	969.305	-1.00954	0	down
chr9_11675871_11394316_+281555-LOC_Os09g19160	0	262.768	-20	0	down	osa-miR1858a	24.3082	3.1067	2.96799	6.93631e-07	up	LOC_Os06g06290	1251	2573.8	-1.04081	0	down
chr9_11675871_11394316_+281555-LOC_Os09g19160	0	262.768	-20	0	down	osa-miR1858a	24.3082	3.1067	2.96799	6.93631e-07	up	LOC_Os06g10750	380.676	839.915	-1.14168	0	down
chr9_11675871_11394316_+281555-LOC_Os09g19160	0	262.768	-20	0	down	osa-miR1858a	24.3082	3.1067	2.96799	6.93631e-07	up	LOC_Os06g45100	257.564	559.736	-1.11982	0	down
chr9_11675871_11394316_+281555-LOC_Os09g19160	0	262.768	-20	0	down	osa-miR1858a	24.3082	3.1067	2.96799	6.93631e-07	up	LOC_Os02g30190	495.486	1014.36	-1.03365	0	down
chr9_11675871_11394316_+281555-LOC_Os09g19160	0	262.768	-20	0	down	osa-miR1858a	24.3082	3.1067	2.96799	6.93631e-07	up	LOC_Os06g20040	245.037	736.655	-1.58799	0	down
chr9_11675871_11394316_+281555-LOC_Os09g19160	0	262.768	-20	0	down	osa-miR1858a	24.3082	3.1067	2.96799	6.93631e-07	up	LOC_Os01g67360	161.883	335.499	-1.05136	1.11022e-15	down
chr9_11675871_11394316_+281555-LOC_Os09g19160	0	262.768	-20	0	down	osa-miR1858a	24.3082	3.1067	2.96799	6.93631e-07	up	LOC_Os09g20880	226.249	493.849	-1.12616	0	down
chr9_11675871_11394316_+281555-LOC_Os09g19160	0	262.768	-20	0	down	osa-miR1858a	24.3082	3.1067	2.96799	6.93631e-07	up	LOC_Os02g34710	32.53	69.3338	-1.09179	2.31076e-05	down
chr9_11675871_11394316_+281555-LOC_Os09g19160	0	262.768	-20	0	down	osa-miR1858a	24.3082	3.1067	2.96799	6.93631e-07	up	LOC_Os12g07640	23.3888	82.5975	-1.82028	6.78178e-07	down
chr9_11675871_11394316_+281555-LOC_Os09g19160	0	262.768	-20	0	down	osa-miR1858a	24.3082	3.1067	2.96799	6.93631e-07	up	LOC_Os06g03640	462.907	1880.32	-2.02218	0	down
chr9_11675871_11394316_+281555-LOC_Os09g19160	0	262.768	-20	0	down	osa-miR1858a	24.3082	3.1067	2.96799	6.93631e-07	up	LOC_Os07g44910	191.948	474.449	-1.30554	0	down
chr9_11675871_11394316_+281555-LOC_Os09g19160	0	262.768	-20	0	down	osa-miR1858a	24.3082	3.1067	2.96799	6.93631e-07	up	LOC_Os03g53520	761.664	1642.66	-1.10881	0	down
chr9_11675871_11394316_+281555-LOC_Os09g19160	0	262.768	-20	0	down	osa-miR1858a	24.3082	3.1067	2.96799	6.93631e-07	up	LOC_Os03g53520	761.664	1642.66	-1.10881	0	down
chr9_11675871_11394316_+281555-LOC_Os09g19160	0	262.768	-20	0	down	osa-miR1858a	24.3082	3.1067	2.96799	6.93631e-07	up	LOC_Os02g53530	481.459	969.305	-1.00954	0	down
chr9_11675871_11394316_+281555-LOC_Os09g19160	0	262.768	-20	0	down	osa-miR1858a	24.3082	3.1067	2.96799	6.93631e-07	up	LOC_Os06g06290	1251	2573.8	-1.04081	0	down
chr9_11675871_11394316_+281555-LOC_Os09g19160	0	262.768	-20	0	down	osa-miR1858a	24.3082	3.1067	2.96799	6.93631e-07	up	LOC_Os06g10750	380.676	839.915	-1.14168	0	down
chr9_11675871_11394316_+281555-LOC_Os09g19160	0	262.768	-20	0	down	osa-miR1858a	24.3082	3.1067	2.96799	6.93631e-07	up	LOC_Os06g45100	257.564	559.736	-1.11982	0	down
chr9_11675871_11394316_+281555-LOC_Os09g19160	0	262.768	-20	0	down	osa-miR1858a	24.3082	3.1067	2.96799	6.93631e-07	up	LOC_Os02g30190	495.486	1014.36	-1.03365	0	down
chr9_11675871_11394316_+281555-LOC_Os09g19160	0	262.768	-20	0	down	osa-miR1858a	24.3082	3.1067	2.96799	6.93631e-07	up	LOC_Os06g20040	245.037	736.655	-1.58799	0	down
chr9_11675871_11394316_+281555-LOC_Os09g19160	0	262.768	-20	0	down	osa-miR1858a	24.3082	3.1067	2.96799	6.93631e-07	up	LOC_Os01g67360	161.883	335.499	-1.05136	1.11022e-15	down
chr4_34163649_34157938_-5711-LOC_Os04g57410	0	234.295	-20	0	down	osa-miR1858a	24.3082	3.1067	2.96799	6.93631e-07	up	LOC_Os09g20880	226.249	493.849	-1.12616	0	down
chr4_34163649_34157938_-5711-LOC_Os04g57410	0	234.295	-20	0	down	osa-miR1858a	24.3082	3.1067	2.96799	6.93631e-07	up	LOC_Os02g34710	32.53	69.3338	-1.09179	2.31076e-05	down
chr4_34163649_34157938_-5711-LOC_Os04g57410	0	234.295	-20	0	down	osa-miR1858a	24.3082	3.1067	2.96799	6.93631e-07	up	LOC_Os12g07640	23.3888	82.5975	-1.82028	6.78178e-07	down
chr4_34163649_34157938_-5711-LOC_Os04g57410	0	234.295	-20	0	down	osa-miR1858a	24.3082	3.1067	2.96799	6.93631e-07	up	LOC_Os06g03640	462.907	1880.32	-2.02218	0	down
chr4_34163649_34157938_-5711-LOC_Os04g57410	0	234.295	-20	0	down	osa-miR1858a	24.3082	3.1067	2.96799	6.93631e-07	up	LOC_Os07g44910	191.948	474.449	-1.30554	0	down
chr4_34163649_34157938_-5711-LOC_Os04g57410	0	234.295	-20	0	down	osa-miR1858a	24.3082	3.1067	2.96799	6.93631e-07	up	LOC_Os03g53520	761.664	1642.66	-1.10881	0	down
chr4_34163649_34157938_-5711-LOC_Os04g57410	0	234.295	-20	0	down	osa-miR1858a	24.3082	3.1067	2.96799	6.93631e-07	up	LOC_Os03g53520	761.664	1642.66	-1.10881	0	down
chr4_34163649_34157938_-5711-LOC_Os04g57410	0	234.295	-20	0	down	osa-miR1858a	24.3082	3.1067	2.96799	6.93631e-07	up	LOC_Os02g53530	481.459	969.305	-1.00954	0	down
chr4_34163649_34157938_-5711-LOC_Os04g57410	0	234.295	-20	0	down	osa-miR1858a	24.3082	3.1067	2.96799	6.93631e-07	up	LOC_Os06g06290	1251	2573.8	-1.04081	0	down
chr4_34163649_34157938_-5711-LOC_Os04g57410	0	234.295	-20	0	down	osa-miR1858a	24.3082	3.1067	2.96799	6.93631e-07	up	LOC_Os06g10750	380.676	839.915	-1.14168	0	down
chr4_34163649_34157938_-5711-LOC_Os04g57410	0	234.295	-20	0	down	osa-miR1858a	24.3082	3.1067	2.96799	6.93631e-07	up	LOC_Os06g45100	257.564	559.736	-1.11982	0	down
chr4_34163649_34157938_-5711-LOC_Os04g57410	0	234.295	-20	0	down	osa-miR1858a	24.3082	3.1067	2.96799	6.93631e-07	up	LOC_Os02g30190	495.486	1014.36	-1.03365	0	down
chr4_34163649_34157938_-5711-LOC_Os04g57410	0	234.295	-20	0	down	osa-miR1858a	24.3082	3.1067	2.96799	6.93631e-07	up	LOC_Os06g20040	245.037	736.655	-1.58799	0	down
chr4_34163649_34157938_-5711-LOC_Os04g57410	0	234.295	-20	0	down	osa-miR1858a	24.3082	3.1067	2.96799	6.93631e-07	up	LOC_Os01g67360	161.883	335.499	-1.05136	1.11022e-15	down
chr7_22976110_22956434_-19676-LOC_Os07g38270	368.526	0	20	0	up	osa-miR818e	122.44	301.219	-1.29873	4.05741e-10	down	LOC_Os07g30690	85.4937	14.3633	2.57343	2.22045e-16	up
chr7_22976110_22956434_-19676-LOC_Os07g38270	368.526	0	20	0	up	osa-miR818e	122.44	301.219	-1.29873	4.05741e-10	down	LOC_Os07g30690	85.4937	14.3633	2.57343	2.22045e-16	up
chr7_22976110_22956434_-19676-LOC_Os07g38270	368.526	0	20	0	up	osa-miR818e	122.44	301.219	-1.29873	4.05741e-10	down	LOC_Os12g32610	443.509	106.472	2.05849	0	up
chr7_22976110_22956434_-19676-LOC_Os07g38270	368.526	0	20	0	up	osa-miR818e	122.44	301.219	-1.29873	4.05741e-10	down	LOC_Os01g64310	501.703	249.238	1.00931	0	up
chr7_22976110_22956434_-19676-LOC_Os07g38270	368.526	0	20	0	up	osa-miR818e	122.44	301.219	-1.29873	4.05741e-10	down	LOC_Os03g49260	87.1655	3.67172	4.56923	0	up
chr7_22976110_22956434_-19676-LOC_Os07g38270	368.526	0	20	0	up	osa-miR818e	122.44	301.219	-1.29873	4.05741e-10	down	LOC_Os05g38480	220.368	94.5706	1.22045	0	up
chr7_22976110_22956434_-19676-LOC_Os07g38270	368.526	0	20	0	up	osa-miR818e	122.44	301.219	-1.29873	4.05741e-10	down	LOC_Os09g36320	1648.06	788.613	1.06338	0	up
chr7_22976110_22956434_-19676-LOC_Os07g38270	368.526	0	20	0	up	osa-miR818e	122.44	301.219	-1.29873	4.05741e-10	down	LOC_Os05g50260	48.2881	14.8949	1.69685	0.00385376	up
chr7_22976110_22956434_-19676-LOC_Os07g38270	368.526	0	20	0	up	osa-miR818e	122.44	301.219	-1.29873	4.05741e-10	down	LOC_Os03g08530	36.6225	15.3426	1.25519	0.000557695	up
chr7_22976110_22956434_-19676-LOC_Os07g38270	368.526	0	20	0	up	osa-miR818e	122.44	301.219	-1.29873	4.05741e-10	down	LOC_Os01g68470	79.69	14.6249	2.44597	0	up
chr7_22976110_22956434_-19676-LOC_Os07g38270	368.526	0	20	0	up	osa-miR818e	122.44	301.219	-1.29873	4.05741e-10	down	LOC_Os07g47950	16.9444	3.13685	2.43342	0.000533802	up
chr7_22976110_22956434_-19676-LOC_Os07g38270	368.526	0	20	0	up	osa-miR818e	122.44	301.219	-1.29873	4.05741e-10	down	LOC_Os07g30690	85.4937	14.3633	2.57343	2.22045e-16	up
chr7_22976110_22956434_-19676-LOC_Os07g38270	368.526	0	20	0	up	osa-miR818e	122.44	301.219	-1.29873	4.05741e-10	down	LOC_Os07g30690	85.4937	14.3633	2.57343	2.22045e-16	up
chr7_22976110_22956434_-19676-LOC_Os07g38270	368.526	0	20	0	up	osa-miR818e	122.44	301.219	-1.29873	4.05741e-10	down	LOC_Os12g32610	443.509	106.472	2.05849	0	up
chr7_22976110_22956434_-19676-LOC_Os07g38270	368.526	0	20	0	up	osa-miR818e	122.44	301.219	-1.29873	4.05741e-10	down	LOC_Os01g64310	501.703	249.238	1.00931	0	up
chr7_22976110_22956434_-19676-LOC_Os07g38270	368.526	0	20	0	up	osa-miR818e	122.44	301.219	-1.29873	4.05741e-10	down	LOC_Os03g49260	87.1655	3.67172	4.56923	0	up
chr7_22976110_22956434_-19676-LOC_Os07g38270	368.526	0	20	0	up	osa-miR818e	122.44	301.219	-1.29873	4.05741e-10	down	LOC_Os05g38480	220.368	94.5706	1.22045	0	up
chr7_22976110_22956434_-19676-LOC_Os07g38270	368.526	0	20	0	up	osa-miR818e	122.44	301.219	-1.29873	4.05741e-10	down	LOC_Os09g36320	1648.06	788.613	1.06338	0	up
chr7_22976110_22956434_-19676-LOC_Os07g38270	368.526	0	20	0	up	osa-miR818e	122.44	301.219	-1.29873	4.05741e-10	down	LOC_Os05g50260	48.2881	14.8949	1.69685	0.00385376	up
chr7_22976110_22956434_-19676-LOC_Os07g38270	368.526	0	20	0	up	osa-miR818e	122.44	301.219	-1.29873	4.05741e-10	down	LOC_Os03g08530	36.6225	15.3426	1.25519	0.000557695	up
chr7_22976110_22956434_-19676-LOC_Os07g38270	368.526	0	20	0	up	osa-miR818e	122.44	301.219	-1.29873	4.05741e-10	down	LOC_Os01g68470	79.69	14.6249	2.44597	0	up
chr7_22976110_22956434_-19676-LOC_Os07g38270	368.526	0	20	0	up	osa-miR818e	122.44	301.219	-1.29873	4.05741e-10	down	LOC_Os07g47950	16.9444	3.13685	2.43342	0.000533802	up
chr7_22980701_22946863_-33838-LOC_Os07g38270	232.668	0	20	0	up	osa-miR818e	122.44	301.219	-1.29873	4.05741e-10	down	LOC_Os07g30690	85.4937	14.3633	2.57343	2.22045e-16	up
chr7_22980701_22946863_-33838-LOC_Os07g38270	232.668	0	20	0	up	osa-miR818e	122.44	301.219	-1.29873	4.05741e-10	down	LOC_Os07g30690	85.4937	14.3633	2.57343	2.22045e-16	up
chr7_22980701_22946863_-33838-LOC_Os07g38270	232.668	0	20	0	up	osa-miR818e	122.44	301.219	-1.29873	4.05741e-10	down	LOC_Os12g32610	443.509	106.472	2.05849	0	up
chr7_22980701_22946863_-33838-LOC_Os07g38270	232.668	0	20	0	up	osa-miR818e	122.44	301.219	-1.29873	4.05741e-10	down	LOC_Os01g64310	501.703	249.238	1.00931	0	up
chr7_22980701_22946863_-33838-LOC_Os07g38270	232.668	0	20	0	up	osa-miR818e	122.44	301.219	-1.29873	4.05741e-10	down	LOC_Os03g49260	87.1655	3.67172	4.56923	0	up
chr7_22980701_22946863_-33838-LOC_Os07g38270	232.668	0	20	0	up	osa-miR818e	122.44	301.219	-1.29873	4.05741e-10	down	LOC_Os05g38480	220.368	94.5706	1.22045	0	up
chr7_22980701_22946863_-33838-LOC_Os07g38270	232.668	0	20	0	up	osa-miR818e	122.44	301.219	-1.29873	4.05741e-10	down	LOC_Os09g36320	1648.06	788.613	1.06338	0	up
chr7_22980701_22946863_-33838-LOC_Os07g38270	232.668	0	20	0	up	osa-miR818e	122.44	301.219	-1.29873	4.05741e-10	down	LOC_Os05g50260	48.2881	14.8949	1.69685	0.00385376	up
chr7_22980701_22946863_-33838-LOC_Os07g38270	232.668	0	20	0	up	osa-miR818e	122.44	301.219	-1.29873	4.05741e-10	down	LOC_Os03g08530	36.6225	15.3426	1.25519	0.000557695	up
chr7_22980701_22946863_-33838-LOC_Os07g38270	232.668	0	20	0	up	osa-miR818e	122.44	301.219	-1.29873	4.05741e-10	down	LOC_Os01g68470	79.69	14.6249	2.44597	0	up
chr7_22980701_22946863_-33838-LOC_Os07g38270	232.668	0	20	0	up	osa-miR818e	122.44	301.219	-1.29873	4.05741e-10	down	LOC_Os07g47950	16.9444	3.13685	2.43342	0.000533802	up
chr7_22980701_22946863_-33838-LOC_Os07g38270	232.668	0	20	0	up	osa-miR818e	122.44	301.219	-1.29873	4.05741e-10	down	LOC_Os07g30690	85.4937	14.3633	2.57343	2.22045e-16	up
chr7_22980701_22946863_-33838-LOC_Os07g38270	232.668	0	20	0	up	osa-miR818e	122.44	301.219	-1.29873	4.05741e-10	down	LOC_Os07g30690	85.4937	14.3633	2.57343	2.22045e-16	up
chr7_22980701_22946863_-33838-LOC_Os07g38270	232.668	0	20	0	up	osa-miR818e	122.44	301.219	-1.29873	4.05741e-10	down	LOC_Os12g32610	443.509	106.472	2.05849	0	up
chr7_22980701_22946863_-33838-LOC_Os07g38270	232.668	0	20	0	up	osa-miR818e	122.44	301.219	-1.29873	4.05741e-10	down	LOC_Os01g64310	501.703	249.238	1.00931	0	up
chr7_22980701_22946863_-33838-LOC_Os07g38270	232.668	0	20	0	up	osa-miR818e	122.44	301.219	-1.29873	4.05741e-10	down	LOC_Os03g49260	87.1655	3.67172	4.56923	0	up
chr7_22980701_22946863_-33838-LOC_Os07g38270	232.668	0	20	0	up	osa-miR818e	122.44	301.219	-1.29873	4.05741e-10	down	LOC_Os05g38480	220.368	94.5706	1.22045	0	up
chr7_22980701_22946863_-33838-LOC_Os07g38270	232.668	0	20	0	up	osa-miR818e	122.44	301.219	-1.29873	4.05741e-10	down	LOC_Os09g36320	1648.06	788.613	1.06338	0	up
chr7_22980701_22946863_-33838-LOC_Os07g38270	232.668	0	20	0	up	osa-miR818e	122.44	301.219	-1.29873	4.05741e-10	down	LOC_Os05g50260	48.2881	14.8949	1.69685	0.00385376	up
chr7_22980701_22946863_-33838-LOC_Os07g38270	232.668	0	20	0	up	osa-miR818e	122.44	301.219	-1.29873	4.05741e-10	down	LOC_Os03g08530	36.6225	15.3426	1.25519	0.000557695	up
chr7_22980701_22946863_-33838-LOC_Os07g38270	232.668	0	20	0	up	osa-miR818e	122.44	301.219	-1.29873	4.05741e-10	down	LOC_Os01g68470	79.69	14.6249	2.44597	0	up
chr7_22980701_22946863_-33838-LOC_Os07g38270	232.668	0	20	0	up	osa-miR818e	122.44	301.219	-1.29873	4.05741e-10	down	LOC_Os07g47950	16.9444	3.13685	2.43342	0.000533802	up
chr7_22980701_22946863_-33838-LOC_Os07g38270	232.668	0	20	0	up	osa-miR818e	122.44	301.219	-1.29873	4.05741e-10	down	LOC_Os07g30690	85.4937	14.3633	2.57343	2.22045e-16	up
chr7_22980701_22946863_-33838-LOC_Os07g38270	232.668	0	20	0	up	osa-miR818e	122.44	301.219	-1.29873	4.05741e-10	down	LOC_Os07g30690	85.4937	14.3633	2.57343	2.22045e-16	up
chr7_22980701_22946863_-33838-LOC_Os07g38270	232.668	0	20	0	up	osa-miR818e	122.44	301.219	-1.29873	4.05741e-10	down	LOC_Os12g32610	443.509	106.472	2.05849	0	up
chr7_22980701_22946863_-33838-LOC_Os07g38270	232.668	0	20	0	up	osa-miR818e	122.44	301.219	-1.29873	4.05741e-10	down	LOC_Os01g64310	501.703	249.238	1.00931	0	up
chr7_22980701_22946863_-33838-LOC_Os07g38270	232.668	0	20	0	up	osa-miR818e	122.44	301.219	-1.29873	4.05741e-10	down	LOC_Os03g49260	87.1655	3.67172	4.56923	0	up
chr7_22980701_22946863_-33838-LOC_Os07g38270	232.668	0	20	0	up	osa-miR818e	122.44	301.219	-1.29873	4.05741e-10	down	LOC_Os05g38480	220.368	94.5706	1.22045	0	up
chr7_22980701_22946863_-33838-LOC_Os07g38270	232.668	0	20	0	up	osa-miR818e	122.44	301.219	-1.29873	4.05741e-10	down	LOC_Os09g36320	1648.06	788.613	1.06338	0	up
chr7_22980701_22946863_-33838-LOC_Os07g38270	232.668	0	20	0	up	osa-miR818e	122.44	301.219	-1.29873	4.05741e-10	down	LOC_Os05g50260	48.2881	14.8949	1.69685	0.00385376	up
chr7_22980701_22946863_-33838-LOC_Os07g38270	232.668	0	20	0	up	osa-miR818e	122.44	301.219	-1.29873	4.05741e-10	down	LOC_Os03g08530	36.6225	15.3426	1.25519	0.000557695	up
chr7_22980701_22946863_-33838-LOC_Os07g38270	232.668	0	20	0	up	osa-miR818e	122.44	301.219	-1.29873	4.05741e-10	down	LOC_Os01g68470	79.69	14.6249	2.44597	0	up
chr7_22980701_22946863_-33838-LOC_Os07g38270	232.668	0	20	0	up	osa-miR818e	122.44	301.219	-1.29873	4.05741e-10	down	LOC_Os07g47950	16.9444	3.13685	2.43342	0.000533802	up
chr9_11675871_11394316_+281555-LOC_Os09g19160	0	262.768	-20	0	down	osa-miR1427	145.41	66.5209	1.12825	0.00291045	up	LOC_Os01g16750	69.2035	167.474	-1.27502	0	down
chr9_11675871_11394316_+281555-LOC_Os09g19160	0	262.768	-20	0	down	osa-miR1427	145.41	66.5209	1.12825	0.00291045	up	LOC_Os10g26110	30.9194	145.757	-2.23698	0	down
chr9_11675871_11394316_+281555-LOC_Os09g19160	0	262.768	-20	0	down	osa-miR1427	145.41	66.5209	1.12825	0.00291045	up	LOC_Os01g16750	69.2035	167.474	-1.27502	0	down
chr9_11675871_11394316_+281555-LOC_Os09g19160	0	262.768	-20	0	down	osa-miR1427	145.41	66.5209	1.12825	0.00291045	up	LOC_Os10g26110	30.9194	145.757	-2.23698	0	down
chr7_22976110_22956434_-19676-LOC_Os07g38270	368.526	0	20	0	up	osa-miR818c	54.7989	117.133	-1.09593	0.00129676	down	LOC_Os07g30690	85.4937	14.3633	2.57343	2.22045e-16	up
chr7_22976110_22956434_-19676-LOC_Os07g38270	368.526	0	20	0	up	osa-miR818c	54.7989	117.133	-1.09593	0.00129676	down	LOC_Os07g30690	85.4937	14.3633	2.57343	2.22045e-16	up
chr7_22976110_22956434_-19676-LOC_Os07g38270	368.526	0	20	0	up	osa-miR818c	54.7989	117.133	-1.09593	0.00129676	down	LOC_Os12g32610	443.509	106.472	2.05849	0	up
chr7_22976110_22956434_-19676-LOC_Os07g38270	368.526	0	20	0	up	osa-miR818c	54.7989	117.133	-1.09593	0.00129676	down	LOC_Os01g64310	501.703	249.238	1.00931	0	up
chr7_22976110_22956434_-19676-LOC_Os07g38270	368.526	0	20	0	up	osa-miR818c	54.7989	117.133	-1.09593	0.00129676	down	LOC_Os03g49260	87.1655	3.67172	4.56923	0	up
chr7_22976110_22956434_-19676-LOC_Os07g38270	368.526	0	20	0	up	osa-miR818c	54.7989	117.133	-1.09593	0.00129676	down	LOC_Os05g38480	220.368	94.5706	1.22045	0	up
chr7_22976110_22956434_-19676-LOC_Os07g38270	368.526	0	20	0	up	osa-miR818c	54.7989	117.133	-1.09593	0.00129676	down	LOC_Os09g36320	1648.06	788.613	1.06338	0	up
chr7_22976110_22956434_-19676-LOC_Os07g38270	368.526	0	20	0	up	osa-miR818c	54.7989	117.133	-1.09593	0.00129676	down	LOC_Os05g50260	48.2881	14.8949	1.69685	0.00385376	up
chr7_22976110_22956434_-19676-LOC_Os07g38270	368.526	0	20	0	up	osa-miR818c	54.7989	117.133	-1.09593	0.00129676	down	LOC_Os03g08530	36.6225	15.3426	1.25519	0.000557695	up
chr7_22976110_22956434_-19676-LOC_Os07g38270	368.526	0	20	0	up	osa-miR818c	54.7989	117.133	-1.09593	0.00129676	down	LOC_Os01g68470	79.69	14.6249	2.44597	0	up
chr7_22976110_22956434_-19676-LOC_Os07g38270	368.526	0	20	0	up	osa-miR818c	54.7989	117.133	-1.09593	0.00129676	down	LOC_Os07g47950	16.9444	3.13685	2.43342	0.000533802	up
chr7_22976110_22956434_-19676-LOC_Os07g38270	368.526	0	20	0	up	osa-miR818c	54.7989	117.133	-1.09593	0.00129676	down	LOC_Os07g30690	85.4937	14.3633	2.57343	2.22045e-16	up
chr7_22976110_22956434_-19676-LOC_Os07g38270	368.526	0	20	0	up	osa-miR818c	54.7989	117.133	-1.09593	0.00129676	down	LOC_Os07g30690	85.4937	14.3633	2.57343	2.22045e-16	up
chr7_22976110_22956434_-19676-LOC_Os07g38270	368.526	0	20	0	up	osa-miR818c	54.7989	117.133	-1.09593	0.00129676	down	LOC_Os12g32610	443.509	106.472	2.05849	0	up
chr7_22976110_22956434_-19676-LOC_Os07g38270	368.526	0	20	0	up	osa-miR818c	54.7989	117.133	-1.09593	0.00129676	down	LOC_Os01g64310	501.703	249.238	1.00931	0	up
chr7_22976110_22956434_-19676-LOC_Os07g38270	368.526	0	20	0	up	osa-miR818c	54.7989	117.133	-1.09593	0.00129676	down	LOC_Os03g49260	87.1655	3.67172	4.56923	0	up
chr7_22976110_22956434_-19676-LOC_Os07g38270	368.526	0	20	0	up	osa-miR818c	54.7989	117.133	-1.09593	0.00129676	down	LOC_Os05g38480	220.368	94.5706	1.22045	0	up
chr7_22976110_22956434_-19676-LOC_Os07g38270	368.526	0	20	0	up	osa-miR818c	54.7989	117.133	-1.09593	0.00129676	down	LOC_Os09g36320	1648.06	788.613	1.06338	0	up
chr7_22976110_22956434_-19676-LOC_Os07g38270	368.526	0	20	0	up	osa-miR818c	54.7989	117.133	-1.09593	0.00129676	down	LOC_Os05g50260	48.2881	14.8949	1.69685	0.00385376	up
chr7_22976110_22956434_-19676-LOC_Os07g38270	368.526	0	20	0	up	osa-miR818c	54.7989	117.133	-1.09593	0.00129676	down	LOC_Os03g08530	36.6225	15.3426	1.25519	0.000557695	up
chr7_22976110_22956434_-19676-LOC_Os07g38270	368.526	0	20	0	up	osa-miR818c	54.7989	117.133	-1.09593	0.00129676	down	LOC_Os01g68470	79.69	14.6249	2.44597	0	up
chr7_22976110_22956434_-19676-LOC_Os07g38270	368.526	0	20	0	up	osa-miR818c	54.7989	117.133	-1.09593	0.00129676	down	LOC_Os07g47950	16.9444	3.13685	2.43342	0.000533802	up
chr7_22980701_22946863_-33838-LOC_Os07g38270	232.668	0	20	0	up	osa-miR818c	54.7989	117.133	-1.09593	0.00129676	down	LOC_Os07g30690	85.4937	14.3633	2.57343	2.22045e-16	up
chr7_22980701_22946863_-33838-LOC_Os07g38270	232.668	0	20	0	up	osa-miR818c	54.7989	117.133	-1.09593	0.00129676	down	LOC_Os07g30690	85.4937	14.3633	2.57343	2.22045e-16	up
chr7_22980701_22946863_-33838-LOC_Os07g38270	232.668	0	20	0	up	osa-miR818c	54.7989	117.133	-1.09593	0.00129676	down	LOC_Os12g32610	443.509	106.472	2.05849	0	up
chr7_22980701_22946863_-33838-LOC_Os07g38270	232.668	0	20	0	up	osa-miR818c	54.7989	117.133	-1.09593	0.00129676	down	LOC_Os01g64310	501.703	249.238	1.00931	0	up
chr7_22980701_22946863_-33838-LOC_Os07g38270	232.668	0	20	0	up	osa-miR818c	54.7989	117.133	-1.09593	0.00129676	down	LOC_Os03g49260	87.1655	3.67172	4.56923	0	up
chr7_22980701_22946863_-33838-LOC_Os07g38270	232.668	0	20	0	up	osa-miR818c	54.7989	117.133	-1.09593	0.00129676	down	LOC_Os05g38480	220.368	94.5706	1.22045	0	up
chr7_22980701_22946863_-33838-LOC_Os07g38270	232.668	0	20	0	up	osa-miR818c	54.7989	117.133	-1.09593	0.00129676	down	LOC_Os09g36320	1648.06	788.613	1.06338	0	up
chr7_22980701_22946863_-33838-LOC_Os07g38270	232.668	0	20	0	up	osa-miR818c	54.7989	117.133	-1.09593	0.00129676	down	LOC_Os05g50260	48.2881	14.8949	1.69685	0.00385376	up
chr7_22980701_22946863_-33838-LOC_Os07g38270	232.668	0	20	0	up	osa-miR818c	54.7989	117.133	-1.09593	0.00129676	down	LOC_Os03g08530	36.6225	15.3426	1.25519	0.000557695	up
chr7_22980701_22946863_-33838-LOC_Os07g38270	232.668	0	20	0	up	osa-miR818c	54.7989	117.133	-1.09593	0.00129676	down	LOC_Os01g68470	79.69	14.6249	2.44597	0	up
chr7_22980701_22946863_-33838-LOC_Os07g38270	232.668	0	20	0	up	osa-miR818c	54.7989	117.133	-1.09593	0.00129676	down	LOC_Os07g47950	16.9444	3.13685	2.43342	0.000533802	up
chr7_22980701_22946863_-33838-LOC_Os07g38270	232.668	0	20	0	up	osa-miR818c	54.7989	117.133	-1.09593	0.00129676	down	LOC_Os07g30690	85.4937	14.3633	2.57343	2.22045e-16	up
chr7_22980701_22946863_-33838-LOC_Os07g38270	232.668	0	20	0	up	osa-miR818c	54.7989	117.133	-1.09593	0.00129676	down	LOC_Os07g30690	85.4937	14.3633	2.57343	2.22045e-16	up
chr7_22980701_22946863_-33838-LOC_Os07g38270	232.668	0	20	0	up	osa-miR818c	54.7989	117.133	-1.09593	0.00129676	down	LOC_Os12g32610	443.509	106.472	2.05849	0	up
chr7_22980701_22946863_-33838-LOC_Os07g38270	232.668	0	20	0	up	osa-miR818c	54.7989	117.133	-1.09593	0.00129676	down	LOC_Os01g64310	501.703	249.238	1.00931	0	up
chr7_22980701_22946863_-33838-LOC_Os07g38270	232.668	0	20	0	up	osa-miR818c	54.7989	117.133	-1.09593	0.00129676	down	LOC_Os03g49260	87.1655	3.67172	4.56923	0	up
chr7_22980701_22946863_-33838-LOC_Os07g38270	232.668	0	20	0	up	osa-miR818c	54.7989	117.133	-1.09593	0.00129676	down	LOC_Os05g38480	220.368	94.5706	1.22045	0	up
chr7_22980701_22946863_-33838-LOC_Os07g38270	232.668	0	20	0	up	osa-miR818c	54.7989	117.133	-1.09593	0.00129676	down	LOC_Os09g36320	1648.06	788.613	1.06338	0	up
chr7_22980701_22946863_-33838-LOC_Os07g38270	232.668	0	20	0	up	osa-miR818c	54.7989	117.133	-1.09593	0.00129676	down	LOC_Os05g50260	48.2881	14.8949	1.69685	0.00385376	up
chr7_22980701_22946863_-33838-LOC_Os07g38270	232.668	0	20	0	up	osa-miR818c	54.7989	117.133	-1.09593	0.00129676	down	LOC_Os03g08530	36.6225	15.3426	1.25519	0.000557695	up
chr7_22980701_22946863_-33838-LOC_Os07g38270	232.668	0	20	0	up	osa-miR818c	54.7989	117.133	-1.09593	0.00129676	down	LOC_Os01g68470	79.69	14.6249	2.44597	0	up
chr7_22980701_22946863_-33838-LOC_Os07g38270	232.668	0	20	0	up	osa-miR818c	54.7989	117.133	-1.09593	0.00129676	down	LOC_Os07g47950	16.9444	3.13685	2.43342	0.000533802	up
chr7_22980701_22946863_-33838-LOC_Os07g38270	232.668	0	20	0	up	osa-miR818c	54.7989	117.133	-1.09593	0.00129676	down	LOC_Os07g30690	85.4937	14.3633	2.57343	2.22045e-16	up
chr7_22980701_22946863_-33838-LOC_Os07g38270	232.668	0	20	0	up	osa-miR818c	54.7989	117.133	-1.09593	0.00129676	down	LOC_Os07g30690	85.4937	14.3633	2.57343	2.22045e-16	up
chr7_22980701_22946863_-33838-LOC_Os07g38270	232.668	0	20	0	up	osa-miR818c	54.7989	117.133	-1.09593	0.00129676	down	LOC_Os12g32610	443.509	106.472	2.05849	0	up
chr7_22980701_22946863_-33838-LOC_Os07g38270	232.668	0	20	0	up	osa-miR818c	54.7989	117.133	-1.09593	0.00129676	down	LOC_Os01g64310	501.703	249.238	1.00931	0	up
chr7_22980701_22946863_-33838-LOC_Os07g38270	232.668	0	20	0	up	osa-miR818c	54.7989	117.133	-1.09593	0.00129676	down	LOC_Os03g49260	87.1655	3.67172	4.56923	0	up
chr7_22980701_22946863_-33838-LOC_Os07g38270	232.668	0	20	0	up	osa-miR818c	54.7989	117.133	-1.09593	0.00129676	down	LOC_Os05g38480	220.368	94.5706	1.22045	0	up
chr7_22980701_22946863_-33838-LOC_Os07g38270	232.668	0	20	0	up	osa-miR818c	54.7989	117.133	-1.09593	0.00129676	down	LOC_Os09g36320	1648.06	788.613	1.06338	0	up
chr7_22980701_22946863_-33838-LOC_Os07g38270	232.668	0	20	0	up	osa-miR818c	54.7989	117.133	-1.09593	0.00129676	down	LOC_Os05g50260	48.2881	14.8949	1.69685	0.00385376	up
chr7_22980701_22946863_-33838-LOC_Os07g38270	232.668	0	20	0	up	osa-miR818c	54.7989	117.133	-1.09593	0.00129676	down	LOC_Os03g08530	36.6225	15.3426	1.25519	0.000557695	up
chr7_22980701_22946863_-33838-LOC_Os07g38270	232.668	0	20	0	up	osa-miR818c	54.7989	117.133	-1.09593	0.00129676	down	LOC_Os01g68470	79.69	14.6249	2.44597	0	up
chr7_22980701_22946863_-33838-LOC_Os07g38270	232.668	0	20	0	up	osa-miR818c	54.7989	117.133	-1.09593	0.00129676	down	LOC_Os07g47950	16.9444	3.13685	2.43342	0.000533802	up
chr7_22976110_22956434_-19676-LOC_Os07g38270	368.526	0	20	0	up	osa-miR1860-3p	141.961	324.865	-1.19434	0.000415819	down	LOC_Os07g35940	21.825	0	20	4.9728e-05	up
chr7_22976110_22956434_-19676-LOC_Os07g38270	368.526	0	20	0	up	osa-miR1860-3p	141.961	324.865	-1.19434	0.000415819	down	LOC_Os09g17660	79.0718	6.56051	3.59128	0	up
chr7_22976110_22956434_-19676-LOC_Os07g38270	368.526	0	20	0	up	osa-miR1860-3p	141.961	324.865	-1.19434	0.000415819	down	LOC_Os11g26990	566.808	81.8761	2.79135	0	up
chr7_22976110_22956434_-19676-LOC_Os07g38270	368.526	0	20	0	up	osa-miR1860-3p	141.961	324.865	-1.19434	0.000415819	down	LOC_Os11g28870	14.6643	4.73182	1.63184	0.0179709	up
chr7_22976110_22956434_-19676-LOC_Os07g38270	368.526	0	20	0	up	osa-miR1860-3p	141.961	324.865	-1.19434	0.000415819	down	LOC_Os05g39850	332.011	154.478	1.10383	2.10265e-12	up
chr7_22976110_22956434_-19676-LOC_Os07g38270	368.526	0	20	0	up	osa-miR1860-3p	141.961	324.865	-1.19434	0.000415819	down	LOC_Os07g31840	453.143	195.515	1.21269	0	up
chr7_22976110_22956434_-19676-LOC_Os07g38270	368.526	0	20	0	up	osa-miR1860-3p	141.961	324.865	-1.19434	0.000415819	down	LOC_Os02g51970	194.54	2.74735	6.14588	0	up
chr7_22976110_22956434_-19676-LOC_Os07g38270	368.526	0	20	0	up	osa-miR1860-3p	141.961	324.865	-1.19434	0.000415819	down	LOC_Os03g21850	916.982	443.033	1.04948	0	up
chr7_22976110_22956434_-19676-LOC_Os07g38270	368.526	0	20	0	up	osa-miR1860-3p	141.961	324.865	-1.19434	0.000415819	down	LOC_Os01g55350	212.657	86.591	1.29624	7.81994e-08	up
chr7_22976110_22956434_-19676-LOC_Os07g38270	368.526	0	20	0	up	osa-miR1860-3p	141.961	324.865	-1.19434	0.000415819	down	LOC_Os01g44110	696.464	184.04	1.92003	0	up
chr7_22976110_22956434_-19676-LOC_Os07g38270	368.526	0	20	0	up	osa-miR1860-3p	141.961	324.865	-1.19434	0.000415819	down	ChrUn.fgenesh.gene.85	13.5257	3.81129	1.82735	0.0398762	up
chr7_22980701_22946863_-33838-LOC_Os07g38270	232.668	0	20	0	up	osa-miR1860-3p	141.961	324.865	-1.19434	0.000415819	down	LOC_Os07g35940	21.825	0	20	4.9728e-05	up
chr7_22980701_22946863_-33838-LOC_Os07g38270	232.668	0	20	0	up	osa-miR1860-3p	141.961	324.865	-1.19434	0.000415819	down	LOC_Os09g17660	79.0718	6.56051	3.59128	0	up
chr7_22980701_22946863_-33838-LOC_Os07g38270	232.668	0	20	0	up	osa-miR1860-3p	141.961	324.865	-1.19434	0.000415819	down	LOC_Os11g26990	566.808	81.8761	2.79135	0	up
chr7_22980701_22946863_-33838-LOC_Os07g38270	232.668	0	20	0	up	osa-miR1860-3p	141.961	324.865	-1.19434	0.000415819	down	LOC_Os11g28870	14.6643	4.73182	1.63184	0.0179709	up
chr7_22980701_22946863_-33838-LOC_Os07g38270	232.668	0	20	0	up	osa-miR1860-3p	141.961	324.865	-1.19434	0.000415819	down	LOC_Os05g39850	332.011	154.478	1.10383	2.10265e-12	up
chr7_22980701_22946863_-33838-LOC_Os07g38270	232.668	0	20	0	up	osa-miR1860-3p	141.961	324.865	-1.19434	0.000415819	down	LOC_Os07g31840	453.143	195.515	1.21269	0	up
chr7_22980701_22946863_-33838-LOC_Os07g38270	232.668	0	20	0	up	osa-miR1860-3p	141.961	324.865	-1.19434	0.000415819	down	LOC_Os02g51970	194.54	2.74735	6.14588	0	up
chr7_22980701_22946863_-33838-LOC_Os07g38270	232.668	0	20	0	up	osa-miR1860-3p	141.961	324.865	-1.19434	0.000415819	down	LOC_Os03g21850	916.982	443.033	1.04948	0	up
chr7_22980701_22946863_-33838-LOC_Os07g38270	232.668	0	20	0	up	osa-miR1860-3p	141.961	324.865	-1.19434	0.000415819	down	LOC_Os01g55350	212.657	86.591	1.29624	7.81994e-08	up
chr7_22980701_22946863_-33838-LOC_Os07g38270	232.668	0	20	0	up	osa-miR1860-3p	141.961	324.865	-1.19434	0.000415819	down	LOC_Os01g44110	696.464	184.04	1.92003	0	up
chr7_22980701_22946863_-33838-LOC_Os07g38270	232.668	0	20	0	up	osa-miR1860-3p	141.961	324.865	-1.19434	0.000415819	down	ChrUn.fgenesh.gene.85	13.5257	3.81129	1.82735	0.0398762	up
chr5_19472056_19412253_+59803-LOC_Os05g33110	186.297	0	20	0	up	osa-miR1860-3p	141.961	324.865	-1.19434	0.000415819	down	LOC_Os07g35940	21.825	0	20	4.9728e-05	up
chr5_19472056_19412253_+59803-LOC_Os05g33110	186.297	0	20	0	up	osa-miR1860-3p	141.961	324.865	-1.19434	0.000415819	down	LOC_Os09g17660	79.0718	6.56051	3.59128	0	up
chr5_19472056_19412253_+59803-LOC_Os05g33110	186.297	0	20	0	up	osa-miR1860-3p	141.961	324.865	-1.19434	0.000415819	down	LOC_Os11g26990	566.808	81.8761	2.79135	0	up
chr5_19472056_19412253_+59803-LOC_Os05g33110	186.297	0	20	0	up	osa-miR1860-3p	141.961	324.865	-1.19434	0.000415819	down	LOC_Os11g28870	14.6643	4.73182	1.63184	0.0179709	up
chr5_19472056_19412253_+59803-LOC_Os05g33110	186.297	0	20	0	up	osa-miR1860-3p	141.961	324.865	-1.19434	0.000415819	down	LOC_Os05g39850	332.011	154.478	1.10383	2.10265e-12	up
chr5_19472056_19412253_+59803-LOC_Os05g33110	186.297	0	20	0	up	osa-miR1860-3p	141.961	324.865	-1.19434	0.000415819	down	LOC_Os07g31840	453.143	195.515	1.21269	0	up
chr5_19472056_19412253_+59803-LOC_Os05g33110	186.297	0	20	0	up	osa-miR1860-3p	141.961	324.865	-1.19434	0.000415819	down	LOC_Os02g51970	194.54	2.74735	6.14588	0	up
chr5_19472056_19412253_+59803-LOC_Os05g33110	186.297	0	20	0	up	osa-miR1860-3p	141.961	324.865	-1.19434	0.000415819	down	LOC_Os03g21850	916.982	443.033	1.04948	0	up
chr5_19472056_19412253_+59803-LOC_Os05g33110	186.297	0	20	0	up	osa-miR1860-3p	141.961	324.865	-1.19434	0.000415819	down	LOC_Os01g55350	212.657	86.591	1.29624	7.81994e-08	up
chr5_19472056_19412253_+59803-LOC_Os05g33110	186.297	0	20	0	up	osa-miR1860-3p	141.961	324.865	-1.19434	0.000415819	down	LOC_Os01g44110	696.464	184.04	1.92003	0	up
chr5_19472056_19412253_+59803-LOC_Os05g33110	186.297	0	20	0	up	osa-miR1860-3p	141.961	324.865	-1.19434	0.000415819	down	ChrUn.fgenesh.gene.85	13.5257	3.81129	1.82735	0.0398762	up
chr5_19472056_19412253_+59803-LOC_Os05g33110	186.297	0	20	0	up	osa-miR1860-3p	141.961	324.865	-1.19434	0.000415819	down	LOC_Os07g35940	21.825	0	20	4.9728e-05	up
chr5_19472056_19412253_+59803-LOC_Os05g33110	186.297	0	20	0	up	osa-miR1860-3p	141.961	324.865	-1.19434	0.000415819	down	LOC_Os09g17660	79.0718	6.56051	3.59128	0	up
chr5_19472056_19412253_+59803-LOC_Os05g33110	186.297	0	20	0	up	osa-miR1860-3p	141.961	324.865	-1.19434	0.000415819	down	LOC_Os11g26990	566.808	81.8761	2.79135	0	up
chr5_19472056_19412253_+59803-LOC_Os05g33110	186.297	0	20	0	up	osa-miR1860-3p	141.961	324.865	-1.19434	0.000415819	down	LOC_Os11g28870	14.6643	4.73182	1.63184	0.0179709	up
chr5_19472056_19412253_+59803-LOC_Os05g33110	186.297	0	20	0	up	osa-miR1860-3p	141.961	324.865	-1.19434	0.000415819	down	LOC_Os05g39850	332.011	154.478	1.10383	2.10265e-12	up
chr5_19472056_19412253_+59803-LOC_Os05g33110	186.297	0	20	0	up	osa-miR1860-3p	141.961	324.865	-1.19434	0.000415819	down	LOC_Os07g31840	453.143	195.515	1.21269	0	up
chr5_19472056_19412253_+59803-LOC_Os05g33110	186.297	0	20	0	up	osa-miR1860-3p	141.961	324.865	-1.19434	0.000415819	down	LOC_Os02g51970	194.54	2.74735	6.14588	0	up
chr5_19472056_19412253_+59803-LOC_Os05g33110	186.297	0	20	0	up	osa-miR1860-3p	141.961	324.865	-1.19434	0.000415819	down	LOC_Os03g21850	916.982	443.033	1.04948	0	up
chr5_19472056_19412253_+59803-LOC_Os05g33110	186.297	0	20	0	up	osa-miR1860-3p	141.961	324.865	-1.19434	0.000415819	down	LOC_Os01g55350	212.657	86.591	1.29624	7.81994e-08	up
chr5_19472056_19412253_+59803-LOC_Os05g33110	186.297	0	20	0	up	osa-miR1860-3p	141.961	324.865	-1.19434	0.000415819	down	LOC_Os01g44110	696.464	184.04	1.92003	0	up
chr5_19472056_19412253_+59803-LOC_Os05g33110	186.297	0	20	0	up	osa-miR1860-3p	141.961	324.865	-1.19434	0.000415819	down	ChrUn.fgenesh.gene.85	13.5257	3.81129	1.82735	0.0398762	up
chr8_22086695_22054445_-32250-LOC_Os08g35050	157.01	0	20	0	up	osa-miR1860-3p	141.961	324.865	-1.19434	0.000415819	down	LOC_Os07g35940	21.825	0	20	4.9728e-05	up
chr8_22086695_22054445_-32250-LOC_Os08g35050	157.01	0	20	0	up	osa-miR1860-3p	141.961	324.865	-1.19434	0.000415819	down	LOC_Os09g17660	79.0718	6.56051	3.59128	0	up
chr8_22086695_22054445_-32250-LOC_Os08g35050	157.01	0	20	0	up	osa-miR1860-3p	141.961	324.865	-1.19434	0.000415819	down	LOC_Os11g26990	566.808	81.8761	2.79135	0	up
chr8_22086695_22054445_-32250-LOC_Os08g35050	157.01	0	20	0	up	osa-miR1860-3p	141.961	324.865	-1.19434	0.000415819	down	LOC_Os11g28870	14.6643	4.73182	1.63184	0.0179709	up
chr8_22086695_22054445_-32250-LOC_Os08g35050	157.01	0	20	0	up	osa-miR1860-3p	141.961	324.865	-1.19434	0.000415819	down	LOC_Os05g39850	332.011	154.478	1.10383	2.10265e-12	up
chr8_22086695_22054445_-32250-LOC_Os08g35050	157.01	0	20	0	up	osa-miR1860-3p	141.961	324.865	-1.19434	0.000415819	down	LOC_Os07g31840	453.143	195.515	1.21269	0	up
chr8_22086695_22054445_-32250-LOC_Os08g35050	157.01	0	20	0	up	osa-miR1860-3p	141.961	324.865	-1.19434	0.000415819	down	LOC_Os02g51970	194.54	2.74735	6.14588	0	up
chr8_22086695_22054445_-32250-LOC_Os08g35050	157.01	0	20	0	up	osa-miR1860-3p	141.961	324.865	-1.19434	0.000415819	down	LOC_Os03g21850	916.982	443.033	1.04948	0	up
chr8_22086695_22054445_-32250-LOC_Os08g35050	157.01	0	20	0	up	osa-miR1860-3p	141.961	324.865	-1.19434	0.000415819	down	LOC_Os01g55350	212.657	86.591	1.29624	7.81994e-08	up
chr8_22086695_22054445_-32250-LOC_Os08g35050	157.01	0	20	0	up	osa-miR1860-3p	141.961	324.865	-1.19434	0.000415819	down	LOC_Os01g44110	696.464	184.04	1.92003	0	up
chr8_22086695_22054445_-32250-LOC_Os08g35050	157.01	0	20	0	up	osa-miR1860-3p	141.961	324.865	-1.19434	0.000415819	down	ChrUn.fgenesh.gene.85	13.5257	3.81129	1.82735	0.0398762	up
chr9_11675871_11394316_+281555-LOC_Os09g19160	0	262.768	-20	0	down	osa-miR529a	674.51	295.681	1.1898	0	up	LOC_Os10g37190	156.154	320.232	-1.03615	0	down
chr9_11675871_11394316_+281555-LOC_Os09g19160	0	262.768	-20	0	down	osa-miR529a	674.51	295.681	1.1898	0	up	LOC_Os03g16500	17.8135	61.8607	-1.79605	0.000719516	down
chr9_11675871_11394316_+281555-LOC_Os09g19160	0	262.768	-20	0	down	osa-miR529a	674.51	295.681	1.1898	0	up	LOC_Os12g32620	223.603	489.805	-1.13127	0	down
chr9_11675871_11394316_+281555-LOC_Os09g19160	0	262.768	-20	0	down	osa-miR529a	674.51	295.681	1.1898	0	up	LOC_Os09g28600	130.461	323.655	-1.31084	0	down
chr9_11675871_11394316_+281555-LOC_Os09g19160	0	262.768	-20	0	down	osa-miR529a	674.51	295.681	1.1898	0	up	LOC_Os01g49154	4.25703	12.7464	-1.58217	0.0429357	down
chr9_11675871_11394316_+281555-LOC_Os09g19160	0	262.768	-20	0	down	osa-miR529a	674.51	295.681	1.1898	0	up	LOC_Os06g22970	2.58219	14.9066	-2.52928	0.00105721	down
chr9_11675871_11394316_+281555-LOC_Os09g19160	0	262.768	-20	0	down	osa-miR529a	674.51	295.681	1.1898	0	up	LOC_Os06g03800	724.753	1566.32	-1.11181	0	down
chr9_11675871_11394316_+281555-LOC_Os09g19160	0	262.768	-20	0	down	osa-miR529a	674.51	295.681	1.1898	0	up	LOC_Os10g37190	156.154	320.232	-1.03615	0	down
chr9_11675871_11394316_+281555-LOC_Os09g19160	0	262.768	-20	0	down	osa-miR529a	674.51	295.681	1.1898	0	up	LOC_Os03g16500	17.8135	61.8607	-1.79605	0.000719516	down
chr9_11675871_11394316_+281555-LOC_Os09g19160	0	262.768	-20	0	down	osa-miR529a	674.51	295.681	1.1898	0	up	LOC_Os12g32620	223.603	489.805	-1.13127	0	down
chr9_11675871_11394316_+281555-LOC_Os09g19160	0	262.768	-20	0	down	osa-miR529a	674.51	295.681	1.1898	0	up	LOC_Os09g28600	130.461	323.655	-1.31084	0	down
chr9_11675871_11394316_+281555-LOC_Os09g19160	0	262.768	-20	0	down	osa-miR529a	674.51	295.681	1.1898	0	up	LOC_Os01g49154	4.25703	12.7464	-1.58217	0.0429357	down
chr9_11675871_11394316_+281555-LOC_Os09g19160	0	262.768	-20	0	down	osa-miR529a	674.51	295.681	1.1898	0	up	LOC_Os06g22970	2.58219	14.9066	-2.52928	0.00105721	down
chr9_11675871_11394316_+281555-LOC_Os09g19160	0	262.768	-20	0	down	osa-miR529a	674.51	295.681	1.1898	0	up	LOC_Os06g03800	724.753	1566.32	-1.11181	0	down
chr9_11675871_11394316_+281555-LOC_Os09g19160	0	262.768	-20	0	down	osa-miR529a	674.51	295.681	1.1898	0	up	LOC_Os10g37190	156.154	320.232	-1.03615	0	down
chr9_11675871_11394316_+281555-LOC_Os09g19160	0	262.768	-20	0	down	osa-miR529a	674.51	295.681	1.1898	0	up	LOC_Os03g16500	17.8135	61.8607	-1.79605	0.000719516	down
chr9_11675871_11394316_+281555-LOC_Os09g19160	0	262.768	-20	0	down	osa-miR529a	674.51	295.681	1.1898	0	up	LOC_Os12g32620	223.603	489.805	-1.13127	0	down
chr9_11675871_11394316_+281555-LOC_Os09g19160	0	262.768	-20	0	down	osa-miR529a	674.51	295.681	1.1898	0	up	LOC_Os09g28600	130.461	323.655	-1.31084	0	down
chr9_11675871_11394316_+281555-LOC_Os09g19160	0	262.768	-20	0	down	osa-miR529a	674.51	295.681	1.1898	0	up	LOC_Os01g49154	4.25703	12.7464	-1.58217	0.0429357	down
chr9_11675871_11394316_+281555-LOC_Os09g19160	0	262.768	-20	0	down	osa-miR529a	674.51	295.681	1.1898	0	up	LOC_Os06g22970	2.58219	14.9066	-2.52928	0.00105721	down
chr9_11675871_11394316_+281555-LOC_Os09g19160	0	262.768	-20	0	down	osa-miR529a	674.51	295.681	1.1898	0	up	LOC_Os06g03800	724.753	1566.32	-1.11181	0	down
chr9_11675871_11394316_+281555-LOC_Os09g19160	0	262.768	-20	0	down	osa-miR529a	674.51	295.681	1.1898	0	up	LOC_Os10g37190	156.154	320.232	-1.03615	0	down
chr9_11675871_11394316_+281555-LOC_Os09g19160	0	262.768	-20	0	down	osa-miR529a	674.51	295.681	1.1898	0	up	LOC_Os03g16500	17.8135	61.8607	-1.79605	0.000719516	down
chr9_11675871_11394316_+281555-LOC_Os09g19160	0	262.768	-20	0	down	osa-miR529a	674.51	295.681	1.1898	0	up	LOC_Os12g32620	223.603	489.805	-1.13127	0	down
chr9_11675871_11394316_+281555-LOC_Os09g19160	0	262.768	-20	0	down	osa-miR529a	674.51	295.681	1.1898	0	up	LOC_Os09g28600	130.461	323.655	-1.31084	0	down
chr9_11675871_11394316_+281555-LOC_Os09g19160	0	262.768	-20	0	down	osa-miR529a	674.51	295.681	1.1898	0	up	LOC_Os01g49154	4.25703	12.7464	-1.58217	0.0429357	down
chr9_11675871_11394316_+281555-LOC_Os09g19160	0	262.768	-20	0	down	osa-miR529a	674.51	295.681	1.1898	0	up	LOC_Os06g22970	2.58219	14.9066	-2.52928	0.00105721	down
chr9_11675871_11394316_+281555-LOC_Os09g19160	0	262.768	-20	0	down	osa-miR529a	674.51	295.681	1.1898	0	up	LOC_Os06g03800	724.753	1566.32	-1.11181	0	down
chr9_11675871_11394316_+281555-LOC_Os09g19160	0	262.768	-20	0	down	osa-miR529a	674.51	295.681	1.1898	0	up	LOC_Os10g37190	156.154	320.232	-1.03615	0	down
chr9_11675871_11394316_+281555-LOC_Os09g19160	0	262.768	-20	0	down	osa-miR529a	674.51	295.681	1.1898	0	up	LOC_Os03g16500	17.8135	61.8607	-1.79605	0.000719516	down
chr9_11675871_11394316_+281555-LOC_Os09g19160	0	262.768	-20	0	down	osa-miR529a	674.51	295.681	1.1898	0	up	LOC_Os12g32620	223.603	489.805	-1.13127	0	down
chr9_11675871_11394316_+281555-LOC_Os09g19160	0	262.768	-20	0	down	osa-miR529a	674.51	295.681	1.1898	0	up	LOC_Os09g28600	130.461	323.655	-1.31084	0	down
chr9_11675871_11394316_+281555-LOC_Os09g19160	0	262.768	-20	0	down	osa-miR529a	674.51	295.681	1.1898	0	up	LOC_Os01g49154	4.25703	12.7464	-1.58217	0.0429357	down
chr9_11675871_11394316_+281555-LOC_Os09g19160	0	262.768	-20	0	down	osa-miR529a	674.51	295.681	1.1898	0	up	LOC_Os06g22970	2.58219	14.9066	-2.52928	0.00105721	down
chr9_11675871_11394316_+281555-LOC_Os09g19160	0	262.768	-20	0	down	osa-miR529a	674.51	295.681	1.1898	0	up	LOC_Os06g03800	724.753	1566.32	-1.11181	0	down
chr9_11675871_11394316_+281555-LOC_Os09g19160	0	262.768	-20	0	down	osa-miR529a	674.51	295.681	1.1898	0	up	LOC_Os10g37190	156.154	320.232	-1.03615	0	down
chr9_11675871_11394316_+281555-LOC_Os09g19160	0	262.768	-20	0	down	osa-miR529a	674.51	295.681	1.1898	0	up	LOC_Os03g16500	17.8135	61.8607	-1.79605	0.000719516	down
chr9_11675871_11394316_+281555-LOC_Os09g19160	0	262.768	-20	0	down	osa-miR529a	674.51	295.681	1.1898	0	up	LOC_Os12g32620	223.603	489.805	-1.13127	0	down
chr9_11675871_11394316_+281555-LOC_Os09g19160	0	262.768	-20	0	down	osa-miR529a	674.51	295.681	1.1898	0	up	LOC_Os09g28600	130.461	323.655	-1.31084	0	down
chr9_11675871_11394316_+281555-LOC_Os09g19160	0	262.768	-20	0	down	osa-miR529a	674.51	295.681	1.1898	0	up	LOC_Os01g49154	4.25703	12.7464	-1.58217	0.0429357	down
chr9_11675871_11394316_+281555-LOC_Os09g19160	0	262.768	-20	0	down	osa-miR529a	674.51	295.681	1.1898	0	up	LOC_Os06g22970	2.58219	14.9066	-2.52928	0.00105721	down
chr9_11675871_11394316_+281555-LOC_Os09g19160	0	262.768	-20	0	down	osa-miR529a	674.51	295.681	1.1898	0	up	LOC_Os06g03800	724.753	1566.32	-1.11181	0	down
chr9_11675871_11394316_+281555-LOC_Os09g19160	0	262.768	-20	0	down	osa-miR529a	674.51	295.681	1.1898	0	up	LOC_Os10g37190	156.154	320.232	-1.03615	0	down
chr9_11675871_11394316_+281555-LOC_Os09g19160	0	262.768	-20	0	down	osa-miR529a	674.51	295.681	1.1898	0	up	LOC_Os03g16500	17.8135	61.8607	-1.79605	0.000719516	down
chr9_11675871_11394316_+281555-LOC_Os09g19160	0	262.768	-20	0	down	osa-miR529a	674.51	295.681	1.1898	0	up	LOC_Os12g32620	223.603	489.805	-1.13127	0	down
chr9_11675871_11394316_+281555-LOC_Os09g19160	0	262.768	-20	0	down	osa-miR529a	674.51	295.681	1.1898	0	up	LOC_Os09g28600	130.461	323.655	-1.31084	0	down
chr9_11675871_11394316_+281555-LOC_Os09g19160	0	262.768	-20	0	down	osa-miR529a	674.51	295.681	1.1898	0	up	LOC_Os01g49154	4.25703	12.7464	-1.58217	0.0429357	down
chr9_11675871_11394316_+281555-LOC_Os09g19160	0	262.768	-20	0	down	osa-miR529a	674.51	295.681	1.1898	0	up	LOC_Os06g22970	2.58219	14.9066	-2.52928	0.00105721	down
chr9_11675871_11394316_+281555-LOC_Os09g19160	0	262.768	-20	0	down	osa-miR529a	674.51	295.681	1.1898	0	up	LOC_Os06g03800	724.753	1566.32	-1.11181	0	down
chr7_22976110_22956434_-19676-LOC_Os07g38270	368.526	0	20	0	up	osa-miR818b	138.714	303.253	-1.12841	3.30052e-08	down	LOC_Os07g30690	85.4937	14.3633	2.57343	2.22045e-16	up
chr7_22976110_22956434_-19676-LOC_Os07g38270	368.526	0	20	0	up	osa-miR818b	138.714	303.253	-1.12841	3.30052e-08	down	LOC_Os07g30690	85.4937	14.3633	2.57343	2.22045e-16	up
chr7_22976110_22956434_-19676-LOC_Os07g38270	368.526	0	20	0	up	osa-miR818b	138.714	303.253	-1.12841	3.30052e-08	down	LOC_Os12g32610	443.509	106.472	2.05849	0	up
chr7_22976110_22956434_-19676-LOC_Os07g38270	368.526	0	20	0	up	osa-miR818b	138.714	303.253	-1.12841	3.30052e-08	down	LOC_Os01g64310	501.703	249.238	1.00931	0	up
chr7_22976110_22956434_-19676-LOC_Os07g38270	368.526	0	20	0	up	osa-miR818b	138.714	303.253	-1.12841	3.30052e-08	down	LOC_Os03g49260	87.1655	3.67172	4.56923	0	up
chr7_22976110_22956434_-19676-LOC_Os07g38270	368.526	0	20	0	up	osa-miR818b	138.714	303.253	-1.12841	3.30052e-08	down	LOC_Os05g38480	220.368	94.5706	1.22045	0	up
chr7_22976110_22956434_-19676-LOC_Os07g38270	368.526	0	20	0	up	osa-miR818b	138.714	303.253	-1.12841	3.30052e-08	down	LOC_Os09g36320	1648.06	788.613	1.06338	0	up
chr7_22976110_22956434_-19676-LOC_Os07g38270	368.526	0	20	0	up	osa-miR818b	138.714	303.253	-1.12841	3.30052e-08	down	LOC_Os05g50260	48.2881	14.8949	1.69685	0.00385376	up
chr7_22976110_22956434_-19676-LOC_Os07g38270	368.526	0	20	0	up	osa-miR818b	138.714	303.253	-1.12841	3.30052e-08	down	LOC_Os03g08530	36.6225	15.3426	1.25519	0.000557695	up
chr7_22976110_22956434_-19676-LOC_Os07g38270	368.526	0	20	0	up	osa-miR818b	138.714	303.253	-1.12841	3.30052e-08	down	LOC_Os01g68470	79.69	14.6249	2.44597	0	up
chr7_22976110_22956434_-19676-LOC_Os07g38270	368.526	0	20	0	up	osa-miR818b	138.714	303.253	-1.12841	3.30052e-08	down	LOC_Os07g47950	16.9444	3.13685	2.43342	0.000533802	up
chr7_22976110_22956434_-19676-LOC_Os07g38270	368.526	0	20	0	up	osa-miR818b	138.714	303.253	-1.12841	3.30052e-08	down	LOC_Os07g30690	85.4937	14.3633	2.57343	2.22045e-16	up
chr7_22976110_22956434_-19676-LOC_Os07g38270	368.526	0	20	0	up	osa-miR818b	138.714	303.253	-1.12841	3.30052e-08	down	LOC_Os07g30690	85.4937	14.3633	2.57343	2.22045e-16	up
chr7_22976110_22956434_-19676-LOC_Os07g38270	368.526	0	20	0	up	osa-miR818b	138.714	303.253	-1.12841	3.30052e-08	down	LOC_Os12g32610	443.509	106.472	2.05849	0	up
chr7_22976110_22956434_-19676-LOC_Os07g38270	368.526	0	20	0	up	osa-miR818b	138.714	303.253	-1.12841	3.30052e-08	down	LOC_Os01g64310	501.703	249.238	1.00931	0	up
chr7_22976110_22956434_-19676-LOC_Os07g38270	368.526	0	20	0	up	osa-miR818b	138.714	303.253	-1.12841	3.30052e-08	down	LOC_Os03g49260	87.1655	3.67172	4.56923	0	up
chr7_22976110_22956434_-19676-LOC_Os07g38270	368.526	0	20	0	up	osa-miR818b	138.714	303.253	-1.12841	3.30052e-08	down	LOC_Os05g38480	220.368	94.5706	1.22045	0	up
chr7_22976110_22956434_-19676-LOC_Os07g38270	368.526	0	20	0	up	osa-miR818b	138.714	303.253	-1.12841	3.30052e-08	down	LOC_Os09g36320	1648.06	788.613	1.06338	0	up
chr7_22976110_22956434_-19676-LOC_Os07g38270	368.526	0	20	0	up	osa-miR818b	138.714	303.253	-1.12841	3.30052e-08	down	LOC_Os05g50260	48.2881	14.8949	1.69685	0.00385376	up
chr7_22976110_22956434_-19676-LOC_Os07g38270	368.526	0	20	0	up	osa-miR818b	138.714	303.253	-1.12841	3.30052e-08	down	LOC_Os03g08530	36.6225	15.3426	1.25519	0.000557695	up
chr7_22976110_22956434_-19676-LOC_Os07g38270	368.526	0	20	0	up	osa-miR818b	138.714	303.253	-1.12841	3.30052e-08	down	LOC_Os01g68470	79.69	14.6249	2.44597	0	up
chr7_22976110_22956434_-19676-LOC_Os07g38270	368.526	0	20	0	up	osa-miR818b	138.714	303.253	-1.12841	3.30052e-08	down	LOC_Os07g47950	16.9444	3.13685	2.43342	0.000533802	up
chr7_22980701_22946863_-33838-LOC_Os07g38270	232.668	0	20	0	up	osa-miR818b	138.714	303.253	-1.12841	3.30052e-08	down	LOC_Os07g30690	85.4937	14.3633	2.57343	2.22045e-16	up
chr7_22980701_22946863_-33838-LOC_Os07g38270	232.668	0	20	0	up	osa-miR818b	138.714	303.253	-1.12841	3.30052e-08	down	LOC_Os07g30690	85.4937	14.3633	2.57343	2.22045e-16	up
chr7_22980701_22946863_-33838-LOC_Os07g38270	232.668	0	20	0	up	osa-miR818b	138.714	303.253	-1.12841	3.30052e-08	down	LOC_Os12g32610	443.509	106.472	2.05849	0	up
chr7_22980701_22946863_-33838-LOC_Os07g38270	232.668	0	20	0	up	osa-miR818b	138.714	303.253	-1.12841	3.30052e-08	down	LOC_Os01g64310	501.703	249.238	1.00931	0	up
chr7_22980701_22946863_-33838-LOC_Os07g38270	232.668	0	20	0	up	osa-miR818b	138.714	303.253	-1.12841	3.30052e-08	down	LOC_Os03g49260	87.1655	3.67172	4.56923	0	up
chr7_22980701_22946863_-33838-LOC_Os07g38270	232.668	0	20	0	up	osa-miR818b	138.714	303.253	-1.12841	3.30052e-08	down	LOC_Os05g38480	220.368	94.5706	1.22045	0	up
chr7_22980701_22946863_-33838-LOC_Os07g38270	232.668	0	20	0	up	osa-miR818b	138.714	303.253	-1.12841	3.30052e-08	down	LOC_Os09g36320	1648.06	788.613	1.06338	0	up
chr7_22980701_22946863_-33838-LOC_Os07g38270	232.668	0	20	0	up	osa-miR818b	138.714	303.253	-1.12841	3.30052e-08	down	LOC_Os05g50260	48.2881	14.8949	1.69685	0.00385376	up
chr7_22980701_22946863_-33838-LOC_Os07g38270	232.668	0	20	0	up	osa-miR818b	138.714	303.253	-1.12841	3.30052e-08	down	LOC_Os03g08530	36.6225	15.3426	1.25519	0.000557695	up
chr7_22980701_22946863_-33838-LOC_Os07g38270	232.668	0	20	0	up	osa-miR818b	138.714	303.253	-1.12841	3.30052e-08	down	LOC_Os01g68470	79.69	14.6249	2.44597	0	up
chr7_22980701_22946863_-33838-LOC_Os07g38270	232.668	0	20	0	up	osa-miR818b	138.714	303.253	-1.12841	3.30052e-08	down	LOC_Os07g47950	16.9444	3.13685	2.43342	0.000533802	up
chr7_22980701_22946863_-33838-LOC_Os07g38270	232.668	0	20	0	up	osa-miR818b	138.714	303.253	-1.12841	3.30052e-08	down	LOC_Os07g30690	85.4937	14.3633	2.57343	2.22045e-16	up
chr7_22980701_22946863_-33838-LOC_Os07g38270	232.668	0	20	0	up	osa-miR818b	138.714	303.253	-1.12841	3.30052e-08	down	LOC_Os07g30690	85.4937	14.3633	2.57343	2.22045e-16	up
chr7_22980701_22946863_-33838-LOC_Os07g38270	232.668	0	20	0	up	osa-miR818b	138.714	303.253	-1.12841	3.30052e-08	down	LOC_Os12g32610	443.509	106.472	2.05849	0	up
chr7_22980701_22946863_-33838-LOC_Os07g38270	232.668	0	20	0	up	osa-miR818b	138.714	303.253	-1.12841	3.30052e-08	down	LOC_Os01g64310	501.703	249.238	1.00931	0	up
chr7_22980701_22946863_-33838-LOC_Os07g38270	232.668	0	20	0	up	osa-miR818b	138.714	303.253	-1.12841	3.30052e-08	down	LOC_Os03g49260	87.1655	3.67172	4.56923	0	up
chr7_22980701_22946863_-33838-LOC_Os07g38270	232.668	0	20	0	up	osa-miR818b	138.714	303.253	-1.12841	3.30052e-08	down	LOC_Os05g38480	220.368	94.5706	1.22045	0	up
chr7_22980701_22946863_-33838-LOC_Os07g38270	232.668	0	20	0	up	osa-miR818b	138.714	303.253	-1.12841	3.30052e-08	down	LOC_Os09g36320	1648.06	788.613	1.06338	0	up
chr7_22980701_22946863_-33838-LOC_Os07g38270	232.668	0	20	0	up	osa-miR818b	138.714	303.253	-1.12841	3.30052e-08	down	LOC_Os05g50260	48.2881	14.8949	1.69685	0.00385376	up
chr7_22980701_22946863_-33838-LOC_Os07g38270	232.668	0	20	0	up	osa-miR818b	138.714	303.253	-1.12841	3.30052e-08	down	LOC_Os03g08530	36.6225	15.3426	1.25519	0.000557695	up
chr7_22980701_22946863_-33838-LOC_Os07g38270	232.668	0	20	0	up	osa-miR818b	138.714	303.253	-1.12841	3.30052e-08	down	LOC_Os01g68470	79.69	14.6249	2.44597	0	up
chr7_22980701_22946863_-33838-LOC_Os07g38270	232.668	0	20	0	up	osa-miR818b	138.714	303.253	-1.12841	3.30052e-08	down	LOC_Os07g47950	16.9444	3.13685	2.43342	0.000533802	up
chr7_22980701_22946863_-33838-LOC_Os07g38270	232.668	0	20	0	up	osa-miR818b	138.714	303.253	-1.12841	3.30052e-08	down	LOC_Os07g30690	85.4937	14.3633	2.57343	2.22045e-16	up
chr7_22980701_22946863_-33838-LOC_Os07g38270	232.668	0	20	0	up	osa-miR818b	138.714	303.253	-1.12841	3.30052e-08	down	LOC_Os07g30690	85.4937	14.3633	2.57343	2.22045e-16	up
chr7_22980701_22946863_-33838-LOC_Os07g38270	232.668	0	20	0	up	osa-miR818b	138.714	303.253	-1.12841	3.30052e-08	down	LOC_Os12g32610	443.509	106.472	2.05849	0	up
chr7_22980701_22946863_-33838-LOC_Os07g38270	232.668	0	20	0	up	osa-miR818b	138.714	303.253	-1.12841	3.30052e-08	down	LOC_Os01g64310	501.703	249.238	1.00931	0	up
chr7_22980701_22946863_-33838-LOC_Os07g38270	232.668	0	20	0	up	osa-miR818b	138.714	303.253	-1.12841	3.30052e-08	down	LOC_Os03g49260	87.1655	3.67172	4.56923	0	up
chr7_22980701_22946863_-33838-LOC_Os07g38270	232.668	0	20	0	up	osa-miR818b	138.714	303.253	-1.12841	3.30052e-08	down	LOC_Os05g38480	220.368	94.5706	1.22045	0	up
chr7_22980701_22946863_-33838-LOC_Os07g38270	232.668	0	20	0	up	osa-miR818b	138.714	303.253	-1.12841	3.30052e-08	down	LOC_Os09g36320	1648.06	788.613	1.06338	0	up
chr7_22980701_22946863_-33838-LOC_Os07g38270	232.668	0	20	0	up	osa-miR818b	138.714	303.253	-1.12841	3.30052e-08	down	LOC_Os05g50260	48.2881	14.8949	1.69685	0.00385376	up
chr7_22980701_22946863_-33838-LOC_Os07g38270	232.668	0	20	0	up	osa-miR818b	138.714	303.253	-1.12841	3.30052e-08	down	LOC_Os03g08530	36.6225	15.3426	1.25519	0.000557695	up
chr7_22980701_22946863_-33838-LOC_Os07g38270	232.668	0	20	0	up	osa-miR818b	138.714	303.253	-1.12841	3.30052e-08	down	LOC_Os01g68470	79.69	14.6249	2.44597	0	up
chr7_22980701_22946863_-33838-LOC_Os07g38270	232.668	0	20	0	up	osa-miR818b	138.714	303.253	-1.12841	3.30052e-08	down	LOC_Os07g47950	16.9444	3.13685	2.43342	0.000533802	up
chr9_11675871_11394316_+281555-LOC_Os09g19160	0	262.768	-20	0	down	osa-miR1846e	287.913	122.183	1.23659	6.91964e-09	up	LOC_Os12g25450	9.76706	52.4337	-2.4245	8.51572e-09	down
chr9_11675871_11394316_+281555-LOC_Os09g19160	0	262.768	-20	0	down	osa-miR1846e	287.913	122.183	1.23659	6.91964e-09	up	LOC_Os04g40560	60.2523	139.368	-1.20981	0.00243244	down
chr9_11675871_11394316_+281555-LOC_Os09g19160	0	262.768	-20	0	down	osa-miR1846e	287.913	122.183	1.23659	6.91964e-09	up	LOC_Os04g54570	15.6631	69.71	-2.15399	7.16651e-06	down
chr9_11675871_11394316_+281555-LOC_Os09g19160	0	262.768	-20	0	down	osa-miR1846e	287.913	122.183	1.23659	6.91964e-09	up	LOC_Os12g25450	9.76706	52.4337	-2.4245	8.51572e-09	down
chr9_11675871_11394316_+281555-LOC_Os09g19160	0	262.768	-20	0	down	osa-miR1846e	287.913	122.183	1.23659	6.91964e-09	up	LOC_Os04g40560	60.2523	139.368	-1.20981	0.00243244	down
chr9_11675871_11394316_+281555-LOC_Os09g19160	0	262.768	-20	0	down	osa-miR1846e	287.913	122.183	1.23659	6.91964e-09	up	LOC_Os04g54570	15.6631	69.71	-2.15399	7.16651e-06	down
chr9_11675871_11394316_+281555-LOC_Os09g19160	0	262.768	-20	0	down	osa-miR1846e	287.913	122.183	1.23659	6.91964e-09	up	LOC_Os12g25450	9.76706	52.4337	-2.4245	8.51572e-09	down
chr9_11675871_11394316_+281555-LOC_Os09g19160	0	262.768	-20	0	down	osa-miR1846e	287.913	122.183	1.23659	6.91964e-09	up	LOC_Os04g40560	60.2523	139.368	-1.20981	0.00243244	down
chr9_11675871_11394316_+281555-LOC_Os09g19160	0	262.768	-20	0	down	osa-miR1846e	287.913	122.183	1.23659	6.91964e-09	up	LOC_Os04g54570	15.6631	69.71	-2.15399	7.16651e-06	down
chr7_22976110_22956434_-19676-LOC_Os07g38270	368.526	0	20	0	up	osa-miR818a	133.442	283.183	-1.08553	0	down	LOC_Os07g30690	85.4937	14.3633	2.57343	2.22045e-16	up
chr7_22976110_22956434_-19676-LOC_Os07g38270	368.526	0	20	0	up	osa-miR818a	133.442	283.183	-1.08553	0	down	LOC_Os07g30690	85.4937	14.3633	2.57343	2.22045e-16	up
chr7_22976110_22956434_-19676-LOC_Os07g38270	368.526	0	20	0	up	osa-miR818a	133.442	283.183	-1.08553	0	down	LOC_Os12g32610	443.509	106.472	2.05849	0	up
chr7_22976110_22956434_-19676-LOC_Os07g38270	368.526	0	20	0	up	osa-miR818a	133.442	283.183	-1.08553	0	down	LOC_Os01g64310	501.703	249.238	1.00931	0	up
chr7_22976110_22956434_-19676-LOC_Os07g38270	368.526	0	20	0	up	osa-miR818a	133.442	283.183	-1.08553	0	down	LOC_Os03g49260	87.1655	3.67172	4.56923	0	up
chr7_22976110_22956434_-19676-LOC_Os07g38270	368.526	0	20	0	up	osa-miR818a	133.442	283.183	-1.08553	0	down	LOC_Os05g38480	220.368	94.5706	1.22045	0	up
chr7_22976110_22956434_-19676-LOC_Os07g38270	368.526	0	20	0	up	osa-miR818a	133.442	283.183	-1.08553	0	down	LOC_Os09g36320	1648.06	788.613	1.06338	0	up
chr7_22976110_22956434_-19676-LOC_Os07g38270	368.526	0	20	0	up	osa-miR818a	133.442	283.183	-1.08553	0	down	LOC_Os05g50260	48.2881	14.8949	1.69685	0.00385376	up
chr7_22976110_22956434_-19676-LOC_Os07g38270	368.526	0	20	0	up	osa-miR818a	133.442	283.183	-1.08553	0	down	LOC_Os03g08530	36.6225	15.3426	1.25519	0.000557695	up
chr7_22976110_22956434_-19676-LOC_Os07g38270	368.526	0	20	0	up	osa-miR818a	133.442	283.183	-1.08553	0	down	LOC_Os01g68470	79.69	14.6249	2.44597	0	up
chr7_22976110_22956434_-19676-LOC_Os07g38270	368.526	0	20	0	up	osa-miR818a	133.442	283.183	-1.08553	0	down	LOC_Os07g47950	16.9444	3.13685	2.43342	0.000533802	up
chr7_22976110_22956434_-19676-LOC_Os07g38270	368.526	0	20	0	up	osa-miR818a	133.442	283.183	-1.08553	0	down	LOC_Os07g30690	85.4937	14.3633	2.57343	2.22045e-16	up
chr7_22976110_22956434_-19676-LOC_Os07g38270	368.526	0	20	0	up	osa-miR818a	133.442	283.183	-1.08553	0	down	LOC_Os07g30690	85.4937	14.3633	2.57343	2.22045e-16	up
chr7_22976110_22956434_-19676-LOC_Os07g38270	368.526	0	20	0	up	osa-miR818a	133.442	283.183	-1.08553	0	down	LOC_Os12g32610	443.509	106.472	2.05849	0	up
chr7_22976110_22956434_-19676-LOC_Os07g38270	368.526	0	20	0	up	osa-miR818a	133.442	283.183	-1.08553	0	down	LOC_Os01g64310	501.703	249.238	1.00931	0	up
chr7_22976110_22956434_-19676-LOC_Os07g38270	368.526	0	20	0	up	osa-miR818a	133.442	283.183	-1.08553	0	down	LOC_Os03g49260	87.1655	3.67172	4.56923	0	up
chr7_22976110_22956434_-19676-LOC_Os07g38270	368.526	0	20	0	up	osa-miR818a	133.442	283.183	-1.08553	0	down	LOC_Os05g38480	220.368	94.5706	1.22045	0	up
chr7_22976110_22956434_-19676-LOC_Os07g38270	368.526	0	20	0	up	osa-miR818a	133.442	283.183	-1.08553	0	down	LOC_Os09g36320	1648.06	788.613	1.06338	0	up
chr7_22976110_22956434_-19676-LOC_Os07g38270	368.526	0	20	0	up	osa-miR818a	133.442	283.183	-1.08553	0	down	LOC_Os05g50260	48.2881	14.8949	1.69685	0.00385376	up
chr7_22976110_22956434_-19676-LOC_Os07g38270	368.526	0	20	0	up	osa-miR818a	133.442	283.183	-1.08553	0	down	LOC_Os03g08530	36.6225	15.3426	1.25519	0.000557695	up
chr7_22976110_22956434_-19676-LOC_Os07g38270	368.526	0	20	0	up	osa-miR818a	133.442	283.183	-1.08553	0	down	LOC_Os01g68470	79.69	14.6249	2.44597	0	up
chr7_22976110_22956434_-19676-LOC_Os07g38270	368.526	0	20	0	up	osa-miR818a	133.442	283.183	-1.08553	0	down	LOC_Os07g47950	16.9444	3.13685	2.43342	0.000533802	up
chr7_22980701_22946863_-33838-LOC_Os07g38270	232.668	0	20	0	up	osa-miR818a	133.442	283.183	-1.08553	0	down	LOC_Os07g30690	85.4937	14.3633	2.57343	2.22045e-16	up
chr7_22980701_22946863_-33838-LOC_Os07g38270	232.668	0	20	0	up	osa-miR818a	133.442	283.183	-1.08553	0	down	LOC_Os07g30690	85.4937	14.3633	2.57343	2.22045e-16	up
chr7_22980701_22946863_-33838-LOC_Os07g38270	232.668	0	20	0	up	osa-miR818a	133.442	283.183	-1.08553	0	down	LOC_Os12g32610	443.509	106.472	2.05849	0	up
chr7_22980701_22946863_-33838-LOC_Os07g38270	232.668	0	20	0	up	osa-miR818a	133.442	283.183	-1.08553	0	down	LOC_Os01g64310	501.703	249.238	1.00931	0	up
chr7_22980701_22946863_-33838-LOC_Os07g38270	232.668	0	20	0	up	osa-miR818a	133.442	283.183	-1.08553	0	down	LOC_Os03g49260	87.1655	3.67172	4.56923	0	up
chr7_22980701_22946863_-33838-LOC_Os07g38270	232.668	0	20	0	up	osa-miR818a	133.442	283.183	-1.08553	0	down	LOC_Os05g38480	220.368	94.5706	1.22045	0	up
chr7_22980701_22946863_-33838-LOC_Os07g38270	232.668	0	20	0	up	osa-miR818a	133.442	283.183	-1.08553	0	down	LOC_Os09g36320	1648.06	788.613	1.06338	0	up
chr7_22980701_22946863_-33838-LOC_Os07g38270	232.668	0	20	0	up	osa-miR818a	133.442	283.183	-1.08553	0	down	LOC_Os05g50260	48.2881	14.8949	1.69685	0.00385376	up
chr7_22980701_22946863_-33838-LOC_Os07g38270	232.668	0	20	0	up	osa-miR818a	133.442	283.183	-1.08553	0	down	LOC_Os03g08530	36.6225	15.3426	1.25519	0.000557695	up
chr7_22980701_22946863_-33838-LOC_Os07g38270	232.668	0	20	0	up	osa-miR818a	133.442	283.183	-1.08553	0	down	LOC_Os01g68470	79.69	14.6249	2.44597	0	up
chr7_22980701_22946863_-33838-LOC_Os07g38270	232.668	0	20	0	up	osa-miR818a	133.442	283.183	-1.08553	0	down	LOC_Os07g47950	16.9444	3.13685	2.43342	0.000533802	up
chr7_22980701_22946863_-33838-LOC_Os07g38270	232.668	0	20	0	up	osa-miR818a	133.442	283.183	-1.08553	0	down	LOC_Os07g30690	85.4937	14.3633	2.57343	2.22045e-16	up
chr7_22980701_22946863_-33838-LOC_Os07g38270	232.668	0	20	0	up	osa-miR818a	133.442	283.183	-1.08553	0	down	LOC_Os07g30690	85.4937	14.3633	2.57343	2.22045e-16	up
chr7_22980701_22946863_-33838-LOC_Os07g38270	232.668	0	20	0	up	osa-miR818a	133.442	283.183	-1.08553	0	down	LOC_Os12g32610	443.509	106.472	2.05849	0	up
chr7_22980701_22946863_-33838-LOC_Os07g38270	232.668	0	20	0	up	osa-miR818a	133.442	283.183	-1.08553	0	down	LOC_Os01g64310	501.703	249.238	1.00931	0	up
chr7_22980701_22946863_-33838-LOC_Os07g38270	232.668	0	20	0	up	osa-miR818a	133.442	283.183	-1.08553	0	down	LOC_Os03g49260	87.1655	3.67172	4.56923	0	up
chr7_22980701_22946863_-33838-LOC_Os07g38270	232.668	0	20	0	up	osa-miR818a	133.442	283.183	-1.08553	0	down	LOC_Os05g38480	220.368	94.5706	1.22045	0	up
chr7_22980701_22946863_-33838-LOC_Os07g38270	232.668	0	20	0	up	osa-miR818a	133.442	283.183	-1.08553	0	down	LOC_Os09g36320	1648.06	788.613	1.06338	0	up
chr7_22980701_22946863_-33838-LOC_Os07g38270	232.668	0	20	0	up	osa-miR818a	133.442	283.183	-1.08553	0	down	LOC_Os05g50260	48.2881	14.8949	1.69685	0.00385376	up
chr7_22980701_22946863_-33838-LOC_Os07g38270	232.668	0	20	0	up	osa-miR818a	133.442	283.183	-1.08553	0	down	LOC_Os03g08530	36.6225	15.3426	1.25519	0.000557695	up
chr7_22980701_22946863_-33838-LOC_Os07g38270	232.668	0	20	0	up	osa-miR818a	133.442	283.183	-1.08553	0	down	LOC_Os01g68470	79.69	14.6249	2.44597	0	up
chr7_22980701_22946863_-33838-LOC_Os07g38270	232.668	0	20	0	up	osa-miR818a	133.442	283.183	-1.08553	0	down	LOC_Os07g47950	16.9444	3.13685	2.43342	0.000533802	up
chr7_22980701_22946863_-33838-LOC_Os07g38270	232.668	0	20	0	up	osa-miR818a	133.442	283.183	-1.08553	0	down	LOC_Os07g30690	85.4937	14.3633	2.57343	2.22045e-16	up
chr7_22980701_22946863_-33838-LOC_Os07g38270	232.668	0	20	0	up	osa-miR818a	133.442	283.183	-1.08553	0	down	LOC_Os07g30690	85.4937	14.3633	2.57343	2.22045e-16	up
chr7_22980701_22946863_-33838-LOC_Os07g38270	232.668	0	20	0	up	osa-miR818a	133.442	283.183	-1.08553	0	down	LOC_Os12g32610	443.509	106.472	2.05849	0	up
chr7_22980701_22946863_-33838-LOC_Os07g38270	232.668	0	20	0	up	osa-miR818a	133.442	283.183	-1.08553	0	down	LOC_Os01g64310	501.703	249.238	1.00931	0	up
chr7_22980701_22946863_-33838-LOC_Os07g38270	232.668	0	20	0	up	osa-miR818a	133.442	283.183	-1.08553	0	down	LOC_Os03g49260	87.1655	3.67172	4.56923	0	up
chr7_22980701_22946863_-33838-LOC_Os07g38270	232.668	0	20	0	up	osa-miR818a	133.442	283.183	-1.08553	0	down	LOC_Os05g38480	220.368	94.5706	1.22045	0	up
chr7_22980701_22946863_-33838-LOC_Os07g38270	232.668	0	20	0	up	osa-miR818a	133.442	283.183	-1.08553	0	down	LOC_Os09g36320	1648.06	788.613	1.06338	0	up
chr7_22980701_22946863_-33838-LOC_Os07g38270	232.668	0	20	0	up	osa-miR818a	133.442	283.183	-1.08553	0	down	LOC_Os05g50260	48.2881	14.8949	1.69685	0.00385376	up
chr7_22980701_22946863_-33838-LOC_Os07g38270	232.668	0	20	0	up	osa-miR818a	133.442	283.183	-1.08553	0	down	LOC_Os03g08530	36.6225	15.3426	1.25519	0.000557695	up
chr7_22980701_22946863_-33838-LOC_Os07g38270	232.668	0	20	0	up	osa-miR818a	133.442	283.183	-1.08553	0	down	LOC_Os01g68470	79.69	14.6249	2.44597	0	up
chr7_22980701_22946863_-33838-LOC_Os07g38270	232.668	0	20	0	up	osa-miR818a	133.442	283.183	-1.08553	0	down	LOC_Os07g47950	16.9444	3.13685	2.43342	0.000533802	up
chr9_11675871_11394316_+281555-LOC_Os09g19160	0	262.768	-20	0	down	osa-miR169f.2	47.5909	22.8512	1.05842	0.0118156	up	LOC_Os10g22600	6.85127	41.1234	-2.58552	1.82965e-13	down
chr9_11675871_11394316_+281555-LOC_Os09g19160	0	262.768	-20	0	down	osa-miR169f.2	47.5909	22.8512	1.05842	0.0118156	up	LOC_Os10g22600	6.85127	41.1234	-2.58552	1.82965e-13	down
chr5_19472056_19412253_+59803-LOC_Os05g33110	186.297	0	20	0	up	osa-miR1870-3p	174.924	414.609	-1.24503	0	down	LOC_Os03g06510	1982.71	924.649	1.1005	0	up
chr5_19472056_19412253_+59803-LOC_Os05g33110	186.297	0	20	0	up	osa-miR1870-3p	174.924	414.609	-1.24503	0	down	LOC_Os02g50640	645.8	182.93	1.8198	0	up
chr5_19472056_19412253_+59803-LOC_Os05g33110	186.297	0	20	0	up	osa-miR1870-3p	174.924	414.609	-1.24503	0	down	LOC_Os01g02890	510.186	234.391	1.12211	0	up
chr5_19472056_19412253_+59803-LOC_Os05g33110	186.297	0	20	0	up	osa-miR1870-3p	174.924	414.609	-1.24503	0	down	LOC_Os03g06510	1982.71	924.649	1.1005	0	up
chr5_19472056_19412253_+59803-LOC_Os05g33110	186.297	0	20	0	up	osa-miR1870-3p	174.924	414.609	-1.24503	0	down	LOC_Os02g50640	645.8	182.93	1.8198	0	up
chr5_19472056_19412253_+59803-LOC_Os05g33110	186.297	0	20	0	up	osa-miR1870-3p	174.924	414.609	-1.24503	0	down	LOC_Os01g02890	510.186	234.391	1.12211	0	up
chr5_19472056_19412253_+59803-LOC_Os05g33110	186.297	0	20	0	up	osa-miR1870-3p	174.924	414.609	-1.24503	0	down	LOC_Os03g06510	1982.71	924.649	1.1005	0	up
chr5_19472056_19412253_+59803-LOC_Os05g33110	186.297	0	20	0	up	osa-miR1870-3p	174.924	414.609	-1.24503	0	down	LOC_Os02g50640	645.8	182.93	1.8198	0	up
chr5_19472056_19412253_+59803-LOC_Os05g33110	186.297	0	20	0	up	osa-miR1870-3p	174.924	414.609	-1.24503	0	down	LOC_Os01g02890	510.186	234.391	1.12211	0	up
chr7_22976110_22956434_-19676-LOC_Os07g38270	368.526	0	20	0	up	osa-miR5162	52.1746	129.547	-1.31205	0	down	LOC_Os10g14180	553.944	270.417	1.03456	0	up
chr7_22976110_22956434_-19676-LOC_Os07g38270	368.526	0	20	0	up	osa-miR5162	52.1746	129.547	-1.31205	0	down	LOC_Os11g35060	121.85	32.8491	1.89118	0	up
chr7_22976110_22956434_-19676-LOC_Os07g38270	368.526	0	20	0	up	osa-miR5162	52.1746	129.547	-1.31205	0	down	LOC_Os05g41550	76219.2	37701.8	1.01552	9.99201e-16	up
chr7_22976110_22956434_-19676-LOC_Os07g38270	368.526	0	20	0	up	osa-miR5162	52.1746	129.547	-1.31205	0	down	LOC_Os04g58720	376.607	149.156	1.33624	0	up
chr7_22980701_22946863_-33838-LOC_Os07g38270	232.668	0	20	0	up	osa-miR5162	52.1746	129.547	-1.31205	0	down	LOC_Os10g14180	553.944	270.417	1.03456	0	up
chr7_22980701_22946863_-33838-LOC_Os07g38270	232.668	0	20	0	up	osa-miR5162	52.1746	129.547	-1.31205	0	down	LOC_Os11g35060	121.85	32.8491	1.89118	0	up
chr7_22980701_22946863_-33838-LOC_Os07g38270	232.668	0	20	0	up	osa-miR5162	52.1746	129.547	-1.31205	0	down	LOC_Os05g41550	76219.2	37701.8	1.01552	9.99201e-16	up
chr7_22980701_22946863_-33838-LOC_Os07g38270	232.668	0	20	0	up	osa-miR5162	52.1746	129.547	-1.31205	0	down	LOC_Os04g58720	376.607	149.156	1.33624	0	up
chr8_22086695_22054445_-32250-LOC_Os08g35050	157.01	0	20	0	up	osa-miR5162	52.1746	129.547	-1.31205	0	down	LOC_Os10g14180	553.944	270.417	1.03456	0	up
chr8_22086695_22054445_-32250-LOC_Os08g35050	157.01	0	20	0	up	osa-miR5162	52.1746	129.547	-1.31205	0	down	LOC_Os11g35060	121.85	32.8491	1.89118	0	up
chr8_22086695_22054445_-32250-LOC_Os08g35050	157.01	0	20	0	up	osa-miR5162	52.1746	129.547	-1.31205	0	down	LOC_Os05g41550	76219.2	37701.8	1.01552	9.99201e-16	up
chr8_22086695_22054445_-32250-LOC_Os08g35050	157.01	0	20	0	up	osa-miR5162	52.1746	129.547	-1.31205	0	down	LOC_Os04g58720	376.607	149.156	1.33624	0	up
chr9_11675871_11394316_+281555-LOC_Os09g19160	0	262.768	-20	0	down	osa-miR166e-5p	52.1581	16.0281	1.70229	0.00445178	up	LOC_Os09g16458	532.64	1233.57	-1.2116	0	down
chr9_11675871_11394316_+281555-LOC_Os09g19160	0	262.768	-20	0	down	osa-miR166e-5p	52.1581	16.0281	1.70229	0.00445178	up	LOC_Os08g14990	200.049	552.35	-1.46523	0	down
chr9_11675871_11394316_+281555-LOC_Os09g19160	0	262.768	-20	0	down	osa-miR166e-5p	52.1581	16.0281	1.70229	0.00445178	up	LOC_Os04g38230	5.8687	25.0742	-2.09509	1.89939e-06	down
chr9_11675871_11394316_+281555-LOC_Os09g19160	0	262.768	-20	0	down	osa-miR166e-5p	52.1581	16.0281	1.70229	0.00445178	up	LOC_Os11g29790	21.3169	57.9	-1.44157	1.84087e-07	down
chr9_11675871_11394316_+281555-LOC_Os09g19160	0	262.768	-20	0	down	osa-miR166e-5p	52.1581	16.0281	1.70229	0.00445178	up	LOC_Os04g38850	57.0405	136.046	-1.25404	1.11022e-16	down
chr9_11675871_11394316_+281555-LOC_Os09g19160	0	262.768	-20	0	down	osa-miR166e-5p	52.1581	16.0281	1.70229	0.00445178	up	LOC_Os09g16458	532.64	1233.57	-1.2116	0	down
chr9_11675871_11394316_+281555-LOC_Os09g19160	0	262.768	-20	0	down	osa-miR166e-5p	52.1581	16.0281	1.70229	0.00445178	up	LOC_Os08g14990	200.049	552.35	-1.46523	0	down
chr9_11675871_11394316_+281555-LOC_Os09g19160	0	262.768	-20	0	down	osa-miR166e-5p	52.1581	16.0281	1.70229	0.00445178	up	LOC_Os04g38230	5.8687	25.0742	-2.09509	1.89939e-06	down
chr9_11675871_11394316_+281555-LOC_Os09g19160	0	262.768	-20	0	down	osa-miR166e-5p	52.1581	16.0281	1.70229	0.00445178	up	LOC_Os11g29790	21.3169	57.9	-1.44157	1.84087e-07	down
chr9_11675871_11394316_+281555-LOC_Os09g19160	0	262.768	-20	0	down	osa-miR166e-5p	52.1581	16.0281	1.70229	0.00445178	up	LOC_Os04g38850	57.0405	136.046	-1.25404	1.11022e-16	down
chr7_22976110_22956434_-19676-LOC_Os07g38270	368.526	0	20	0	up	osa-miR2871b	14.5748	37.0568	-1.34626	0.0170418	down	LOC_Os07g20330	154.435	61.2624	1.33393	0.00947769	up
chr7_22976110_22956434_-19676-LOC_Os07g38270	368.526	0	20	0	up	osa-miR2871b	14.5748	37.0568	-1.34626	0.0170418	down	LOC_Os10g39260	387.222	110.313	1.81156	0	up
chr7_22976110_22956434_-19676-LOC_Os07g38270	368.526	0	20	0	up	osa-miR2871b	14.5748	37.0568	-1.34626	0.0170418	down	LOC_Os02g52000	46.7231	4.47205	3.38513	0	up
chr7_22976110_22956434_-19676-LOC_Os07g38270	368.526	0	20	0	up	osa-miR2871b	14.5748	37.0568	-1.34626	0.0170418	down	LOC_Os02g57740	152.288	25.8984	2.55587	0	up
chr7_22976110_22956434_-19676-LOC_Os07g38270	368.526	0	20	0	up	osa-miR2871b	14.5748	37.0568	-1.34626	0.0170418	down	LOC_Os07g40250	47.6388	15.2767	1.6408	7.98491e-10	up
chr7_22976110_22956434_-19676-LOC_Os07g38270	368.526	0	20	0	up	osa-miR2871b	14.5748	37.0568	-1.34626	0.0170418	down	LOC_Os02g45980	101.607	22.5355	2.17273	0	up
chr7_22976110_22956434_-19676-LOC_Os07g38270	368.526	0	20	0	up	osa-miR2871b	14.5748	37.0568	-1.34626	0.0170418	down	LOC_Os03g48490	81.0597	22.1887	1.86916	0	up
chr7_22976110_22956434_-19676-LOC_Os07g38270	368.526	0	20	0	up	osa-miR2871b	14.5748	37.0568	-1.34626	0.0170418	down	LOC_Os08g39570	48.8613	6.78722	2.8478	1.17236e-09	up
chr7_22976110_22956434_-19676-LOC_Os07g38270	368.526	0	20	0	up	osa-miR2871b	14.5748	37.0568	-1.34626	0.0170418	down	LOC_Os12g35110	23.8862	9.97388	1.25995	0.0484835	up
chr7_22976110_22956434_-19676-LOC_Os07g38270	368.526	0	20	0	up	osa-miR2871b	14.5748	37.0568	-1.34626	0.0170418	down	LOC_Os06g48440	49.7708	4.20078	3.56657	8.07605e-11	up
chr7_22976110_22956434_-19676-LOC_Os07g38270	368.526	0	20	0	up	osa-miR2871b	14.5748	37.0568	-1.34626	0.0170418	down	LOC_Os06g48440	49.7708	4.20078	3.56657	8.07605e-11	up
chr7_22976110_22956434_-19676-LOC_Os07g38270	368.526	0	20	0	up	osa-miR2871b	14.5748	37.0568	-1.34626	0.0170418	down	LOC_Os06g48440	49.7708	4.20078	3.56657	8.07605e-11	up
chr7_22976110_22956434_-19676-LOC_Os07g38270	368.526	0	20	0	up	osa-miR2871b	14.5748	37.0568	-1.34626	0.0170418	down	LOC_Os06g32820	211.569	95.9382	1.14095	0.00469665	up
chr7_22976110_22956434_-19676-LOC_Os07g38270	368.526	0	20	0	up	osa-miR2871b	14.5748	37.0568	-1.34626	0.0170418	down	LOC_Os02g31890	7.84686	0.678274	3.53218	0.00162357	up
chr7_22976110_22956434_-19676-LOC_Os07g38270	368.526	0	20	0	up	osa-miR2871b	14.5748	37.0568	-1.34626	0.0170418	down	LOC_Os09g04410	11.1519	1.83778	2.60126	0.00138725	up
chr7_22976110_22956434_-19676-LOC_Os07g38270	368.526	0	20	0	up	osa-miR2871b	14.5748	37.0568	-1.34626	0.0170418	down	LOC_Os06g49450	106.742	44.9005	1.24933	1.86801e-08	up
chr7_22976110_22956434_-19676-LOC_Os07g38270	368.526	0	20	0	up	osa-miR2871b	14.5748	37.0568	-1.34626	0.0170418	down	LOC_Os03g21850	916.982	443.033	1.04948	0	up
chr7_22976110_22956434_-19676-LOC_Os07g38270	368.526	0	20	0	up	osa-miR2871b	14.5748	37.0568	-1.34626	0.0170418	down	LOC_Os01g07130	47.5645	11.9027	1.99859	2.54057e-07	up
chr7_22976110_22956434_-19676-LOC_Os07g38270	368.526	0	20	0	up	osa-miR2871b	14.5748	37.0568	-1.34626	0.0170418	down	LOC_Os03g64320	2177.61	677.246	1.68499	0	up
chr7_22976110_22956434_-19676-LOC_Os07g38270	368.526	0	20	0	up	osa-miR2871b	14.5748	37.0568	-1.34626	0.0170418	down	LOC_Os08g42670	39.3471	5.2634	2.90219	6.66134e-16	up
chr7_22976110_22956434_-19676-LOC_Os07g38270	368.526	0	20	0	up	osa-miR2871b	14.5748	37.0568	-1.34626	0.0170418	down	LOC_Os08g42670	39.3471	5.2634	2.90219	6.66134e-16	up
chr7_22976110_22956434_-19676-LOC_Os07g38270	368.526	0	20	0	up	osa-miR2871b	14.5748	37.0568	-1.34626	0.0170418	down	LOC_Os03g06390	3102.45	1451.33	1.09603	1.11022e-16	up
chr7_22976110_22956434_-19676-LOC_Os07g38270	368.526	0	20	0	up	osa-miR2871b	14.5748	37.0568	-1.34626	0.0170418	down	LOC_Os03g31690	221.843	106.114	1.06392	5.08038e-13	up
chr7_22976110_22956434_-19676-LOC_Os07g38270	368.526	0	20	0	up	osa-miR2871b	14.5748	37.0568	-1.34626	0.0170418	down	LOC_Os12g03640	290.847	67.0242	2.11751	1.11022e-16	up
chr7_22976110_22956434_-19676-LOC_Os07g38270	368.526	0	20	0	up	osa-miR2871b	14.5748	37.0568	-1.34626	0.0170418	down	LOC_Os04g08450	334.207	62.8333	2.41114	0	up
chr7_22976110_22956434_-19676-LOC_Os07g38270	368.526	0	20	0	up	osa-miR2871b	14.5748	37.0568	-1.34626	0.0170418	down	LOC_Os08g34310	27.8749	3.15108	3.14505	7.04603e-06	up
chr7_22976110_22956434_-19676-LOC_Os07g38270	368.526	0	20	0	up	osa-miR2871b	14.5748	37.0568	-1.34626	0.0170418	down	LOC_Os11g10770	1071.89	469.751	1.19019	0	up
chr7_22976110_22956434_-19676-LOC_Os07g38270	368.526	0	20	0	up	osa-miR2871b	14.5748	37.0568	-1.34626	0.0170418	down	LOC_Os04g58870	148.392	58.7004	1.33797	0	up
chr7_22976110_22956434_-19676-LOC_Os07g38270	368.526	0	20	0	up	osa-miR2871b	14.5748	37.0568	-1.34626	0.0170418	down	LOC_Os12g10670	244.933	56.6003	2.1135	0	up
chr7_22976110_22956434_-19676-LOC_Os07g38270	368.526	0	20	0	up	osa-miR2871b	14.5748	37.0568	-1.34626	0.0170418	down	LOC_Os10g41390	452.118	198.307	1.18896	0	up
chr7_22976110_22956434_-19676-LOC_Os07g38270	368.526	0	20	0	up	osa-miR2871b	14.5748	37.0568	-1.34626	0.0170418	down	LOC_Os10g41390	452.118	198.307	1.18896	0	up
chr7_22976110_22956434_-19676-LOC_Os07g38270	368.526	0	20	0	up	osa-miR2871b	14.5748	37.0568	-1.34626	0.0170418	down	LOC_Os07g33450	16.6086	0.60657	4.77511	3.63565e-08	up
chr7_22976110_22956434_-19676-LOC_Os07g38270	368.526	0	20	0	up	osa-miR2871b	14.5748	37.0568	-1.34626	0.0170418	down	LOC_Os08g28170	123.911	36.2419	1.77357	0	up
chr7_22976110_22956434_-19676-LOC_Os07g38270	368.526	0	20	0	up	osa-miR2871b	14.5748	37.0568	-1.34626	0.0170418	down	ChrUn.fgenesh.gene.85	13.5257	3.81129	1.82735	0.0398762	up
chr7_22976110_22956434_-19676-LOC_Os07g38270	368.526	0	20	0	up	osa-miR2871b	14.5748	37.0568	-1.34626	0.0170418	down	LOC_Os03g19080	137.732	67.0831	1.03784	0.0284152	up
chr7_22976110_22956434_-19676-LOC_Os07g38270	368.526	0	20	0	up	osa-miR2871b	14.5748	37.0568	-1.34626	0.0170418	down	LOC_Os01g02300	455.113	121.989	1.89947	0	up
chr7_22980701_22946863_-33838-LOC_Os07g38270	232.668	0	20	0	up	osa-miR2871b	14.5748	37.0568	-1.34626	0.0170418	down	LOC_Os07g20330	154.435	61.2624	1.33393	0.00947769	up
chr7_22980701_22946863_-33838-LOC_Os07g38270	232.668	0	20	0	up	osa-miR2871b	14.5748	37.0568	-1.34626	0.0170418	down	LOC_Os10g39260	387.222	110.313	1.81156	0	up
chr7_22980701_22946863_-33838-LOC_Os07g38270	232.668	0	20	0	up	osa-miR2871b	14.5748	37.0568	-1.34626	0.0170418	down	LOC_Os02g52000	46.7231	4.47205	3.38513	0	up
chr7_22980701_22946863_-33838-LOC_Os07g38270	232.668	0	20	0	up	osa-miR2871b	14.5748	37.0568	-1.34626	0.0170418	down	LOC_Os02g57740	152.288	25.8984	2.55587	0	up
chr7_22980701_22946863_-33838-LOC_Os07g38270	232.668	0	20	0	up	osa-miR2871b	14.5748	37.0568	-1.34626	0.0170418	down	LOC_Os07g40250	47.6388	15.2767	1.6408	7.98491e-10	up
chr7_22980701_22946863_-33838-LOC_Os07g38270	232.668	0	20	0	up	osa-miR2871b	14.5748	37.0568	-1.34626	0.0170418	down	LOC_Os02g45980	101.607	22.5355	2.17273	0	up
chr7_22980701_22946863_-33838-LOC_Os07g38270	232.668	0	20	0	up	osa-miR2871b	14.5748	37.0568	-1.34626	0.0170418	down	LOC_Os03g48490	81.0597	22.1887	1.86916	0	up
chr7_22980701_22946863_-33838-LOC_Os07g38270	232.668	0	20	0	up	osa-miR2871b	14.5748	37.0568	-1.34626	0.0170418	down	LOC_Os08g39570	48.8613	6.78722	2.8478	1.17236e-09	up
chr7_22980701_22946863_-33838-LOC_Os07g38270	232.668	0	20	0	up	osa-miR2871b	14.5748	37.0568	-1.34626	0.0170418	down	LOC_Os12g35110	23.8862	9.97388	1.25995	0.0484835	up
chr7_22980701_22946863_-33838-LOC_Os07g38270	232.668	0	20	0	up	osa-miR2871b	14.5748	37.0568	-1.34626	0.0170418	down	LOC_Os06g48440	49.7708	4.20078	3.56657	8.07605e-11	up
chr7_22980701_22946863_-33838-LOC_Os07g38270	232.668	0	20	0	up	osa-miR2871b	14.5748	37.0568	-1.34626	0.0170418	down	LOC_Os06g48440	49.7708	4.20078	3.56657	8.07605e-11	up
chr7_22980701_22946863_-33838-LOC_Os07g38270	232.668	0	20	0	up	osa-miR2871b	14.5748	37.0568	-1.34626	0.0170418	down	LOC_Os06g48440	49.7708	4.20078	3.56657	8.07605e-11	up
chr7_22980701_22946863_-33838-LOC_Os07g38270	232.668	0	20	0	up	osa-miR2871b	14.5748	37.0568	-1.34626	0.0170418	down	LOC_Os06g32820	211.569	95.9382	1.14095	0.00469665	up
chr7_22980701_22946863_-33838-LOC_Os07g38270	232.668	0	20	0	up	osa-miR2871b	14.5748	37.0568	-1.34626	0.0170418	down	LOC_Os02g31890	7.84686	0.678274	3.53218	0.00162357	up
chr7_22980701_22946863_-33838-LOC_Os07g38270	232.668	0	20	0	up	osa-miR2871b	14.5748	37.0568	-1.34626	0.0170418	down	LOC_Os09g04410	11.1519	1.83778	2.60126	0.00138725	up
chr7_22980701_22946863_-33838-LOC_Os07g38270	232.668	0	20	0	up	osa-miR2871b	14.5748	37.0568	-1.34626	0.0170418	down	LOC_Os06g49450	106.742	44.9005	1.24933	1.86801e-08	up
chr7_22980701_22946863_-33838-LOC_Os07g38270	232.668	0	20	0	up	osa-miR2871b	14.5748	37.0568	-1.34626	0.0170418	down	LOC_Os03g21850	916.982	443.033	1.04948	0	up
chr7_22980701_22946863_-33838-LOC_Os07g38270	232.668	0	20	0	up	osa-miR2871b	14.5748	37.0568	-1.34626	0.0170418	down	LOC_Os01g07130	47.5645	11.9027	1.99859	2.54057e-07	up
chr7_22980701_22946863_-33838-LOC_Os07g38270	232.668	0	20	0	up	osa-miR2871b	14.5748	37.0568	-1.34626	0.0170418	down	LOC_Os03g64320	2177.61	677.246	1.68499	0	up
chr7_22980701_22946863_-33838-LOC_Os07g38270	232.668	0	20	0	up	osa-miR2871b	14.5748	37.0568	-1.34626	0.0170418	down	LOC_Os08g42670	39.3471	5.2634	2.90219	6.66134e-16	up
chr7_22980701_22946863_-33838-LOC_Os07g38270	232.668	0	20	0	up	osa-miR2871b	14.5748	37.0568	-1.34626	0.0170418	down	LOC_Os08g42670	39.3471	5.2634	2.90219	6.66134e-16	up
chr7_22980701_22946863_-33838-LOC_Os07g38270	232.668	0	20	0	up	osa-miR2871b	14.5748	37.0568	-1.34626	0.0170418	down	LOC_Os03g06390	3102.45	1451.33	1.09603	1.11022e-16	up
chr7_22980701_22946863_-33838-LOC_Os07g38270	232.668	0	20	0	up	osa-miR2871b	14.5748	37.0568	-1.34626	0.0170418	down	LOC_Os03g31690	221.843	106.114	1.06392	5.08038e-13	up
chr7_22980701_22946863_-33838-LOC_Os07g38270	232.668	0	20	0	up	osa-miR2871b	14.5748	37.0568	-1.34626	0.0170418	down	LOC_Os12g03640	290.847	67.0242	2.11751	1.11022e-16	up
chr7_22980701_22946863_-33838-LOC_Os07g38270	232.668	0	20	0	up	osa-miR2871b	14.5748	37.0568	-1.34626	0.0170418	down	LOC_Os04g08450	334.207	62.8333	2.41114	0	up
chr7_22980701_22946863_-33838-LOC_Os07g38270	232.668	0	20	0	up	osa-miR2871b	14.5748	37.0568	-1.34626	0.0170418	down	LOC_Os08g34310	27.8749	3.15108	3.14505	7.04603e-06	up
chr7_22980701_22946863_-33838-LOC_Os07g38270	232.668	0	20	0	up	osa-miR2871b	14.5748	37.0568	-1.34626	0.0170418	down	LOC_Os11g10770	1071.89	469.751	1.19019	0	up
chr7_22980701_22946863_-33838-LOC_Os07g38270	232.668	0	20	0	up	osa-miR2871b	14.5748	37.0568	-1.34626	0.0170418	down	LOC_Os04g58870	148.392	58.7004	1.33797	0	up
chr7_22980701_22946863_-33838-LOC_Os07g38270	232.668	0	20	0	up	osa-miR2871b	14.5748	37.0568	-1.34626	0.0170418	down	LOC_Os12g10670	244.933	56.6003	2.1135	0	up
chr7_22980701_22946863_-33838-LOC_Os07g38270	232.668	0	20	0	up	osa-miR2871b	14.5748	37.0568	-1.34626	0.0170418	down	LOC_Os10g41390	452.118	198.307	1.18896	0	up
chr7_22980701_22946863_-33838-LOC_Os07g38270	232.668	0	20	0	up	osa-miR2871b	14.5748	37.0568	-1.34626	0.0170418	down	LOC_Os10g41390	452.118	198.307	1.18896	0	up
chr7_22980701_22946863_-33838-LOC_Os07g38270	232.668	0	20	0	up	osa-miR2871b	14.5748	37.0568	-1.34626	0.0170418	down	LOC_Os07g33450	16.6086	0.60657	4.77511	3.63565e-08	up
chr7_22980701_22946863_-33838-LOC_Os07g38270	232.668	0	20	0	up	osa-miR2871b	14.5748	37.0568	-1.34626	0.0170418	down	LOC_Os08g28170	123.911	36.2419	1.77357	0	up
chr7_22980701_22946863_-33838-LOC_Os07g38270	232.668	0	20	0	up	osa-miR2871b	14.5748	37.0568	-1.34626	0.0170418	down	ChrUn.fgenesh.gene.85	13.5257	3.81129	1.82735	0.0398762	up
chr7_22980701_22946863_-33838-LOC_Os07g38270	232.668	0	20	0	up	osa-miR2871b	14.5748	37.0568	-1.34626	0.0170418	down	LOC_Os03g19080	137.732	67.0831	1.03784	0.0284152	up
chr7_22980701_22946863_-33838-LOC_Os07g38270	232.668	0	20	0	up	osa-miR2871b	14.5748	37.0568	-1.34626	0.0170418	down	LOC_Os01g02300	455.113	121.989	1.89947	0	up
chr5_19472056_19412253_+59803-LOC_Os05g33110	186.297	0	20	0	up	osa-miR2871b	14.5748	37.0568	-1.34626	0.0170418	down	LOC_Os07g20330	154.435	61.2624	1.33393	0.00947769	up
chr5_19472056_19412253_+59803-LOC_Os05g33110	186.297	0	20	0	up	osa-miR2871b	14.5748	37.0568	-1.34626	0.0170418	down	LOC_Os10g39260	387.222	110.313	1.81156	0	up
chr5_19472056_19412253_+59803-LOC_Os05g33110	186.297	0	20	0	up	osa-miR2871b	14.5748	37.0568	-1.34626	0.0170418	down	LOC_Os02g52000	46.7231	4.47205	3.38513	0	up
chr5_19472056_19412253_+59803-LOC_Os05g33110	186.297	0	20	0	up	osa-miR2871b	14.5748	37.0568	-1.34626	0.0170418	down	LOC_Os02g57740	152.288	25.8984	2.55587	0	up
chr5_19472056_19412253_+59803-LOC_Os05g33110	186.297	0	20	0	up	osa-miR2871b	14.5748	37.0568	-1.34626	0.0170418	down	LOC_Os07g40250	47.6388	15.2767	1.6408	7.98491e-10	up
chr5_19472056_19412253_+59803-LOC_Os05g33110	186.297	0	20	0	up	osa-miR2871b	14.5748	37.0568	-1.34626	0.0170418	down	LOC_Os02g45980	101.607	22.5355	2.17273	0	up
chr5_19472056_19412253_+59803-LOC_Os05g33110	186.297	0	20	0	up	osa-miR2871b	14.5748	37.0568	-1.34626	0.0170418	down	LOC_Os03g48490	81.0597	22.1887	1.86916	0	up
chr5_19472056_19412253_+59803-LOC_Os05g33110	186.297	0	20	0	up	osa-miR2871b	14.5748	37.0568	-1.34626	0.0170418	down	LOC_Os08g39570	48.8613	6.78722	2.8478	1.17236e-09	up
chr5_19472056_19412253_+59803-LOC_Os05g33110	186.297	0	20	0	up	osa-miR2871b	14.5748	37.0568	-1.34626	0.0170418	down	LOC_Os12g35110	23.8862	9.97388	1.25995	0.0484835	up
chr5_19472056_19412253_+59803-LOC_Os05g33110	186.297	0	20	0	up	osa-miR2871b	14.5748	37.0568	-1.34626	0.0170418	down	LOC_Os06g48440	49.7708	4.20078	3.56657	8.07605e-11	up
chr5_19472056_19412253_+59803-LOC_Os05g33110	186.297	0	20	0	up	osa-miR2871b	14.5748	37.0568	-1.34626	0.0170418	down	LOC_Os06g48440	49.7708	4.20078	3.56657	8.07605e-11	up
chr5_19472056_19412253_+59803-LOC_Os05g33110	186.297	0	20	0	up	osa-miR2871b	14.5748	37.0568	-1.34626	0.0170418	down	LOC_Os06g48440	49.7708	4.20078	3.56657	8.07605e-11	up
chr5_19472056_19412253_+59803-LOC_Os05g33110	186.297	0	20	0	up	osa-miR2871b	14.5748	37.0568	-1.34626	0.0170418	down	LOC_Os06g32820	211.569	95.9382	1.14095	0.00469665	up
chr5_19472056_19412253_+59803-LOC_Os05g33110	186.297	0	20	0	up	osa-miR2871b	14.5748	37.0568	-1.34626	0.0170418	down	LOC_Os02g31890	7.84686	0.678274	3.53218	0.00162357	up
chr5_19472056_19412253_+59803-LOC_Os05g33110	186.297	0	20	0	up	osa-miR2871b	14.5748	37.0568	-1.34626	0.0170418	down	LOC_Os09g04410	11.1519	1.83778	2.60126	0.00138725	up
chr5_19472056_19412253_+59803-LOC_Os05g33110	186.297	0	20	0	up	osa-miR2871b	14.5748	37.0568	-1.34626	0.0170418	down	LOC_Os06g49450	106.742	44.9005	1.24933	1.86801e-08	up
chr5_19472056_19412253_+59803-LOC_Os05g33110	186.297	0	20	0	up	osa-miR2871b	14.5748	37.0568	-1.34626	0.0170418	down	LOC_Os03g21850	916.982	443.033	1.04948	0	up
chr5_19472056_19412253_+59803-LOC_Os05g33110	186.297	0	20	0	up	osa-miR2871b	14.5748	37.0568	-1.34626	0.0170418	down	LOC_Os01g07130	47.5645	11.9027	1.99859	2.54057e-07	up
chr5_19472056_19412253_+59803-LOC_Os05g33110	186.297	0	20	0	up	osa-miR2871b	14.5748	37.0568	-1.34626	0.0170418	down	LOC_Os03g64320	2177.61	677.246	1.68499	0	up
chr5_19472056_19412253_+59803-LOC_Os05g33110	186.297	0	20	0	up	osa-miR2871b	14.5748	37.0568	-1.34626	0.0170418	down	LOC_Os08g42670	39.3471	5.2634	2.90219	6.66134e-16	up
chr5_19472056_19412253_+59803-LOC_Os05g33110	186.297	0	20	0	up	osa-miR2871b	14.5748	37.0568	-1.34626	0.0170418	down	LOC_Os08g42670	39.3471	5.2634	2.90219	6.66134e-16	up
chr5_19472056_19412253_+59803-LOC_Os05g33110	186.297	0	20	0	up	osa-miR2871b	14.5748	37.0568	-1.34626	0.0170418	down	LOC_Os03g06390	3102.45	1451.33	1.09603	1.11022e-16	up
chr5_19472056_19412253_+59803-LOC_Os05g33110	186.297	0	20	0	up	osa-miR2871b	14.5748	37.0568	-1.34626	0.0170418	down	LOC_Os03g31690	221.843	106.114	1.06392	5.08038e-13	up
chr5_19472056_19412253_+59803-LOC_Os05g33110	186.297	0	20	0	up	osa-miR2871b	14.5748	37.0568	-1.34626	0.0170418	down	LOC_Os12g03640	290.847	67.0242	2.11751	1.11022e-16	up
chr5_19472056_19412253_+59803-LOC_Os05g33110	186.297	0	20	0	up	osa-miR2871b	14.5748	37.0568	-1.34626	0.0170418	down	LOC_Os04g08450	334.207	62.8333	2.41114	0	up
chr5_19472056_19412253_+59803-LOC_Os05g33110	186.297	0	20	0	up	osa-miR2871b	14.5748	37.0568	-1.34626	0.0170418	down	LOC_Os08g34310	27.8749	3.15108	3.14505	7.04603e-06	up
chr5_19472056_19412253_+59803-LOC_Os05g33110	186.297	0	20	0	up	osa-miR2871b	14.5748	37.0568	-1.34626	0.0170418	down	LOC_Os11g10770	1071.89	469.751	1.19019	0	up
chr5_19472056_19412253_+59803-LOC_Os05g33110	186.297	0	20	0	up	osa-miR2871b	14.5748	37.0568	-1.34626	0.0170418	down	LOC_Os04g58870	148.392	58.7004	1.33797	0	up
chr5_19472056_19412253_+59803-LOC_Os05g33110	186.297	0	20	0	up	osa-miR2871b	14.5748	37.0568	-1.34626	0.0170418	down	LOC_Os12g10670	244.933	56.6003	2.1135	0	up
chr5_19472056_19412253_+59803-LOC_Os05g33110	186.297	0	20	0	up	osa-miR2871b	14.5748	37.0568	-1.34626	0.0170418	down	LOC_Os10g41390	452.118	198.307	1.18896	0	up
chr5_19472056_19412253_+59803-LOC_Os05g33110	186.297	0	20	0	up	osa-miR2871b	14.5748	37.0568	-1.34626	0.0170418	down	LOC_Os10g41390	452.118	198.307	1.18896	0	up
chr5_19472056_19412253_+59803-LOC_Os05g33110	186.297	0	20	0	up	osa-miR2871b	14.5748	37.0568	-1.34626	0.0170418	down	LOC_Os07g33450	16.6086	0.60657	4.77511	3.63565e-08	up
chr5_19472056_19412253_+59803-LOC_Os05g33110	186.297	0	20	0	up	osa-miR2871b	14.5748	37.0568	-1.34626	0.0170418	down	LOC_Os08g28170	123.911	36.2419	1.77357	0	up
chr5_19472056_19412253_+59803-LOC_Os05g33110	186.297	0	20	0	up	osa-miR2871b	14.5748	37.0568	-1.34626	0.0170418	down	ChrUn.fgenesh.gene.85	13.5257	3.81129	1.82735	0.0398762	up
chr5_19472056_19412253_+59803-LOC_Os05g33110	186.297	0	20	0	up	osa-miR2871b	14.5748	37.0568	-1.34626	0.0170418	down	LOC_Os03g19080	137.732	67.0831	1.03784	0.0284152	up
chr5_19472056_19412253_+59803-LOC_Os05g33110	186.297	0	20	0	up	osa-miR2871b	14.5748	37.0568	-1.34626	0.0170418	down	LOC_Os01g02300	455.113	121.989	1.89947	0	up
chr5_19472056_19412253_+59803-LOC_Os05g33110	186.297	0	20	0	up	osa-miR2871b	14.5748	37.0568	-1.34626	0.0170418	down	LOC_Os07g20330	154.435	61.2624	1.33393	0.00947769	up
chr5_19472056_19412253_+59803-LOC_Os05g33110	186.297	0	20	0	up	osa-miR2871b	14.5748	37.0568	-1.34626	0.0170418	down	LOC_Os10g39260	387.222	110.313	1.81156	0	up
chr5_19472056_19412253_+59803-LOC_Os05g33110	186.297	0	20	0	up	osa-miR2871b	14.5748	37.0568	-1.34626	0.0170418	down	LOC_Os02g52000	46.7231	4.47205	3.38513	0	up
chr5_19472056_19412253_+59803-LOC_Os05g33110	186.297	0	20	0	up	osa-miR2871b	14.5748	37.0568	-1.34626	0.0170418	down	LOC_Os02g57740	152.288	25.8984	2.55587	0	up
chr5_19472056_19412253_+59803-LOC_Os05g33110	186.297	0	20	0	up	osa-miR2871b	14.5748	37.0568	-1.34626	0.0170418	down	LOC_Os07g40250	47.6388	15.2767	1.6408	7.98491e-10	up
chr5_19472056_19412253_+59803-LOC_Os05g33110	186.297	0	20	0	up	osa-miR2871b	14.5748	37.0568	-1.34626	0.0170418	down	LOC_Os02g45980	101.607	22.5355	2.17273	0	up
chr5_19472056_19412253_+59803-LOC_Os05g33110	186.297	0	20	0	up	osa-miR2871b	14.5748	37.0568	-1.34626	0.0170418	down	LOC_Os03g48490	81.0597	22.1887	1.86916	0	up
chr5_19472056_19412253_+59803-LOC_Os05g33110	186.297	0	20	0	up	osa-miR2871b	14.5748	37.0568	-1.34626	0.0170418	down	LOC_Os08g39570	48.8613	6.78722	2.8478	1.17236e-09	up
chr5_19472056_19412253_+59803-LOC_Os05g33110	186.297	0	20	0	up	osa-miR2871b	14.5748	37.0568	-1.34626	0.0170418	down	LOC_Os12g35110	23.8862	9.97388	1.25995	0.0484835	up
chr5_19472056_19412253_+59803-LOC_Os05g33110	186.297	0	20	0	up	osa-miR2871b	14.5748	37.0568	-1.34626	0.0170418	down	LOC_Os06g48440	49.7708	4.20078	3.56657	8.07605e-11	up
chr5_19472056_19412253_+59803-LOC_Os05g33110	186.297	0	20	0	up	osa-miR2871b	14.5748	37.0568	-1.34626	0.0170418	down	LOC_Os06g48440	49.7708	4.20078	3.56657	8.07605e-11	up
chr5_19472056_19412253_+59803-LOC_Os05g33110	186.297	0	20	0	up	osa-miR2871b	14.5748	37.0568	-1.34626	0.0170418	down	LOC_Os06g48440	49.7708	4.20078	3.56657	8.07605e-11	up
chr5_19472056_19412253_+59803-LOC_Os05g33110	186.297	0	20	0	up	osa-miR2871b	14.5748	37.0568	-1.34626	0.0170418	down	LOC_Os06g32820	211.569	95.9382	1.14095	0.00469665	up
chr5_19472056_19412253_+59803-LOC_Os05g33110	186.297	0	20	0	up	osa-miR2871b	14.5748	37.0568	-1.34626	0.0170418	down	LOC_Os02g31890	7.84686	0.678274	3.53218	0.00162357	up
chr5_19472056_19412253_+59803-LOC_Os05g33110	186.297	0	20	0	up	osa-miR2871b	14.5748	37.0568	-1.34626	0.0170418	down	LOC_Os09g04410	11.1519	1.83778	2.60126	0.00138725	up
chr5_19472056_19412253_+59803-LOC_Os05g33110	186.297	0	20	0	up	osa-miR2871b	14.5748	37.0568	-1.34626	0.0170418	down	LOC_Os06g49450	106.742	44.9005	1.24933	1.86801e-08	up
chr5_19472056_19412253_+59803-LOC_Os05g33110	186.297	0	20	0	up	osa-miR2871b	14.5748	37.0568	-1.34626	0.0170418	down	LOC_Os03g21850	916.982	443.033	1.04948	0	up
chr5_19472056_19412253_+59803-LOC_Os05g33110	186.297	0	20	0	up	osa-miR2871b	14.5748	37.0568	-1.34626	0.0170418	down	LOC_Os01g07130	47.5645	11.9027	1.99859	2.54057e-07	up
chr5_19472056_19412253_+59803-LOC_Os05g33110	186.297	0	20	0	up	osa-miR2871b	14.5748	37.0568	-1.34626	0.0170418	down	LOC_Os03g64320	2177.61	677.246	1.68499	0	up
chr5_19472056_19412253_+59803-LOC_Os05g33110	186.297	0	20	0	up	osa-miR2871b	14.5748	37.0568	-1.34626	0.0170418	down	LOC_Os08g42670	39.3471	5.2634	2.90219	6.66134e-16	up
chr5_19472056_19412253_+59803-LOC_Os05g33110	186.297	0	20	0	up	osa-miR2871b	14.5748	37.0568	-1.34626	0.0170418	down	LOC_Os08g42670	39.3471	5.2634	2.90219	6.66134e-16	up
chr5_19472056_19412253_+59803-LOC_Os05g33110	186.297	0	20	0	up	osa-miR2871b	14.5748	37.0568	-1.34626	0.0170418	down	LOC_Os03g06390	3102.45	1451.33	1.09603	1.11022e-16	up
chr5_19472056_19412253_+59803-LOC_Os05g33110	186.297	0	20	0	up	osa-miR2871b	14.5748	37.0568	-1.34626	0.0170418	down	LOC_Os03g31690	221.843	106.114	1.06392	5.08038e-13	up
chr5_19472056_19412253_+59803-LOC_Os05g33110	186.297	0	20	0	up	osa-miR2871b	14.5748	37.0568	-1.34626	0.0170418	down	LOC_Os12g03640	290.847	67.0242	2.11751	1.11022e-16	up
chr5_19472056_19412253_+59803-LOC_Os05g33110	186.297	0	20	0	up	osa-miR2871b	14.5748	37.0568	-1.34626	0.0170418	down	LOC_Os04g08450	334.207	62.8333	2.41114	0	up
chr5_19472056_19412253_+59803-LOC_Os05g33110	186.297	0	20	0	up	osa-miR2871b	14.5748	37.0568	-1.34626	0.0170418	down	LOC_Os08g34310	27.8749	3.15108	3.14505	7.04603e-06	up
chr5_19472056_19412253_+59803-LOC_Os05g33110	186.297	0	20	0	up	osa-miR2871b	14.5748	37.0568	-1.34626	0.0170418	down	LOC_Os11g10770	1071.89	469.751	1.19019	0	up
chr5_19472056_19412253_+59803-LOC_Os05g33110	186.297	0	20	0	up	osa-miR2871b	14.5748	37.0568	-1.34626	0.0170418	down	LOC_Os04g58870	148.392	58.7004	1.33797	0	up
chr5_19472056_19412253_+59803-LOC_Os05g33110	186.297	0	20	0	up	osa-miR2871b	14.5748	37.0568	-1.34626	0.0170418	down	LOC_Os12g10670	244.933	56.6003	2.1135	0	up
chr5_19472056_19412253_+59803-LOC_Os05g33110	186.297	0	20	0	up	osa-miR2871b	14.5748	37.0568	-1.34626	0.0170418	down	LOC_Os10g41390	452.118	198.307	1.18896	0	up
chr5_19472056_19412253_+59803-LOC_Os05g33110	186.297	0	20	0	up	osa-miR2871b	14.5748	37.0568	-1.34626	0.0170418	down	LOC_Os10g41390	452.118	198.307	1.18896	0	up
chr5_19472056_19412253_+59803-LOC_Os05g33110	186.297	0	20	0	up	osa-miR2871b	14.5748	37.0568	-1.34626	0.0170418	down	LOC_Os07g33450	16.6086	0.60657	4.77511	3.63565e-08	up
chr5_19472056_19412253_+59803-LOC_Os05g33110	186.297	0	20	0	up	osa-miR2871b	14.5748	37.0568	-1.34626	0.0170418	down	LOC_Os08g28170	123.911	36.2419	1.77357	0	up
chr5_19472056_19412253_+59803-LOC_Os05g33110	186.297	0	20	0	up	osa-miR2871b	14.5748	37.0568	-1.34626	0.0170418	down	ChrUn.fgenesh.gene.85	13.5257	3.81129	1.82735	0.0398762	up
chr5_19472056_19412253_+59803-LOC_Os05g33110	186.297	0	20	0	up	osa-miR2871b	14.5748	37.0568	-1.34626	0.0170418	down	LOC_Os03g19080	137.732	67.0831	1.03784	0.0284152	up
chr5_19472056_19412253_+59803-LOC_Os05g33110	186.297	0	20	0	up	osa-miR2871b	14.5748	37.0568	-1.34626	0.0170418	down	LOC_Os01g02300	455.113	121.989	1.89947	0	up
chr5_19472056_19412253_+59803-LOC_Os05g33110	186.297	0	20	0	up	osa-miR2871b	14.5748	37.0568	-1.34626	0.0170418	down	LOC_Os07g20330	154.435	61.2624	1.33393	0.00947769	up
chr5_19472056_19412253_+59803-LOC_Os05g33110	186.297	0	20	0	up	osa-miR2871b	14.5748	37.0568	-1.34626	0.0170418	down	LOC_Os10g39260	387.222	110.313	1.81156	0	up
chr5_19472056_19412253_+59803-LOC_Os05g33110	186.297	0	20	0	up	osa-miR2871b	14.5748	37.0568	-1.34626	0.0170418	down	LOC_Os02g52000	46.7231	4.47205	3.38513	0	up
chr5_19472056_19412253_+59803-LOC_Os05g33110	186.297	0	20	0	up	osa-miR2871b	14.5748	37.0568	-1.34626	0.0170418	down	LOC_Os02g57740	152.288	25.8984	2.55587	0	up
chr5_19472056_19412253_+59803-LOC_Os05g33110	186.297	0	20	0	up	osa-miR2871b	14.5748	37.0568	-1.34626	0.0170418	down	LOC_Os07g40250	47.6388	15.2767	1.6408	7.98491e-10	up
chr5_19472056_19412253_+59803-LOC_Os05g33110	186.297	0	20	0	up	osa-miR2871b	14.5748	37.0568	-1.34626	0.0170418	down	LOC_Os02g45980	101.607	22.5355	2.17273	0	up
chr5_19472056_19412253_+59803-LOC_Os05g33110	186.297	0	20	0	up	osa-miR2871b	14.5748	37.0568	-1.34626	0.0170418	down	LOC_Os03g48490	81.0597	22.1887	1.86916	0	up
chr5_19472056_19412253_+59803-LOC_Os05g33110	186.297	0	20	0	up	osa-miR2871b	14.5748	37.0568	-1.34626	0.0170418	down	LOC_Os08g39570	48.8613	6.78722	2.8478	1.17236e-09	up
chr5_19472056_19412253_+59803-LOC_Os05g33110	186.297	0	20	0	up	osa-miR2871b	14.5748	37.0568	-1.34626	0.0170418	down	LOC_Os12g35110	23.8862	9.97388	1.25995	0.0484835	up
chr5_19472056_19412253_+59803-LOC_Os05g33110	186.297	0	20	0	up	osa-miR2871b	14.5748	37.0568	-1.34626	0.0170418	down	LOC_Os06g48440	49.7708	4.20078	3.56657	8.07605e-11	up
chr5_19472056_19412253_+59803-LOC_Os05g33110	186.297	0	20	0	up	osa-miR2871b	14.5748	37.0568	-1.34626	0.0170418	down	LOC_Os06g48440	49.7708	4.20078	3.56657	8.07605e-11	up
chr5_19472056_19412253_+59803-LOC_Os05g33110	186.297	0	20	0	up	osa-miR2871b	14.5748	37.0568	-1.34626	0.0170418	down	LOC_Os06g48440	49.7708	4.20078	3.56657	8.07605e-11	up
chr5_19472056_19412253_+59803-LOC_Os05g33110	186.297	0	20	0	up	osa-miR2871b	14.5748	37.0568	-1.34626	0.0170418	down	LOC_Os06g32820	211.569	95.9382	1.14095	0.00469665	up
chr5_19472056_19412253_+59803-LOC_Os05g33110	186.297	0	20	0	up	osa-miR2871b	14.5748	37.0568	-1.34626	0.0170418	down	LOC_Os02g31890	7.84686	0.678274	3.53218	0.00162357	up
chr5_19472056_19412253_+59803-LOC_Os05g33110	186.297	0	20	0	up	osa-miR2871b	14.5748	37.0568	-1.34626	0.0170418	down	LOC_Os09g04410	11.1519	1.83778	2.60126	0.00138725	up
chr5_19472056_19412253_+59803-LOC_Os05g33110	186.297	0	20	0	up	osa-miR2871b	14.5748	37.0568	-1.34626	0.0170418	down	LOC_Os06g49450	106.742	44.9005	1.24933	1.86801e-08	up
chr5_19472056_19412253_+59803-LOC_Os05g33110	186.297	0	20	0	up	osa-miR2871b	14.5748	37.0568	-1.34626	0.0170418	down	LOC_Os03g21850	916.982	443.033	1.04948	0	up
chr5_19472056_19412253_+59803-LOC_Os05g33110	186.297	0	20	0	up	osa-miR2871b	14.5748	37.0568	-1.34626	0.0170418	down	LOC_Os01g07130	47.5645	11.9027	1.99859	2.54057e-07	up
chr5_19472056_19412253_+59803-LOC_Os05g33110	186.297	0	20	0	up	osa-miR2871b	14.5748	37.0568	-1.34626	0.0170418	down	LOC_Os03g64320	2177.61	677.246	1.68499	0	up
chr5_19472056_19412253_+59803-LOC_Os05g33110	186.297	0	20	0	up	osa-miR2871b	14.5748	37.0568	-1.34626	0.0170418	down	LOC_Os08g42670	39.3471	5.2634	2.90219	6.66134e-16	up
chr5_19472056_19412253_+59803-LOC_Os05g33110	186.297	0	20	0	up	osa-miR2871b	14.5748	37.0568	-1.34626	0.0170418	down	LOC_Os08g42670	39.3471	5.2634	2.90219	6.66134e-16	up
chr5_19472056_19412253_+59803-LOC_Os05g33110	186.297	0	20	0	up	osa-miR2871b	14.5748	37.0568	-1.34626	0.0170418	down	LOC_Os03g06390	3102.45	1451.33	1.09603	1.11022e-16	up
chr5_19472056_19412253_+59803-LOC_Os05g33110	186.297	0	20	0	up	osa-miR2871b	14.5748	37.0568	-1.34626	0.0170418	down	LOC_Os03g31690	221.843	106.114	1.06392	5.08038e-13	up
chr5_19472056_19412253_+59803-LOC_Os05g33110	186.297	0	20	0	up	osa-miR2871b	14.5748	37.0568	-1.34626	0.0170418	down	LOC_Os12g03640	290.847	67.0242	2.11751	1.11022e-16	up
chr5_19472056_19412253_+59803-LOC_Os05g33110	186.297	0	20	0	up	osa-miR2871b	14.5748	37.0568	-1.34626	0.0170418	down	LOC_Os04g08450	334.207	62.8333	2.41114	0	up
chr5_19472056_19412253_+59803-LOC_Os05g33110	186.297	0	20	0	up	osa-miR2871b	14.5748	37.0568	-1.34626	0.0170418	down	LOC_Os08g34310	27.8749	3.15108	3.14505	7.04603e-06	up
chr5_19472056_19412253_+59803-LOC_Os05g33110	186.297	0	20	0	up	osa-miR2871b	14.5748	37.0568	-1.34626	0.0170418	down	LOC_Os11g10770	1071.89	469.751	1.19019	0	up
chr5_19472056_19412253_+59803-LOC_Os05g33110	186.297	0	20	0	up	osa-miR2871b	14.5748	37.0568	-1.34626	0.0170418	down	LOC_Os04g58870	148.392	58.7004	1.33797	0	up
chr5_19472056_19412253_+59803-LOC_Os05g33110	186.297	0	20	0	up	osa-miR2871b	14.5748	37.0568	-1.34626	0.0170418	down	LOC_Os12g10670	244.933	56.6003	2.1135	0	up
chr5_19472056_19412253_+59803-LOC_Os05g33110	186.297	0	20	0	up	osa-miR2871b	14.5748	37.0568	-1.34626	0.0170418	down	LOC_Os10g41390	452.118	198.307	1.18896	0	up
chr5_19472056_19412253_+59803-LOC_Os05g33110	186.297	0	20	0	up	osa-miR2871b	14.5748	37.0568	-1.34626	0.0170418	down	LOC_Os10g41390	452.118	198.307	1.18896	0	up
chr5_19472056_19412253_+59803-LOC_Os05g33110	186.297	0	20	0	up	osa-miR2871b	14.5748	37.0568	-1.34626	0.0170418	down	LOC_Os07g33450	16.6086	0.60657	4.77511	3.63565e-08	up
chr5_19472056_19412253_+59803-LOC_Os05g33110	186.297	0	20	0	up	osa-miR2871b	14.5748	37.0568	-1.34626	0.0170418	down	LOC_Os08g28170	123.911	36.2419	1.77357	0	up
chr5_19472056_19412253_+59803-LOC_Os05g33110	186.297	0	20	0	up	osa-miR2871b	14.5748	37.0568	-1.34626	0.0170418	down	ChrUn.fgenesh.gene.85	13.5257	3.81129	1.82735	0.0398762	up
chr5_19472056_19412253_+59803-LOC_Os05g33110	186.297	0	20	0	up	osa-miR2871b	14.5748	37.0568	-1.34626	0.0170418	down	LOC_Os03g19080	137.732	67.0831	1.03784	0.0284152	up
chr5_19472056_19412253_+59803-LOC_Os05g33110	186.297	0	20	0	up	osa-miR2871b	14.5748	37.0568	-1.34626	0.0170418	down	LOC_Os01g02300	455.113	121.989	1.89947	0	up
chr5_19472056_19412253_+59803-LOC_Os05g33110	186.297	0	20	0	up	osa-miR2871b	14.5748	37.0568	-1.34626	0.0170418	down	LOC_Os07g20330	154.435	61.2624	1.33393	0.00947769	up
chr5_19472056_19412253_+59803-LOC_Os05g33110	186.297	0	20	0	up	osa-miR2871b	14.5748	37.0568	-1.34626	0.0170418	down	LOC_Os10g39260	387.222	110.313	1.81156	0	up
chr5_19472056_19412253_+59803-LOC_Os05g33110	186.297	0	20	0	up	osa-miR2871b	14.5748	37.0568	-1.34626	0.0170418	down	LOC_Os02g52000	46.7231	4.47205	3.38513	0	up
chr5_19472056_19412253_+59803-LOC_Os05g33110	186.297	0	20	0	up	osa-miR2871b	14.5748	37.0568	-1.34626	0.0170418	down	LOC_Os02g57740	152.288	25.8984	2.55587	0	up
chr5_19472056_19412253_+59803-LOC_Os05g33110	186.297	0	20	0	up	osa-miR2871b	14.5748	37.0568	-1.34626	0.0170418	down	LOC_Os07g40250	47.6388	15.2767	1.6408	7.98491e-10	up
chr5_19472056_19412253_+59803-LOC_Os05g33110	186.297	0	20	0	up	osa-miR2871b	14.5748	37.0568	-1.34626	0.0170418	down	LOC_Os02g45980	101.607	22.5355	2.17273	0	up
chr5_19472056_19412253_+59803-LOC_Os05g33110	186.297	0	20	0	up	osa-miR2871b	14.5748	37.0568	-1.34626	0.0170418	down	LOC_Os03g48490	81.0597	22.1887	1.86916	0	up
chr5_19472056_19412253_+59803-LOC_Os05g33110	186.297	0	20	0	up	osa-miR2871b	14.5748	37.0568	-1.34626	0.0170418	down	LOC_Os08g39570	48.8613	6.78722	2.8478	1.17236e-09	up
chr5_19472056_19412253_+59803-LOC_Os05g33110	186.297	0	20	0	up	osa-miR2871b	14.5748	37.0568	-1.34626	0.0170418	down	LOC_Os12g35110	23.8862	9.97388	1.25995	0.0484835	up
chr5_19472056_19412253_+59803-LOC_Os05g33110	186.297	0	20	0	up	osa-miR2871b	14.5748	37.0568	-1.34626	0.0170418	down	LOC_Os06g48440	49.7708	4.20078	3.56657	8.07605e-11	up
chr5_19472056_19412253_+59803-LOC_Os05g33110	186.297	0	20	0	up	osa-miR2871b	14.5748	37.0568	-1.34626	0.0170418	down	LOC_Os06g48440	49.7708	4.20078	3.56657	8.07605e-11	up
chr5_19472056_19412253_+59803-LOC_Os05g33110	186.297	0	20	0	up	osa-miR2871b	14.5748	37.0568	-1.34626	0.0170418	down	LOC_Os06g48440	49.7708	4.20078	3.56657	8.07605e-11	up
chr5_19472056_19412253_+59803-LOC_Os05g33110	186.297	0	20	0	up	osa-miR2871b	14.5748	37.0568	-1.34626	0.0170418	down	LOC_Os06g32820	211.569	95.9382	1.14095	0.00469665	up
chr5_19472056_19412253_+59803-LOC_Os05g33110	186.297	0	20	0	up	osa-miR2871b	14.5748	37.0568	-1.34626	0.0170418	down	LOC_Os02g31890	7.84686	0.678274	3.53218	0.00162357	up
chr5_19472056_19412253_+59803-LOC_Os05g33110	186.297	0	20	0	up	osa-miR2871b	14.5748	37.0568	-1.34626	0.0170418	down	LOC_Os09g04410	11.1519	1.83778	2.60126	0.00138725	up
chr5_19472056_19412253_+59803-LOC_Os05g33110	186.297	0	20	0	up	osa-miR2871b	14.5748	37.0568	-1.34626	0.0170418	down	LOC_Os06g49450	106.742	44.9005	1.24933	1.86801e-08	up
chr5_19472056_19412253_+59803-LOC_Os05g33110	186.297	0	20	0	up	osa-miR2871b	14.5748	37.0568	-1.34626	0.0170418	down	LOC_Os03g21850	916.982	443.033	1.04948	0	up
chr5_19472056_19412253_+59803-LOC_Os05g33110	186.297	0	20	0	up	osa-miR2871b	14.5748	37.0568	-1.34626	0.0170418	down	LOC_Os01g07130	47.5645	11.9027	1.99859	2.54057e-07	up
chr5_19472056_19412253_+59803-LOC_Os05g33110	186.297	0	20	0	up	osa-miR2871b	14.5748	37.0568	-1.34626	0.0170418	down	LOC_Os03g64320	2177.61	677.246	1.68499	0	up
chr5_19472056_19412253_+59803-LOC_Os05g33110	186.297	0	20	0	up	osa-miR2871b	14.5748	37.0568	-1.34626	0.0170418	down	LOC_Os08g42670	39.3471	5.2634	2.90219	6.66134e-16	up
chr5_19472056_19412253_+59803-LOC_Os05g33110	186.297	0	20	0	up	osa-miR2871b	14.5748	37.0568	-1.34626	0.0170418	down	LOC_Os08g42670	39.3471	5.2634	2.90219	6.66134e-16	up
chr5_19472056_19412253_+59803-LOC_Os05g33110	186.297	0	20	0	up	osa-miR2871b	14.5748	37.0568	-1.34626	0.0170418	down	LOC_Os03g06390	3102.45	1451.33	1.09603	1.11022e-16	up
chr5_19472056_19412253_+59803-LOC_Os05g33110	186.297	0	20	0	up	osa-miR2871b	14.5748	37.0568	-1.34626	0.0170418	down	LOC_Os03g31690	221.843	106.114	1.06392	5.08038e-13	up
chr5_19472056_19412253_+59803-LOC_Os05g33110	186.297	0	20	0	up	osa-miR2871b	14.5748	37.0568	-1.34626	0.0170418	down	LOC_Os12g03640	290.847	67.0242	2.11751	1.11022e-16	up
chr5_19472056_19412253_+59803-LOC_Os05g33110	186.297	0	20	0	up	osa-miR2871b	14.5748	37.0568	-1.34626	0.0170418	down	LOC_Os04g08450	334.207	62.8333	2.41114	0	up
chr5_19472056_19412253_+59803-LOC_Os05g33110	186.297	0	20	0	up	osa-miR2871b	14.5748	37.0568	-1.34626	0.0170418	down	LOC_Os08g34310	27.8749	3.15108	3.14505	7.04603e-06	up
chr5_19472056_19412253_+59803-LOC_Os05g33110	186.297	0	20	0	up	osa-miR2871b	14.5748	37.0568	-1.34626	0.0170418	down	LOC_Os11g10770	1071.89	469.751	1.19019	0	up
chr5_19472056_19412253_+59803-LOC_Os05g33110	186.297	0	20	0	up	osa-miR2871b	14.5748	37.0568	-1.34626	0.0170418	down	LOC_Os04g58870	148.392	58.7004	1.33797	0	up
chr5_19472056_19412253_+59803-LOC_Os05g33110	186.297	0	20	0	up	osa-miR2871b	14.5748	37.0568	-1.34626	0.0170418	down	LOC_Os12g10670	244.933	56.6003	2.1135	0	up
chr5_19472056_19412253_+59803-LOC_Os05g33110	186.297	0	20	0	up	osa-miR2871b	14.5748	37.0568	-1.34626	0.0170418	down	LOC_Os10g41390	452.118	198.307	1.18896	0	up
chr5_19472056_19412253_+59803-LOC_Os05g33110	186.297	0	20	0	up	osa-miR2871b	14.5748	37.0568	-1.34626	0.0170418	down	LOC_Os10g41390	452.118	198.307	1.18896	0	up
chr5_19472056_19412253_+59803-LOC_Os05g33110	186.297	0	20	0	up	osa-miR2871b	14.5748	37.0568	-1.34626	0.0170418	down	LOC_Os07g33450	16.6086	0.60657	4.77511	3.63565e-08	up
chr5_19472056_19412253_+59803-LOC_Os05g33110	186.297	0	20	0	up	osa-miR2871b	14.5748	37.0568	-1.34626	0.0170418	down	LOC_Os08g28170	123.911	36.2419	1.77357	0	up
chr5_19472056_19412253_+59803-LOC_Os05g33110	186.297	0	20	0	up	osa-miR2871b	14.5748	37.0568	-1.34626	0.0170418	down	ChrUn.fgenesh.gene.85	13.5257	3.81129	1.82735	0.0398762	up
chr5_19472056_19412253_+59803-LOC_Os05g33110	186.297	0	20	0	up	osa-miR2871b	14.5748	37.0568	-1.34626	0.0170418	down	LOC_Os03g19080	137.732	67.0831	1.03784	0.0284152	up
chr5_19472056_19412253_+59803-LOC_Os05g33110	186.297	0	20	0	up	osa-miR2871b	14.5748	37.0568	-1.34626	0.0170418	down	LOC_Os01g02300	455.113	121.989	1.89947	0	up
chr8_22086695_22054445_-32250-LOC_Os08g35050	157.01	0	20	0	up	osa-miR2871b	14.5748	37.0568	-1.34626	0.0170418	down	LOC_Os07g20330	154.435	61.2624	1.33393	0.00947769	up
chr8_22086695_22054445_-32250-LOC_Os08g35050	157.01	0	20	0	up	osa-miR2871b	14.5748	37.0568	-1.34626	0.0170418	down	LOC_Os10g39260	387.222	110.313	1.81156	0	up
chr8_22086695_22054445_-32250-LOC_Os08g35050	157.01	0	20	0	up	osa-miR2871b	14.5748	37.0568	-1.34626	0.0170418	down	LOC_Os02g52000	46.7231	4.47205	3.38513	0	up
chr8_22086695_22054445_-32250-LOC_Os08g35050	157.01	0	20	0	up	osa-miR2871b	14.5748	37.0568	-1.34626	0.0170418	down	LOC_Os02g57740	152.288	25.8984	2.55587	0	up
chr8_22086695_22054445_-32250-LOC_Os08g35050	157.01	0	20	0	up	osa-miR2871b	14.5748	37.0568	-1.34626	0.0170418	down	LOC_Os07g40250	47.6388	15.2767	1.6408	7.98491e-10	up
chr8_22086695_22054445_-32250-LOC_Os08g35050	157.01	0	20	0	up	osa-miR2871b	14.5748	37.0568	-1.34626	0.0170418	down	LOC_Os02g45980	101.607	22.5355	2.17273	0	up
chr8_22086695_22054445_-32250-LOC_Os08g35050	157.01	0	20	0	up	osa-miR2871b	14.5748	37.0568	-1.34626	0.0170418	down	LOC_Os03g48490	81.0597	22.1887	1.86916	0	up
chr8_22086695_22054445_-32250-LOC_Os08g35050	157.01	0	20	0	up	osa-miR2871b	14.5748	37.0568	-1.34626	0.0170418	down	LOC_Os08g39570	48.8613	6.78722	2.8478	1.17236e-09	up
chr8_22086695_22054445_-32250-LOC_Os08g35050	157.01	0	20	0	up	osa-miR2871b	14.5748	37.0568	-1.34626	0.0170418	down	LOC_Os12g35110	23.8862	9.97388	1.25995	0.0484835	up
chr8_22086695_22054445_-32250-LOC_Os08g35050	157.01	0	20	0	up	osa-miR2871b	14.5748	37.0568	-1.34626	0.0170418	down	LOC_Os06g48440	49.7708	4.20078	3.56657	8.07605e-11	up
chr8_22086695_22054445_-32250-LOC_Os08g35050	157.01	0	20	0	up	osa-miR2871b	14.5748	37.0568	-1.34626	0.0170418	down	LOC_Os06g48440	49.7708	4.20078	3.56657	8.07605e-11	up
chr8_22086695_22054445_-32250-LOC_Os08g35050	157.01	0	20	0	up	osa-miR2871b	14.5748	37.0568	-1.34626	0.0170418	down	LOC_Os06g48440	49.7708	4.20078	3.56657	8.07605e-11	up
chr8_22086695_22054445_-32250-LOC_Os08g35050	157.01	0	20	0	up	osa-miR2871b	14.5748	37.0568	-1.34626	0.0170418	down	LOC_Os06g32820	211.569	95.9382	1.14095	0.00469665	up
chr8_22086695_22054445_-32250-LOC_Os08g35050	157.01	0	20	0	up	osa-miR2871b	14.5748	37.0568	-1.34626	0.0170418	down	LOC_Os02g31890	7.84686	0.678274	3.53218	0.00162357	up
chr8_22086695_22054445_-32250-LOC_Os08g35050	157.01	0	20	0	up	osa-miR2871b	14.5748	37.0568	-1.34626	0.0170418	down	LOC_Os09g04410	11.1519	1.83778	2.60126	0.00138725	up
chr8_22086695_22054445_-32250-LOC_Os08g35050	157.01	0	20	0	up	osa-miR2871b	14.5748	37.0568	-1.34626	0.0170418	down	LOC_Os06g49450	106.742	44.9005	1.24933	1.86801e-08	up
chr8_22086695_22054445_-32250-LOC_Os08g35050	157.01	0	20	0	up	osa-miR2871b	14.5748	37.0568	-1.34626	0.0170418	down	LOC_Os03g21850	916.982	443.033	1.04948	0	up
chr8_22086695_22054445_-32250-LOC_Os08g35050	157.01	0	20	0	up	osa-miR2871b	14.5748	37.0568	-1.34626	0.0170418	down	LOC_Os01g07130	47.5645	11.9027	1.99859	2.54057e-07	up
chr8_22086695_22054445_-32250-LOC_Os08g35050	157.01	0	20	0	up	osa-miR2871b	14.5748	37.0568	-1.34626	0.0170418	down	LOC_Os03g64320	2177.61	677.246	1.68499	0	up
chr8_22086695_22054445_-32250-LOC_Os08g35050	157.01	0	20	0	up	osa-miR2871b	14.5748	37.0568	-1.34626	0.0170418	down	LOC_Os08g42670	39.3471	5.2634	2.90219	6.66134e-16	up
chr8_22086695_22054445_-32250-LOC_Os08g35050	157.01	0	20	0	up	osa-miR2871b	14.5748	37.0568	-1.34626	0.0170418	down	LOC_Os08g42670	39.3471	5.2634	2.90219	6.66134e-16	up
chr8_22086695_22054445_-32250-LOC_Os08g35050	157.01	0	20	0	up	osa-miR2871b	14.5748	37.0568	-1.34626	0.0170418	down	LOC_Os03g06390	3102.45	1451.33	1.09603	1.11022e-16	up
chr8_22086695_22054445_-32250-LOC_Os08g35050	157.01	0	20	0	up	osa-miR2871b	14.5748	37.0568	-1.34626	0.0170418	down	LOC_Os03g31690	221.843	106.114	1.06392	5.08038e-13	up
chr8_22086695_22054445_-32250-LOC_Os08g35050	157.01	0	20	0	up	osa-miR2871b	14.5748	37.0568	-1.34626	0.0170418	down	LOC_Os12g03640	290.847	67.0242	2.11751	1.11022e-16	up
chr8_22086695_22054445_-32250-LOC_Os08g35050	157.01	0	20	0	up	osa-miR2871b	14.5748	37.0568	-1.34626	0.0170418	down	LOC_Os04g08450	334.207	62.8333	2.41114	0	up
chr8_22086695_22054445_-32250-LOC_Os08g35050	157.01	0	20	0	up	osa-miR2871b	14.5748	37.0568	-1.34626	0.0170418	down	LOC_Os08g34310	27.8749	3.15108	3.14505	7.04603e-06	up
chr8_22086695_22054445_-32250-LOC_Os08g35050	157.01	0	20	0	up	osa-miR2871b	14.5748	37.0568	-1.34626	0.0170418	down	LOC_Os11g10770	1071.89	469.751	1.19019	0	up
chr8_22086695_22054445_-32250-LOC_Os08g35050	157.01	0	20	0	up	osa-miR2871b	14.5748	37.0568	-1.34626	0.0170418	down	LOC_Os04g58870	148.392	58.7004	1.33797	0	up
chr8_22086695_22054445_-32250-LOC_Os08g35050	157.01	0	20	0	up	osa-miR2871b	14.5748	37.0568	-1.34626	0.0170418	down	LOC_Os12g10670	244.933	56.6003	2.1135	0	up
chr8_22086695_22054445_-32250-LOC_Os08g35050	157.01	0	20	0	up	osa-miR2871b	14.5748	37.0568	-1.34626	0.0170418	down	LOC_Os10g41390	452.118	198.307	1.18896	0	up
chr8_22086695_22054445_-32250-LOC_Os08g35050	157.01	0	20	0	up	osa-miR2871b	14.5748	37.0568	-1.34626	0.0170418	down	LOC_Os10g41390	452.118	198.307	1.18896	0	up
chr8_22086695_22054445_-32250-LOC_Os08g35050	157.01	0	20	0	up	osa-miR2871b	14.5748	37.0568	-1.34626	0.0170418	down	LOC_Os07g33450	16.6086	0.60657	4.77511	3.63565e-08	up
chr8_22086695_22054445_-32250-LOC_Os08g35050	157.01	0	20	0	up	osa-miR2871b	14.5748	37.0568	-1.34626	0.0170418	down	LOC_Os08g28170	123.911	36.2419	1.77357	0	up
chr8_22086695_22054445_-32250-LOC_Os08g35050	157.01	0	20	0	up	osa-miR2871b	14.5748	37.0568	-1.34626	0.0170418	down	ChrUn.fgenesh.gene.85	13.5257	3.81129	1.82735	0.0398762	up
chr8_22086695_22054445_-32250-LOC_Os08g35050	157.01	0	20	0	up	osa-miR2871b	14.5748	37.0568	-1.34626	0.0170418	down	LOC_Os03g19080	137.732	67.0831	1.03784	0.0284152	up
chr8_22086695_22054445_-32250-LOC_Os08g35050	157.01	0	20	0	up	osa-miR2871b	14.5748	37.0568	-1.34626	0.0170418	down	LOC_Os01g02300	455.113	121.989	1.89947	0	up
chr8_22086695_22054445_-32250-LOC_Os08g35050	157.01	0	20	0	up	osa-miR2871b	14.5748	37.0568	-1.34626	0.0170418	down	LOC_Os07g20330	154.435	61.2624	1.33393	0.00947769	up
chr8_22086695_22054445_-32250-LOC_Os08g35050	157.01	0	20	0	up	osa-miR2871b	14.5748	37.0568	-1.34626	0.0170418	down	LOC_Os10g39260	387.222	110.313	1.81156	0	up
chr8_22086695_22054445_-32250-LOC_Os08g35050	157.01	0	20	0	up	osa-miR2871b	14.5748	37.0568	-1.34626	0.0170418	down	LOC_Os02g52000	46.7231	4.47205	3.38513	0	up
chr8_22086695_22054445_-32250-LOC_Os08g35050	157.01	0	20	0	up	osa-miR2871b	14.5748	37.0568	-1.34626	0.0170418	down	LOC_Os02g57740	152.288	25.8984	2.55587	0	up
chr8_22086695_22054445_-32250-LOC_Os08g35050	157.01	0	20	0	up	osa-miR2871b	14.5748	37.0568	-1.34626	0.0170418	down	LOC_Os07g40250	47.6388	15.2767	1.6408	7.98491e-10	up
chr8_22086695_22054445_-32250-LOC_Os08g35050	157.01	0	20	0	up	osa-miR2871b	14.5748	37.0568	-1.34626	0.0170418	down	LOC_Os02g45980	101.607	22.5355	2.17273	0	up
chr8_22086695_22054445_-32250-LOC_Os08g35050	157.01	0	20	0	up	osa-miR2871b	14.5748	37.0568	-1.34626	0.0170418	down	LOC_Os03g48490	81.0597	22.1887	1.86916	0	up
chr8_22086695_22054445_-32250-LOC_Os08g35050	157.01	0	20	0	up	osa-miR2871b	14.5748	37.0568	-1.34626	0.0170418	down	LOC_Os08g39570	48.8613	6.78722	2.8478	1.17236e-09	up
chr8_22086695_22054445_-32250-LOC_Os08g35050	157.01	0	20	0	up	osa-miR2871b	14.5748	37.0568	-1.34626	0.0170418	down	LOC_Os12g35110	23.8862	9.97388	1.25995	0.0484835	up
chr8_22086695_22054445_-32250-LOC_Os08g35050	157.01	0	20	0	up	osa-miR2871b	14.5748	37.0568	-1.34626	0.0170418	down	LOC_Os06g48440	49.7708	4.20078	3.56657	8.07605e-11	up
chr8_22086695_22054445_-32250-LOC_Os08g35050	157.01	0	20	0	up	osa-miR2871b	14.5748	37.0568	-1.34626	0.0170418	down	LOC_Os06g48440	49.7708	4.20078	3.56657	8.07605e-11	up
chr8_22086695_22054445_-32250-LOC_Os08g35050	157.01	0	20	0	up	osa-miR2871b	14.5748	37.0568	-1.34626	0.0170418	down	LOC_Os06g48440	49.7708	4.20078	3.56657	8.07605e-11	up
chr8_22086695_22054445_-32250-LOC_Os08g35050	157.01	0	20	0	up	osa-miR2871b	14.5748	37.0568	-1.34626	0.0170418	down	LOC_Os06g32820	211.569	95.9382	1.14095	0.00469665	up
chr8_22086695_22054445_-32250-LOC_Os08g35050	157.01	0	20	0	up	osa-miR2871b	14.5748	37.0568	-1.34626	0.0170418	down	LOC_Os02g31890	7.84686	0.678274	3.53218	0.00162357	up
chr8_22086695_22054445_-32250-LOC_Os08g35050	157.01	0	20	0	up	osa-miR2871b	14.5748	37.0568	-1.34626	0.0170418	down	LOC_Os09g04410	11.1519	1.83778	2.60126	0.00138725	up
chr8_22086695_22054445_-32250-LOC_Os08g35050	157.01	0	20	0	up	osa-miR2871b	14.5748	37.0568	-1.34626	0.0170418	down	LOC_Os06g49450	106.742	44.9005	1.24933	1.86801e-08	up
chr8_22086695_22054445_-32250-LOC_Os08g35050	157.01	0	20	0	up	osa-miR2871b	14.5748	37.0568	-1.34626	0.0170418	down	LOC_Os03g21850	916.982	443.033	1.04948	0	up
chr8_22086695_22054445_-32250-LOC_Os08g35050	157.01	0	20	0	up	osa-miR2871b	14.5748	37.0568	-1.34626	0.0170418	down	LOC_Os01g07130	47.5645	11.9027	1.99859	2.54057e-07	up
chr8_22086695_22054445_-32250-LOC_Os08g35050	157.01	0	20	0	up	osa-miR2871b	14.5748	37.0568	-1.34626	0.0170418	down	LOC_Os03g64320	2177.61	677.246	1.68499	0	up
chr8_22086695_22054445_-32250-LOC_Os08g35050	157.01	0	20	0	up	osa-miR2871b	14.5748	37.0568	-1.34626	0.0170418	down	LOC_Os08g42670	39.3471	5.2634	2.90219	6.66134e-16	up
chr8_22086695_22054445_-32250-LOC_Os08g35050	157.01	0	20	0	up	osa-miR2871b	14.5748	37.0568	-1.34626	0.0170418	down	LOC_Os08g42670	39.3471	5.2634	2.90219	6.66134e-16	up
chr8_22086695_22054445_-32250-LOC_Os08g35050	157.01	0	20	0	up	osa-miR2871b	14.5748	37.0568	-1.34626	0.0170418	down	LOC_Os03g06390	3102.45	1451.33	1.09603	1.11022e-16	up
chr8_22086695_22054445_-32250-LOC_Os08g35050	157.01	0	20	0	up	osa-miR2871b	14.5748	37.0568	-1.34626	0.0170418	down	LOC_Os03g31690	221.843	106.114	1.06392	5.08038e-13	up
chr8_22086695_22054445_-32250-LOC_Os08g35050	157.01	0	20	0	up	osa-miR2871b	14.5748	37.0568	-1.34626	0.0170418	down	LOC_Os12g03640	290.847	67.0242	2.11751	1.11022e-16	up
chr8_22086695_22054445_-32250-LOC_Os08g35050	157.01	0	20	0	up	osa-miR2871b	14.5748	37.0568	-1.34626	0.0170418	down	LOC_Os04g08450	334.207	62.8333	2.41114	0	up
chr8_22086695_22054445_-32250-LOC_Os08g35050	157.01	0	20	0	up	osa-miR2871b	14.5748	37.0568	-1.34626	0.0170418	down	LOC_Os08g34310	27.8749	3.15108	3.14505	7.04603e-06	up
chr8_22086695_22054445_-32250-LOC_Os08g35050	157.01	0	20	0	up	osa-miR2871b	14.5748	37.0568	-1.34626	0.0170418	down	LOC_Os11g10770	1071.89	469.751	1.19019	0	up
chr8_22086695_22054445_-32250-LOC_Os08g35050	157.01	0	20	0	up	osa-miR2871b	14.5748	37.0568	-1.34626	0.0170418	down	LOC_Os04g58870	148.392	58.7004	1.33797	0	up
chr8_22086695_22054445_-32250-LOC_Os08g35050	157.01	0	20	0	up	osa-miR2871b	14.5748	37.0568	-1.34626	0.0170418	down	LOC_Os12g10670	244.933	56.6003	2.1135	0	up
chr8_22086695_22054445_-32250-LOC_Os08g35050	157.01	0	20	0	up	osa-miR2871b	14.5748	37.0568	-1.34626	0.0170418	down	LOC_Os10g41390	452.118	198.307	1.18896	0	up
chr8_22086695_22054445_-32250-LOC_Os08g35050	157.01	0	20	0	up	osa-miR2871b	14.5748	37.0568	-1.34626	0.0170418	down	LOC_Os10g41390	452.118	198.307	1.18896	0	up
chr8_22086695_22054445_-32250-LOC_Os08g35050	157.01	0	20	0	up	osa-miR2871b	14.5748	37.0568	-1.34626	0.0170418	down	LOC_Os07g33450	16.6086	0.60657	4.77511	3.63565e-08	up
chr8_22086695_22054445_-32250-LOC_Os08g35050	157.01	0	20	0	up	osa-miR2871b	14.5748	37.0568	-1.34626	0.0170418	down	LOC_Os08g28170	123.911	36.2419	1.77357	0	up
chr8_22086695_22054445_-32250-LOC_Os08g35050	157.01	0	20	0	up	osa-miR2871b	14.5748	37.0568	-1.34626	0.0170418	down	ChrUn.fgenesh.gene.85	13.5257	3.81129	1.82735	0.0398762	up
chr8_22086695_22054445_-32250-LOC_Os08g35050	157.01	0	20	0	up	osa-miR2871b	14.5748	37.0568	-1.34626	0.0170418	down	LOC_Os03g19080	137.732	67.0831	1.03784	0.0284152	up
chr8_22086695_22054445_-32250-LOC_Os08g35050	157.01	0	20	0	up	osa-miR2871b	14.5748	37.0568	-1.34626	0.0170418	down	LOC_Os01g02300	455.113	121.989	1.89947	0	up
chr9_11675871_11394316_+281555-LOC_Os09g19160	0	262.768	-20	0	down	osa-miR2925	18.4104	1.94539	3.24239	1.20266e-05	up	LOC_Os04g49660	816.925	1885.66	-1.2068	0	down
chr9_11675871_11394316_+281555-LOC_Os09g19160	0	262.768	-20	0	down	osa-miR2925	18.4104	1.94539	3.24239	1.20266e-05	up	LOC_Os09g28620	315.372	1018.21	-1.6909	0	down
chr9_11675871_11394316_+281555-LOC_Os09g19160	0	262.768	-20	0	down	osa-miR2925	18.4104	1.94539	3.24239	1.20266e-05	up	LOC_Os02g12890	387.117	1331.52	-1.78223	0	down
chr9_11675871_11394316_+281555-LOC_Os09g19160	0	262.768	-20	0	down	osa-miR2925	18.4104	1.94539	3.24239	1.20266e-05	up	LOC_Os09g32570	40.3785	83.9717	-1.05631	0.000972885	down
chr9_11675871_11394316_+281555-LOC_Os09g19160	0	262.768	-20	0	down	osa-miR2925	18.4104	1.94539	3.24239	1.20266e-05	up	LOC_Os04g49660	816.925	1885.66	-1.2068	0	down
chr9_11675871_11394316_+281555-LOC_Os09g19160	0	262.768	-20	0	down	osa-miR2925	18.4104	1.94539	3.24239	1.20266e-05	up	LOC_Os09g28620	315.372	1018.21	-1.6909	0	down
chr9_11675871_11394316_+281555-LOC_Os09g19160	0	262.768	-20	0	down	osa-miR2925	18.4104	1.94539	3.24239	1.20266e-05	up	LOC_Os02g12890	387.117	1331.52	-1.78223	0	down
chr9_11675871_11394316_+281555-LOC_Os09g19160	0	262.768	-20	0	down	osa-miR2925	18.4104	1.94539	3.24239	1.20266e-05	up	LOC_Os09g32570	40.3785	83.9717	-1.05631	0.000972885	down
chr9_11675871_11394316_+281555-LOC_Os09g19160	0	262.768	-20	0	down	osa-miR2925	18.4104	1.94539	3.24239	1.20266e-05	up	LOC_Os04g49660	816.925	1885.66	-1.2068	0	down
chr9_11675871_11394316_+281555-LOC_Os09g19160	0	262.768	-20	0	down	osa-miR2925	18.4104	1.94539	3.24239	1.20266e-05	up	LOC_Os09g28620	315.372	1018.21	-1.6909	0	down
chr9_11675871_11394316_+281555-LOC_Os09g19160	0	262.768	-20	0	down	osa-miR2925	18.4104	1.94539	3.24239	1.20266e-05	up	LOC_Os02g12890	387.117	1331.52	-1.78223	0	down
chr9_11675871_11394316_+281555-LOC_Os09g19160	0	262.768	-20	0	down	osa-miR2925	18.4104	1.94539	3.24239	1.20266e-05	up	LOC_Os09g32570	40.3785	83.9717	-1.05631	0.000972885	down
chr9_11675871_11394316_+281555-LOC_Os09g19160	0	262.768	-20	0	down	osa-miR2925	18.4104	1.94539	3.24239	1.20266e-05	up	LOC_Os04g49660	816.925	1885.66	-1.2068	0	down
chr9_11675871_11394316_+281555-LOC_Os09g19160	0	262.768	-20	0	down	osa-miR2925	18.4104	1.94539	3.24239	1.20266e-05	up	LOC_Os09g28620	315.372	1018.21	-1.6909	0	down
chr9_11675871_11394316_+281555-LOC_Os09g19160	0	262.768	-20	0	down	osa-miR2925	18.4104	1.94539	3.24239	1.20266e-05	up	LOC_Os02g12890	387.117	1331.52	-1.78223	0	down
chr9_11675871_11394316_+281555-LOC_Os09g19160	0	262.768	-20	0	down	osa-miR2925	18.4104	1.94539	3.24239	1.20266e-05	up	LOC_Os09g32570	40.3785	83.9717	-1.05631	0.000972885	down
chr5_19472056_19412253_+59803-LOC_Os05g33110	186.297	0	20	0	up	osa-miR821b	10.3401	40.0042	-1.9519	6.49865e-05	down	LOC_Os03g59650	185.434	78.0332	1.24875	1.66772e-07	up
chr5_19472056_19412253_+59803-LOC_Os05g33110	186.297	0	20	0	up	osa-miR821b	10.3401	40.0042	-1.9519	6.49865e-05	down	LOC_Os05g39930	9455.82	3734.03	1.34047	0	up
chr5_19472056_19412253_+59803-LOC_Os05g33110	186.297	0	20	0	up	osa-miR821b	10.3401	40.0042	-1.9519	6.49865e-05	down	LOC_Os08g39550	80.4655	39.6297	1.02179	0.000250871	up
chr5_19472056_19412253_+59803-LOC_Os05g33110	186.297	0	20	0	up	osa-miR821b	10.3401	40.0042	-1.9519	6.49865e-05	down	LOC_Os08g40420	367.779	135.501	1.44054	0	up
chr5_19472056_19412253_+59803-LOC_Os05g33110	186.297	0	20	0	up	osa-miR821b	10.3401	40.0042	-1.9519	6.49865e-05	down	LOC_Os03g20720	631.806	206.872	1.61074	0	up
chr5_19472056_19412253_+59803-LOC_Os05g33110	186.297	0	20	0	up	osa-miR821b	10.3401	40.0042	-1.9519	6.49865e-05	down	LOC_Os05g04490	298.281	88.6103	1.75113	0	up
chr5_19472056_19412253_+59803-LOC_Os05g33110	186.297	0	20	0	up	osa-miR821b	10.3401	40.0042	-1.9519	6.49865e-05	down	LOC_Os10g31850	2532.77	1056.87	1.26093	0	up
chr5_19472056_19412253_+59803-LOC_Os05g33110	186.297	0	20	0	up	osa-miR821b	10.3401	40.0042	-1.9519	6.49865e-05	down	LOC_Os07g48360	116.636	51.176	1.18847	1.7873e-07	up
chr5_19472056_19412253_+59803-LOC_Os05g33110	186.297	0	20	0	up	osa-miR821b	10.3401	40.0042	-1.9519	6.49865e-05	down	LOC_Os10g05820	1113.01	59.9589	4.21436	0	up
chr5_19472056_19412253_+59803-LOC_Os05g33110	186.297	0	20	0	up	osa-miR821b	10.3401	40.0042	-1.9519	6.49865e-05	down	LOC_Os09g11440	24.3242	10.8375	1.16636	0.0301472	up
chr5_19472056_19412253_+59803-LOC_Os05g33110	186.297	0	20	0	up	osa-miR821b	10.3401	40.0042	-1.9519	6.49865e-05	down	LOC_Os11g45710	1172.44	548.006	1.09725	0	up
chr5_19472056_19412253_+59803-LOC_Os05g33110	186.297	0	20	0	up	osa-miR821b	10.3401	40.0042	-1.9519	6.49865e-05	down	LOC_Os08g03180	22.7913	2.81906	3.0152	4.95847e-10	up
chr5_19472056_19412253_+59803-LOC_Os05g33110	186.297	0	20	0	up	osa-miR821b	10.3401	40.0042	-1.9519	6.49865e-05	down	LOC_Os08g23780	1414.06	702.986	1.00828	0	up
chr5_19472056_19412253_+59803-LOC_Os05g33110	186.297	0	20	0	up	osa-miR821b	10.3401	40.0042	-1.9519	6.49865e-05	down	LOC_Os04g08370	83.0981	27.2265	1.6098	1.89942e-10	up
chr5_19472056_19412253_+59803-LOC_Os05g33110	186.297	0	20	0	up	osa-miR821b	10.3401	40.0042	-1.9519	6.49865e-05	down	LOC_Os01g02300	455.113	121.989	1.89947	0	up
chr5_19472056_19412253_+59803-LOC_Os05g33110	186.297	0	20	0	up	osa-miR821b	10.3401	40.0042	-1.9519	6.49865e-05	down	LOC_Os03g59650	185.434	78.0332	1.24875	1.66772e-07	up
chr5_19472056_19412253_+59803-LOC_Os05g33110	186.297	0	20	0	up	osa-miR821b	10.3401	40.0042	-1.9519	6.49865e-05	down	LOC_Os05g39930	9455.82	3734.03	1.34047	0	up
chr5_19472056_19412253_+59803-LOC_Os05g33110	186.297	0	20	0	up	osa-miR821b	10.3401	40.0042	-1.9519	6.49865e-05	down	LOC_Os08g39550	80.4655	39.6297	1.02179	0.000250871	up
chr5_19472056_19412253_+59803-LOC_Os05g33110	186.297	0	20	0	up	osa-miR821b	10.3401	40.0042	-1.9519	6.49865e-05	down	LOC_Os08g40420	367.779	135.501	1.44054	0	up
chr5_19472056_19412253_+59803-LOC_Os05g33110	186.297	0	20	0	up	osa-miR821b	10.3401	40.0042	-1.9519	6.49865e-05	down	LOC_Os03g20720	631.806	206.872	1.61074	0	up
chr5_19472056_19412253_+59803-LOC_Os05g33110	186.297	0	20	0	up	osa-miR821b	10.3401	40.0042	-1.9519	6.49865e-05	down	LOC_Os05g04490	298.281	88.6103	1.75113	0	up
chr5_19472056_19412253_+59803-LOC_Os05g33110	186.297	0	20	0	up	osa-miR821b	10.3401	40.0042	-1.9519	6.49865e-05	down	LOC_Os10g31850	2532.77	1056.87	1.26093	0	up
chr5_19472056_19412253_+59803-LOC_Os05g33110	186.297	0	20	0	up	osa-miR821b	10.3401	40.0042	-1.9519	6.49865e-05	down	LOC_Os07g48360	116.636	51.176	1.18847	1.7873e-07	up
chr5_19472056_19412253_+59803-LOC_Os05g33110	186.297	0	20	0	up	osa-miR821b	10.3401	40.0042	-1.9519	6.49865e-05	down	LOC_Os10g05820	1113.01	59.9589	4.21436	0	up
chr5_19472056_19412253_+59803-LOC_Os05g33110	186.297	0	20	0	up	osa-miR821b	10.3401	40.0042	-1.9519	6.49865e-05	down	LOC_Os09g11440	24.3242	10.8375	1.16636	0.0301472	up
chr5_19472056_19412253_+59803-LOC_Os05g33110	186.297	0	20	0	up	osa-miR821b	10.3401	40.0042	-1.9519	6.49865e-05	down	LOC_Os11g45710	1172.44	548.006	1.09725	0	up
chr5_19472056_19412253_+59803-LOC_Os05g33110	186.297	0	20	0	up	osa-miR821b	10.3401	40.0042	-1.9519	6.49865e-05	down	LOC_Os08g03180	22.7913	2.81906	3.0152	4.95847e-10	up
chr5_19472056_19412253_+59803-LOC_Os05g33110	186.297	0	20	0	up	osa-miR821b	10.3401	40.0042	-1.9519	6.49865e-05	down	LOC_Os08g23780	1414.06	702.986	1.00828	0	up
chr5_19472056_19412253_+59803-LOC_Os05g33110	186.297	0	20	0	up	osa-miR821b	10.3401	40.0042	-1.9519	6.49865e-05	down	LOC_Os04g08370	83.0981	27.2265	1.6098	1.89942e-10	up
chr5_19472056_19412253_+59803-LOC_Os05g33110	186.297	0	20	0	up	osa-miR821b	10.3401	40.0042	-1.9519	6.49865e-05	down	LOC_Os01g02300	455.113	121.989	1.89947	0	up
chr9_11675871_11394316_+281555-LOC_Os09g19160	0	262.768	-20	0	down	osa-miR2091-3p	12.2669	0.608597	4.33314	1.87788e-07	up	LOC_Os07g10770	4927.48	10143.1	-1.04157	0	down
chr9_11675871_11394316_+281555-LOC_Os09g19160	0	262.768	-20	0	down	osa-miR2091-3p	12.2669	0.608597	4.33314	1.87788e-07	up	LOC_Os06g13320	1.35655	9.50032	-2.80804	0.00387825	down
chr9_11675871_11394316_+281555-LOC_Os09g19160	0	262.768	-20	0	down	osa-miR166k-5p	24.029	8.12804	1.5638	5.32011e-05	up	LOC_Os02g10990	46.1362	124.163	-1.42827	1.06457e-10	down
chr9_11675871_11394316_+281555-LOC_Os09g19160	0	262.768	-20	0	down	osa-miR166k-5p	24.029	8.12804	1.5638	5.32011e-05	up	LOC_Os10g38140	800.272	1725.01	-1.10804	0	down
chr9_11675871_11394316_+281555-LOC_Os09g19160	0	262.768	-20	0	down	osa-miR166k-5p	24.029	8.12804	1.5638	5.32011e-05	up	LOC_Os11g37759	3.69013	14.8445	-2.00819	0.00933634	down
chr9_11675871_11394316_+281555-LOC_Os09g19160	0	262.768	-20	0	down	osa-miR166k-5p	24.029	8.12804	1.5638	5.32011e-05	up	LOC_Os01g66620	11.6185	38.212	-1.7176	0.000115113	down
chr9_11675871_11394316_+281555-LOC_Os09g19160	0	262.768	-20	0	down	osa-miR166k-5p	24.029	8.12804	1.5638	5.32011e-05	up	LOC_Os01g06220	32.5997	106.074	-1.70214	9.52929e-10	down
chr9_11675871_11394316_+281555-LOC_Os09g19160	0	262.768	-20	0	down	osa-miR166k-5p	24.029	8.12804	1.5638	5.32011e-05	up	LOC_Os09g34230	215.015	453.276	-1.07595	2.02058e-06	down
chr9_11675871_11394316_+281555-LOC_Os09g19160	0	262.768	-20	0	down	osa-miR166k-5p	24.029	8.12804	1.5638	5.32011e-05	up	LOC_Os08g05480	1465.94	4216.67	-1.52428	0	down
chr9_11675871_11394316_+281555-LOC_Os09g19160	0	262.768	-20	0	down	osa-miR166k-5p	24.029	8.12804	1.5638	5.32011e-05	up	LOC_Os07g03890	187.206	434.197	-1.21372	0	down
chr9_11675871_11394316_+281555-LOC_Os09g19160	0	262.768	-20	0	down	osa-miR166k-5p	24.029	8.12804	1.5638	5.32011e-05	up	LOC_Os06g49840	110.686	238.081	-1.10498	0	down
chr9_11675871_11394316_+281555-LOC_Os09g19160	0	262.768	-20	0	down	osa-miR166k-5p	24.029	8.12804	1.5638	5.32011e-05	up	LOC_Os01g69200	110.962	235.272	-1.08426	0	down
chr9_11675871_11394316_+281555-LOC_Os09g19160	0	262.768	-20	0	down	osa-miR166k-5p	24.029	8.12804	1.5638	5.32011e-05	up	LOC_Os06g09270	0.656456	12.9435	-4.30138	1.25521e-05	down
chr9_11675871_11394316_+281555-LOC_Os09g19160	0	262.768	-20	0	down	osa-miR166k-5p	24.029	8.12804	1.5638	5.32011e-05	up	LOC_Os02g10990	46.1362	124.163	-1.42827	1.06457e-10	down
chr9_11675871_11394316_+281555-LOC_Os09g19160	0	262.768	-20	0	down	osa-miR166k-5p	24.029	8.12804	1.5638	5.32011e-05	up	LOC_Os10g38140	800.272	1725.01	-1.10804	0	down
chr9_11675871_11394316_+281555-LOC_Os09g19160	0	262.768	-20	0	down	osa-miR166k-5p	24.029	8.12804	1.5638	5.32011e-05	up	LOC_Os11g37759	3.69013	14.8445	-2.00819	0.00933634	down
chr9_11675871_11394316_+281555-LOC_Os09g19160	0	262.768	-20	0	down	osa-miR166k-5p	24.029	8.12804	1.5638	5.32011e-05	up	LOC_Os01g66620	11.6185	38.212	-1.7176	0.000115113	down
chr9_11675871_11394316_+281555-LOC_Os09g19160	0	262.768	-20	0	down	osa-miR166k-5p	24.029	8.12804	1.5638	5.32011e-05	up	LOC_Os01g06220	32.5997	106.074	-1.70214	9.52929e-10	down
chr9_11675871_11394316_+281555-LOC_Os09g19160	0	262.768	-20	0	down	osa-miR166k-5p	24.029	8.12804	1.5638	5.32011e-05	up	LOC_Os09g34230	215.015	453.276	-1.07595	2.02058e-06	down
chr9_11675871_11394316_+281555-LOC_Os09g19160	0	262.768	-20	0	down	osa-miR166k-5p	24.029	8.12804	1.5638	5.32011e-05	up	LOC_Os08g05480	1465.94	4216.67	-1.52428	0	down
chr9_11675871_11394316_+281555-LOC_Os09g19160	0	262.768	-20	0	down	osa-miR166k-5p	24.029	8.12804	1.5638	5.32011e-05	up	LOC_Os07g03890	187.206	434.197	-1.21372	0	down
chr9_11675871_11394316_+281555-LOC_Os09g19160	0	262.768	-20	0	down	osa-miR166k-5p	24.029	8.12804	1.5638	5.32011e-05	up	LOC_Os06g49840	110.686	238.081	-1.10498	0	down
chr9_11675871_11394316_+281555-LOC_Os09g19160	0	262.768	-20	0	down	osa-miR166k-5p	24.029	8.12804	1.5638	5.32011e-05	up	LOC_Os01g69200	110.962	235.272	-1.08426	0	down
chr9_11675871_11394316_+281555-LOC_Os09g19160	0	262.768	-20	0	down	osa-miR166k-5p	24.029	8.12804	1.5638	5.32011e-05	up	LOC_Os06g09270	0.656456	12.9435	-4.30138	1.25521e-05	down
chr9_11675871_11394316_+281555-LOC_Os09g19160	0	262.768	-20	0	down	osa-miR166k-5p	24.029	8.12804	1.5638	5.32011e-05	up	LOC_Os02g10990	46.1362	124.163	-1.42827	1.06457e-10	down
chr9_11675871_11394316_+281555-LOC_Os09g19160	0	262.768	-20	0	down	osa-miR166k-5p	24.029	8.12804	1.5638	5.32011e-05	up	LOC_Os10g38140	800.272	1725.01	-1.10804	0	down
chr9_11675871_11394316_+281555-LOC_Os09g19160	0	262.768	-20	0	down	osa-miR166k-5p	24.029	8.12804	1.5638	5.32011e-05	up	LOC_Os11g37759	3.69013	14.8445	-2.00819	0.00933634	down
chr9_11675871_11394316_+281555-LOC_Os09g19160	0	262.768	-20	0	down	osa-miR166k-5p	24.029	8.12804	1.5638	5.32011e-05	up	LOC_Os01g66620	11.6185	38.212	-1.7176	0.000115113	down
chr9_11675871_11394316_+281555-LOC_Os09g19160	0	262.768	-20	0	down	osa-miR166k-5p	24.029	8.12804	1.5638	5.32011e-05	up	LOC_Os01g06220	32.5997	106.074	-1.70214	9.52929e-10	down
chr9_11675871_11394316_+281555-LOC_Os09g19160	0	262.768	-20	0	down	osa-miR166k-5p	24.029	8.12804	1.5638	5.32011e-05	up	LOC_Os09g34230	215.015	453.276	-1.07595	2.02058e-06	down
chr9_11675871_11394316_+281555-LOC_Os09g19160	0	262.768	-20	0	down	osa-miR166k-5p	24.029	8.12804	1.5638	5.32011e-05	up	LOC_Os08g05480	1465.94	4216.67	-1.52428	0	down
chr9_11675871_11394316_+281555-LOC_Os09g19160	0	262.768	-20	0	down	osa-miR166k-5p	24.029	8.12804	1.5638	5.32011e-05	up	LOC_Os07g03890	187.206	434.197	-1.21372	0	down
chr9_11675871_11394316_+281555-LOC_Os09g19160	0	262.768	-20	0	down	osa-miR166k-5p	24.029	8.12804	1.5638	5.32011e-05	up	LOC_Os06g49840	110.686	238.081	-1.10498	0	down
chr9_11675871_11394316_+281555-LOC_Os09g19160	0	262.768	-20	0	down	osa-miR166k-5p	24.029	8.12804	1.5638	5.32011e-05	up	LOC_Os01g69200	110.962	235.272	-1.08426	0	down
chr9_11675871_11394316_+281555-LOC_Os09g19160	0	262.768	-20	0	down	osa-miR166k-5p	24.029	8.12804	1.5638	5.32011e-05	up	LOC_Os06g09270	0.656456	12.9435	-4.30138	1.25521e-05	down
chr9_11675871_11394316_+281555-LOC_Os09g19160	0	262.768	-20	0	down	osa-miR166k-5p	24.029	8.12804	1.5638	5.32011e-05	up	LOC_Os02g10990	46.1362	124.163	-1.42827	1.06457e-10	down
chr9_11675871_11394316_+281555-LOC_Os09g19160	0	262.768	-20	0	down	osa-miR166k-5p	24.029	8.12804	1.5638	5.32011e-05	up	LOC_Os10g38140	800.272	1725.01	-1.10804	0	down
chr9_11675871_11394316_+281555-LOC_Os09g19160	0	262.768	-20	0	down	osa-miR166k-5p	24.029	8.12804	1.5638	5.32011e-05	up	LOC_Os11g37759	3.69013	14.8445	-2.00819	0.00933634	down
chr9_11675871_11394316_+281555-LOC_Os09g19160	0	262.768	-20	0	down	osa-miR166k-5p	24.029	8.12804	1.5638	5.32011e-05	up	LOC_Os01g66620	11.6185	38.212	-1.7176	0.000115113	down
chr9_11675871_11394316_+281555-LOC_Os09g19160	0	262.768	-20	0	down	osa-miR166k-5p	24.029	8.12804	1.5638	5.32011e-05	up	LOC_Os01g06220	32.5997	106.074	-1.70214	9.52929e-10	down
chr9_11675871_11394316_+281555-LOC_Os09g19160	0	262.768	-20	0	down	osa-miR166k-5p	24.029	8.12804	1.5638	5.32011e-05	up	LOC_Os09g34230	215.015	453.276	-1.07595	2.02058e-06	down
chr9_11675871_11394316_+281555-LOC_Os09g19160	0	262.768	-20	0	down	osa-miR166k-5p	24.029	8.12804	1.5638	5.32011e-05	up	LOC_Os08g05480	1465.94	4216.67	-1.52428	0	down
chr9_11675871_11394316_+281555-LOC_Os09g19160	0	262.768	-20	0	down	osa-miR166k-5p	24.029	8.12804	1.5638	5.32011e-05	up	LOC_Os07g03890	187.206	434.197	-1.21372	0	down
chr9_11675871_11394316_+281555-LOC_Os09g19160	0	262.768	-20	0	down	osa-miR166k-5p	24.029	8.12804	1.5638	5.32011e-05	up	LOC_Os06g49840	110.686	238.081	-1.10498	0	down
chr9_11675871_11394316_+281555-LOC_Os09g19160	0	262.768	-20	0	down	osa-miR166k-5p	24.029	8.12804	1.5638	5.32011e-05	up	LOC_Os01g69200	110.962	235.272	-1.08426	0	down
chr9_11675871_11394316_+281555-LOC_Os09g19160	0	262.768	-20	0	down	osa-miR166k-5p	24.029	8.12804	1.5638	5.32011e-05	up	LOC_Os06g09270	0.656456	12.9435	-4.30138	1.25521e-05	down
chr9_11675871_11394316_+281555-LOC_Os09g19160	0	262.768	-20	0	down	osa-miR166k-5p	24.029	8.12804	1.5638	5.32011e-05	up	LOC_Os02g10990	46.1362	124.163	-1.42827	1.06457e-10	down
chr9_11675871_11394316_+281555-LOC_Os09g19160	0	262.768	-20	0	down	osa-miR166k-5p	24.029	8.12804	1.5638	5.32011e-05	up	LOC_Os10g38140	800.272	1725.01	-1.10804	0	down
chr9_11675871_11394316_+281555-LOC_Os09g19160	0	262.768	-20	0	down	osa-miR166k-5p	24.029	8.12804	1.5638	5.32011e-05	up	LOC_Os11g37759	3.69013	14.8445	-2.00819	0.00933634	down
chr9_11675871_11394316_+281555-LOC_Os09g19160	0	262.768	-20	0	down	osa-miR166k-5p	24.029	8.12804	1.5638	5.32011e-05	up	LOC_Os01g66620	11.6185	38.212	-1.7176	0.000115113	down
chr9_11675871_11394316_+281555-LOC_Os09g19160	0	262.768	-20	0	down	osa-miR166k-5p	24.029	8.12804	1.5638	5.32011e-05	up	LOC_Os01g06220	32.5997	106.074	-1.70214	9.52929e-10	down
chr9_11675871_11394316_+281555-LOC_Os09g19160	0	262.768	-20	0	down	osa-miR166k-5p	24.029	8.12804	1.5638	5.32011e-05	up	LOC_Os09g34230	215.015	453.276	-1.07595	2.02058e-06	down
chr9_11675871_11394316_+281555-LOC_Os09g19160	0	262.768	-20	0	down	osa-miR166k-5p	24.029	8.12804	1.5638	5.32011e-05	up	LOC_Os08g05480	1465.94	4216.67	-1.52428	0	down
chr9_11675871_11394316_+281555-LOC_Os09g19160	0	262.768	-20	0	down	osa-miR166k-5p	24.029	8.12804	1.5638	5.32011e-05	up	LOC_Os07g03890	187.206	434.197	-1.21372	0	down
chr9_11675871_11394316_+281555-LOC_Os09g19160	0	262.768	-20	0	down	osa-miR166k-5p	24.029	8.12804	1.5638	5.32011e-05	up	LOC_Os06g49840	110.686	238.081	-1.10498	0	down
chr9_11675871_11394316_+281555-LOC_Os09g19160	0	262.768	-20	0	down	osa-miR166k-5p	24.029	8.12804	1.5638	5.32011e-05	up	LOC_Os01g69200	110.962	235.272	-1.08426	0	down
chr9_11675871_11394316_+281555-LOC_Os09g19160	0	262.768	-20	0	down	osa-miR166k-5p	24.029	8.12804	1.5638	5.32011e-05	up	LOC_Os06g09270	0.656456	12.9435	-4.30138	1.25521e-05	down
chr7_22976110_22956434_-19676-LOC_Os07g38270	368.526	0	20	0	up	osa-miR5815	24.9724	50.8936	-1.02715	0.00366155	down	LOC_Os07g41200	2847.32	397.604	2.8402	0	up
chr7_22976110_22956434_-19676-LOC_Os07g38270	368.526	0	20	0	up	osa-miR5815	24.9724	50.8936	-1.02715	0.00366155	down	LOC_Os04g54830	1181.94	242.168	2.28708	0	up
chr7_22976110_22956434_-19676-LOC_Os07g38270	368.526	0	20	0	up	osa-miR5815	24.9724	50.8936	-1.02715	0.00366155	down	LOC_Os02g35230	106.463	37.1002	1.52085	3.97084e-07	up
chr7_22976110_22956434_-19676-LOC_Os07g38270	368.526	0	20	0	up	osa-miR5815	24.9724	50.8936	-1.02715	0.00366155	down	LOC_Os06g09660	1183.25	438.842	1.43098	0	up
chr7_22976110_22956434_-19676-LOC_Os07g38270	368.526	0	20	0	up	osa-miR5815	24.9724	50.8936	-1.02715	0.00366155	down	LOC_Os06g16040	328.147	146.63	1.16216	0	up
chr7_22976110_22956434_-19676-LOC_Os07g38270	368.526	0	20	0	up	osa-miR5815	24.9724	50.8936	-1.02715	0.00366155	down	LOC_Os02g48450	27.9544	2.55162	3.45359	0.0177986	up
chr7_22976110_22956434_-19676-LOC_Os07g38270	368.526	0	20	0	up	osa-miR5815	24.9724	50.8936	-1.02715	0.00366155	down	LOC_Os09g07154	131.014	2.26285	5.85543	0	up
chr7_22976110_22956434_-19676-LOC_Os07g38270	368.526	0	20	0	up	osa-miR5815	24.9724	50.8936	-1.02715	0.00366155	down	LOC_Os04g58720	376.607	149.156	1.33624	0	up
chr7_22976110_22956434_-19676-LOC_Os07g38270	368.526	0	20	0	up	osa-miR5815	24.9724	50.8936	-1.02715	0.00366155	down	LOC_Os02g10020	65.7717	25.4947	1.36727	1.93291e-09	up
chr7_22976110_22956434_-19676-LOC_Os07g38270	368.526	0	20	0	up	osa-miR5815	24.9724	50.8936	-1.02715	0.00366155	down	LOC_Os07g41200	2847.32	397.604	2.8402	0	up
chr7_22976110_22956434_-19676-LOC_Os07g38270	368.526	0	20	0	up	osa-miR5815	24.9724	50.8936	-1.02715	0.00366155	down	LOC_Os04g54830	1181.94	242.168	2.28708	0	up
chr7_22976110_22956434_-19676-LOC_Os07g38270	368.526	0	20	0	up	osa-miR5815	24.9724	50.8936	-1.02715	0.00366155	down	LOC_Os02g35230	106.463	37.1002	1.52085	3.97084e-07	up
chr7_22976110_22956434_-19676-LOC_Os07g38270	368.526	0	20	0	up	osa-miR5815	24.9724	50.8936	-1.02715	0.00366155	down	LOC_Os06g09660	1183.25	438.842	1.43098	0	up
chr7_22976110_22956434_-19676-LOC_Os07g38270	368.526	0	20	0	up	osa-miR5815	24.9724	50.8936	-1.02715	0.00366155	down	LOC_Os06g16040	328.147	146.63	1.16216	0	up
chr7_22976110_22956434_-19676-LOC_Os07g38270	368.526	0	20	0	up	osa-miR5815	24.9724	50.8936	-1.02715	0.00366155	down	LOC_Os02g48450	27.9544	2.55162	3.45359	0.0177986	up
chr7_22976110_22956434_-19676-LOC_Os07g38270	368.526	0	20	0	up	osa-miR5815	24.9724	50.8936	-1.02715	0.00366155	down	LOC_Os09g07154	131.014	2.26285	5.85543	0	up
chr7_22976110_22956434_-19676-LOC_Os07g38270	368.526	0	20	0	up	osa-miR5815	24.9724	50.8936	-1.02715	0.00366155	down	LOC_Os04g58720	376.607	149.156	1.33624	0	up
chr7_22976110_22956434_-19676-LOC_Os07g38270	368.526	0	20	0	up	osa-miR5815	24.9724	50.8936	-1.02715	0.00366155	down	LOC_Os02g10020	65.7717	25.4947	1.36727	1.93291e-09	up
chr7_22980701_22946863_-33838-LOC_Os07g38270	232.668	0	20	0	up	osa-miR5815	24.9724	50.8936	-1.02715	0.00366155	down	LOC_Os07g41200	2847.32	397.604	2.8402	0	up
chr7_22980701_22946863_-33838-LOC_Os07g38270	232.668	0	20	0	up	osa-miR5815	24.9724	50.8936	-1.02715	0.00366155	down	LOC_Os04g54830	1181.94	242.168	2.28708	0	up
chr7_22980701_22946863_-33838-LOC_Os07g38270	232.668	0	20	0	up	osa-miR5815	24.9724	50.8936	-1.02715	0.00366155	down	LOC_Os02g35230	106.463	37.1002	1.52085	3.97084e-07	up
chr7_22980701_22946863_-33838-LOC_Os07g38270	232.668	0	20	0	up	osa-miR5815	24.9724	50.8936	-1.02715	0.00366155	down	LOC_Os06g09660	1183.25	438.842	1.43098	0	up
chr7_22980701_22946863_-33838-LOC_Os07g38270	232.668	0	20	0	up	osa-miR5815	24.9724	50.8936	-1.02715	0.00366155	down	LOC_Os06g16040	328.147	146.63	1.16216	0	up
chr7_22980701_22946863_-33838-LOC_Os07g38270	232.668	0	20	0	up	osa-miR5815	24.9724	50.8936	-1.02715	0.00366155	down	LOC_Os02g48450	27.9544	2.55162	3.45359	0.0177986	up
chr7_22980701_22946863_-33838-LOC_Os07g38270	232.668	0	20	0	up	osa-miR5815	24.9724	50.8936	-1.02715	0.00366155	down	LOC_Os09g07154	131.014	2.26285	5.85543	0	up
chr7_22980701_22946863_-33838-LOC_Os07g38270	232.668	0	20	0	up	osa-miR5815	24.9724	50.8936	-1.02715	0.00366155	down	LOC_Os04g58720	376.607	149.156	1.33624	0	up
chr7_22980701_22946863_-33838-LOC_Os07g38270	232.668	0	20	0	up	osa-miR5815	24.9724	50.8936	-1.02715	0.00366155	down	LOC_Os02g10020	65.7717	25.4947	1.36727	1.93291e-09	up
chr7_22980701_22946863_-33838-LOC_Os07g38270	232.668	0	20	0	up	osa-miR5815	24.9724	50.8936	-1.02715	0.00366155	down	LOC_Os07g41200	2847.32	397.604	2.8402	0	up
chr7_22980701_22946863_-33838-LOC_Os07g38270	232.668	0	20	0	up	osa-miR5815	24.9724	50.8936	-1.02715	0.00366155	down	LOC_Os04g54830	1181.94	242.168	2.28708	0	up
chr7_22980701_22946863_-33838-LOC_Os07g38270	232.668	0	20	0	up	osa-miR5815	24.9724	50.8936	-1.02715	0.00366155	down	LOC_Os02g35230	106.463	37.1002	1.52085	3.97084e-07	up
chr7_22980701_22946863_-33838-LOC_Os07g38270	232.668	0	20	0	up	osa-miR5815	24.9724	50.8936	-1.02715	0.00366155	down	LOC_Os06g09660	1183.25	438.842	1.43098	0	up
chr7_22980701_22946863_-33838-LOC_Os07g38270	232.668	0	20	0	up	osa-miR5815	24.9724	50.8936	-1.02715	0.00366155	down	LOC_Os06g16040	328.147	146.63	1.16216	0	up
chr7_22980701_22946863_-33838-LOC_Os07g38270	232.668	0	20	0	up	osa-miR5815	24.9724	50.8936	-1.02715	0.00366155	down	LOC_Os02g48450	27.9544	2.55162	3.45359	0.0177986	up
chr7_22980701_22946863_-33838-LOC_Os07g38270	232.668	0	20	0	up	osa-miR5815	24.9724	50.8936	-1.02715	0.00366155	down	LOC_Os09g07154	131.014	2.26285	5.85543	0	up
chr7_22980701_22946863_-33838-LOC_Os07g38270	232.668	0	20	0	up	osa-miR5815	24.9724	50.8936	-1.02715	0.00366155	down	LOC_Os04g58720	376.607	149.156	1.33624	0	up
chr7_22980701_22946863_-33838-LOC_Os07g38270	232.668	0	20	0	up	osa-miR5815	24.9724	50.8936	-1.02715	0.00366155	down	LOC_Os02g10020	65.7717	25.4947	1.36727	1.93291e-09	up
chr5_19472056_19412253_+59803-LOC_Os05g33110	186.297	0	20	0	up	osa-miR5815	24.9724	50.8936	-1.02715	0.00366155	down	LOC_Os07g41200	2847.32	397.604	2.8402	0	up
chr5_19472056_19412253_+59803-LOC_Os05g33110	186.297	0	20	0	up	osa-miR5815	24.9724	50.8936	-1.02715	0.00366155	down	LOC_Os04g54830	1181.94	242.168	2.28708	0	up
chr5_19472056_19412253_+59803-LOC_Os05g33110	186.297	0	20	0	up	osa-miR5815	24.9724	50.8936	-1.02715	0.00366155	down	LOC_Os02g35230	106.463	37.1002	1.52085	3.97084e-07	up
chr5_19472056_19412253_+59803-LOC_Os05g33110	186.297	0	20	0	up	osa-miR5815	24.9724	50.8936	-1.02715	0.00366155	down	LOC_Os06g09660	1183.25	438.842	1.43098	0	up
chr5_19472056_19412253_+59803-LOC_Os05g33110	186.297	0	20	0	up	osa-miR5815	24.9724	50.8936	-1.02715	0.00366155	down	LOC_Os06g16040	328.147	146.63	1.16216	0	up
chr5_19472056_19412253_+59803-LOC_Os05g33110	186.297	0	20	0	up	osa-miR5815	24.9724	50.8936	-1.02715	0.00366155	down	LOC_Os02g48450	27.9544	2.55162	3.45359	0.0177986	up
chr5_19472056_19412253_+59803-LOC_Os05g33110	186.297	0	20	0	up	osa-miR5815	24.9724	50.8936	-1.02715	0.00366155	down	LOC_Os09g07154	131.014	2.26285	5.85543	0	up
chr5_19472056_19412253_+59803-LOC_Os05g33110	186.297	0	20	0	up	osa-miR5815	24.9724	50.8936	-1.02715	0.00366155	down	LOC_Os04g58720	376.607	149.156	1.33624	0	up
chr5_19472056_19412253_+59803-LOC_Os05g33110	186.297	0	20	0	up	osa-miR5815	24.9724	50.8936	-1.02715	0.00366155	down	LOC_Os02g10020	65.7717	25.4947	1.36727	1.93291e-09	up
chr8_45716_43389_+2327-LOC_Os08g01054	30.1004	9.76228	1.62449	0.00217217	up	osa-miR5815	24.9724	50.8936	-1.02715	0.00366155	down	LOC_Os07g41200	2847.32	397.604	2.8402	0	up
chr8_45716_43389_+2327-LOC_Os08g01054	30.1004	9.76228	1.62449	0.00217217	up	osa-miR5815	24.9724	50.8936	-1.02715	0.00366155	down	LOC_Os04g54830	1181.94	242.168	2.28708	0	up
chr8_45716_43389_+2327-LOC_Os08g01054	30.1004	9.76228	1.62449	0.00217217	up	osa-miR5815	24.9724	50.8936	-1.02715	0.00366155	down	LOC_Os02g35230	106.463	37.1002	1.52085	3.97084e-07	up
chr8_45716_43389_+2327-LOC_Os08g01054	30.1004	9.76228	1.62449	0.00217217	up	osa-miR5815	24.9724	50.8936	-1.02715	0.00366155	down	LOC_Os06g09660	1183.25	438.842	1.43098	0	up
chr8_45716_43389_+2327-LOC_Os08g01054	30.1004	9.76228	1.62449	0.00217217	up	osa-miR5815	24.9724	50.8936	-1.02715	0.00366155	down	LOC_Os06g16040	328.147	146.63	1.16216	0	up
chr8_45716_43389_+2327-LOC_Os08g01054	30.1004	9.76228	1.62449	0.00217217	up	osa-miR5815	24.9724	50.8936	-1.02715	0.00366155	down	LOC_Os02g48450	27.9544	2.55162	3.45359	0.0177986	up
chr8_45716_43389_+2327-LOC_Os08g01054	30.1004	9.76228	1.62449	0.00217217	up	osa-miR5815	24.9724	50.8936	-1.02715	0.00366155	down	LOC_Os09g07154	131.014	2.26285	5.85543	0	up
chr8_45716_43389_+2327-LOC_Os08g01054	30.1004	9.76228	1.62449	0.00217217	up	osa-miR5815	24.9724	50.8936	-1.02715	0.00366155	down	LOC_Os04g58720	376.607	149.156	1.33624	0	up
chr8_45716_43389_+2327-LOC_Os08g01054	30.1004	9.76228	1.62449	0.00217217	up	osa-miR5815	24.9724	50.8936	-1.02715	0.00366155	down	LOC_Os02g10020	65.7717	25.4947	1.36727	1.93291e-09	up
chr9_11675871_11394316_+281555-LOC_Os09g19160	0	262.768	-20	0	down	osa-miR166a-5p	50.3321	18.5262	1.44192	5.8166e-08	up	LOC_Os09g16458	532.64	1233.57	-1.2116	0	down
chr9_11675871_11394316_+281555-LOC_Os09g19160	0	262.768	-20	0	down	osa-miR166a-5p	50.3321	18.5262	1.44192	5.8166e-08	up	LOC_Os08g14990	200.049	552.35	-1.46523	0	down
chr9_11675871_11394316_+281555-LOC_Os09g19160	0	262.768	-20	0	down	osa-miR166a-5p	50.3321	18.5262	1.44192	5.8166e-08	up	LOC_Os04g38230	5.8687	25.0742	-2.09509	1.89939e-06	down
chr9_11675871_11394316_+281555-LOC_Os09g19160	0	262.768	-20	0	down	osa-miR166a-5p	50.3321	18.5262	1.44192	5.8166e-08	up	LOC_Os11g29790	21.3169	57.9	-1.44157	1.84087e-07	down
chr9_11675871_11394316_+281555-LOC_Os09g19160	0	262.768	-20	0	down	osa-miR166a-5p	50.3321	18.5262	1.44192	5.8166e-08	up	LOC_Os04g38850	57.0405	136.046	-1.25404	1.11022e-16	down
chr9_11675871_11394316_+281555-LOC_Os09g19160	0	262.768	-20	0	down	osa-miR166a-5p	50.3321	18.5262	1.44192	5.8166e-08	up	LOC_Os09g16458	532.64	1233.57	-1.2116	0	down
chr9_11675871_11394316_+281555-LOC_Os09g19160	0	262.768	-20	0	down	osa-miR166a-5p	50.3321	18.5262	1.44192	5.8166e-08	up	LOC_Os08g14990	200.049	552.35	-1.46523	0	down
chr9_11675871_11394316_+281555-LOC_Os09g19160	0	262.768	-20	0	down	osa-miR166a-5p	50.3321	18.5262	1.44192	5.8166e-08	up	LOC_Os04g38230	5.8687	25.0742	-2.09509	1.89939e-06	down
chr9_11675871_11394316_+281555-LOC_Os09g19160	0	262.768	-20	0	down	osa-miR166a-5p	50.3321	18.5262	1.44192	5.8166e-08	up	LOC_Os11g29790	21.3169	57.9	-1.44157	1.84087e-07	down
chr9_11675871_11394316_+281555-LOC_Os09g19160	0	262.768	-20	0	down	osa-miR166a-5p	50.3321	18.5262	1.44192	5.8166e-08	up	LOC_Os04g38850	57.0405	136.046	-1.25404	1.11022e-16	down
chr5_19472056_19412253_+59803-LOC_Os05g33110	186.297	0	20	0	up	osa-miR2878-3p	54.6006	167.755	-1.61936	4.44089e-16	down	LOC_Os11g13890	8475.6	1994.86	2.08703	0	up
chr5_19472056_19412253_+59803-LOC_Os05g33110	186.297	0	20	0	up	osa-miR2878-3p	54.6006	167.755	-1.61936	4.44089e-16	down	LOC_Os07g30690	85.4937	14.3633	2.57343	2.22045e-16	up
chr5_19472056_19412253_+59803-LOC_Os05g33110	186.297	0	20	0	up	osa-miR2878-3p	54.6006	167.755	-1.61936	4.44089e-16	down	LOC_Os06g37670	64.6948	31.7884	1.02515	3.36341e-05	up
chr5_19472056_19412253_+59803-LOC_Os05g33110	186.297	0	20	0	up	osa-miR2878-3p	54.6006	167.755	-1.61936	4.44089e-16	down	LOC_Os03g03570	185.025	37.8154	2.29068	0	up
chr5_19472056_19412253_+59803-LOC_Os05g33110	186.297	0	20	0	up	osa-miR2878-3p	54.6006	167.755	-1.61936	4.44089e-16	down	LOC_Os04g49420	359.212	161.991	1.14893	1.23275e-08	up
chr5_19472056_19412253_+59803-LOC_Os05g33110	186.297	0	20	0	up	osa-miR2878-3p	54.6006	167.755	-1.61936	4.44089e-16	down	LOC_Os01g09860	710.083	305.359	1.21748	0	up
chr5_19472056_19412253_+59803-LOC_Os05g33110	186.297	0	20	0	up	osa-miR2878-3p	54.6006	167.755	-1.61936	4.44089e-16	down	LOC_Os03g61160	284.439	1.89141	7.23251	0	up
chr5_19472056_19412253_+59803-LOC_Os05g33110	186.297	0	20	0	up	osa-miR2878-3p	54.6006	167.755	-1.61936	4.44089e-16	down	LOC_Os01g10490	735.075	191.27	1.94228	0	up
chr5_19472056_19412253_+59803-LOC_Os05g33110	186.297	0	20	0	up	osa-miR2878-3p	54.6006	167.755	-1.61936	4.44089e-16	down	LOC_Os11g13890	8475.6	1994.86	2.08703	0	up
chr5_19472056_19412253_+59803-LOC_Os05g33110	186.297	0	20	0	up	osa-miR2878-3p	54.6006	167.755	-1.61936	4.44089e-16	down	LOC_Os07g30690	85.4937	14.3633	2.57343	2.22045e-16	up
chr5_19472056_19412253_+59803-LOC_Os05g33110	186.297	0	20	0	up	osa-miR2878-3p	54.6006	167.755	-1.61936	4.44089e-16	down	LOC_Os06g37670	64.6948	31.7884	1.02515	3.36341e-05	up
chr5_19472056_19412253_+59803-LOC_Os05g33110	186.297	0	20	0	up	osa-miR2878-3p	54.6006	167.755	-1.61936	4.44089e-16	down	LOC_Os03g03570	185.025	37.8154	2.29068	0	up
chr5_19472056_19412253_+59803-LOC_Os05g33110	186.297	0	20	0	up	osa-miR2878-3p	54.6006	167.755	-1.61936	4.44089e-16	down	LOC_Os04g49420	359.212	161.991	1.14893	1.23275e-08	up
chr5_19472056_19412253_+59803-LOC_Os05g33110	186.297	0	20	0	up	osa-miR2878-3p	54.6006	167.755	-1.61936	4.44089e-16	down	LOC_Os01g09860	710.083	305.359	1.21748	0	up
chr5_19472056_19412253_+59803-LOC_Os05g33110	186.297	0	20	0	up	osa-miR2878-3p	54.6006	167.755	-1.61936	4.44089e-16	down	LOC_Os03g61160	284.439	1.89141	7.23251	0	up
chr5_19472056_19412253_+59803-LOC_Os05g33110	186.297	0	20	0	up	osa-miR2878-3p	54.6006	167.755	-1.61936	4.44089e-16	down	LOC_Os01g10490	735.075	191.27	1.94228	0	up
chr9_11675871_11394316_+281555-LOC_Os09g19160	0	262.768	-20	0	down	osa-miR166e-3p	64.8715	24.5071	1.40439	0.00141032	up	LOC_Os05g35340	180.888	580.664	-1.68261	0	down
chr9_11675871_11394316_+281555-LOC_Os09g19160	0	262.768	-20	0	down	osa-miR166e-3p	64.8715	24.5071	1.40439	0.00141032	up	LOC_Os05g02070	17183.4	35911.5	-1.06343	0	down
chr9_11675871_11394316_+281555-LOC_Os09g19160	0	262.768	-20	0	down	osa-miR166e-3p	64.8715	24.5071	1.40439	0.00141032	up	LOC_Os05g41520	307.267	828.028	-1.43019	0	down
chr9_11675871_11394316_+281555-LOC_Os09g19160	0	262.768	-20	0	down	osa-miR166e-3p	64.8715	24.5071	1.40439	0.00141032	up	LOC_Os02g12670	105.466	309.058	-1.5511	0	down
chr9_11675871_11394316_+281555-LOC_Os09g19160	0	262.768	-20	0	down	osa-miR166e-3p	64.8715	24.5071	1.40439	0.00141032	up	LOC_Os05g35340	180.888	580.664	-1.68261	0	down
chr9_11675871_11394316_+281555-LOC_Os09g19160	0	262.768	-20	0	down	osa-miR166e-3p	64.8715	24.5071	1.40439	0.00141032	up	LOC_Os05g02070	17183.4	35911.5	-1.06343	0	down
chr9_11675871_11394316_+281555-LOC_Os09g19160	0	262.768	-20	0	down	osa-miR166e-3p	64.8715	24.5071	1.40439	0.00141032	up	LOC_Os05g41520	307.267	828.028	-1.43019	0	down
chr9_11675871_11394316_+281555-LOC_Os09g19160	0	262.768	-20	0	down	osa-miR166e-3p	64.8715	24.5071	1.40439	0.00141032	up	LOC_Os02g12670	105.466	309.058	-1.5511	0	down
chr7_22980701_22946863_-33838-LOC_Os07g38270	232.668	0	20	0	up	osa-miR2878-5p	183.371	779.034	-2.08692	0	down	LOC_Os11g02620	30.7482	3.4831	3.14206	0.0185056	up
chr7_22980701_22946863_-33838-LOC_Os07g38270	232.668	0	20	0	up	osa-miR2878-5p	183.371	779.034	-2.08692	0	down	LOC_Os09g37270	250.951	72.4508	1.79233	1.92457e-12	up
chr7_22980701_22946863_-33838-LOC_Os07g38270	232.668	0	20	0	up	osa-miR2878-5p	183.371	779.034	-2.08692	0	down	LOC_Os03g02040	145.084	40.4859	1.8414	0	up
chr7_22980701_22946863_-33838-LOC_Os07g38270	232.668	0	20	0	up	osa-miR2878-5p	183.371	779.034	-2.08692	0	down	LOC_Os05g41550	76219.2	37701.8	1.01552	9.99201e-16	up
chr7_22980701_22946863_-33838-LOC_Os07g38270	232.668	0	20	0	up	osa-miR2878-5p	183.371	779.034	-2.08692	0	down	LOC_Os05g41550	76219.2	37701.8	1.01552	9.99201e-16	up
chr7_22980701_22946863_-33838-LOC_Os07g38270	232.668	0	20	0	up	osa-miR2878-5p	183.371	779.034	-2.08692	0	down	LOC_Os02g38410	16.4166	4.79313	1.77612	0.00356319	up
chr7_22980701_22946863_-33838-LOC_Os07g38270	232.668	0	20	0	up	osa-miR2878-5p	183.371	779.034	-2.08692	0	down	LOC_Os03g16070	2149.43	988.754	1.12027	0	up
chr7_22980701_22946863_-33838-LOC_Os07g38270	232.668	0	20	0	up	osa-miR2878-5p	183.371	779.034	-2.08692	0	down	LOC_Os01g14850	803.446	218.263	1.88013	0	up
chr7_22980701_22946863_-33838-LOC_Os07g38270	232.668	0	20	0	up	osa-miR2878-5p	183.371	779.034	-2.08692	0	down	LOC_Os05g07060	386.256	46.2519	3.06197	0	up
chr8_22086695_22054445_-32250-LOC_Os08g35050	157.01	0	20	0	up	osa-miR2878-5p	183.371	779.034	-2.08692	0	down	LOC_Os11g02620	30.7482	3.4831	3.14206	0.0185056	up
chr8_22086695_22054445_-32250-LOC_Os08g35050	157.01	0	20	0	up	osa-miR2878-5p	183.371	779.034	-2.08692	0	down	LOC_Os09g37270	250.951	72.4508	1.79233	1.92457e-12	up
chr8_22086695_22054445_-32250-LOC_Os08g35050	157.01	0	20	0	up	osa-miR2878-5p	183.371	779.034	-2.08692	0	down	LOC_Os03g02040	145.084	40.4859	1.8414	0	up
chr8_22086695_22054445_-32250-LOC_Os08g35050	157.01	0	20	0	up	osa-miR2878-5p	183.371	779.034	-2.08692	0	down	LOC_Os05g41550	76219.2	37701.8	1.01552	9.99201e-16	up
chr8_22086695_22054445_-32250-LOC_Os08g35050	157.01	0	20	0	up	osa-miR2878-5p	183.371	779.034	-2.08692	0	down	LOC_Os05g41550	76219.2	37701.8	1.01552	9.99201e-16	up
chr8_22086695_22054445_-32250-LOC_Os08g35050	157.01	0	20	0	up	osa-miR2878-5p	183.371	779.034	-2.08692	0	down	LOC_Os02g38410	16.4166	4.79313	1.77612	0.00356319	up
chr8_22086695_22054445_-32250-LOC_Os08g35050	157.01	0	20	0	up	osa-miR2878-5p	183.371	779.034	-2.08692	0	down	LOC_Os03g16070	2149.43	988.754	1.12027	0	up
chr8_22086695_22054445_-32250-LOC_Os08g35050	157.01	0	20	0	up	osa-miR2878-5p	183.371	779.034	-2.08692	0	down	LOC_Os01g14850	803.446	218.263	1.88013	0	up
chr8_22086695_22054445_-32250-LOC_Os08g35050	157.01	0	20	0	up	osa-miR2878-5p	183.371	779.034	-2.08692	0	down	LOC_Os05g07060	386.256	46.2519	3.06197	0	up
chr7_22976110_22956434_-19676-LOC_Os07g38270	368.526	0	20	0	up	osa-miR5513	29.8315	60.2215	-1.01344	0.00228707	down	LOC_Os04g22910	44.8692	10.7613	2.05987	3.66374e-13	up
chr7_22976110_22956434_-19676-LOC_Os07g38270	368.526	0	20	0	up	osa-miR5513	29.8315	60.2215	-1.01344	0.00228707	down	LOC_Os03g59650	185.434	78.0332	1.24875	1.66772e-07	up
chr7_22976110_22956434_-19676-LOC_Os07g38270	368.526	0	20	0	up	osa-miR5513	29.8315	60.2215	-1.01344	0.00228707	down	LOC_Os09g37270	250.951	72.4508	1.79233	1.92457e-12	up
chr7_22976110_22956434_-19676-LOC_Os07g38270	368.526	0	20	0	up	osa-miR5513	29.8315	60.2215	-1.01344	0.00228707	down	LOC_Os11g04409	27186.9	12909.4	1.07449	0	up
chr7_22976110_22956434_-19676-LOC_Os07g38270	368.526	0	20	0	up	osa-miR5513	29.8315	60.2215	-1.01344	0.00228707	down	LOC_Os08g39330	194.296	82.4329	1.23696	0	up
chr7_22976110_22956434_-19676-LOC_Os07g38270	368.526	0	20	0	up	osa-miR5513	29.8315	60.2215	-1.01344	0.00228707	down	LOC_Os03g20720	631.806	206.872	1.61074	0	up
chr7_22976110_22956434_-19676-LOC_Os07g38270	368.526	0	20	0	up	osa-miR5513	29.8315	60.2215	-1.01344	0.00228707	down	LOC_Os09g25570	335.17	109.187	1.6181	0	up
chr7_22976110_22956434_-19676-LOC_Os07g38270	368.526	0	20	0	up	osa-miR5513	29.8315	60.2215	-1.01344	0.00228707	down	LOC_Os04g42860	324.211	93.3423	1.79633	0	up
chr7_22976110_22956434_-19676-LOC_Os07g38270	368.526	0	20	0	up	osa-miR5513	29.8315	60.2215	-1.01344	0.00228707	down	LOC_Os02g50640	645.8	182.93	1.8198	0	up
chr7_22976110_22956434_-19676-LOC_Os07g38270	368.526	0	20	0	up	osa-miR5513	29.8315	60.2215	-1.01344	0.00228707	down	LOC_Os01g46870	40.6447	2.16596	4.22999	0	up
chr7_22976110_22956434_-19676-LOC_Os07g38270	368.526	0	20	0	up	osa-miR5513	29.8315	60.2215	-1.01344	0.00228707	down	LOC_Os03g16070	2149.43	988.754	1.12027	0	up
chr7_22976110_22956434_-19676-LOC_Os07g38270	368.526	0	20	0	up	osa-miR5513	29.8315	60.2215	-1.01344	0.00228707	down	LOC_Os12g03640	290.847	67.0242	2.11751	1.11022e-16	up
chr7_22976110_22956434_-19676-LOC_Os07g38270	368.526	0	20	0	up	osa-miR5513	29.8315	60.2215	-1.01344	0.00228707	down	LOC_Os04g31460	29.2891	12.1431	1.27023	0.00475457	up
chr7_22980701_22946863_-33838-LOC_Os07g38270	232.668	0	20	0	up	osa-miR5513	29.8315	60.2215	-1.01344	0.00228707	down	LOC_Os04g22910	44.8692	10.7613	2.05987	3.66374e-13	up
chr7_22980701_22946863_-33838-LOC_Os07g38270	232.668	0	20	0	up	osa-miR5513	29.8315	60.2215	-1.01344	0.00228707	down	LOC_Os03g59650	185.434	78.0332	1.24875	1.66772e-07	up
chr7_22980701_22946863_-33838-LOC_Os07g38270	232.668	0	20	0	up	osa-miR5513	29.8315	60.2215	-1.01344	0.00228707	down	LOC_Os09g37270	250.951	72.4508	1.79233	1.92457e-12	up
chr7_22980701_22946863_-33838-LOC_Os07g38270	232.668	0	20	0	up	osa-miR5513	29.8315	60.2215	-1.01344	0.00228707	down	LOC_Os11g04409	27186.9	12909.4	1.07449	0	up
chr7_22980701_22946863_-33838-LOC_Os07g38270	232.668	0	20	0	up	osa-miR5513	29.8315	60.2215	-1.01344	0.00228707	down	LOC_Os08g39330	194.296	82.4329	1.23696	0	up
chr7_22980701_22946863_-33838-LOC_Os07g38270	232.668	0	20	0	up	osa-miR5513	29.8315	60.2215	-1.01344	0.00228707	down	LOC_Os03g20720	631.806	206.872	1.61074	0	up
chr7_22980701_22946863_-33838-LOC_Os07g38270	232.668	0	20	0	up	osa-miR5513	29.8315	60.2215	-1.01344	0.00228707	down	LOC_Os09g25570	335.17	109.187	1.6181	0	up
chr7_22980701_22946863_-33838-LOC_Os07g38270	232.668	0	20	0	up	osa-miR5513	29.8315	60.2215	-1.01344	0.00228707	down	LOC_Os04g42860	324.211	93.3423	1.79633	0	up
chr7_22980701_22946863_-33838-LOC_Os07g38270	232.668	0	20	0	up	osa-miR5513	29.8315	60.2215	-1.01344	0.00228707	down	LOC_Os02g50640	645.8	182.93	1.8198	0	up
chr7_22980701_22946863_-33838-LOC_Os07g38270	232.668	0	20	0	up	osa-miR5513	29.8315	60.2215	-1.01344	0.00228707	down	LOC_Os01g46870	40.6447	2.16596	4.22999	0	up
chr7_22980701_22946863_-33838-LOC_Os07g38270	232.668	0	20	0	up	osa-miR5513	29.8315	60.2215	-1.01344	0.00228707	down	LOC_Os03g16070	2149.43	988.754	1.12027	0	up
chr7_22980701_22946863_-33838-LOC_Os07g38270	232.668	0	20	0	up	osa-miR5513	29.8315	60.2215	-1.01344	0.00228707	down	LOC_Os12g03640	290.847	67.0242	2.11751	1.11022e-16	up
chr7_22980701_22946863_-33838-LOC_Os07g38270	232.668	0	20	0	up	osa-miR5513	29.8315	60.2215	-1.01344	0.00228707	down	LOC_Os04g31460	29.2891	12.1431	1.27023	0.00475457	up
chr9_11675871_11394316_+281555-LOC_Os09g19160	0	262.768	-20	0	down	osa-miR390-5p	2609.34	755.04	1.78906	0	up	LOC_Os03g29340	5.51654	19.4271	-1.81624	0.00161203	down
chr9_11675871_11394316_+281555-LOC_Os09g19160	0	262.768	-20	0	down	osa-miR390-5p	2609.34	755.04	1.78906	0	up	LOC_Os06g23780	45.166	103.25	-1.19283	0.000331271	down
chr9_11675871_11394316_+281555-LOC_Os09g19160	0	262.768	-20	0	down	osa-miR160f-3p	66.098	16.4634	2.00534	2.02061e-14	up	LOC_Os04g52210	5.81855	25.3823	-2.12509	6.73035e-05	down
chr9_11675871_11394316_+281555-LOC_Os09g19160	0	262.768	-20	0	down	osa-miR160f-3p	66.098	16.4634	2.00534	2.02061e-14	up	LOC_Os09g20880	226.249	493.849	-1.12616	0	down
chr9_11675871_11394316_+281555-LOC_Os09g19160	0	262.768	-20	0	down	osa-miR160f-3p	66.098	16.4634	2.00534	2.02061e-14	up	LOC_Os06g13350	3.19501	29.9558	-3.22894	0.0380387	down
chr9_11675871_11394316_+281555-LOC_Os09g19160	0	262.768	-20	0	down	osa-miR160f-3p	66.098	16.4634	2.00534	2.02061e-14	up	LOC_Os12g03950	147.676	347.333	-1.23388	0	down
chr9_11675871_11394316_+281555-LOC_Os09g19160	0	262.768	-20	0	down	osa-miR160f-3p	66.098	16.4634	2.00534	2.02061e-14	up	LOC_Os04g10060	133.702	282.667	-1.08008	1.41835e-09	down
chr9_11675871_11394316_+281555-LOC_Os09g19160	0	262.768	-20	0	down	osa-miR160f-3p	66.098	16.4634	2.00534	2.02061e-14	up	LOC_Os04g52210	5.81855	25.3823	-2.12509	6.73035e-05	down
chr9_11675871_11394316_+281555-LOC_Os09g19160	0	262.768	-20	0	down	osa-miR160f-3p	66.098	16.4634	2.00534	2.02061e-14	up	LOC_Os09g20880	226.249	493.849	-1.12616	0	down
chr9_11675871_11394316_+281555-LOC_Os09g19160	0	262.768	-20	0	down	osa-miR160f-3p	66.098	16.4634	2.00534	2.02061e-14	up	LOC_Os06g13350	3.19501	29.9558	-3.22894	0.0380387	down
chr9_11675871_11394316_+281555-LOC_Os09g19160	0	262.768	-20	0	down	osa-miR160f-3p	66.098	16.4634	2.00534	2.02061e-14	up	LOC_Os12g03950	147.676	347.333	-1.23388	0	down
chr9_11675871_11394316_+281555-LOC_Os09g19160	0	262.768	-20	0	down	osa-miR160f-3p	66.098	16.4634	2.00534	2.02061e-14	up	LOC_Os04g10060	133.702	282.667	-1.08008	1.41835e-09	down
chr9_11675871_11394316_+281555-LOC_Os09g19160	0	262.768	-20	0	down	osa-miR160f-3p	66.098	16.4634	2.00534	2.02061e-14	up	LOC_Os04g52210	5.81855	25.3823	-2.12509	6.73035e-05	down
chr9_11675871_11394316_+281555-LOC_Os09g19160	0	262.768	-20	0	down	osa-miR160f-3p	66.098	16.4634	2.00534	2.02061e-14	up	LOC_Os09g20880	226.249	493.849	-1.12616	0	down
chr9_11675871_11394316_+281555-LOC_Os09g19160	0	262.768	-20	0	down	osa-miR160f-3p	66.098	16.4634	2.00534	2.02061e-14	up	LOC_Os06g13350	3.19501	29.9558	-3.22894	0.0380387	down
chr9_11675871_11394316_+281555-LOC_Os09g19160	0	262.768	-20	0	down	osa-miR160f-3p	66.098	16.4634	2.00534	2.02061e-14	up	LOC_Os12g03950	147.676	347.333	-1.23388	0	down
chr9_11675871_11394316_+281555-LOC_Os09g19160	0	262.768	-20	0	down	osa-miR160f-3p	66.098	16.4634	2.00534	2.02061e-14	up	LOC_Os04g10060	133.702	282.667	-1.08008	1.41835e-09	down
chr9_11675871_11394316_+281555-LOC_Os09g19160	0	262.768	-20	0	down	osa-miR160f-3p	66.098	16.4634	2.00534	2.02061e-14	up	LOC_Os04g52210	5.81855	25.3823	-2.12509	6.73035e-05	down
chr9_11675871_11394316_+281555-LOC_Os09g19160	0	262.768	-20	0	down	osa-miR160f-3p	66.098	16.4634	2.00534	2.02061e-14	up	LOC_Os09g20880	226.249	493.849	-1.12616	0	down
chr9_11675871_11394316_+281555-LOC_Os09g19160	0	262.768	-20	0	down	osa-miR160f-3p	66.098	16.4634	2.00534	2.02061e-14	up	LOC_Os06g13350	3.19501	29.9558	-3.22894	0.0380387	down
chr9_11675871_11394316_+281555-LOC_Os09g19160	0	262.768	-20	0	down	osa-miR160f-3p	66.098	16.4634	2.00534	2.02061e-14	up	LOC_Os12g03950	147.676	347.333	-1.23388	0	down
chr9_11675871_11394316_+281555-LOC_Os09g19160	0	262.768	-20	0	down	osa-miR160f-3p	66.098	16.4634	2.00534	2.02061e-14	up	LOC_Os04g10060	133.702	282.667	-1.08008	1.41835e-09	down
chr9_11675871_11394316_+281555-LOC_Os09g19160	0	262.768	-20	0	down	osa-miR160f-3p	66.098	16.4634	2.00534	2.02061e-14	up	LOC_Os04g52210	5.81855	25.3823	-2.12509	6.73035e-05	down
chr9_11675871_11394316_+281555-LOC_Os09g19160	0	262.768	-20	0	down	osa-miR160f-3p	66.098	16.4634	2.00534	2.02061e-14	up	LOC_Os09g20880	226.249	493.849	-1.12616	0	down
chr9_11675871_11394316_+281555-LOC_Os09g19160	0	262.768	-20	0	down	osa-miR160f-3p	66.098	16.4634	2.00534	2.02061e-14	up	LOC_Os06g13350	3.19501	29.9558	-3.22894	0.0380387	down
chr9_11675871_11394316_+281555-LOC_Os09g19160	0	262.768	-20	0	down	osa-miR160f-3p	66.098	16.4634	2.00534	2.02061e-14	up	LOC_Os12g03950	147.676	347.333	-1.23388	0	down
chr9_11675871_11394316_+281555-LOC_Os09g19160	0	262.768	-20	0	down	osa-miR160f-3p	66.098	16.4634	2.00534	2.02061e-14	up	LOC_Os04g10060	133.702	282.667	-1.08008	1.41835e-09	down
chr9_11675871_11394316_+281555-LOC_Os09g19160	0	262.768	-20	0	down	osa-miR160f-3p	66.098	16.4634	2.00534	2.02061e-14	up	LOC_Os04g52210	5.81855	25.3823	-2.12509	6.73035e-05	down
chr9_11675871_11394316_+281555-LOC_Os09g19160	0	262.768	-20	0	down	osa-miR160f-3p	66.098	16.4634	2.00534	2.02061e-14	up	LOC_Os09g20880	226.249	493.849	-1.12616	0	down
chr9_11675871_11394316_+281555-LOC_Os09g19160	0	262.768	-20	0	down	osa-miR160f-3p	66.098	16.4634	2.00534	2.02061e-14	up	LOC_Os06g13350	3.19501	29.9558	-3.22894	0.0380387	down
chr9_11675871_11394316_+281555-LOC_Os09g19160	0	262.768	-20	0	down	osa-miR160f-3p	66.098	16.4634	2.00534	2.02061e-14	up	LOC_Os12g03950	147.676	347.333	-1.23388	0	down
chr9_11675871_11394316_+281555-LOC_Os09g19160	0	262.768	-20	0	down	osa-miR160f-3p	66.098	16.4634	2.00534	2.02061e-14	up	LOC_Os04g10060	133.702	282.667	-1.08008	1.41835e-09	down
chr9_11675871_11394316_+281555-LOC_Os09g19160	0	262.768	-20	0	down	osa-miR171e-5p	32.1334	7.78043	2.04615	1.18784e-06	up	LOC_Os06g36650	45.8532	306.564	-2.74109	0	down
chr9_11675871_11394316_+281555-LOC_Os09g19160	0	262.768	-20	0	down	osa-miR171e-5p	32.1334	7.78043	2.04615	1.18784e-06	up	LOC_Os06g36650	45.8532	306.564	-2.74109	0	down
chr9_11675871_11394316_+281555-LOC_Os09g19160	0	262.768	-20	0	down	osa-miR5792	9.85889	0.46497	4.40621	0.00785803	up	LOC_Os04g28210	89.3112	287.11	-1.68469	0	down
chr9_11675871_11394316_+281555-LOC_Os09g19160	0	262.768	-20	0	down	osa-miR5792	9.85889	0.46497	4.40621	0.00785803	up	LOC_Os04g28210	89.3112	287.11	-1.68469	0	down
chr9_11675871_11394316_+281555-LOC_Os09g19160	0	262.768	-20	0	down	osa-miR408-5p	65.9411	30.7708	1.09962	7.59085e-08	up	LOC_Os07g18230	586.729	1293.07	-1.14004	0	down
chr9_11675871_11394316_+281555-LOC_Os09g19160	0	262.768	-20	0	down	osa-miR408-5p	65.9411	30.7708	1.09962	7.59085e-08	up	LOC_Os05g42190	91.7199	201.444	-1.13507	2.69248e-10	down
chr9_11675871_11394316_+281555-LOC_Os09g19160	0	262.768	-20	0	down	osa-miR408-5p	65.9411	30.7708	1.09962	7.59085e-08	up	LOC_Os01g06220	32.5997	106.074	-1.70214	9.52929e-10	down
chr9_11675871_11394316_+281555-LOC_Os09g19160	0	262.768	-20	0	down	osa-miR408-5p	65.9411	30.7708	1.09962	7.59085e-08	up	LOC_Os09g34230	215.015	453.276	-1.07595	2.02058e-06	down
chr9_11675871_11394316_+281555-LOC_Os09g19160	0	262.768	-20	0	down	osa-miR408-5p	65.9411	30.7708	1.09962	7.59085e-08	up	LOC_Os10g02340	16.5955	61.7732	-1.89619	4.04121e-14	down
chr9_11675871_11394316_+281555-LOC_Os09g19160	0	262.768	-20	0	down	osa-miR408-5p	65.9411	30.7708	1.09962	7.59085e-08	up	LOC_Os01g65210	336.094	731.623	-1.12224	0	down
chr9_11675871_11394316_+281555-LOC_Os09g19160	0	262.768	-20	0	down	osa-miR408-5p	65.9411	30.7708	1.09962	7.59085e-08	up	LOC_Os04g54590	319.032	662.433	-1.05407	0	down
chr9_11675871_11394316_+281555-LOC_Os09g19160	0	262.768	-20	0	down	osa-miR408-5p	65.9411	30.7708	1.09962	7.59085e-08	up	LOC_Os04g57310	50.8807	149.418	-1.55416	3.23099e-08	down
chr9_11675871_11394316_+281555-LOC_Os09g19160	0	262.768	-20	0	down	osa-miR408-5p	65.9411	30.7708	1.09962	7.59085e-08	up	LOC_Os07g18230	586.729	1293.07	-1.14004	0	down
chr9_11675871_11394316_+281555-LOC_Os09g19160	0	262.768	-20	0	down	osa-miR408-5p	65.9411	30.7708	1.09962	7.59085e-08	up	LOC_Os05g42190	91.7199	201.444	-1.13507	2.69248e-10	down
chr9_11675871_11394316_+281555-LOC_Os09g19160	0	262.768	-20	0	down	osa-miR408-5p	65.9411	30.7708	1.09962	7.59085e-08	up	LOC_Os01g06220	32.5997	106.074	-1.70214	9.52929e-10	down
chr9_11675871_11394316_+281555-LOC_Os09g19160	0	262.768	-20	0	down	osa-miR408-5p	65.9411	30.7708	1.09962	7.59085e-08	up	LOC_Os09g34230	215.015	453.276	-1.07595	2.02058e-06	down
chr9_11675871_11394316_+281555-LOC_Os09g19160	0	262.768	-20	0	down	osa-miR408-5p	65.9411	30.7708	1.09962	7.59085e-08	up	LOC_Os10g02340	16.5955	61.7732	-1.89619	4.04121e-14	down
chr9_11675871_11394316_+281555-LOC_Os09g19160	0	262.768	-20	0	down	osa-miR408-5p	65.9411	30.7708	1.09962	7.59085e-08	up	LOC_Os01g65210	336.094	731.623	-1.12224	0	down
chr9_11675871_11394316_+281555-LOC_Os09g19160	0	262.768	-20	0	down	osa-miR408-5p	65.9411	30.7708	1.09962	7.59085e-08	up	LOC_Os04g54590	319.032	662.433	-1.05407	0	down
chr9_11675871_11394316_+281555-LOC_Os09g19160	0	262.768	-20	0	down	osa-miR408-5p	65.9411	30.7708	1.09962	7.59085e-08	up	LOC_Os04g57310	50.8807	149.418	-1.55416	3.23099e-08	down
chr9_11675871_11394316_+281555-LOC_Os09g19160	0	262.768	-20	0	down	osa-miR396c-3p	1702.6	438.103	1.9584	0	up	LOC_Os09g20880	226.249	493.849	-1.12616	0	down
chr9_11675871_11394316_+281555-LOC_Os09g19160	0	262.768	-20	0	down	osa-miR396c-3p	1702.6	438.103	1.9584	0	up	LOC_Os04g28210	89.3112	287.11	-1.68469	0	down
chr9_11675871_11394316_+281555-LOC_Os09g19160	0	262.768	-20	0	down	osa-miR396c-3p	1702.6	438.103	1.9584	0	up	LOC_Os09g20880	226.249	493.849	-1.12616	0	down
chr9_11675871_11394316_+281555-LOC_Os09g19160	0	262.768	-20	0	down	osa-miR396c-3p	1702.6	438.103	1.9584	0	up	LOC_Os04g28210	89.3112	287.11	-1.68469	0	down
chr9_11675871_11394316_+281555-LOC_Os09g19160	0	262.768	-20	0	down	osa-miR396c-3p	1702.6	438.103	1.9584	0	up	LOC_Os09g20880	226.249	493.849	-1.12616	0	down
chr9_11675871_11394316_+281555-LOC_Os09g19160	0	262.768	-20	0	down	osa-miR396c-3p	1702.6	438.103	1.9584	0	up	LOC_Os04g28210	89.3112	287.11	-1.68469	0	down
