# Supplementary material for: Comprehensive identification and characterization of lncRNAs and circRNAs reveal potential brown planthopper-responsive ceRNA networks in rice
Source: Front Plant Sci. 2023 Aug 10;14:1242089. doi: 10.3389/fpls.2023.1242089 (PMC10457010; doi:10.3389/fpls.2023.1242089)
Supplement: Supplementary file 16 [file Table_11.xls]

## Sheet: sheet1
Supplementary Table 11. CeRNA network of circRNA-miRNA-mRNA in BPH6G at late feeding stage.
DEcircRNA						DEmiRNA						DEmRNA
circRNA_AccID	R_late	R_0	Log2FC	FDR	Style	miRNA_AccID	R_late	R_0	Log2FC	FDR	Style	mRNA_AccID	R_late	R_0	Log2FC	FDR	Style
chr7_22976110_22956434_-19676-LOC_Os07g38270	233.888	0	20	0	up	osa-miR2871a-3p	13.6704	41.3248	-1.59596	3.65983e-06	down	LOC_Os09g30454	864.271	370.468	1.22214	0	up
chr7_22976110_22956434_-19676-LOC_Os07g38270	233.888	0	20	0	up	osa-miR2871a-3p	13.6704	41.3248	-1.59596	3.65983e-06	down	LOC_Os12g24110	6.69021	0.306843	4.44648	0.0309382	up
chr7_22976110_22956434_-19676-LOC_Os07g38270	233.888	0	20	0	up	osa-miR2871a-3p	13.6704	41.3248	-1.59596	3.65983e-06	down	LOC_Os02g31890	8.49739	0.678274	3.64708	0.0252422	up
chr7_22976110_22956434_-19676-LOC_Os07g38270	233.888	0	20	0	up	osa-miR2871a-3p	13.6704	41.3248	-1.59596	3.65983e-06	down	LOC_Os09g25200	128.928	41.303	1.64224	0	up
chr7_22976110_22956434_-19676-LOC_Os07g38270	233.888	0	20	0	up	osa-miR2871a-3p	13.6704	41.3248	-1.59596	3.65983e-06	down	LOC_Os07g46280	2299.04	803.004	1.51755	0	up
chr7_22976110_22956434_-19676-LOC_Os07g38270	233.888	0	20	0	up	osa-miR2871a-3p	13.6704	41.3248	-1.59596	3.65983e-06	down	LOC_Os03g06390	3978.36	1451.33	1.4548	4.32987e-15	up
chr7_22976110_22956434_-19676-LOC_Os07g38270	233.888	0	20	0	up	osa-miR2871a-3p	13.6704	41.3248	-1.59596	3.65983e-06	down	LOC_Os12g03640	721.129	67.0242	3.42751	0	up
chr7_22976110_22956434_-19676-LOC_Os07g38270	233.888	0	20	0	up	osa-miR2871a-3p	13.6704	41.3248	-1.59596	3.65983e-06	down	LOC_Os11g10770	972.898	469.751	1.05039	5.34531e-08	up
chr7_22976110_22956434_-19676-LOC_Os07g38270	233.888	0	20	0	up	osa-miR2871a-3p	13.6704	41.3248	-1.59596	3.65983e-06	down	LOC_Os08g28170	81.735	36.2419	1.1733	7.29349e-08	up
chr7_22976110_22956434_-19676-LOC_Os07g38270	233.888	0	20	0	up	osa-miR2871a-3p	13.6704	41.3248	-1.59596	3.65983e-06	down	LOC_Os10g39260	1066.55	110.313	3.27328	0	up
chr7_22976110_22956434_-19676-LOC_Os07g38270	233.888	0	20	0	up	osa-miR2871a-3p	13.6704	41.3248	-1.59596	3.65983e-06	down	LOC_Os08g39570	22.0177	6.78722	1.69777	0.0136739	up
chr7_22976110_22956434_-19676-LOC_Os07g38270	233.888	0	20	0	up	osa-miR2871a-3p	13.6704	41.3248	-1.59596	3.65983e-06	down	LOC_Os03g06400	452.408	138.394	1.70885	0	up
chr7_22976110_22956434_-19676-LOC_Os07g38270	233.888	0	20	0	up	osa-miR2871a-3p	13.6704	41.3248	-1.59596	3.65983e-06	down	LOC_Os01g29450	28.3244	11.6792	1.2781	0.00609772	up
chr7_22976110_22956434_-19676-LOC_Os07g38270	233.888	0	20	0	up	osa-miR2871a-3p	13.6704	41.3248	-1.59596	3.65983e-06	down	LOC_Os03g21850	1092.55	443.033	1.30221	2.70117e-13	up
chr7_22976110_22956434_-19676-LOC_Os07g38270	233.888	0	20	0	up	osa-miR2871a-3p	13.6704	41.3248	-1.59596	3.65983e-06	down	LOC_Os01g07130	88.1967	11.9027	2.88943	2.75335e-14	up
chr7_22976110_22956434_-19676-LOC_Os07g38270	233.888	0	20	0	up	osa-miR2871a-3p	13.6704	41.3248	-1.59596	3.65983e-06	down	LOC_Os12g44220	103.937	36.6565	1.50357	8.24494e-08	up
chr7_22976110_22956434_-19676-LOC_Os07g38270	233.888	0	20	0	up	osa-miR2871a-3p	13.6704	41.3248	-1.59596	3.65983e-06	down	LOC_Os04g08450	201.657	62.8333	1.6823	6.32827e-15	up
chr7_22976110_22956434_-19676-LOC_Os07g38270	233.888	0	20	0	up	osa-miR2871a-3p	13.6704	41.3248	-1.59596	3.65983e-06	down	LOC_Os08g34310	17.4814	3.15108	2.4719	0.011151	up
chr7_22976110_22956434_-19676-LOC_Os07g38270	233.888	0	20	0	up	osa-miR2871a-3p	13.6704	41.3248	-1.59596	3.65983e-06	down	LOC_Os10g41390	525.816	198.307	1.40682	0	up
chr7_22976110_22956434_-19676-LOC_Os07g38270	233.888	0	20	0	up	osa-miR2871a-3p	13.6704	41.3248	-1.59596	3.65983e-06	down	LOC_Os10g41390	525.816	198.307	1.40682	0	up
chr7_22976110_22956434_-19676-LOC_Os07g38270	233.888	0	20	0	up	osa-miR2871a-3p	13.6704	41.3248	-1.59596	3.65983e-06	down	LOC_Os07g33450	11.0643	0.60657	4.18909	2.06452e-05	up
chr7_22976110_22956434_-19676-LOC_Os07g38270	233.888	0	20	0	up	osa-miR2871a-3p	13.6704	41.3248	-1.59596	3.65983e-06	down	LOC_Os01g02300	521.494	121.989	2.0959	0	up
chr7_22980701_22946863_-33838-LOC_Os07g38270	506.011	0	20	0	up	osa-miR2871a-3p	13.6704	41.3248	-1.59596	3.65983e-06	down	LOC_Os09g30454	864.271	370.468	1.22214	0	up
chr7_22980701_22946863_-33838-LOC_Os07g38270	506.011	0	20	0	up	osa-miR2871a-3p	13.6704	41.3248	-1.59596	3.65983e-06	down	LOC_Os12g24110	6.69021	0.306843	4.44648	0.0309382	up
chr7_22980701_22946863_-33838-LOC_Os07g38270	506.011	0	20	0	up	osa-miR2871a-3p	13.6704	41.3248	-1.59596	3.65983e-06	down	LOC_Os02g31890	8.49739	0.678274	3.64708	0.0252422	up
chr7_22980701_22946863_-33838-LOC_Os07g38270	506.011	0	20	0	up	osa-miR2871a-3p	13.6704	41.3248	-1.59596	3.65983e-06	down	LOC_Os09g25200	128.928	41.303	1.64224	0	up
chr7_22980701_22946863_-33838-LOC_Os07g38270	506.011	0	20	0	up	osa-miR2871a-3p	13.6704	41.3248	-1.59596	3.65983e-06	down	LOC_Os07g46280	2299.04	803.004	1.51755	0	up
chr7_22980701_22946863_-33838-LOC_Os07g38270	506.011	0	20	0	up	osa-miR2871a-3p	13.6704	41.3248	-1.59596	3.65983e-06	down	LOC_Os03g06390	3978.36	1451.33	1.4548	4.32987e-15	up
chr7_22980701_22946863_-33838-LOC_Os07g38270	506.011	0	20	0	up	osa-miR2871a-3p	13.6704	41.3248	-1.59596	3.65983e-06	down	LOC_Os12g03640	721.129	67.0242	3.42751	0	up
chr7_22980701_22946863_-33838-LOC_Os07g38270	506.011	0	20	0	up	osa-miR2871a-3p	13.6704	41.3248	-1.59596	3.65983e-06	down	LOC_Os11g10770	972.898	469.751	1.05039	5.34531e-08	up
chr7_22980701_22946863_-33838-LOC_Os07g38270	506.011	0	20	0	up	osa-miR2871a-3p	13.6704	41.3248	-1.59596	3.65983e-06	down	LOC_Os08g28170	81.735	36.2419	1.1733	7.29349e-08	up
chr7_22980701_22946863_-33838-LOC_Os07g38270	506.011	0	20	0	up	osa-miR2871a-3p	13.6704	41.3248	-1.59596	3.65983e-06	down	LOC_Os10g39260	1066.55	110.313	3.27328	0	up
chr7_22980701_22946863_-33838-LOC_Os07g38270	506.011	0	20	0	up	osa-miR2871a-3p	13.6704	41.3248	-1.59596	3.65983e-06	down	LOC_Os08g39570	22.0177	6.78722	1.69777	0.0136739	up
chr7_22980701_22946863_-33838-LOC_Os07g38270	506.011	0	20	0	up	osa-miR2871a-3p	13.6704	41.3248	-1.59596	3.65983e-06	down	LOC_Os03g06400	452.408	138.394	1.70885	0	up
chr7_22980701_22946863_-33838-LOC_Os07g38270	506.011	0	20	0	up	osa-miR2871a-3p	13.6704	41.3248	-1.59596	3.65983e-06	down	LOC_Os01g29450	28.3244	11.6792	1.2781	0.00609772	up
chr7_22980701_22946863_-33838-LOC_Os07g38270	506.011	0	20	0	up	osa-miR2871a-3p	13.6704	41.3248	-1.59596	3.65983e-06	down	LOC_Os03g21850	1092.55	443.033	1.30221	2.70117e-13	up
chr7_22980701_22946863_-33838-LOC_Os07g38270	506.011	0	20	0	up	osa-miR2871a-3p	13.6704	41.3248	-1.59596	3.65983e-06	down	LOC_Os01g07130	88.1967	11.9027	2.88943	2.75335e-14	up
chr7_22980701_22946863_-33838-LOC_Os07g38270	506.011	0	20	0	up	osa-miR2871a-3p	13.6704	41.3248	-1.59596	3.65983e-06	down	LOC_Os12g44220	103.937	36.6565	1.50357	8.24494e-08	up
chr7_22980701_22946863_-33838-LOC_Os07g38270	506.011	0	20	0	up	osa-miR2871a-3p	13.6704	41.3248	-1.59596	3.65983e-06	down	LOC_Os04g08450	201.657	62.8333	1.6823	6.32827e-15	up
chr7_22980701_22946863_-33838-LOC_Os07g38270	506.011	0	20	0	up	osa-miR2871a-3p	13.6704	41.3248	-1.59596	3.65983e-06	down	LOC_Os08g34310	17.4814	3.15108	2.4719	0.011151	up
chr7_22980701_22946863_-33838-LOC_Os07g38270	506.011	0	20	0	up	osa-miR2871a-3p	13.6704	41.3248	-1.59596	3.65983e-06	down	LOC_Os10g41390	525.816	198.307	1.40682	0	up
chr7_22980701_22946863_-33838-LOC_Os07g38270	506.011	0	20	0	up	osa-miR2871a-3p	13.6704	41.3248	-1.59596	3.65983e-06	down	LOC_Os10g41390	525.816	198.307	1.40682	0	up
chr7_22980701_22946863_-33838-LOC_Os07g38270	506.011	0	20	0	up	osa-miR2871a-3p	13.6704	41.3248	-1.59596	3.65983e-06	down	LOC_Os07g33450	11.0643	0.60657	4.18909	2.06452e-05	up
chr7_22980701_22946863_-33838-LOC_Os07g38270	506.011	0	20	0	up	osa-miR2871a-3p	13.6704	41.3248	-1.59596	3.65983e-06	down	LOC_Os01g02300	521.494	121.989	2.0959	0	up
chr8_22086695_22054445_-32250-LOC_Os08g35050	507.639	0	20	0	up	osa-miR2871a-3p	13.6704	41.3248	-1.59596	3.65983e-06	down	LOC_Os09g30454	864.271	370.468	1.22214	0	up
chr8_22086695_22054445_-32250-LOC_Os08g35050	507.639	0	20	0	up	osa-miR2871a-3p	13.6704	41.3248	-1.59596	3.65983e-06	down	LOC_Os12g24110	6.69021	0.306843	4.44648	0.0309382	up
chr8_22086695_22054445_-32250-LOC_Os08g35050	507.639	0	20	0	up	osa-miR2871a-3p	13.6704	41.3248	-1.59596	3.65983e-06	down	LOC_Os02g31890	8.49739	0.678274	3.64708	0.0252422	up
chr8_22086695_22054445_-32250-LOC_Os08g35050	507.639	0	20	0	up	osa-miR2871a-3p	13.6704	41.3248	-1.59596	3.65983e-06	down	LOC_Os09g25200	128.928	41.303	1.64224	0	up
chr8_22086695_22054445_-32250-LOC_Os08g35050	507.639	0	20	0	up	osa-miR2871a-3p	13.6704	41.3248	-1.59596	3.65983e-06	down	LOC_Os07g46280	2299.04	803.004	1.51755	0	up
chr8_22086695_22054445_-32250-LOC_Os08g35050	507.639	0	20	0	up	osa-miR2871a-3p	13.6704	41.3248	-1.59596	3.65983e-06	down	LOC_Os03g06390	3978.36	1451.33	1.4548	4.32987e-15	up
chr8_22086695_22054445_-32250-LOC_Os08g35050	507.639	0	20	0	up	osa-miR2871a-3p	13.6704	41.3248	-1.59596	3.65983e-06	down	LOC_Os12g03640	721.129	67.0242	3.42751	0	up
chr8_22086695_22054445_-32250-LOC_Os08g35050	507.639	0	20	0	up	osa-miR2871a-3p	13.6704	41.3248	-1.59596	3.65983e-06	down	LOC_Os11g10770	972.898	469.751	1.05039	5.34531e-08	up
chr8_22086695_22054445_-32250-LOC_Os08g35050	507.639	0	20	0	up	osa-miR2871a-3p	13.6704	41.3248	-1.59596	3.65983e-06	down	LOC_Os08g28170	81.735	36.2419	1.1733	7.29349e-08	up
chr8_22086695_22054445_-32250-LOC_Os08g35050	507.639	0	20	0	up	osa-miR2871a-3p	13.6704	41.3248	-1.59596	3.65983e-06	down	LOC_Os10g39260	1066.55	110.313	3.27328	0	up
chr8_22086695_22054445_-32250-LOC_Os08g35050	507.639	0	20	0	up	osa-miR2871a-3p	13.6704	41.3248	-1.59596	3.65983e-06	down	LOC_Os08g39570	22.0177	6.78722	1.69777	0.0136739	up
chr8_22086695_22054445_-32250-LOC_Os08g35050	507.639	0	20	0	up	osa-miR2871a-3p	13.6704	41.3248	-1.59596	3.65983e-06	down	LOC_Os03g06400	452.408	138.394	1.70885	0	up
chr8_22086695_22054445_-32250-LOC_Os08g35050	507.639	0	20	0	up	osa-miR2871a-3p	13.6704	41.3248	-1.59596	3.65983e-06	down	LOC_Os01g29450	28.3244	11.6792	1.2781	0.00609772	up
chr8_22086695_22054445_-32250-LOC_Os08g35050	507.639	0	20	0	up	osa-miR2871a-3p	13.6704	41.3248	-1.59596	3.65983e-06	down	LOC_Os03g21850	1092.55	443.033	1.30221	2.70117e-13	up
chr8_22086695_22054445_-32250-LOC_Os08g35050	507.639	0	20	0	up	osa-miR2871a-3p	13.6704	41.3248	-1.59596	3.65983e-06	down	LOC_Os01g07130	88.1967	11.9027	2.88943	2.75335e-14	up
chr8_22086695_22054445_-32250-LOC_Os08g35050	507.639	0	20	0	up	osa-miR2871a-3p	13.6704	41.3248	-1.59596	3.65983e-06	down	LOC_Os12g44220	103.937	36.6565	1.50357	8.24494e-08	up
chr8_22086695_22054445_-32250-LOC_Os08g35050	507.639	0	20	0	up	osa-miR2871a-3p	13.6704	41.3248	-1.59596	3.65983e-06	down	LOC_Os04g08450	201.657	62.8333	1.6823	6.32827e-15	up
chr8_22086695_22054445_-32250-LOC_Os08g35050	507.639	0	20	0	up	osa-miR2871a-3p	13.6704	41.3248	-1.59596	3.65983e-06	down	LOC_Os08g34310	17.4814	3.15108	2.4719	0.011151	up
chr8_22086695_22054445_-32250-LOC_Os08g35050	507.639	0	20	0	up	osa-miR2871a-3p	13.6704	41.3248	-1.59596	3.65983e-06	down	LOC_Os10g41390	525.816	198.307	1.40682	0	up
chr8_22086695_22054445_-32250-LOC_Os08g35050	507.639	0	20	0	up	osa-miR2871a-3p	13.6704	41.3248	-1.59596	3.65983e-06	down	LOC_Os10g41390	525.816	198.307	1.40682	0	up
chr8_22086695_22054445_-32250-LOC_Os08g35050	507.639	0	20	0	up	osa-miR2871a-3p	13.6704	41.3248	-1.59596	3.65983e-06	down	LOC_Os07g33450	11.0643	0.60657	4.18909	2.06452e-05	up
chr8_22086695_22054445_-32250-LOC_Os08g35050	507.639	0	20	0	up	osa-miR2871a-3p	13.6704	41.3248	-1.59596	3.65983e-06	down	LOC_Os01g02300	521.494	121.989	2.0959	0	up
chr8_22086695_22054445_-32250-LOC_Os08g35050	507.639	0	20	0	up	osa-miR2871a-3p	13.6704	41.3248	-1.59596	3.65983e-06	down	LOC_Os09g30454	864.271	370.468	1.22214	0	up
chr8_22086695_22054445_-32250-LOC_Os08g35050	507.639	0	20	0	up	osa-miR2871a-3p	13.6704	41.3248	-1.59596	3.65983e-06	down	LOC_Os12g24110	6.69021	0.306843	4.44648	0.0309382	up
chr8_22086695_22054445_-32250-LOC_Os08g35050	507.639	0	20	0	up	osa-miR2871a-3p	13.6704	41.3248	-1.59596	3.65983e-06	down	LOC_Os02g31890	8.49739	0.678274	3.64708	0.0252422	up
chr8_22086695_22054445_-32250-LOC_Os08g35050	507.639	0	20	0	up	osa-miR2871a-3p	13.6704	41.3248	-1.59596	3.65983e-06	down	LOC_Os09g25200	128.928	41.303	1.64224	0	up
chr8_22086695_22054445_-32250-LOC_Os08g35050	507.639	0	20	0	up	osa-miR2871a-3p	13.6704	41.3248	-1.59596	3.65983e-06	down	LOC_Os07g46280	2299.04	803.004	1.51755	0	up
chr8_22086695_22054445_-32250-LOC_Os08g35050	507.639	0	20	0	up	osa-miR2871a-3p	13.6704	41.3248	-1.59596	3.65983e-06	down	LOC_Os03g06390	3978.36	1451.33	1.4548	4.32987e-15	up
chr8_22086695_22054445_-32250-LOC_Os08g35050	507.639	0	20	0	up	osa-miR2871a-3p	13.6704	41.3248	-1.59596	3.65983e-06	down	LOC_Os12g03640	721.129	67.0242	3.42751	0	up
chr8_22086695_22054445_-32250-LOC_Os08g35050	507.639	0	20	0	up	osa-miR2871a-3p	13.6704	41.3248	-1.59596	3.65983e-06	down	LOC_Os11g10770	972.898	469.751	1.05039	5.34531e-08	up
chr8_22086695_22054445_-32250-LOC_Os08g35050	507.639	0	20	0	up	osa-miR2871a-3p	13.6704	41.3248	-1.59596	3.65983e-06	down	LOC_Os08g28170	81.735	36.2419	1.1733	7.29349e-08	up
chr8_22086695_22054445_-32250-LOC_Os08g35050	507.639	0	20	0	up	osa-miR2871a-3p	13.6704	41.3248	-1.59596	3.65983e-06	down	LOC_Os10g39260	1066.55	110.313	3.27328	0	up
chr8_22086695_22054445_-32250-LOC_Os08g35050	507.639	0	20	0	up	osa-miR2871a-3p	13.6704	41.3248	-1.59596	3.65983e-06	down	LOC_Os08g39570	22.0177	6.78722	1.69777	0.0136739	up
chr8_22086695_22054445_-32250-LOC_Os08g35050	507.639	0	20	0	up	osa-miR2871a-3p	13.6704	41.3248	-1.59596	3.65983e-06	down	LOC_Os03g06400	452.408	138.394	1.70885	0	up
chr8_22086695_22054445_-32250-LOC_Os08g35050	507.639	0	20	0	up	osa-miR2871a-3p	13.6704	41.3248	-1.59596	3.65983e-06	down	LOC_Os01g29450	28.3244	11.6792	1.2781	0.00609772	up
chr8_22086695_22054445_-32250-LOC_Os08g35050	507.639	0	20	0	up	osa-miR2871a-3p	13.6704	41.3248	-1.59596	3.65983e-06	down	LOC_Os03g21850	1092.55	443.033	1.30221	2.70117e-13	up
chr8_22086695_22054445_-32250-LOC_Os08g35050	507.639	0	20	0	up	osa-miR2871a-3p	13.6704	41.3248	-1.59596	3.65983e-06	down	LOC_Os01g07130	88.1967	11.9027	2.88943	2.75335e-14	up
chr8_22086695_22054445_-32250-LOC_Os08g35050	507.639	0	20	0	up	osa-miR2871a-3p	13.6704	41.3248	-1.59596	3.65983e-06	down	LOC_Os12g44220	103.937	36.6565	1.50357	8.24494e-08	up
chr8_22086695_22054445_-32250-LOC_Os08g35050	507.639	0	20	0	up	osa-miR2871a-3p	13.6704	41.3248	-1.59596	3.65983e-06	down	LOC_Os04g08450	201.657	62.8333	1.6823	6.32827e-15	up
chr8_22086695_22054445_-32250-LOC_Os08g35050	507.639	0	20	0	up	osa-miR2871a-3p	13.6704	41.3248	-1.59596	3.65983e-06	down	LOC_Os08g34310	17.4814	3.15108	2.4719	0.011151	up
chr8_22086695_22054445_-32250-LOC_Os08g35050	507.639	0	20	0	up	osa-miR2871a-3p	13.6704	41.3248	-1.59596	3.65983e-06	down	LOC_Os10g41390	525.816	198.307	1.40682	0	up
chr8_22086695_22054445_-32250-LOC_Os08g35050	507.639	0	20	0	up	osa-miR2871a-3p	13.6704	41.3248	-1.59596	3.65983e-06	down	LOC_Os10g41390	525.816	198.307	1.40682	0	up
chr8_22086695_22054445_-32250-LOC_Os08g35050	507.639	0	20	0	up	osa-miR2871a-3p	13.6704	41.3248	-1.59596	3.65983e-06	down	LOC_Os07g33450	11.0643	0.60657	4.18909	2.06452e-05	up
chr8_22086695_22054445_-32250-LOC_Os08g35050	507.639	0	20	0	up	osa-miR2871a-3p	13.6704	41.3248	-1.59596	3.65983e-06	down	LOC_Os01g02300	521.494	121.989	2.0959	0	up
chr8_22086695_22054445_-32250-LOC_Os08g35050	507.639	0	20	0	up	osa-miR399j	16.6884	38.6093	-1.2101	0.0248218	down	LOC_Os04g16782	42.0883	17.4749	1.26813	0.0464186	up
chr8_22086695_22054445_-32250-LOC_Os08g35050	507.639	0	20	0	up	osa-miR399j	16.6884	38.6093	-1.2101	0.0248218	down	LOC_Os05g30970	1451.27	701.121	1.04958	2.9249e-08	up
chr8_22086695_22054445_-32250-LOC_Os08g35050	507.639	0	20	0	up	osa-miR399j	16.6884	38.6093	-1.2101	0.0248218	down	LOC_Os11g08100	3725.44	972.208	1.93807	0	up
chr8_22086695_22054445_-32250-LOC_Os08g35050	507.639	0	20	0	up	osa-miR399j	16.6884	38.6093	-1.2101	0.0248218	down	LOC_Os09g31200	6962.28	2928.9	1.2492	0	up
chr1_795720_785269_-10451-LOC_Os01g02450	60.2007	0	20	0	up	osa-miR169g	12.0888	28.6052	-1.2426	0.000350772	down	LOC_Os11g10770	972.898	469.751	1.05039	5.34531e-08	up
chr1_795720_785269_-10451-LOC_Os01g02450	60.2007	0	20	0	up	osa-miR169g	12.0888	28.6052	-1.2426	0.000350772	down	LOC_Os05g36990	42.4867	16.8147	1.33729	5.96954e-05	up
chr1_795720_785269_-10451-LOC_Os01g02450	60.2007	0	20	0	up	osa-miR169g	12.0888	28.6052	-1.2426	0.000350772	down	LOC_Os04g52550	40.3476	18.263	1.14356	0.00680283	up
chr1_795720_785269_-10451-LOC_Os01g02450	60.2007	0	20	0	up	osa-miR169g	12.0888	28.6052	-1.2426	0.000350772	down	LOC_Os12g07210	1026.88	392.462	1.38764	3.55271e-15	up
chr1_795720_785269_-10451-LOC_Os01g02450	60.2007	0	20	0	up	osa-miR169g	12.0888	28.6052	-1.2426	0.000350772	down	LOC_Os08g34320	83.4906	19.856	2.07204	2.38476e-13	up
chr11_21913121_20045605_-1867516-LOC_Os11g36470	0	174.908	-20	0	down	osa-miR5790	67.2873	31.3324	1.10268	1.00648e-07	up	LOC_Os01g42520	69.2324	221.413	-1.67722	0	down
chr11_21913121_20045605_-1867516-LOC_Os11g36470	0	174.908	-20	0	down	osa-miR5790	67.2873	31.3324	1.10268	1.00648e-07	up	LOC_Os01g42520	69.2324	221.413	-1.67722	0	down
chr11_21913121_20045605_-1867516-LOC_Os11g36470	0	174.908	-20	0	down	osa-miR5790	67.2873	31.3324	1.10268	1.00648e-07	up	LOC_Os01g42520	69.2324	221.413	-1.67722	0	down
chr9_11675871_11394316_+281555-LOC_Os09g19160	0	262.768	-20	0	down	osa-miR5790	67.2873	31.3324	1.10268	1.00648e-07	up	LOC_Os01g42520	69.2324	221.413	-1.67722	0	down
chr11_21913121_20045605_-1867516-LOC_Os11g36470	0	174.908	-20	0	down	osa-miR1846c-5p	53.8376	8.01292	2.74821	0	up	LOC_Os09g32620	372.379	1291.64	-1.79436	4.18554e-14	down
chr11_21913121_20045605_-1867516-LOC_Os11g36470	0	174.908	-20	0	down	osa-miR1846c-5p	53.8376	8.01292	2.74821	0	up	LOC_Os03g16500	5.20016	61.8607	-3.57239	3.73505e-09	down
chr11_21913121_20045605_-1867516-LOC_Os11g36470	0	174.908	-20	0	down	osa-miR1846c-5p	53.8376	8.01292	2.74821	0	up	LOC_Os03g16500	5.20016	61.8607	-3.57239	3.73505e-09	down
chr11_21913121_20045605_-1867516-LOC_Os11g36470	0	174.908	-20	0	down	osa-miR1846c-5p	53.8376	8.01292	2.74821	0	up	LOC_Os01g01190	1.13594	6.85892	-2.5941	0.0492355	down
chr11_21913121_20045605_-1867516-LOC_Os11g36470	0	174.908	-20	0	down	osa-miR1846c-5p	53.8376	8.01292	2.74821	0	up	LOC_Os01g01190	1.13594	6.85892	-2.5941	0.0492355	down
chr11_21913121_20045605_-1867516-LOC_Os11g36470	0	174.908	-20	0	down	osa-miR1846c-5p	53.8376	8.01292	2.74821	0	up	LOC_Os09g29670	44.2273	131.914	-1.57659	0	down
chr11_21913121_20045605_-1867516-LOC_Os11g36470	0	174.908	-20	0	down	osa-miR1846c-5p	53.8376	8.01292	2.74821	0	up	LOC_Os07g38490	172.905	454.283	-1.39361	0	down
chr11_21913121_20045605_-1867516-LOC_Os11g36470	0	174.908	-20	0	down	osa-miR1846c-5p	53.8376	8.01292	2.74821	0	up	LOC_Os12g02350	31.7396	65.8721	-1.05338	0.000173033	down
chr11_21913121_20045605_-1867516-LOC_Os11g36470	0	174.908	-20	0	down	osa-miR1846c-5p	53.8376	8.01292	2.74821	0	up	LOC_Os12g08920	6.50579	69.837	-3.42419	0	down
chr11_21913121_20045605_-1867516-LOC_Os11g36470	0	174.908	-20	0	down	osa-miR1846c-5p	53.8376	8.01292	2.74821	0	up	LOC_Os02g50990	445.777	969.237	-1.12053	0	down
chr11_21913121_20045605_-1867516-LOC_Os11g36470	0	174.908	-20	0	down	osa-miR1846c-5p	53.8376	8.01292	2.74821	0	up	LOC_Os03g18140	346.133	801.242	-1.21091	0	down
chr11_21913121_20045605_-1867516-LOC_Os11g36470	0	174.908	-20	0	down	osa-miR1846c-5p	53.8376	8.01292	2.74821	0	up	LOC_Os07g32020	166.052	754.924	-2.1847	0	down
chr11_21913121_20045605_-1867516-LOC_Os11g36470	0	174.908	-20	0	down	osa-miR1846c-5p	53.8376	8.01292	2.74821	0	up	LOC_Os11g01620	4.32978	25.978	-2.58492	0.0223161	down
chr11_21913121_20045605_-1867516-LOC_Os11g36470	0	174.908	-20	0	down	osa-miR1846c-5p	53.8376	8.01292	2.74821	0	up	LOC_Os12g08850	242.609	545.462	-1.16884	0	down
chr11_21913121_20045605_-1867516-LOC_Os11g36470	0	174.908	-20	0	down	osa-miR1846c-5p	53.8376	8.01292	2.74821	0	up	LOC_Os04g52320	33.6575	111.318	-1.72569	4.71845e-13	down
chr11_21913121_20045605_-1867516-LOC_Os11g36470	0	174.908	-20	0	down	osa-miR1846c-5p	53.8376	8.01292	2.74821	0	up	LOC_Os03g10090	5555.33	29025.3	-2.38537	0	down
chr11_21913121_20045605_-1867516-LOC_Os11g36470	0	174.908	-20	0	down	osa-miR1846c-5p	53.8376	8.01292	2.74821	0	up	LOC_Os03g18630	12.5911	44.3973	-1.81807	8.04716e-06	down
chr11_21913121_20045605_-1867516-LOC_Os11g36470	0	174.908	-20	0	down	osa-miR1846c-5p	53.8376	8.01292	2.74821	0	up	LOC_Os07g30810	110.332	354.284	-1.68306	0	down
chr11_21913121_20045605_-1867516-LOC_Os11g36470	0	174.908	-20	0	down	osa-miR1846c-5p	53.8376	8.01292	2.74821	0	up	LOC_Os07g30810	110.332	354.284	-1.68306	0	down
chr11_21913121_20045605_-1867516-LOC_Os11g36470	0	174.908	-20	0	down	osa-miR1846c-5p	53.8376	8.01292	2.74821	0	up	LOC_Os03g46920	30.9207	72.5986	-1.23137	5.6086e-06	down
chr11_21913121_20045605_-1867516-LOC_Os11g36470	0	174.908	-20	0	down	osa-miR1846c-5p	53.8376	8.01292	2.74821	0	up	LOC_Os05g48270	53.6469	298.104	-2.47425	0	down
chr11_21913121_20045605_-1867516-LOC_Os11g36470	0	174.908	-20	0	down	osa-miR1846c-5p	53.8376	8.01292	2.74821	0	up	LOC_Os08g43400	1148.38	2399.89	-1.06337	0	down
chr11_21913121_20045605_-1867516-LOC_Os11g36470	0	174.908	-20	0	down	osa-miR1846c-5p	53.8376	8.01292	2.74821	0	up	LOC_Os04g54570	13.3804	69.71	-2.38124	3.29023e-05	down
chr11_21913121_20045605_-1867516-LOC_Os11g36470	0	174.908	-20	0	down	osa-miR1846c-5p	53.8376	8.01292	2.74821	0	up	LOC_Os06g04900	145.296	370.55	-1.35067	5.91868e-11	down
chr11_21913121_20045605_-1867516-LOC_Os11g36470	0	174.908	-20	0	down	osa-miR1846c-5p	53.8376	8.01292	2.74821	0	up	LOC_Os01g24790	178.673	426.835	-1.25636	0	down
chr11_21913121_20045605_-1867516-LOC_Os11g36470	0	174.908	-20	0	down	osa-miR1846c-5p	53.8376	8.01292	2.74821	0	up	LOC_Os01g24790	178.673	426.835	-1.25636	0	down
chr11_21913121_20045605_-1867516-LOC_Os11g36470	0	174.908	-20	0	down	osa-miR1846c-5p	53.8376	8.01292	2.74821	0	up	LOC_Os09g32620	372.379	1291.64	-1.79436	4.18554e-14	down
chr11_21913121_20045605_-1867516-LOC_Os11g36470	0	174.908	-20	0	down	osa-miR1846c-5p	53.8376	8.01292	2.74821	0	up	LOC_Os03g16500	5.20016	61.8607	-3.57239	3.73505e-09	down
chr11_21913121_20045605_-1867516-LOC_Os11g36470	0	174.908	-20	0	down	osa-miR1846c-5p	53.8376	8.01292	2.74821	0	up	LOC_Os03g16500	5.20016	61.8607	-3.57239	3.73505e-09	down
chr11_21913121_20045605_-1867516-LOC_Os11g36470	0	174.908	-20	0	down	osa-miR1846c-5p	53.8376	8.01292	2.74821	0	up	LOC_Os01g01190	1.13594	6.85892	-2.5941	0.0492355	down
chr11_21913121_20045605_-1867516-LOC_Os11g36470	0	174.908	-20	0	down	osa-miR1846c-5p	53.8376	8.01292	2.74821	0	up	LOC_Os01g01190	1.13594	6.85892	-2.5941	0.0492355	down
chr11_21913121_20045605_-1867516-LOC_Os11g36470	0	174.908	-20	0	down	osa-miR1846c-5p	53.8376	8.01292	2.74821	0	up	LOC_Os09g29670	44.2273	131.914	-1.57659	0	down
chr11_21913121_20045605_-1867516-LOC_Os11g36470	0	174.908	-20	0	down	osa-miR1846c-5p	53.8376	8.01292	2.74821	0	up	LOC_Os07g38490	172.905	454.283	-1.39361	0	down
chr11_21913121_20045605_-1867516-LOC_Os11g36470	0	174.908	-20	0	down	osa-miR1846c-5p	53.8376	8.01292	2.74821	0	up	LOC_Os12g02350	31.7396	65.8721	-1.05338	0.000173033	down
chr11_21913121_20045605_-1867516-LOC_Os11g36470	0	174.908	-20	0	down	osa-miR1846c-5p	53.8376	8.01292	2.74821	0	up	LOC_Os12g08920	6.50579	69.837	-3.42419	0	down
chr11_21913121_20045605_-1867516-LOC_Os11g36470	0	174.908	-20	0	down	osa-miR1846c-5p	53.8376	8.01292	2.74821	0	up	LOC_Os02g50990	445.777	969.237	-1.12053	0	down
chr11_21913121_20045605_-1867516-LOC_Os11g36470	0	174.908	-20	0	down	osa-miR1846c-5p	53.8376	8.01292	2.74821	0	up	LOC_Os03g18140	346.133	801.242	-1.21091	0	down
chr11_21913121_20045605_-1867516-LOC_Os11g36470	0	174.908	-20	0	down	osa-miR1846c-5p	53.8376	8.01292	2.74821	0	up	LOC_Os07g32020	166.052	754.924	-2.1847	0	down
chr11_21913121_20045605_-1867516-LOC_Os11g36470	0	174.908	-20	0	down	osa-miR1846c-5p	53.8376	8.01292	2.74821	0	up	LOC_Os11g01620	4.32978	25.978	-2.58492	0.0223161	down
chr11_21913121_20045605_-1867516-LOC_Os11g36470	0	174.908	-20	0	down	osa-miR1846c-5p	53.8376	8.01292	2.74821	0	up	LOC_Os12g08850	242.609	545.462	-1.16884	0	down
chr11_21913121_20045605_-1867516-LOC_Os11g36470	0	174.908	-20	0	down	osa-miR1846c-5p	53.8376	8.01292	2.74821	0	up	LOC_Os04g52320	33.6575	111.318	-1.72569	4.71845e-13	down
chr11_21913121_20045605_-1867516-LOC_Os11g36470	0	174.908	-20	0	down	osa-miR1846c-5p	53.8376	8.01292	2.74821	0	up	LOC_Os03g10090	5555.33	29025.3	-2.38537	0	down
chr11_21913121_20045605_-1867516-LOC_Os11g36470	0	174.908	-20	0	down	osa-miR1846c-5p	53.8376	8.01292	2.74821	0	up	LOC_Os03g18630	12.5911	44.3973	-1.81807	8.04716e-06	down
chr11_21913121_20045605_-1867516-LOC_Os11g36470	0	174.908	-20	0	down	osa-miR1846c-5p	53.8376	8.01292	2.74821	0	up	LOC_Os07g30810	110.332	354.284	-1.68306	0	down
chr11_21913121_20045605_-1867516-LOC_Os11g36470	0	174.908	-20	0	down	osa-miR1846c-5p	53.8376	8.01292	2.74821	0	up	LOC_Os07g30810	110.332	354.284	-1.68306	0	down
chr11_21913121_20045605_-1867516-LOC_Os11g36470	0	174.908	-20	0	down	osa-miR1846c-5p	53.8376	8.01292	2.74821	0	up	LOC_Os03g46920	30.9207	72.5986	-1.23137	5.6086e-06	down
chr11_21913121_20045605_-1867516-LOC_Os11g36470	0	174.908	-20	0	down	osa-miR1846c-5p	53.8376	8.01292	2.74821	0	up	LOC_Os05g48270	53.6469	298.104	-2.47425	0	down
chr11_21913121_20045605_-1867516-LOC_Os11g36470	0	174.908	-20	0	down	osa-miR1846c-5p	53.8376	8.01292	2.74821	0	up	LOC_Os08g43400	1148.38	2399.89	-1.06337	0	down
chr11_21913121_20045605_-1867516-LOC_Os11g36470	0	174.908	-20	0	down	osa-miR1846c-5p	53.8376	8.01292	2.74821	0	up	LOC_Os04g54570	13.3804	69.71	-2.38124	3.29023e-05	down
chr11_21913121_20045605_-1867516-LOC_Os11g36470	0	174.908	-20	0	down	osa-miR1846c-5p	53.8376	8.01292	2.74821	0	up	LOC_Os06g04900	145.296	370.55	-1.35067	5.91868e-11	down
chr11_21913121_20045605_-1867516-LOC_Os11g36470	0	174.908	-20	0	down	osa-miR1846c-5p	53.8376	8.01292	2.74821	0	up	LOC_Os01g24790	178.673	426.835	-1.25636	0	down
chr11_21913121_20045605_-1867516-LOC_Os11g36470	0	174.908	-20	0	down	osa-miR1846c-5p	53.8376	8.01292	2.74821	0	up	LOC_Os01g24790	178.673	426.835	-1.25636	0	down
chr11_21913121_20045605_-1867516-LOC_Os11g36470	0	174.908	-20	0	down	osa-miR1846c-5p	53.8376	8.01292	2.74821	0	up	LOC_Os09g32620	372.379	1291.64	-1.79436	4.18554e-14	down
chr11_21913121_20045605_-1867516-LOC_Os11g36470	0	174.908	-20	0	down	osa-miR1846c-5p	53.8376	8.01292	2.74821	0	up	LOC_Os03g16500	5.20016	61.8607	-3.57239	3.73505e-09	down
chr11_21913121_20045605_-1867516-LOC_Os11g36470	0	174.908	-20	0	down	osa-miR1846c-5p	53.8376	8.01292	2.74821	0	up	LOC_Os03g16500	5.20016	61.8607	-3.57239	3.73505e-09	down
chr11_21913121_20045605_-1867516-LOC_Os11g36470	0	174.908	-20	0	down	osa-miR1846c-5p	53.8376	8.01292	2.74821	0	up	LOC_Os01g01190	1.13594	6.85892	-2.5941	0.0492355	down
chr11_21913121_20045605_-1867516-LOC_Os11g36470	0	174.908	-20	0	down	osa-miR1846c-5p	53.8376	8.01292	2.74821	0	up	LOC_Os01g01190	1.13594	6.85892	-2.5941	0.0492355	down
chr11_21913121_20045605_-1867516-LOC_Os11g36470	0	174.908	-20	0	down	osa-miR1846c-5p	53.8376	8.01292	2.74821	0	up	LOC_Os09g29670	44.2273	131.914	-1.57659	0	down
chr11_21913121_20045605_-1867516-LOC_Os11g36470	0	174.908	-20	0	down	osa-miR1846c-5p	53.8376	8.01292	2.74821	0	up	LOC_Os07g38490	172.905	454.283	-1.39361	0	down
chr11_21913121_20045605_-1867516-LOC_Os11g36470	0	174.908	-20	0	down	osa-miR1846c-5p	53.8376	8.01292	2.74821	0	up	LOC_Os12g02350	31.7396	65.8721	-1.05338	0.000173033	down
chr11_21913121_20045605_-1867516-LOC_Os11g36470	0	174.908	-20	0	down	osa-miR1846c-5p	53.8376	8.01292	2.74821	0	up	LOC_Os12g08920	6.50579	69.837	-3.42419	0	down
chr11_21913121_20045605_-1867516-LOC_Os11g36470	0	174.908	-20	0	down	osa-miR1846c-5p	53.8376	8.01292	2.74821	0	up	LOC_Os02g50990	445.777	969.237	-1.12053	0	down
chr11_21913121_20045605_-1867516-LOC_Os11g36470	0	174.908	-20	0	down	osa-miR1846c-5p	53.8376	8.01292	2.74821	0	up	LOC_Os03g18140	346.133	801.242	-1.21091	0	down
chr11_21913121_20045605_-1867516-LOC_Os11g36470	0	174.908	-20	0	down	osa-miR1846c-5p	53.8376	8.01292	2.74821	0	up	LOC_Os07g32020	166.052	754.924	-2.1847	0	down
chr11_21913121_20045605_-1867516-LOC_Os11g36470	0	174.908	-20	0	down	osa-miR1846c-5p	53.8376	8.01292	2.74821	0	up	LOC_Os11g01620	4.32978	25.978	-2.58492	0.0223161	down
chr11_21913121_20045605_-1867516-LOC_Os11g36470	0	174.908	-20	0	down	osa-miR1846c-5p	53.8376	8.01292	2.74821	0	up	LOC_Os12g08850	242.609	545.462	-1.16884	0	down
chr11_21913121_20045605_-1867516-LOC_Os11g36470	0	174.908	-20	0	down	osa-miR1846c-5p	53.8376	8.01292	2.74821	0	up	LOC_Os04g52320	33.6575	111.318	-1.72569	4.71845e-13	down
chr11_21913121_20045605_-1867516-LOC_Os11g36470	0	174.908	-20	0	down	osa-miR1846c-5p	53.8376	8.01292	2.74821	0	up	LOC_Os03g10090	5555.33	29025.3	-2.38537	0	down
chr11_21913121_20045605_-1867516-LOC_Os11g36470	0	174.908	-20	0	down	osa-miR1846c-5p	53.8376	8.01292	2.74821	0	up	LOC_Os03g18630	12.5911	44.3973	-1.81807	8.04716e-06	down
chr11_21913121_20045605_-1867516-LOC_Os11g36470	0	174.908	-20	0	down	osa-miR1846c-5p	53.8376	8.01292	2.74821	0	up	LOC_Os07g30810	110.332	354.284	-1.68306	0	down
chr11_21913121_20045605_-1867516-LOC_Os11g36470	0	174.908	-20	0	down	osa-miR1846c-5p	53.8376	8.01292	2.74821	0	up	LOC_Os07g30810	110.332	354.284	-1.68306	0	down
chr11_21913121_20045605_-1867516-LOC_Os11g36470	0	174.908	-20	0	down	osa-miR1846c-5p	53.8376	8.01292	2.74821	0	up	LOC_Os03g46920	30.9207	72.5986	-1.23137	5.6086e-06	down
chr11_21913121_20045605_-1867516-LOC_Os11g36470	0	174.908	-20	0	down	osa-miR1846c-5p	53.8376	8.01292	2.74821	0	up	LOC_Os05g48270	53.6469	298.104	-2.47425	0	down
chr11_21913121_20045605_-1867516-LOC_Os11g36470	0	174.908	-20	0	down	osa-miR1846c-5p	53.8376	8.01292	2.74821	0	up	LOC_Os08g43400	1148.38	2399.89	-1.06337	0	down
chr11_21913121_20045605_-1867516-LOC_Os11g36470	0	174.908	-20	0	down	osa-miR1846c-5p	53.8376	8.01292	2.74821	0	up	LOC_Os04g54570	13.3804	69.71	-2.38124	3.29023e-05	down
chr11_21913121_20045605_-1867516-LOC_Os11g36470	0	174.908	-20	0	down	osa-miR1846c-5p	53.8376	8.01292	2.74821	0	up	LOC_Os06g04900	145.296	370.55	-1.35067	5.91868e-11	down
chr11_21913121_20045605_-1867516-LOC_Os11g36470	0	174.908	-20	0	down	osa-miR1846c-5p	53.8376	8.01292	2.74821	0	up	LOC_Os01g24790	178.673	426.835	-1.25636	0	down
chr11_21913121_20045605_-1867516-LOC_Os11g36470	0	174.908	-20	0	down	osa-miR1846c-5p	53.8376	8.01292	2.74821	0	up	LOC_Os01g24790	178.673	426.835	-1.25636	0	down
chr11_21913121_20045605_-1867516-LOC_Os11g36470	0	174.908	-20	0	down	osa-miR1846c-5p	53.8376	8.01292	2.74821	0	up	LOC_Os09g32620	372.379	1291.64	-1.79436	4.18554e-14	down
chr11_21913121_20045605_-1867516-LOC_Os11g36470	0	174.908	-20	0	down	osa-miR1846c-5p	53.8376	8.01292	2.74821	0	up	LOC_Os03g16500	5.20016	61.8607	-3.57239	3.73505e-09	down
chr11_21913121_20045605_-1867516-LOC_Os11g36470	0	174.908	-20	0	down	osa-miR1846c-5p	53.8376	8.01292	2.74821	0	up	LOC_Os03g16500	5.20016	61.8607	-3.57239	3.73505e-09	down
chr11_21913121_20045605_-1867516-LOC_Os11g36470	0	174.908	-20	0	down	osa-miR1846c-5p	53.8376	8.01292	2.74821	0	up	LOC_Os01g01190	1.13594	6.85892	-2.5941	0.0492355	down
chr11_21913121_20045605_-1867516-LOC_Os11g36470	0	174.908	-20	0	down	osa-miR1846c-5p	53.8376	8.01292	2.74821	0	up	LOC_Os01g01190	1.13594	6.85892	-2.5941	0.0492355	down
chr11_21913121_20045605_-1867516-LOC_Os11g36470	0	174.908	-20	0	down	osa-miR1846c-5p	53.8376	8.01292	2.74821	0	up	LOC_Os09g29670	44.2273	131.914	-1.57659	0	down
chr11_21913121_20045605_-1867516-LOC_Os11g36470	0	174.908	-20	0	down	osa-miR1846c-5p	53.8376	8.01292	2.74821	0	up	LOC_Os07g38490	172.905	454.283	-1.39361	0	down
chr11_21913121_20045605_-1867516-LOC_Os11g36470	0	174.908	-20	0	down	osa-miR1846c-5p	53.8376	8.01292	2.74821	0	up	LOC_Os12g02350	31.7396	65.8721	-1.05338	0.000173033	down
chr11_21913121_20045605_-1867516-LOC_Os11g36470	0	174.908	-20	0	down	osa-miR1846c-5p	53.8376	8.01292	2.74821	0	up	LOC_Os12g08920	6.50579	69.837	-3.42419	0	down
chr11_21913121_20045605_-1867516-LOC_Os11g36470	0	174.908	-20	0	down	osa-miR1846c-5p	53.8376	8.01292	2.74821	0	up	LOC_Os02g50990	445.777	969.237	-1.12053	0	down
chr11_21913121_20045605_-1867516-LOC_Os11g36470	0	174.908	-20	0	down	osa-miR1846c-5p	53.8376	8.01292	2.74821	0	up	LOC_Os03g18140	346.133	801.242	-1.21091	0	down
chr11_21913121_20045605_-1867516-LOC_Os11g36470	0	174.908	-20	0	down	osa-miR1846c-5p	53.8376	8.01292	2.74821	0	up	LOC_Os07g32020	166.052	754.924	-2.1847	0	down
chr11_21913121_20045605_-1867516-LOC_Os11g36470	0	174.908	-20	0	down	osa-miR1846c-5p	53.8376	8.01292	2.74821	0	up	LOC_Os11g01620	4.32978	25.978	-2.58492	0.0223161	down
chr11_21913121_20045605_-1867516-LOC_Os11g36470	0	174.908	-20	0	down	osa-miR1846c-5p	53.8376	8.01292	2.74821	0	up	LOC_Os12g08850	242.609	545.462	-1.16884	0	down
chr11_21913121_20045605_-1867516-LOC_Os11g36470	0	174.908	-20	0	down	osa-miR1846c-5p	53.8376	8.01292	2.74821	0	up	LOC_Os04g52320	33.6575	111.318	-1.72569	4.71845e-13	down
chr11_21913121_20045605_-1867516-LOC_Os11g36470	0	174.908	-20	0	down	osa-miR1846c-5p	53.8376	8.01292	2.74821	0	up	LOC_Os03g10090	5555.33	29025.3	-2.38537	0	down
chr11_21913121_20045605_-1867516-LOC_Os11g36470	0	174.908	-20	0	down	osa-miR1846c-5p	53.8376	8.01292	2.74821	0	up	LOC_Os03g18630	12.5911	44.3973	-1.81807	8.04716e-06	down
chr11_21913121_20045605_-1867516-LOC_Os11g36470	0	174.908	-20	0	down	osa-miR1846c-5p	53.8376	8.01292	2.74821	0	up	LOC_Os07g30810	110.332	354.284	-1.68306	0	down
chr11_21913121_20045605_-1867516-LOC_Os11g36470	0	174.908	-20	0	down	osa-miR1846c-5p	53.8376	8.01292	2.74821	0	up	LOC_Os07g30810	110.332	354.284	-1.68306	0	down
chr11_21913121_20045605_-1867516-LOC_Os11g36470	0	174.908	-20	0	down	osa-miR1846c-5p	53.8376	8.01292	2.74821	0	up	LOC_Os03g46920	30.9207	72.5986	-1.23137	5.6086e-06	down
chr11_21913121_20045605_-1867516-LOC_Os11g36470	0	174.908	-20	0	down	osa-miR1846c-5p	53.8376	8.01292	2.74821	0	up	LOC_Os05g48270	53.6469	298.104	-2.47425	0	down
chr11_21913121_20045605_-1867516-LOC_Os11g36470	0	174.908	-20	0	down	osa-miR1846c-5p	53.8376	8.01292	2.74821	0	up	LOC_Os08g43400	1148.38	2399.89	-1.06337	0	down
chr11_21913121_20045605_-1867516-LOC_Os11g36470	0	174.908	-20	0	down	osa-miR1846c-5p	53.8376	8.01292	2.74821	0	up	LOC_Os04g54570	13.3804	69.71	-2.38124	3.29023e-05	down
chr11_21913121_20045605_-1867516-LOC_Os11g36470	0	174.908	-20	0	down	osa-miR1846c-5p	53.8376	8.01292	2.74821	0	up	LOC_Os06g04900	145.296	370.55	-1.35067	5.91868e-11	down
chr11_21913121_20045605_-1867516-LOC_Os11g36470	0	174.908	-20	0	down	osa-miR1846c-5p	53.8376	8.01292	2.74821	0	up	LOC_Os01g24790	178.673	426.835	-1.25636	0	down
chr11_21913121_20045605_-1867516-LOC_Os11g36470	0	174.908	-20	0	down	osa-miR1846c-5p	53.8376	8.01292	2.74821	0	up	LOC_Os01g24790	178.673	426.835	-1.25636	0	down
chr11_21913121_20045605_-1867516-LOC_Os11g36470	0	174.908	-20	0	down	osa-miR1846c-5p	53.8376	8.01292	2.74821	0	up	LOC_Os09g32620	372.379	1291.64	-1.79436	4.18554e-14	down
chr11_21913121_20045605_-1867516-LOC_Os11g36470	0	174.908	-20	0	down	osa-miR1846c-5p	53.8376	8.01292	2.74821	0	up	LOC_Os03g16500	5.20016	61.8607	-3.57239	3.73505e-09	down
chr11_21913121_20045605_-1867516-LOC_Os11g36470	0	174.908	-20	0	down	osa-miR1846c-5p	53.8376	8.01292	2.74821	0	up	LOC_Os03g16500	5.20016	61.8607	-3.57239	3.73505e-09	down
chr11_21913121_20045605_-1867516-LOC_Os11g36470	0	174.908	-20	0	down	osa-miR1846c-5p	53.8376	8.01292	2.74821	0	up	LOC_Os01g01190	1.13594	6.85892	-2.5941	0.0492355	down
chr11_21913121_20045605_-1867516-LOC_Os11g36470	0	174.908	-20	0	down	osa-miR1846c-5p	53.8376	8.01292	2.74821	0	up	LOC_Os01g01190	1.13594	6.85892	-2.5941	0.0492355	down
chr11_21913121_20045605_-1867516-LOC_Os11g36470	0	174.908	-20	0	down	osa-miR1846c-5p	53.8376	8.01292	2.74821	0	up	LOC_Os09g29670	44.2273	131.914	-1.57659	0	down
chr11_21913121_20045605_-1867516-LOC_Os11g36470	0	174.908	-20	0	down	osa-miR1846c-5p	53.8376	8.01292	2.74821	0	up	LOC_Os07g38490	172.905	454.283	-1.39361	0	down
chr11_21913121_20045605_-1867516-LOC_Os11g36470	0	174.908	-20	0	down	osa-miR1846c-5p	53.8376	8.01292	2.74821	0	up	LOC_Os12g02350	31.7396	65.8721	-1.05338	0.000173033	down
chr11_21913121_20045605_-1867516-LOC_Os11g36470	0	174.908	-20	0	down	osa-miR1846c-5p	53.8376	8.01292	2.74821	0	up	LOC_Os12g08920	6.50579	69.837	-3.42419	0	down
chr11_21913121_20045605_-1867516-LOC_Os11g36470	0	174.908	-20	0	down	osa-miR1846c-5p	53.8376	8.01292	2.74821	0	up	LOC_Os02g50990	445.777	969.237	-1.12053	0	down
chr11_21913121_20045605_-1867516-LOC_Os11g36470	0	174.908	-20	0	down	osa-miR1846c-5p	53.8376	8.01292	2.74821	0	up	LOC_Os03g18140	346.133	801.242	-1.21091	0	down
chr11_21913121_20045605_-1867516-LOC_Os11g36470	0	174.908	-20	0	down	osa-miR1846c-5p	53.8376	8.01292	2.74821	0	up	LOC_Os07g32020	166.052	754.924	-2.1847	0	down
chr11_21913121_20045605_-1867516-LOC_Os11g36470	0	174.908	-20	0	down	osa-miR1846c-5p	53.8376	8.01292	2.74821	0	up	LOC_Os11g01620	4.32978	25.978	-2.58492	0.0223161	down
chr11_21913121_20045605_-1867516-LOC_Os11g36470	0	174.908	-20	0	down	osa-miR1846c-5p	53.8376	8.01292	2.74821	0	up	LOC_Os12g08850	242.609	545.462	-1.16884	0	down
chr11_21913121_20045605_-1867516-LOC_Os11g36470	0	174.908	-20	0	down	osa-miR1846c-5p	53.8376	8.01292	2.74821	0	up	LOC_Os04g52320	33.6575	111.318	-1.72569	4.71845e-13	down
chr11_21913121_20045605_-1867516-LOC_Os11g36470	0	174.908	-20	0	down	osa-miR1846c-5p	53.8376	8.01292	2.74821	0	up	LOC_Os03g10090	5555.33	29025.3	-2.38537	0	down
chr11_21913121_20045605_-1867516-LOC_Os11g36470	0	174.908	-20	0	down	osa-miR1846c-5p	53.8376	8.01292	2.74821	0	up	LOC_Os03g18630	12.5911	44.3973	-1.81807	8.04716e-06	down
chr11_21913121_20045605_-1867516-LOC_Os11g36470	0	174.908	-20	0	down	osa-miR1846c-5p	53.8376	8.01292	2.74821	0	up	LOC_Os07g30810	110.332	354.284	-1.68306	0	down
chr11_21913121_20045605_-1867516-LOC_Os11g36470	0	174.908	-20	0	down	osa-miR1846c-5p	53.8376	8.01292	2.74821	0	up	LOC_Os07g30810	110.332	354.284	-1.68306	0	down
chr11_21913121_20045605_-1867516-LOC_Os11g36470	0	174.908	-20	0	down	osa-miR1846c-5p	53.8376	8.01292	2.74821	0	up	LOC_Os03g46920	30.9207	72.5986	-1.23137	5.6086e-06	down
chr11_21913121_20045605_-1867516-LOC_Os11g36470	0	174.908	-20	0	down	osa-miR1846c-5p	53.8376	8.01292	2.74821	0	up	LOC_Os05g48270	53.6469	298.104	-2.47425	0	down
chr11_21913121_20045605_-1867516-LOC_Os11g36470	0	174.908	-20	0	down	osa-miR1846c-5p	53.8376	8.01292	2.74821	0	up	LOC_Os08g43400	1148.38	2399.89	-1.06337	0	down
chr11_21913121_20045605_-1867516-LOC_Os11g36470	0	174.908	-20	0	down	osa-miR1846c-5p	53.8376	8.01292	2.74821	0	up	LOC_Os04g54570	13.3804	69.71	-2.38124	3.29023e-05	down
chr11_21913121_20045605_-1867516-LOC_Os11g36470	0	174.908	-20	0	down	osa-miR1846c-5p	53.8376	8.01292	2.74821	0	up	LOC_Os06g04900	145.296	370.55	-1.35067	5.91868e-11	down
chr11_21913121_20045605_-1867516-LOC_Os11g36470	0	174.908	-20	0	down	osa-miR1846c-5p	53.8376	8.01292	2.74821	0	up	LOC_Os01g24790	178.673	426.835	-1.25636	0	down
chr11_21913121_20045605_-1867516-LOC_Os11g36470	0	174.908	-20	0	down	osa-miR1846c-5p	53.8376	8.01292	2.74821	0	up	LOC_Os01g24790	178.673	426.835	-1.25636	0	down
chr11_21913121_20045605_-1867516-LOC_Os11g36470	0	174.908	-20	0	down	osa-miR1846c-5p	53.8376	8.01292	2.74821	0	up	LOC_Os09g32620	372.379	1291.64	-1.79436	4.18554e-14	down
chr11_21913121_20045605_-1867516-LOC_Os11g36470	0	174.908	-20	0	down	osa-miR1846c-5p	53.8376	8.01292	2.74821	0	up	LOC_Os03g16500	5.20016	61.8607	-3.57239	3.73505e-09	down
chr11_21913121_20045605_-1867516-LOC_Os11g36470	0	174.908	-20	0	down	osa-miR1846c-5p	53.8376	8.01292	2.74821	0	up	LOC_Os03g16500	5.20016	61.8607	-3.57239	3.73505e-09	down
chr11_21913121_20045605_-1867516-LOC_Os11g36470	0	174.908	-20	0	down	osa-miR1846c-5p	53.8376	8.01292	2.74821	0	up	LOC_Os01g01190	1.13594	6.85892	-2.5941	0.0492355	down
chr11_21913121_20045605_-1867516-LOC_Os11g36470	0	174.908	-20	0	down	osa-miR1846c-5p	53.8376	8.01292	2.74821	0	up	LOC_Os01g01190	1.13594	6.85892	-2.5941	0.0492355	down
chr11_21913121_20045605_-1867516-LOC_Os11g36470	0	174.908	-20	0	down	osa-miR1846c-5p	53.8376	8.01292	2.74821	0	up	LOC_Os09g29670	44.2273	131.914	-1.57659	0	down
chr11_21913121_20045605_-1867516-LOC_Os11g36470	0	174.908	-20	0	down	osa-miR1846c-5p	53.8376	8.01292	2.74821	0	up	LOC_Os07g38490	172.905	454.283	-1.39361	0	down
chr11_21913121_20045605_-1867516-LOC_Os11g36470	0	174.908	-20	0	down	osa-miR1846c-5p	53.8376	8.01292	2.74821	0	up	LOC_Os12g02350	31.7396	65.8721	-1.05338	0.000173033	down
chr11_21913121_20045605_-1867516-LOC_Os11g36470	0	174.908	-20	0	down	osa-miR1846c-5p	53.8376	8.01292	2.74821	0	up	LOC_Os12g08920	6.50579	69.837	-3.42419	0	down
chr11_21913121_20045605_-1867516-LOC_Os11g36470	0	174.908	-20	0	down	osa-miR1846c-5p	53.8376	8.01292	2.74821	0	up	LOC_Os02g50990	445.777	969.237	-1.12053	0	down
chr11_21913121_20045605_-1867516-LOC_Os11g36470	0	174.908	-20	0	down	osa-miR1846c-5p	53.8376	8.01292	2.74821	0	up	LOC_Os03g18140	346.133	801.242	-1.21091	0	down
chr11_21913121_20045605_-1867516-LOC_Os11g36470	0	174.908	-20	0	down	osa-miR1846c-5p	53.8376	8.01292	2.74821	0	up	LOC_Os07g32020	166.052	754.924	-2.1847	0	down
chr11_21913121_20045605_-1867516-LOC_Os11g36470	0	174.908	-20	0	down	osa-miR1846c-5p	53.8376	8.01292	2.74821	0	up	LOC_Os11g01620	4.32978	25.978	-2.58492	0.0223161	down
chr11_21913121_20045605_-1867516-LOC_Os11g36470	0	174.908	-20	0	down	osa-miR1846c-5p	53.8376	8.01292	2.74821	0	up	LOC_Os12g08850	242.609	545.462	-1.16884	0	down
chr11_21913121_20045605_-1867516-LOC_Os11g36470	0	174.908	-20	0	down	osa-miR1846c-5p	53.8376	8.01292	2.74821	0	up	LOC_Os04g52320	33.6575	111.318	-1.72569	4.71845e-13	down
chr11_21913121_20045605_-1867516-LOC_Os11g36470	0	174.908	-20	0	down	osa-miR1846c-5p	53.8376	8.01292	2.74821	0	up	LOC_Os03g10090	5555.33	29025.3	-2.38537	0	down
chr11_21913121_20045605_-1867516-LOC_Os11g36470	0	174.908	-20	0	down	osa-miR1846c-5p	53.8376	8.01292	2.74821	0	up	LOC_Os03g18630	12.5911	44.3973	-1.81807	8.04716e-06	down
chr11_21913121_20045605_-1867516-LOC_Os11g36470	0	174.908	-20	0	down	osa-miR1846c-5p	53.8376	8.01292	2.74821	0	up	LOC_Os07g30810	110.332	354.284	-1.68306	0	down
chr11_21913121_20045605_-1867516-LOC_Os11g36470	0	174.908	-20	0	down	osa-miR1846c-5p	53.8376	8.01292	2.74821	0	up	LOC_Os07g30810	110.332	354.284	-1.68306	0	down
chr11_21913121_20045605_-1867516-LOC_Os11g36470	0	174.908	-20	0	down	osa-miR1846c-5p	53.8376	8.01292	2.74821	0	up	LOC_Os03g46920	30.9207	72.5986	-1.23137	5.6086e-06	down
chr11_21913121_20045605_-1867516-LOC_Os11g36470	0	174.908	-20	0	down	osa-miR1846c-5p	53.8376	8.01292	2.74821	0	up	LOC_Os05g48270	53.6469	298.104	-2.47425	0	down
chr11_21913121_20045605_-1867516-LOC_Os11g36470	0	174.908	-20	0	down	osa-miR1846c-5p	53.8376	8.01292	2.74821	0	up	LOC_Os08g43400	1148.38	2399.89	-1.06337	0	down
chr11_21913121_20045605_-1867516-LOC_Os11g36470	0	174.908	-20	0	down	osa-miR1846c-5p	53.8376	8.01292	2.74821	0	up	LOC_Os04g54570	13.3804	69.71	-2.38124	3.29023e-05	down
chr11_21913121_20045605_-1867516-LOC_Os11g36470	0	174.908	-20	0	down	osa-miR1846c-5p	53.8376	8.01292	2.74821	0	up	LOC_Os06g04900	145.296	370.55	-1.35067	5.91868e-11	down
chr11_21913121_20045605_-1867516-LOC_Os11g36470	0	174.908	-20	0	down	osa-miR1846c-5p	53.8376	8.01292	2.74821	0	up	LOC_Os01g24790	178.673	426.835	-1.25636	0	down
chr11_21913121_20045605_-1867516-LOC_Os11g36470	0	174.908	-20	0	down	osa-miR1846c-5p	53.8376	8.01292	2.74821	0	up	LOC_Os01g24790	178.673	426.835	-1.25636	0	down
chr11_21913121_20045605_-1867516-LOC_Os11g36470	0	174.908	-20	0	down	osa-miR1846c-5p	53.8376	8.01292	2.74821	0	up	LOC_Os09g32620	372.379	1291.64	-1.79436	4.18554e-14	down
chr11_21913121_20045605_-1867516-LOC_Os11g36470	0	174.908	-20	0	down	osa-miR1846c-5p	53.8376	8.01292	2.74821	0	up	LOC_Os03g16500	5.20016	61.8607	-3.57239	3.73505e-09	down
chr11_21913121_20045605_-1867516-LOC_Os11g36470	0	174.908	-20	0	down	osa-miR1846c-5p	53.8376	8.01292	2.74821	0	up	LOC_Os03g16500	5.20016	61.8607	-3.57239	3.73505e-09	down
chr11_21913121_20045605_-1867516-LOC_Os11g36470	0	174.908	-20	0	down	osa-miR1846c-5p	53.8376	8.01292	2.74821	0	up	LOC_Os01g01190	1.13594	6.85892	-2.5941	0.0492355	down
chr11_21913121_20045605_-1867516-LOC_Os11g36470	0	174.908	-20	0	down	osa-miR1846c-5p	53.8376	8.01292	2.74821	0	up	LOC_Os01g01190	1.13594	6.85892	-2.5941	0.0492355	down
chr11_21913121_20045605_-1867516-LOC_Os11g36470	0	174.908	-20	0	down	osa-miR1846c-5p	53.8376	8.01292	2.74821	0	up	LOC_Os09g29670	44.2273	131.914	-1.57659	0	down
chr11_21913121_20045605_-1867516-LOC_Os11g36470	0	174.908	-20	0	down	osa-miR1846c-5p	53.8376	8.01292	2.74821	0	up	LOC_Os07g38490	172.905	454.283	-1.39361	0	down
chr11_21913121_20045605_-1867516-LOC_Os11g36470	0	174.908	-20	0	down	osa-miR1846c-5p	53.8376	8.01292	2.74821	0	up	LOC_Os12g02350	31.7396	65.8721	-1.05338	0.000173033	down
chr11_21913121_20045605_-1867516-LOC_Os11g36470	0	174.908	-20	0	down	osa-miR1846c-5p	53.8376	8.01292	2.74821	0	up	LOC_Os12g08920	6.50579	69.837	-3.42419	0	down
chr11_21913121_20045605_-1867516-LOC_Os11g36470	0	174.908	-20	0	down	osa-miR1846c-5p	53.8376	8.01292	2.74821	0	up	LOC_Os02g50990	445.777	969.237	-1.12053	0	down
chr11_21913121_20045605_-1867516-LOC_Os11g36470	0	174.908	-20	0	down	osa-miR1846c-5p	53.8376	8.01292	2.74821	0	up	LOC_Os03g18140	346.133	801.242	-1.21091	0	down
chr11_21913121_20045605_-1867516-LOC_Os11g36470	0	174.908	-20	0	down	osa-miR1846c-5p	53.8376	8.01292	2.74821	0	up	LOC_Os07g32020	166.052	754.924	-2.1847	0	down
chr11_21913121_20045605_-1867516-LOC_Os11g36470	0	174.908	-20	0	down	osa-miR1846c-5p	53.8376	8.01292	2.74821	0	up	LOC_Os11g01620	4.32978	25.978	-2.58492	0.0223161	down
chr11_21913121_20045605_-1867516-LOC_Os11g36470	0	174.908	-20	0	down	osa-miR1846c-5p	53.8376	8.01292	2.74821	0	up	LOC_Os12g08850	242.609	545.462	-1.16884	0	down
chr11_21913121_20045605_-1867516-LOC_Os11g36470	0	174.908	-20	0	down	osa-miR1846c-5p	53.8376	8.01292	2.74821	0	up	LOC_Os04g52320	33.6575	111.318	-1.72569	4.71845e-13	down
chr11_21913121_20045605_-1867516-LOC_Os11g36470	0	174.908	-20	0	down	osa-miR1846c-5p	53.8376	8.01292	2.74821	0	up	LOC_Os03g10090	5555.33	29025.3	-2.38537	0	down
chr11_21913121_20045605_-1867516-LOC_Os11g36470	0	174.908	-20	0	down	osa-miR1846c-5p	53.8376	8.01292	2.74821	0	up	LOC_Os03g18630	12.5911	44.3973	-1.81807	8.04716e-06	down
chr11_21913121_20045605_-1867516-LOC_Os11g36470	0	174.908	-20	0	down	osa-miR1846c-5p	53.8376	8.01292	2.74821	0	up	LOC_Os07g30810	110.332	354.284	-1.68306	0	down
chr11_21913121_20045605_-1867516-LOC_Os11g36470	0	174.908	-20	0	down	osa-miR1846c-5p	53.8376	8.01292	2.74821	0	up	LOC_Os07g30810	110.332	354.284	-1.68306	0	down
chr11_21913121_20045605_-1867516-LOC_Os11g36470	0	174.908	-20	0	down	osa-miR1846c-5p	53.8376	8.01292	2.74821	0	up	LOC_Os03g46920	30.9207	72.5986	-1.23137	5.6086e-06	down
chr11_21913121_20045605_-1867516-LOC_Os11g36470	0	174.908	-20	0	down	osa-miR1846c-5p	53.8376	8.01292	2.74821	0	up	LOC_Os05g48270	53.6469	298.104	-2.47425	0	down
chr11_21913121_20045605_-1867516-LOC_Os11g36470	0	174.908	-20	0	down	osa-miR1846c-5p	53.8376	8.01292	2.74821	0	up	LOC_Os08g43400	1148.38	2399.89	-1.06337	0	down
chr11_21913121_20045605_-1867516-LOC_Os11g36470	0	174.908	-20	0	down	osa-miR1846c-5p	53.8376	8.01292	2.74821	0	up	LOC_Os04g54570	13.3804	69.71	-2.38124	3.29023e-05	down
chr11_21913121_20045605_-1867516-LOC_Os11g36470	0	174.908	-20	0	down	osa-miR1846c-5p	53.8376	8.01292	2.74821	0	up	LOC_Os06g04900	145.296	370.55	-1.35067	5.91868e-11	down
chr11_21913121_20045605_-1867516-LOC_Os11g36470	0	174.908	-20	0	down	osa-miR1846c-5p	53.8376	8.01292	2.74821	0	up	LOC_Os01g24790	178.673	426.835	-1.25636	0	down
chr11_21913121_20045605_-1867516-LOC_Os11g36470	0	174.908	-20	0	down	osa-miR1846c-5p	53.8376	8.01292	2.74821	0	up	LOC_Os01g24790	178.673	426.835	-1.25636	0	down
chr11_21913121_20045605_-1867516-LOC_Os11g36470	0	174.908	-20	0	down	osa-miR1846c-5p	53.8376	8.01292	2.74821	0	up	LOC_Os09g32620	372.379	1291.64	-1.79436	4.18554e-14	down
chr11_21913121_20045605_-1867516-LOC_Os11g36470	0	174.908	-20	0	down	osa-miR1846c-5p	53.8376	8.01292	2.74821	0	up	LOC_Os03g16500	5.20016	61.8607	-3.57239	3.73505e-09	down
chr11_21913121_20045605_-1867516-LOC_Os11g36470	0	174.908	-20	0	down	osa-miR1846c-5p	53.8376	8.01292	2.74821	0	up	LOC_Os03g16500	5.20016	61.8607	-3.57239	3.73505e-09	down
chr11_21913121_20045605_-1867516-LOC_Os11g36470	0	174.908	-20	0	down	osa-miR1846c-5p	53.8376	8.01292	2.74821	0	up	LOC_Os01g01190	1.13594	6.85892	-2.5941	0.0492355	down
chr11_21913121_20045605_-1867516-LOC_Os11g36470	0	174.908	-20	0	down	osa-miR1846c-5p	53.8376	8.01292	2.74821	0	up	LOC_Os01g01190	1.13594	6.85892	-2.5941	0.0492355	down
chr11_21913121_20045605_-1867516-LOC_Os11g36470	0	174.908	-20	0	down	osa-miR1846c-5p	53.8376	8.01292	2.74821	0	up	LOC_Os09g29670	44.2273	131.914	-1.57659	0	down
chr11_21913121_20045605_-1867516-LOC_Os11g36470	0	174.908	-20	0	down	osa-miR1846c-5p	53.8376	8.01292	2.74821	0	up	LOC_Os07g38490	172.905	454.283	-1.39361	0	down
chr11_21913121_20045605_-1867516-LOC_Os11g36470	0	174.908	-20	0	down	osa-miR1846c-5p	53.8376	8.01292	2.74821	0	up	LOC_Os12g02350	31.7396	65.8721	-1.05338	0.000173033	down
chr11_21913121_20045605_-1867516-LOC_Os11g36470	0	174.908	-20	0	down	osa-miR1846c-5p	53.8376	8.01292	2.74821	0	up	LOC_Os12g08920	6.50579	69.837	-3.42419	0	down
chr11_21913121_20045605_-1867516-LOC_Os11g36470	0	174.908	-20	0	down	osa-miR1846c-5p	53.8376	8.01292	2.74821	0	up	LOC_Os02g50990	445.777	969.237	-1.12053	0	down
chr11_21913121_20045605_-1867516-LOC_Os11g36470	0	174.908	-20	0	down	osa-miR1846c-5p	53.8376	8.01292	2.74821	0	up	LOC_Os03g18140	346.133	801.242	-1.21091	0	down
chr11_21913121_20045605_-1867516-LOC_Os11g36470	0	174.908	-20	0	down	osa-miR1846c-5p	53.8376	8.01292	2.74821	0	up	LOC_Os07g32020	166.052	754.924	-2.1847	0	down
chr11_21913121_20045605_-1867516-LOC_Os11g36470	0	174.908	-20	0	down	osa-miR1846c-5p	53.8376	8.01292	2.74821	0	up	LOC_Os11g01620	4.32978	25.978	-2.58492	0.0223161	down
chr11_21913121_20045605_-1867516-LOC_Os11g36470	0	174.908	-20	0	down	osa-miR1846c-5p	53.8376	8.01292	2.74821	0	up	LOC_Os12g08850	242.609	545.462	-1.16884	0	down
chr11_21913121_20045605_-1867516-LOC_Os11g36470	0	174.908	-20	0	down	osa-miR1846c-5p	53.8376	8.01292	2.74821	0	up	LOC_Os04g52320	33.6575	111.318	-1.72569	4.71845e-13	down
chr11_21913121_20045605_-1867516-LOC_Os11g36470	0	174.908	-20	0	down	osa-miR1846c-5p	53.8376	8.01292	2.74821	0	up	LOC_Os03g10090	5555.33	29025.3	-2.38537	0	down
chr11_21913121_20045605_-1867516-LOC_Os11g36470	0	174.908	-20	0	down	osa-miR1846c-5p	53.8376	8.01292	2.74821	0	up	LOC_Os03g18630	12.5911	44.3973	-1.81807	8.04716e-06	down
chr11_21913121_20045605_-1867516-LOC_Os11g36470	0	174.908	-20	0	down	osa-miR1846c-5p	53.8376	8.01292	2.74821	0	up	LOC_Os07g30810	110.332	354.284	-1.68306	0	down
chr11_21913121_20045605_-1867516-LOC_Os11g36470	0	174.908	-20	0	down	osa-miR1846c-5p	53.8376	8.01292	2.74821	0	up	LOC_Os07g30810	110.332	354.284	-1.68306	0	down
chr11_21913121_20045605_-1867516-LOC_Os11g36470	0	174.908	-20	0	down	osa-miR1846c-5p	53.8376	8.01292	2.74821	0	up	LOC_Os03g46920	30.9207	72.5986	-1.23137	5.6086e-06	down
chr11_21913121_20045605_-1867516-LOC_Os11g36470	0	174.908	-20	0	down	osa-miR1846c-5p	53.8376	8.01292	2.74821	0	up	LOC_Os05g48270	53.6469	298.104	-2.47425	0	down
chr11_21913121_20045605_-1867516-LOC_Os11g36470	0	174.908	-20	0	down	osa-miR1846c-5p	53.8376	8.01292	2.74821	0	up	LOC_Os08g43400	1148.38	2399.89	-1.06337	0	down
chr11_21913121_20045605_-1867516-LOC_Os11g36470	0	174.908	-20	0	down	osa-miR1846c-5p	53.8376	8.01292	2.74821	0	up	LOC_Os04g54570	13.3804	69.71	-2.38124	3.29023e-05	down
chr11_21913121_20045605_-1867516-LOC_Os11g36470	0	174.908	-20	0	down	osa-miR1846c-5p	53.8376	8.01292	2.74821	0	up	LOC_Os06g04900	145.296	370.55	-1.35067	5.91868e-11	down
chr11_21913121_20045605_-1867516-LOC_Os11g36470	0	174.908	-20	0	down	osa-miR1846c-5p	53.8376	8.01292	2.74821	0	up	LOC_Os01g24790	178.673	426.835	-1.25636	0	down
chr11_21913121_20045605_-1867516-LOC_Os11g36470	0	174.908	-20	0	down	osa-miR1846c-5p	53.8376	8.01292	2.74821	0	up	LOC_Os01g24790	178.673	426.835	-1.25636	0	down
chr11_21913121_20045605_-1867516-LOC_Os11g36470	0	174.908	-20	0	down	osa-miR1846c-5p	53.8376	8.01292	2.74821	0	up	LOC_Os09g32620	372.379	1291.64	-1.79436	4.18554e-14	down
chr11_21913121_20045605_-1867516-LOC_Os11g36470	0	174.908	-20	0	down	osa-miR1846c-5p	53.8376	8.01292	2.74821	0	up	LOC_Os03g16500	5.20016	61.8607	-3.57239	3.73505e-09	down
chr11_21913121_20045605_-1867516-LOC_Os11g36470	0	174.908	-20	0	down	osa-miR1846c-5p	53.8376	8.01292	2.74821	0	up	LOC_Os03g16500	5.20016	61.8607	-3.57239	3.73505e-09	down
chr11_21913121_20045605_-1867516-LOC_Os11g36470	0	174.908	-20	0	down	osa-miR1846c-5p	53.8376	8.01292	2.74821	0	up	LOC_Os01g01190	1.13594	6.85892	-2.5941	0.0492355	down
chr11_21913121_20045605_-1867516-LOC_Os11g36470	0	174.908	-20	0	down	osa-miR1846c-5p	53.8376	8.01292	2.74821	0	up	LOC_Os01g01190	1.13594	6.85892	-2.5941	0.0492355	down
chr11_21913121_20045605_-1867516-LOC_Os11g36470	0	174.908	-20	0	down	osa-miR1846c-5p	53.8376	8.01292	2.74821	0	up	LOC_Os09g29670	44.2273	131.914	-1.57659	0	down
chr11_21913121_20045605_-1867516-LOC_Os11g36470	0	174.908	-20	0	down	osa-miR1846c-5p	53.8376	8.01292	2.74821	0	up	LOC_Os07g38490	172.905	454.283	-1.39361	0	down
chr11_21913121_20045605_-1867516-LOC_Os11g36470	0	174.908	-20	0	down	osa-miR1846c-5p	53.8376	8.01292	2.74821	0	up	LOC_Os12g02350	31.7396	65.8721	-1.05338	0.000173033	down
chr11_21913121_20045605_-1867516-LOC_Os11g36470	0	174.908	-20	0	down	osa-miR1846c-5p	53.8376	8.01292	2.74821	0	up	LOC_Os12g08920	6.50579	69.837	-3.42419	0	down
chr11_21913121_20045605_-1867516-LOC_Os11g36470	0	174.908	-20	0	down	osa-miR1846c-5p	53.8376	8.01292	2.74821	0	up	LOC_Os02g50990	445.777	969.237	-1.12053	0	down
chr11_21913121_20045605_-1867516-LOC_Os11g36470	0	174.908	-20	0	down	osa-miR1846c-5p	53.8376	8.01292	2.74821	0	up	LOC_Os03g18140	346.133	801.242	-1.21091	0	down
chr11_21913121_20045605_-1867516-LOC_Os11g36470	0	174.908	-20	0	down	osa-miR1846c-5p	53.8376	8.01292	2.74821	0	up	LOC_Os07g32020	166.052	754.924	-2.1847	0	down
chr11_21913121_20045605_-1867516-LOC_Os11g36470	0	174.908	-20	0	down	osa-miR1846c-5p	53.8376	8.01292	2.74821	0	up	LOC_Os11g01620	4.32978	25.978	-2.58492	0.0223161	down
chr11_21913121_20045605_-1867516-LOC_Os11g36470	0	174.908	-20	0	down	osa-miR1846c-5p	53.8376	8.01292	2.74821	0	up	LOC_Os12g08850	242.609	545.462	-1.16884	0	down
chr11_21913121_20045605_-1867516-LOC_Os11g36470	0	174.908	-20	0	down	osa-miR1846c-5p	53.8376	8.01292	2.74821	0	up	LOC_Os04g52320	33.6575	111.318	-1.72569	4.71845e-13	down
chr11_21913121_20045605_-1867516-LOC_Os11g36470	0	174.908	-20	0	down	osa-miR1846c-5p	53.8376	8.01292	2.74821	0	up	LOC_Os03g10090	5555.33	29025.3	-2.38537	0	down
chr11_21913121_20045605_-1867516-LOC_Os11g36470	0	174.908	-20	0	down	osa-miR1846c-5p	53.8376	8.01292	2.74821	0	up	LOC_Os03g18630	12.5911	44.3973	-1.81807	8.04716e-06	down
chr11_21913121_20045605_-1867516-LOC_Os11g36470	0	174.908	-20	0	down	osa-miR1846c-5p	53.8376	8.01292	2.74821	0	up	LOC_Os07g30810	110.332	354.284	-1.68306	0	down
chr11_21913121_20045605_-1867516-LOC_Os11g36470	0	174.908	-20	0	down	osa-miR1846c-5p	53.8376	8.01292	2.74821	0	up	LOC_Os07g30810	110.332	354.284	-1.68306	0	down
chr11_21913121_20045605_-1867516-LOC_Os11g36470	0	174.908	-20	0	down	osa-miR1846c-5p	53.8376	8.01292	2.74821	0	up	LOC_Os03g46920	30.9207	72.5986	-1.23137	5.6086e-06	down
chr11_21913121_20045605_-1867516-LOC_Os11g36470	0	174.908	-20	0	down	osa-miR1846c-5p	53.8376	8.01292	2.74821	0	up	LOC_Os05g48270	53.6469	298.104	-2.47425	0	down
chr11_21913121_20045605_-1867516-LOC_Os11g36470	0	174.908	-20	0	down	osa-miR1846c-5p	53.8376	8.01292	2.74821	0	up	LOC_Os08g43400	1148.38	2399.89	-1.06337	0	down
chr11_21913121_20045605_-1867516-LOC_Os11g36470	0	174.908	-20	0	down	osa-miR1846c-5p	53.8376	8.01292	2.74821	0	up	LOC_Os04g54570	13.3804	69.71	-2.38124	3.29023e-05	down
chr11_21913121_20045605_-1867516-LOC_Os11g36470	0	174.908	-20	0	down	osa-miR1846c-5p	53.8376	8.01292	2.74821	0	up	LOC_Os06g04900	145.296	370.55	-1.35067	5.91868e-11	down
chr11_21913121_20045605_-1867516-LOC_Os11g36470	0	174.908	-20	0	down	osa-miR1846c-5p	53.8376	8.01292	2.74821	0	up	LOC_Os01g24790	178.673	426.835	-1.25636	0	down
chr11_21913121_20045605_-1867516-LOC_Os11g36470	0	174.908	-20	0	down	osa-miR1846c-5p	53.8376	8.01292	2.74821	0	up	LOC_Os01g24790	178.673	426.835	-1.25636	0	down
chr11_21913121_20045605_-1867516-LOC_Os11g36470	0	174.908	-20	0	down	osa-miR1846c-5p	53.8376	8.01292	2.74821	0	up	LOC_Os09g32620	372.379	1291.64	-1.79436	4.18554e-14	down
chr11_21913121_20045605_-1867516-LOC_Os11g36470	0	174.908	-20	0	down	osa-miR1846c-5p	53.8376	8.01292	2.74821	0	up	LOC_Os03g16500	5.20016	61.8607	-3.57239	3.73505e-09	down
chr11_21913121_20045605_-1867516-LOC_Os11g36470	0	174.908	-20	0	down	osa-miR1846c-5p	53.8376	8.01292	2.74821	0	up	LOC_Os03g16500	5.20016	61.8607	-3.57239	3.73505e-09	down
chr11_21913121_20045605_-1867516-LOC_Os11g36470	0	174.908	-20	0	down	osa-miR1846c-5p	53.8376	8.01292	2.74821	0	up	LOC_Os01g01190	1.13594	6.85892	-2.5941	0.0492355	down
chr11_21913121_20045605_-1867516-LOC_Os11g36470	0	174.908	-20	0	down	osa-miR1846c-5p	53.8376	8.01292	2.74821	0	up	LOC_Os01g01190	1.13594	6.85892	-2.5941	0.0492355	down
chr11_21913121_20045605_-1867516-LOC_Os11g36470	0	174.908	-20	0	down	osa-miR1846c-5p	53.8376	8.01292	2.74821	0	up	LOC_Os09g29670	44.2273	131.914	-1.57659	0	down
chr11_21913121_20045605_-1867516-LOC_Os11g36470	0	174.908	-20	0	down	osa-miR1846c-5p	53.8376	8.01292	2.74821	0	up	LOC_Os07g38490	172.905	454.283	-1.39361	0	down
chr11_21913121_20045605_-1867516-LOC_Os11g36470	0	174.908	-20	0	down	osa-miR1846c-5p	53.8376	8.01292	2.74821	0	up	LOC_Os12g02350	31.7396	65.8721	-1.05338	0.000173033	down
chr11_21913121_20045605_-1867516-LOC_Os11g36470	0	174.908	-20	0	down	osa-miR1846c-5p	53.8376	8.01292	2.74821	0	up	LOC_Os12g08920	6.50579	69.837	-3.42419	0	down
chr11_21913121_20045605_-1867516-LOC_Os11g36470	0	174.908	-20	0	down	osa-miR1846c-5p	53.8376	8.01292	2.74821	0	up	LOC_Os02g50990	445.777	969.237	-1.12053	0	down
chr11_21913121_20045605_-1867516-LOC_Os11g36470	0	174.908	-20	0	down	osa-miR1846c-5p	53.8376	8.01292	2.74821	0	up	LOC_Os03g18140	346.133	801.242	-1.21091	0	down
chr11_21913121_20045605_-1867516-LOC_Os11g36470	0	174.908	-20	0	down	osa-miR1846c-5p	53.8376	8.01292	2.74821	0	up	LOC_Os07g32020	166.052	754.924	-2.1847	0	down
chr11_21913121_20045605_-1867516-LOC_Os11g36470	0	174.908	-20	0	down	osa-miR1846c-5p	53.8376	8.01292	2.74821	0	up	LOC_Os11g01620	4.32978	25.978	-2.58492	0.0223161	down
chr11_21913121_20045605_-1867516-LOC_Os11g36470	0	174.908	-20	0	down	osa-miR1846c-5p	53.8376	8.01292	2.74821	0	up	LOC_Os12g08850	242.609	545.462	-1.16884	0	down
chr11_21913121_20045605_-1867516-LOC_Os11g36470	0	174.908	-20	0	down	osa-miR1846c-5p	53.8376	8.01292	2.74821	0	up	LOC_Os04g52320	33.6575	111.318	-1.72569	4.71845e-13	down
chr11_21913121_20045605_-1867516-LOC_Os11g36470	0	174.908	-20	0	down	osa-miR1846c-5p	53.8376	8.01292	2.74821	0	up	LOC_Os03g10090	5555.33	29025.3	-2.38537	0	down
chr11_21913121_20045605_-1867516-LOC_Os11g36470	0	174.908	-20	0	down	osa-miR1846c-5p	53.8376	8.01292	2.74821	0	up	LOC_Os03g18630	12.5911	44.3973	-1.81807	8.04716e-06	down
chr11_21913121_20045605_-1867516-LOC_Os11g36470	0	174.908	-20	0	down	osa-miR1846c-5p	53.8376	8.01292	2.74821	0	up	LOC_Os07g30810	110.332	354.284	-1.68306	0	down
chr11_21913121_20045605_-1867516-LOC_Os11g36470	0	174.908	-20	0	down	osa-miR1846c-5p	53.8376	8.01292	2.74821	0	up	LOC_Os07g30810	110.332	354.284	-1.68306	0	down
chr11_21913121_20045605_-1867516-LOC_Os11g36470	0	174.908	-20	0	down	osa-miR1846c-5p	53.8376	8.01292	2.74821	0	up	LOC_Os03g46920	30.9207	72.5986	-1.23137	5.6086e-06	down
chr11_21913121_20045605_-1867516-LOC_Os11g36470	0	174.908	-20	0	down	osa-miR1846c-5p	53.8376	8.01292	2.74821	0	up	LOC_Os05g48270	53.6469	298.104	-2.47425	0	down
chr11_21913121_20045605_-1867516-LOC_Os11g36470	0	174.908	-20	0	down	osa-miR1846c-5p	53.8376	8.01292	2.74821	0	up	LOC_Os08g43400	1148.38	2399.89	-1.06337	0	down
chr11_21913121_20045605_-1867516-LOC_Os11g36470	0	174.908	-20	0	down	osa-miR1846c-5p	53.8376	8.01292	2.74821	0	up	LOC_Os04g54570	13.3804	69.71	-2.38124	3.29023e-05	down
chr11_21913121_20045605_-1867516-LOC_Os11g36470	0	174.908	-20	0	down	osa-miR1846c-5p	53.8376	8.01292	2.74821	0	up	LOC_Os06g04900	145.296	370.55	-1.35067	5.91868e-11	down
chr11_21913121_20045605_-1867516-LOC_Os11g36470	0	174.908	-20	0	down	osa-miR1846c-5p	53.8376	8.01292	2.74821	0	up	LOC_Os01g24790	178.673	426.835	-1.25636	0	down
chr11_21913121_20045605_-1867516-LOC_Os11g36470	0	174.908	-20	0	down	osa-miR1846c-5p	53.8376	8.01292	2.74821	0	up	LOC_Os01g24790	178.673	426.835	-1.25636	0	down
chr11_21913121_20045605_-1867516-LOC_Os11g36470	0	174.908	-20	0	down	osa-miR1846c-5p	53.8376	8.01292	2.74821	0	up	LOC_Os09g32620	372.379	1291.64	-1.79436	4.18554e-14	down
chr11_21913121_20045605_-1867516-LOC_Os11g36470	0	174.908	-20	0	down	osa-miR1846c-5p	53.8376	8.01292	2.74821	0	up	LOC_Os03g16500	5.20016	61.8607	-3.57239	3.73505e-09	down
chr11_21913121_20045605_-1867516-LOC_Os11g36470	0	174.908	-20	0	down	osa-miR1846c-5p	53.8376	8.01292	2.74821	0	up	LOC_Os03g16500	5.20016	61.8607	-3.57239	3.73505e-09	down
chr11_21913121_20045605_-1867516-LOC_Os11g36470	0	174.908	-20	0	down	osa-miR1846c-5p	53.8376	8.01292	2.74821	0	up	LOC_Os01g01190	1.13594	6.85892	-2.5941	0.0492355	down
chr11_21913121_20045605_-1867516-LOC_Os11g36470	0	174.908	-20	0	down	osa-miR1846c-5p	53.8376	8.01292	2.74821	0	up	LOC_Os01g01190	1.13594	6.85892	-2.5941	0.0492355	down
chr11_21913121_20045605_-1867516-LOC_Os11g36470	0	174.908	-20	0	down	osa-miR1846c-5p	53.8376	8.01292	2.74821	0	up	LOC_Os09g29670	44.2273	131.914	-1.57659	0	down
chr11_21913121_20045605_-1867516-LOC_Os11g36470	0	174.908	-20	0	down	osa-miR1846c-5p	53.8376	8.01292	2.74821	0	up	LOC_Os07g38490	172.905	454.283	-1.39361	0	down
chr11_21913121_20045605_-1867516-LOC_Os11g36470	0	174.908	-20	0	down	osa-miR1846c-5p	53.8376	8.01292	2.74821	0	up	LOC_Os12g02350	31.7396	65.8721	-1.05338	0.000173033	down
chr11_21913121_20045605_-1867516-LOC_Os11g36470	0	174.908	-20	0	down	osa-miR1846c-5p	53.8376	8.01292	2.74821	0	up	LOC_Os12g08920	6.50579	69.837	-3.42419	0	down
chr11_21913121_20045605_-1867516-LOC_Os11g36470	0	174.908	-20	0	down	osa-miR1846c-5p	53.8376	8.01292	2.74821	0	up	LOC_Os02g50990	445.777	969.237	-1.12053	0	down
chr11_21913121_20045605_-1867516-LOC_Os11g36470	0	174.908	-20	0	down	osa-miR1846c-5p	53.8376	8.01292	2.74821	0	up	LOC_Os03g18140	346.133	801.242	-1.21091	0	down
chr11_21913121_20045605_-1867516-LOC_Os11g36470	0	174.908	-20	0	down	osa-miR1846c-5p	53.8376	8.01292	2.74821	0	up	LOC_Os07g32020	166.052	754.924	-2.1847	0	down
chr11_21913121_20045605_-1867516-LOC_Os11g36470	0	174.908	-20	0	down	osa-miR1846c-5p	53.8376	8.01292	2.74821	0	up	LOC_Os11g01620	4.32978	25.978	-2.58492	0.0223161	down
chr11_21913121_20045605_-1867516-LOC_Os11g36470	0	174.908	-20	0	down	osa-miR1846c-5p	53.8376	8.01292	2.74821	0	up	LOC_Os12g08850	242.609	545.462	-1.16884	0	down
chr11_21913121_20045605_-1867516-LOC_Os11g36470	0	174.908	-20	0	down	osa-miR1846c-5p	53.8376	8.01292	2.74821	0	up	LOC_Os04g52320	33.6575	111.318	-1.72569	4.71845e-13	down
chr11_21913121_20045605_-1867516-LOC_Os11g36470	0	174.908	-20	0	down	osa-miR1846c-5p	53.8376	8.01292	2.74821	0	up	LOC_Os03g10090	5555.33	29025.3	-2.38537	0	down
chr11_21913121_20045605_-1867516-LOC_Os11g36470	0	174.908	-20	0	down	osa-miR1846c-5p	53.8376	8.01292	2.74821	0	up	LOC_Os03g18630	12.5911	44.3973	-1.81807	8.04716e-06	down
chr11_21913121_20045605_-1867516-LOC_Os11g36470	0	174.908	-20	0	down	osa-miR1846c-5p	53.8376	8.01292	2.74821	0	up	LOC_Os07g30810	110.332	354.284	-1.68306	0	down
chr11_21913121_20045605_-1867516-LOC_Os11g36470	0	174.908	-20	0	down	osa-miR1846c-5p	53.8376	8.01292	2.74821	0	up	LOC_Os07g30810	110.332	354.284	-1.68306	0	down
chr11_21913121_20045605_-1867516-LOC_Os11g36470	0	174.908	-20	0	down	osa-miR1846c-5p	53.8376	8.01292	2.74821	0	up	LOC_Os03g46920	30.9207	72.5986	-1.23137	5.6086e-06	down
chr11_21913121_20045605_-1867516-LOC_Os11g36470	0	174.908	-20	0	down	osa-miR1846c-5p	53.8376	8.01292	2.74821	0	up	LOC_Os05g48270	53.6469	298.104	-2.47425	0	down
chr11_21913121_20045605_-1867516-LOC_Os11g36470	0	174.908	-20	0	down	osa-miR1846c-5p	53.8376	8.01292	2.74821	0	up	LOC_Os08g43400	1148.38	2399.89	-1.06337	0	down
chr11_21913121_20045605_-1867516-LOC_Os11g36470	0	174.908	-20	0	down	osa-miR1846c-5p	53.8376	8.01292	2.74821	0	up	LOC_Os04g54570	13.3804	69.71	-2.38124	3.29023e-05	down
chr11_21913121_20045605_-1867516-LOC_Os11g36470	0	174.908	-20	0	down	osa-miR1846c-5p	53.8376	8.01292	2.74821	0	up	LOC_Os06g04900	145.296	370.55	-1.35067	5.91868e-11	down
chr11_21913121_20045605_-1867516-LOC_Os11g36470	0	174.908	-20	0	down	osa-miR1846c-5p	53.8376	8.01292	2.74821	0	up	LOC_Os01g24790	178.673	426.835	-1.25636	0	down
chr11_21913121_20045605_-1867516-LOC_Os11g36470	0	174.908	-20	0	down	osa-miR1846c-5p	53.8376	8.01292	2.74821	0	up	LOC_Os01g24790	178.673	426.835	-1.25636	0	down
chr11_21913121_20045605_-1867516-LOC_Os11g36470	0	174.908	-20	0	down	osa-miR1846c-5p	53.8376	8.01292	2.74821	0	up	LOC_Os09g32620	372.379	1291.64	-1.79436	4.18554e-14	down
chr11_21913121_20045605_-1867516-LOC_Os11g36470	0	174.908	-20	0	down	osa-miR1846c-5p	53.8376	8.01292	2.74821	0	up	LOC_Os03g16500	5.20016	61.8607	-3.57239	3.73505e-09	down
chr11_21913121_20045605_-1867516-LOC_Os11g36470	0	174.908	-20	0	down	osa-miR1846c-5p	53.8376	8.01292	2.74821	0	up	LOC_Os03g16500	5.20016	61.8607	-3.57239	3.73505e-09	down
chr11_21913121_20045605_-1867516-LOC_Os11g36470	0	174.908	-20	0	down	osa-miR1846c-5p	53.8376	8.01292	2.74821	0	up	LOC_Os01g01190	1.13594	6.85892	-2.5941	0.0492355	down
chr11_21913121_20045605_-1867516-LOC_Os11g36470	0	174.908	-20	0	down	osa-miR1846c-5p	53.8376	8.01292	2.74821	0	up	LOC_Os01g01190	1.13594	6.85892	-2.5941	0.0492355	down
chr11_21913121_20045605_-1867516-LOC_Os11g36470	0	174.908	-20	0	down	osa-miR1846c-5p	53.8376	8.01292	2.74821	0	up	LOC_Os09g29670	44.2273	131.914	-1.57659	0	down
chr11_21913121_20045605_-1867516-LOC_Os11g36470	0	174.908	-20	0	down	osa-miR1846c-5p	53.8376	8.01292	2.74821	0	up	LOC_Os07g38490	172.905	454.283	-1.39361	0	down
chr11_21913121_20045605_-1867516-LOC_Os11g36470	0	174.908	-20	0	down	osa-miR1846c-5p	53.8376	8.01292	2.74821	0	up	LOC_Os12g02350	31.7396	65.8721	-1.05338	0.000173033	down
chr11_21913121_20045605_-1867516-LOC_Os11g36470	0	174.908	-20	0	down	osa-miR1846c-5p	53.8376	8.01292	2.74821	0	up	LOC_Os12g08920	6.50579	69.837	-3.42419	0	down
chr11_21913121_20045605_-1867516-LOC_Os11g36470	0	174.908	-20	0	down	osa-miR1846c-5p	53.8376	8.01292	2.74821	0	up	LOC_Os02g50990	445.777	969.237	-1.12053	0	down
chr11_21913121_20045605_-1867516-LOC_Os11g36470	0	174.908	-20	0	down	osa-miR1846c-5p	53.8376	8.01292	2.74821	0	up	LOC_Os03g18140	346.133	801.242	-1.21091	0	down
chr11_21913121_20045605_-1867516-LOC_Os11g36470	0	174.908	-20	0	down	osa-miR1846c-5p	53.8376	8.01292	2.74821	0	up	LOC_Os07g32020	166.052	754.924	-2.1847	0	down
chr11_21913121_20045605_-1867516-LOC_Os11g36470	0	174.908	-20	0	down	osa-miR1846c-5p	53.8376	8.01292	2.74821	0	up	LOC_Os11g01620	4.32978	25.978	-2.58492	0.0223161	down
chr11_21913121_20045605_-1867516-LOC_Os11g36470	0	174.908	-20	0	down	osa-miR1846c-5p	53.8376	8.01292	2.74821	0	up	LOC_Os12g08850	242.609	545.462	-1.16884	0	down
chr11_21913121_20045605_-1867516-LOC_Os11g36470	0	174.908	-20	0	down	osa-miR1846c-5p	53.8376	8.01292	2.74821	0	up	LOC_Os04g52320	33.6575	111.318	-1.72569	4.71845e-13	down
chr11_21913121_20045605_-1867516-LOC_Os11g36470	0	174.908	-20	0	down	osa-miR1846c-5p	53.8376	8.01292	2.74821	0	up	LOC_Os03g10090	5555.33	29025.3	-2.38537	0	down
chr11_21913121_20045605_-1867516-LOC_Os11g36470	0	174.908	-20	0	down	osa-miR1846c-5p	53.8376	8.01292	2.74821	0	up	LOC_Os03g18630	12.5911	44.3973	-1.81807	8.04716e-06	down
chr11_21913121_20045605_-1867516-LOC_Os11g36470	0	174.908	-20	0	down	osa-miR1846c-5p	53.8376	8.01292	2.74821	0	up	LOC_Os07g30810	110.332	354.284	-1.68306	0	down
chr11_21913121_20045605_-1867516-LOC_Os11g36470	0	174.908	-20	0	down	osa-miR1846c-5p	53.8376	8.01292	2.74821	0	up	LOC_Os07g30810	110.332	354.284	-1.68306	0	down
chr11_21913121_20045605_-1867516-LOC_Os11g36470	0	174.908	-20	0	down	osa-miR1846c-5p	53.8376	8.01292	2.74821	0	up	LOC_Os03g46920	30.9207	72.5986	-1.23137	5.6086e-06	down
chr11_21913121_20045605_-1867516-LOC_Os11g36470	0	174.908	-20	0	down	osa-miR1846c-5p	53.8376	8.01292	2.74821	0	up	LOC_Os05g48270	53.6469	298.104	-2.47425	0	down
chr11_21913121_20045605_-1867516-LOC_Os11g36470	0	174.908	-20	0	down	osa-miR1846c-5p	53.8376	8.01292	2.74821	0	up	LOC_Os08g43400	1148.38	2399.89	-1.06337	0	down
chr11_21913121_20045605_-1867516-LOC_Os11g36470	0	174.908	-20	0	down	osa-miR1846c-5p	53.8376	8.01292	2.74821	0	up	LOC_Os04g54570	13.3804	69.71	-2.38124	3.29023e-05	down
chr11_21913121_20045605_-1867516-LOC_Os11g36470	0	174.908	-20	0	down	osa-miR1846c-5p	53.8376	8.01292	2.74821	0	up	LOC_Os06g04900	145.296	370.55	-1.35067	5.91868e-11	down
chr11_21913121_20045605_-1867516-LOC_Os11g36470	0	174.908	-20	0	down	osa-miR1846c-5p	53.8376	8.01292	2.74821	0	up	LOC_Os01g24790	178.673	426.835	-1.25636	0	down
chr11_21913121_20045605_-1867516-LOC_Os11g36470	0	174.908	-20	0	down	osa-miR1846c-5p	53.8376	8.01292	2.74821	0	up	LOC_Os01g24790	178.673	426.835	-1.25636	0	down
chr11_21913121_20045605_-1867516-LOC_Os11g36470	0	174.908	-20	0	down	osa-miR1846c-5p	53.8376	8.01292	2.74821	0	up	LOC_Os09g32620	372.379	1291.64	-1.79436	4.18554e-14	down
chr11_21913121_20045605_-1867516-LOC_Os11g36470	0	174.908	-20	0	down	osa-miR1846c-5p	53.8376	8.01292	2.74821	0	up	LOC_Os03g16500	5.20016	61.8607	-3.57239	3.73505e-09	down
chr11_21913121_20045605_-1867516-LOC_Os11g36470	0	174.908	-20	0	down	osa-miR1846c-5p	53.8376	8.01292	2.74821	0	up	LOC_Os03g16500	5.20016	61.8607	-3.57239	3.73505e-09	down
chr11_21913121_20045605_-1867516-LOC_Os11g36470	0	174.908	-20	0	down	osa-miR1846c-5p	53.8376	8.01292	2.74821	0	up	LOC_Os01g01190	1.13594	6.85892	-2.5941	0.0492355	down
chr11_21913121_20045605_-1867516-LOC_Os11g36470	0	174.908	-20	0	down	osa-miR1846c-5p	53.8376	8.01292	2.74821	0	up	LOC_Os01g01190	1.13594	6.85892	-2.5941	0.0492355	down
chr11_21913121_20045605_-1867516-LOC_Os11g36470	0	174.908	-20	0	down	osa-miR1846c-5p	53.8376	8.01292	2.74821	0	up	LOC_Os09g29670	44.2273	131.914	-1.57659	0	down
chr11_21913121_20045605_-1867516-LOC_Os11g36470	0	174.908	-20	0	down	osa-miR1846c-5p	53.8376	8.01292	2.74821	0	up	LOC_Os07g38490	172.905	454.283	-1.39361	0	down
chr11_21913121_20045605_-1867516-LOC_Os11g36470	0	174.908	-20	0	down	osa-miR1846c-5p	53.8376	8.01292	2.74821	0	up	LOC_Os12g02350	31.7396	65.8721	-1.05338	0.000173033	down
chr11_21913121_20045605_-1867516-LOC_Os11g36470	0	174.908	-20	0	down	osa-miR1846c-5p	53.8376	8.01292	2.74821	0	up	LOC_Os12g08920	6.50579	69.837	-3.42419	0	down
chr11_21913121_20045605_-1867516-LOC_Os11g36470	0	174.908	-20	0	down	osa-miR1846c-5p	53.8376	8.01292	2.74821	0	up	LOC_Os02g50990	445.777	969.237	-1.12053	0	down
chr11_21913121_20045605_-1867516-LOC_Os11g36470	0	174.908	-20	0	down	osa-miR1846c-5p	53.8376	8.01292	2.74821	0	up	LOC_Os03g18140	346.133	801.242	-1.21091	0	down
chr11_21913121_20045605_-1867516-LOC_Os11g36470	0	174.908	-20	0	down	osa-miR1846c-5p	53.8376	8.01292	2.74821	0	up	LOC_Os07g32020	166.052	754.924	-2.1847	0	down
chr11_21913121_20045605_-1867516-LOC_Os11g36470	0	174.908	-20	0	down	osa-miR1846c-5p	53.8376	8.01292	2.74821	0	up	LOC_Os11g01620	4.32978	25.978	-2.58492	0.0223161	down
chr11_21913121_20045605_-1867516-LOC_Os11g36470	0	174.908	-20	0	down	osa-miR1846c-5p	53.8376	8.01292	2.74821	0	up	LOC_Os12g08850	242.609	545.462	-1.16884	0	down
chr11_21913121_20045605_-1867516-LOC_Os11g36470	0	174.908	-20	0	down	osa-miR1846c-5p	53.8376	8.01292	2.74821	0	up	LOC_Os04g52320	33.6575	111.318	-1.72569	4.71845e-13	down
chr11_21913121_20045605_-1867516-LOC_Os11g36470	0	174.908	-20	0	down	osa-miR1846c-5p	53.8376	8.01292	2.74821	0	up	LOC_Os03g10090	5555.33	29025.3	-2.38537	0	down
chr11_21913121_20045605_-1867516-LOC_Os11g36470	0	174.908	-20	0	down	osa-miR1846c-5p	53.8376	8.01292	2.74821	0	up	LOC_Os03g18630	12.5911	44.3973	-1.81807	8.04716e-06	down
chr11_21913121_20045605_-1867516-LOC_Os11g36470	0	174.908	-20	0	down	osa-miR1846c-5p	53.8376	8.01292	2.74821	0	up	LOC_Os07g30810	110.332	354.284	-1.68306	0	down
chr11_21913121_20045605_-1867516-LOC_Os11g36470	0	174.908	-20	0	down	osa-miR1846c-5p	53.8376	8.01292	2.74821	0	up	LOC_Os07g30810	110.332	354.284	-1.68306	0	down
chr11_21913121_20045605_-1867516-LOC_Os11g36470	0	174.908	-20	0	down	osa-miR1846c-5p	53.8376	8.01292	2.74821	0	up	LOC_Os03g46920	30.9207	72.5986	-1.23137	5.6086e-06	down
chr11_21913121_20045605_-1867516-LOC_Os11g36470	0	174.908	-20	0	down	osa-miR1846c-5p	53.8376	8.01292	2.74821	0	up	LOC_Os05g48270	53.6469	298.104	-2.47425	0	down
chr11_21913121_20045605_-1867516-LOC_Os11g36470	0	174.908	-20	0	down	osa-miR1846c-5p	53.8376	8.01292	2.74821	0	up	LOC_Os08g43400	1148.38	2399.89	-1.06337	0	down
chr11_21913121_20045605_-1867516-LOC_Os11g36470	0	174.908	-20	0	down	osa-miR1846c-5p	53.8376	8.01292	2.74821	0	up	LOC_Os04g54570	13.3804	69.71	-2.38124	3.29023e-05	down
chr11_21913121_20045605_-1867516-LOC_Os11g36470	0	174.908	-20	0	down	osa-miR1846c-5p	53.8376	8.01292	2.74821	0	up	LOC_Os06g04900	145.296	370.55	-1.35067	5.91868e-11	down
chr11_21913121_20045605_-1867516-LOC_Os11g36470	0	174.908	-20	0	down	osa-miR1846c-5p	53.8376	8.01292	2.74821	0	up	LOC_Os01g24790	178.673	426.835	-1.25636	0	down
chr11_21913121_20045605_-1867516-LOC_Os11g36470	0	174.908	-20	0	down	osa-miR1846c-5p	53.8376	8.01292	2.74821	0	up	LOC_Os01g24790	178.673	426.835	-1.25636	0	down
chr11_21913121_20045605_-1867516-LOC_Os11g36470	0	174.908	-20	0	down	osa-miR1846c-5p	53.8376	8.01292	2.74821	0	up	LOC_Os09g32620	372.379	1291.64	-1.79436	4.18554e-14	down
chr11_21913121_20045605_-1867516-LOC_Os11g36470	0	174.908	-20	0	down	osa-miR1846c-5p	53.8376	8.01292	2.74821	0	up	LOC_Os03g16500	5.20016	61.8607	-3.57239	3.73505e-09	down
chr11_21913121_20045605_-1867516-LOC_Os11g36470	0	174.908	-20	0	down	osa-miR1846c-5p	53.8376	8.01292	2.74821	0	up	LOC_Os03g16500	5.20016	61.8607	-3.57239	3.73505e-09	down
chr11_21913121_20045605_-1867516-LOC_Os11g36470	0	174.908	-20	0	down	osa-miR1846c-5p	53.8376	8.01292	2.74821	0	up	LOC_Os01g01190	1.13594	6.85892	-2.5941	0.0492355	down
chr11_21913121_20045605_-1867516-LOC_Os11g36470	0	174.908	-20	0	down	osa-miR1846c-5p	53.8376	8.01292	2.74821	0	up	LOC_Os01g01190	1.13594	6.85892	-2.5941	0.0492355	down
chr11_21913121_20045605_-1867516-LOC_Os11g36470	0	174.908	-20	0	down	osa-miR1846c-5p	53.8376	8.01292	2.74821	0	up	LOC_Os09g29670	44.2273	131.914	-1.57659	0	down
chr11_21913121_20045605_-1867516-LOC_Os11g36470	0	174.908	-20	0	down	osa-miR1846c-5p	53.8376	8.01292	2.74821	0	up	LOC_Os07g38490	172.905	454.283	-1.39361	0	down
chr11_21913121_20045605_-1867516-LOC_Os11g36470	0	174.908	-20	0	down	osa-miR1846c-5p	53.8376	8.01292	2.74821	0	up	LOC_Os12g02350	31.7396	65.8721	-1.05338	0.000173033	down
chr11_21913121_20045605_-1867516-LOC_Os11g36470	0	174.908	-20	0	down	osa-miR1846c-5p	53.8376	8.01292	2.74821	0	up	LOC_Os12g08920	6.50579	69.837	-3.42419	0	down
chr11_21913121_20045605_-1867516-LOC_Os11g36470	0	174.908	-20	0	down	osa-miR1846c-5p	53.8376	8.01292	2.74821	0	up	LOC_Os02g50990	445.777	969.237	-1.12053	0	down
chr11_21913121_20045605_-1867516-LOC_Os11g36470	0	174.908	-20	0	down	osa-miR1846c-5p	53.8376	8.01292	2.74821	0	up	LOC_Os03g18140	346.133	801.242	-1.21091	0	down
chr11_21913121_20045605_-1867516-LOC_Os11g36470	0	174.908	-20	0	down	osa-miR1846c-5p	53.8376	8.01292	2.74821	0	up	LOC_Os07g32020	166.052	754.924	-2.1847	0	down
chr11_21913121_20045605_-1867516-LOC_Os11g36470	0	174.908	-20	0	down	osa-miR1846c-5p	53.8376	8.01292	2.74821	0	up	LOC_Os11g01620	4.32978	25.978	-2.58492	0.0223161	down
chr11_21913121_20045605_-1867516-LOC_Os11g36470	0	174.908	-20	0	down	osa-miR1846c-5p	53.8376	8.01292	2.74821	0	up	LOC_Os12g08850	242.609	545.462	-1.16884	0	down
chr11_21913121_20045605_-1867516-LOC_Os11g36470	0	174.908	-20	0	down	osa-miR1846c-5p	53.8376	8.01292	2.74821	0	up	LOC_Os04g52320	33.6575	111.318	-1.72569	4.71845e-13	down
chr11_21913121_20045605_-1867516-LOC_Os11g36470	0	174.908	-20	0	down	osa-miR1846c-5p	53.8376	8.01292	2.74821	0	up	LOC_Os03g10090	5555.33	29025.3	-2.38537	0	down
chr11_21913121_20045605_-1867516-LOC_Os11g36470	0	174.908	-20	0	down	osa-miR1846c-5p	53.8376	8.01292	2.74821	0	up	LOC_Os03g18630	12.5911	44.3973	-1.81807	8.04716e-06	down
chr11_21913121_20045605_-1867516-LOC_Os11g36470	0	174.908	-20	0	down	osa-miR1846c-5p	53.8376	8.01292	2.74821	0	up	LOC_Os07g30810	110.332	354.284	-1.68306	0	down
chr11_21913121_20045605_-1867516-LOC_Os11g36470	0	174.908	-20	0	down	osa-miR1846c-5p	53.8376	8.01292	2.74821	0	up	LOC_Os07g30810	110.332	354.284	-1.68306	0	down
chr11_21913121_20045605_-1867516-LOC_Os11g36470	0	174.908	-20	0	down	osa-miR1846c-5p	53.8376	8.01292	2.74821	0	up	LOC_Os03g46920	30.9207	72.5986	-1.23137	5.6086e-06	down
chr11_21913121_20045605_-1867516-LOC_Os11g36470	0	174.908	-20	0	down	osa-miR1846c-5p	53.8376	8.01292	2.74821	0	up	LOC_Os05g48270	53.6469	298.104	-2.47425	0	down
chr11_21913121_20045605_-1867516-LOC_Os11g36470	0	174.908	-20	0	down	osa-miR1846c-5p	53.8376	8.01292	2.74821	0	up	LOC_Os08g43400	1148.38	2399.89	-1.06337	0	down
chr11_21913121_20045605_-1867516-LOC_Os11g36470	0	174.908	-20	0	down	osa-miR1846c-5p	53.8376	8.01292	2.74821	0	up	LOC_Os04g54570	13.3804	69.71	-2.38124	3.29023e-05	down
chr11_21913121_20045605_-1867516-LOC_Os11g36470	0	174.908	-20	0	down	osa-miR1846c-5p	53.8376	8.01292	2.74821	0	up	LOC_Os06g04900	145.296	370.55	-1.35067	5.91868e-11	down
chr11_21913121_20045605_-1867516-LOC_Os11g36470	0	174.908	-20	0	down	osa-miR1846c-5p	53.8376	8.01292	2.74821	0	up	LOC_Os01g24790	178.673	426.835	-1.25636	0	down
chr11_21913121_20045605_-1867516-LOC_Os11g36470	0	174.908	-20	0	down	osa-miR1846c-5p	53.8376	8.01292	2.74821	0	up	LOC_Os01g24790	178.673	426.835	-1.25636	0	down
chr11_21913121_20045605_-1867516-LOC_Os11g36470	0	174.908	-20	0	down	osa-miR1846c-5p	53.8376	8.01292	2.74821	0	up	LOC_Os09g32620	372.379	1291.64	-1.79436	4.18554e-14	down
chr11_21913121_20045605_-1867516-LOC_Os11g36470	0	174.908	-20	0	down	osa-miR1846c-5p	53.8376	8.01292	2.74821	0	up	LOC_Os03g16500	5.20016	61.8607	-3.57239	3.73505e-09	down
chr11_21913121_20045605_-1867516-LOC_Os11g36470	0	174.908	-20	0	down	osa-miR1846c-5p	53.8376	8.01292	2.74821	0	up	LOC_Os03g16500	5.20016	61.8607	-3.57239	3.73505e-09	down
chr11_21913121_20045605_-1867516-LOC_Os11g36470	0	174.908	-20	0	down	osa-miR1846c-5p	53.8376	8.01292	2.74821	0	up	LOC_Os01g01190	1.13594	6.85892	-2.5941	0.0492355	down
chr11_21913121_20045605_-1867516-LOC_Os11g36470	0	174.908	-20	0	down	osa-miR1846c-5p	53.8376	8.01292	2.74821	0	up	LOC_Os01g01190	1.13594	6.85892	-2.5941	0.0492355	down
chr11_21913121_20045605_-1867516-LOC_Os11g36470	0	174.908	-20	0	down	osa-miR1846c-5p	53.8376	8.01292	2.74821	0	up	LOC_Os09g29670	44.2273	131.914	-1.57659	0	down
chr11_21913121_20045605_-1867516-LOC_Os11g36470	0	174.908	-20	0	down	osa-miR1846c-5p	53.8376	8.01292	2.74821	0	up	LOC_Os07g38490	172.905	454.283	-1.39361	0	down
chr11_21913121_20045605_-1867516-LOC_Os11g36470	0	174.908	-20	0	down	osa-miR1846c-5p	53.8376	8.01292	2.74821	0	up	LOC_Os12g02350	31.7396	65.8721	-1.05338	0.000173033	down
chr11_21913121_20045605_-1867516-LOC_Os11g36470	0	174.908	-20	0	down	osa-miR1846c-5p	53.8376	8.01292	2.74821	0	up	LOC_Os12g08920	6.50579	69.837	-3.42419	0	down
chr11_21913121_20045605_-1867516-LOC_Os11g36470	0	174.908	-20	0	down	osa-miR1846c-5p	53.8376	8.01292	2.74821	0	up	LOC_Os02g50990	445.777	969.237	-1.12053	0	down
chr11_21913121_20045605_-1867516-LOC_Os11g36470	0	174.908	-20	0	down	osa-miR1846c-5p	53.8376	8.01292	2.74821	0	up	LOC_Os03g18140	346.133	801.242	-1.21091	0	down
chr11_21913121_20045605_-1867516-LOC_Os11g36470	0	174.908	-20	0	down	osa-miR1846c-5p	53.8376	8.01292	2.74821	0	up	LOC_Os07g32020	166.052	754.924	-2.1847	0	down
chr11_21913121_20045605_-1867516-LOC_Os11g36470	0	174.908	-20	0	down	osa-miR1846c-5p	53.8376	8.01292	2.74821	0	up	LOC_Os11g01620	4.32978	25.978	-2.58492	0.0223161	down
chr11_21913121_20045605_-1867516-LOC_Os11g36470	0	174.908	-20	0	down	osa-miR1846c-5p	53.8376	8.01292	2.74821	0	up	LOC_Os12g08850	242.609	545.462	-1.16884	0	down
chr11_21913121_20045605_-1867516-LOC_Os11g36470	0	174.908	-20	0	down	osa-miR1846c-5p	53.8376	8.01292	2.74821	0	up	LOC_Os04g52320	33.6575	111.318	-1.72569	4.71845e-13	down
chr11_21913121_20045605_-1867516-LOC_Os11g36470	0	174.908	-20	0	down	osa-miR1846c-5p	53.8376	8.01292	2.74821	0	up	LOC_Os03g10090	5555.33	29025.3	-2.38537	0	down
chr11_21913121_20045605_-1867516-LOC_Os11g36470	0	174.908	-20	0	down	osa-miR1846c-5p	53.8376	8.01292	2.74821	0	up	LOC_Os03g18630	12.5911	44.3973	-1.81807	8.04716e-06	down
chr11_21913121_20045605_-1867516-LOC_Os11g36470	0	174.908	-20	0	down	osa-miR1846c-5p	53.8376	8.01292	2.74821	0	up	LOC_Os07g30810	110.332	354.284	-1.68306	0	down
chr11_21913121_20045605_-1867516-LOC_Os11g36470	0	174.908	-20	0	down	osa-miR1846c-5p	53.8376	8.01292	2.74821	0	up	LOC_Os07g30810	110.332	354.284	-1.68306	0	down
chr11_21913121_20045605_-1867516-LOC_Os11g36470	0	174.908	-20	0	down	osa-miR1846c-5p	53.8376	8.01292	2.74821	0	up	LOC_Os03g46920	30.9207	72.5986	-1.23137	5.6086e-06	down
chr11_21913121_20045605_-1867516-LOC_Os11g36470	0	174.908	-20	0	down	osa-miR1846c-5p	53.8376	8.01292	2.74821	0	up	LOC_Os05g48270	53.6469	298.104	-2.47425	0	down
chr11_21913121_20045605_-1867516-LOC_Os11g36470	0	174.908	-20	0	down	osa-miR1846c-5p	53.8376	8.01292	2.74821	0	up	LOC_Os08g43400	1148.38	2399.89	-1.06337	0	down
chr11_21913121_20045605_-1867516-LOC_Os11g36470	0	174.908	-20	0	down	osa-miR1846c-5p	53.8376	8.01292	2.74821	0	up	LOC_Os04g54570	13.3804	69.71	-2.38124	3.29023e-05	down
chr11_21913121_20045605_-1867516-LOC_Os11g36470	0	174.908	-20	0	down	osa-miR1846c-5p	53.8376	8.01292	2.74821	0	up	LOC_Os06g04900	145.296	370.55	-1.35067	5.91868e-11	down
chr11_21913121_20045605_-1867516-LOC_Os11g36470	0	174.908	-20	0	down	osa-miR1846c-5p	53.8376	8.01292	2.74821	0	up	LOC_Os01g24790	178.673	426.835	-1.25636	0	down
chr11_21913121_20045605_-1867516-LOC_Os11g36470	0	174.908	-20	0	down	osa-miR1846c-5p	53.8376	8.01292	2.74821	0	up	LOC_Os01g24790	178.673	426.835	-1.25636	0	down
chr11_21913121_20045605_-1867516-LOC_Os11g36470	0	174.908	-20	0	down	osa-miR1846c-5p	53.8376	8.01292	2.74821	0	up	LOC_Os09g32620	372.379	1291.64	-1.79436	4.18554e-14	down
chr11_21913121_20045605_-1867516-LOC_Os11g36470	0	174.908	-20	0	down	osa-miR1846c-5p	53.8376	8.01292	2.74821	0	up	LOC_Os03g16500	5.20016	61.8607	-3.57239	3.73505e-09	down
chr11_21913121_20045605_-1867516-LOC_Os11g36470	0	174.908	-20	0	down	osa-miR1846c-5p	53.8376	8.01292	2.74821	0	up	LOC_Os03g16500	5.20016	61.8607	-3.57239	3.73505e-09	down
chr11_21913121_20045605_-1867516-LOC_Os11g36470	0	174.908	-20	0	down	osa-miR1846c-5p	53.8376	8.01292	2.74821	0	up	LOC_Os01g01190	1.13594	6.85892	-2.5941	0.0492355	down
chr11_21913121_20045605_-1867516-LOC_Os11g36470	0	174.908	-20	0	down	osa-miR1846c-5p	53.8376	8.01292	2.74821	0	up	LOC_Os01g01190	1.13594	6.85892	-2.5941	0.0492355	down
chr11_21913121_20045605_-1867516-LOC_Os11g36470	0	174.908	-20	0	down	osa-miR1846c-5p	53.8376	8.01292	2.74821	0	up	LOC_Os09g29670	44.2273	131.914	-1.57659	0	down
chr11_21913121_20045605_-1867516-LOC_Os11g36470	0	174.908	-20	0	down	osa-miR1846c-5p	53.8376	8.01292	2.74821	0	up	LOC_Os07g38490	172.905	454.283	-1.39361	0	down
chr11_21913121_20045605_-1867516-LOC_Os11g36470	0	174.908	-20	0	down	osa-miR1846c-5p	53.8376	8.01292	2.74821	0	up	LOC_Os12g02350	31.7396	65.8721	-1.05338	0.000173033	down
chr11_21913121_20045605_-1867516-LOC_Os11g36470	0	174.908	-20	0	down	osa-miR1846c-5p	53.8376	8.01292	2.74821	0	up	LOC_Os12g08920	6.50579	69.837	-3.42419	0	down
chr11_21913121_20045605_-1867516-LOC_Os11g36470	0	174.908	-20	0	down	osa-miR1846c-5p	53.8376	8.01292	2.74821	0	up	LOC_Os02g50990	445.777	969.237	-1.12053	0	down
chr11_21913121_20045605_-1867516-LOC_Os11g36470	0	174.908	-20	0	down	osa-miR1846c-5p	53.8376	8.01292	2.74821	0	up	LOC_Os03g18140	346.133	801.242	-1.21091	0	down
chr11_21913121_20045605_-1867516-LOC_Os11g36470	0	174.908	-20	0	down	osa-miR1846c-5p	53.8376	8.01292	2.74821	0	up	LOC_Os07g32020	166.052	754.924	-2.1847	0	down
chr11_21913121_20045605_-1867516-LOC_Os11g36470	0	174.908	-20	0	down	osa-miR1846c-5p	53.8376	8.01292	2.74821	0	up	LOC_Os11g01620	4.32978	25.978	-2.58492	0.0223161	down
chr11_21913121_20045605_-1867516-LOC_Os11g36470	0	174.908	-20	0	down	osa-miR1846c-5p	53.8376	8.01292	2.74821	0	up	LOC_Os12g08850	242.609	545.462	-1.16884	0	down
chr11_21913121_20045605_-1867516-LOC_Os11g36470	0	174.908	-20	0	down	osa-miR1846c-5p	53.8376	8.01292	2.74821	0	up	LOC_Os04g52320	33.6575	111.318	-1.72569	4.71845e-13	down
chr11_21913121_20045605_-1867516-LOC_Os11g36470	0	174.908	-20	0	down	osa-miR1846c-5p	53.8376	8.01292	2.74821	0	up	LOC_Os03g10090	5555.33	29025.3	-2.38537	0	down
chr11_21913121_20045605_-1867516-LOC_Os11g36470	0	174.908	-20	0	down	osa-miR1846c-5p	53.8376	8.01292	2.74821	0	up	LOC_Os03g18630	12.5911	44.3973	-1.81807	8.04716e-06	down
chr11_21913121_20045605_-1867516-LOC_Os11g36470	0	174.908	-20	0	down	osa-miR1846c-5p	53.8376	8.01292	2.74821	0	up	LOC_Os07g30810	110.332	354.284	-1.68306	0	down
chr11_21913121_20045605_-1867516-LOC_Os11g36470	0	174.908	-20	0	down	osa-miR1846c-5p	53.8376	8.01292	2.74821	0	up	LOC_Os07g30810	110.332	354.284	-1.68306	0	down
chr11_21913121_20045605_-1867516-LOC_Os11g36470	0	174.908	-20	0	down	osa-miR1846c-5p	53.8376	8.01292	2.74821	0	up	LOC_Os03g46920	30.9207	72.5986	-1.23137	5.6086e-06	down
chr11_21913121_20045605_-1867516-LOC_Os11g36470	0	174.908	-20	0	down	osa-miR1846c-5p	53.8376	8.01292	2.74821	0	up	LOC_Os05g48270	53.6469	298.104	-2.47425	0	down
chr11_21913121_20045605_-1867516-LOC_Os11g36470	0	174.908	-20	0	down	osa-miR1846c-5p	53.8376	8.01292	2.74821	0	up	LOC_Os08g43400	1148.38	2399.89	-1.06337	0	down
chr11_21913121_20045605_-1867516-LOC_Os11g36470	0	174.908	-20	0	down	osa-miR1846c-5p	53.8376	8.01292	2.74821	0	up	LOC_Os04g54570	13.3804	69.71	-2.38124	3.29023e-05	down
chr11_21913121_20045605_-1867516-LOC_Os11g36470	0	174.908	-20	0	down	osa-miR1846c-5p	53.8376	8.01292	2.74821	0	up	LOC_Os06g04900	145.296	370.55	-1.35067	5.91868e-11	down
chr11_21913121_20045605_-1867516-LOC_Os11g36470	0	174.908	-20	0	down	osa-miR1846c-5p	53.8376	8.01292	2.74821	0	up	LOC_Os01g24790	178.673	426.835	-1.25636	0	down
chr11_21913121_20045605_-1867516-LOC_Os11g36470	0	174.908	-20	0	down	osa-miR1846c-5p	53.8376	8.01292	2.74821	0	up	LOC_Os01g24790	178.673	426.835	-1.25636	0	down
chr11_21913121_20045605_-1867516-LOC_Os11g36470	0	174.908	-20	0	down	osa-miR1846c-5p	53.8376	8.01292	2.74821	0	up	LOC_Os09g32620	372.379	1291.64	-1.79436	4.18554e-14	down
chr11_21913121_20045605_-1867516-LOC_Os11g36470	0	174.908	-20	0	down	osa-miR1846c-5p	53.8376	8.01292	2.74821	0	up	LOC_Os03g16500	5.20016	61.8607	-3.57239	3.73505e-09	down
chr11_21913121_20045605_-1867516-LOC_Os11g36470	0	174.908	-20	0	down	osa-miR1846c-5p	53.8376	8.01292	2.74821	0	up	LOC_Os03g16500	5.20016	61.8607	-3.57239	3.73505e-09	down
chr11_21913121_20045605_-1867516-LOC_Os11g36470	0	174.908	-20	0	down	osa-miR1846c-5p	53.8376	8.01292	2.74821	0	up	LOC_Os01g01190	1.13594	6.85892	-2.5941	0.0492355	down
chr11_21913121_20045605_-1867516-LOC_Os11g36470	0	174.908	-20	0	down	osa-miR1846c-5p	53.8376	8.01292	2.74821	0	up	LOC_Os01g01190	1.13594	6.85892	-2.5941	0.0492355	down
chr11_21913121_20045605_-1867516-LOC_Os11g36470	0	174.908	-20	0	down	osa-miR1846c-5p	53.8376	8.01292	2.74821	0	up	LOC_Os09g29670	44.2273	131.914	-1.57659	0	down
chr11_21913121_20045605_-1867516-LOC_Os11g36470	0	174.908	-20	0	down	osa-miR1846c-5p	53.8376	8.01292	2.74821	0	up	LOC_Os07g38490	172.905	454.283	-1.39361	0	down
chr11_21913121_20045605_-1867516-LOC_Os11g36470	0	174.908	-20	0	down	osa-miR1846c-5p	53.8376	8.01292	2.74821	0	up	LOC_Os12g02350	31.7396	65.8721	-1.05338	0.000173033	down
chr11_21913121_20045605_-1867516-LOC_Os11g36470	0	174.908	-20	0	down	osa-miR1846c-5p	53.8376	8.01292	2.74821	0	up	LOC_Os12g08920	6.50579	69.837	-3.42419	0	down
chr11_21913121_20045605_-1867516-LOC_Os11g36470	0	174.908	-20	0	down	osa-miR1846c-5p	53.8376	8.01292	2.74821	0	up	LOC_Os02g50990	445.777	969.237	-1.12053	0	down
chr11_21913121_20045605_-1867516-LOC_Os11g36470	0	174.908	-20	0	down	osa-miR1846c-5p	53.8376	8.01292	2.74821	0	up	LOC_Os03g18140	346.133	801.242	-1.21091	0	down
chr11_21913121_20045605_-1867516-LOC_Os11g36470	0	174.908	-20	0	down	osa-miR1846c-5p	53.8376	8.01292	2.74821	0	up	LOC_Os07g32020	166.052	754.924	-2.1847	0	down
chr11_21913121_20045605_-1867516-LOC_Os11g36470	0	174.908	-20	0	down	osa-miR1846c-5p	53.8376	8.01292	2.74821	0	up	LOC_Os11g01620	4.32978	25.978	-2.58492	0.0223161	down
chr11_21913121_20045605_-1867516-LOC_Os11g36470	0	174.908	-20	0	down	osa-miR1846c-5p	53.8376	8.01292	2.74821	0	up	LOC_Os12g08850	242.609	545.462	-1.16884	0	down
chr11_21913121_20045605_-1867516-LOC_Os11g36470	0	174.908	-20	0	down	osa-miR1846c-5p	53.8376	8.01292	2.74821	0	up	LOC_Os04g52320	33.6575	111.318	-1.72569	4.71845e-13	down
chr11_21913121_20045605_-1867516-LOC_Os11g36470	0	174.908	-20	0	down	osa-miR1846c-5p	53.8376	8.01292	2.74821	0	up	LOC_Os03g10090	5555.33	29025.3	-2.38537	0	down
chr11_21913121_20045605_-1867516-LOC_Os11g36470	0	174.908	-20	0	down	osa-miR1846c-5p	53.8376	8.01292	2.74821	0	up	LOC_Os03g18630	12.5911	44.3973	-1.81807	8.04716e-06	down
chr11_21913121_20045605_-1867516-LOC_Os11g36470	0	174.908	-20	0	down	osa-miR1846c-5p	53.8376	8.01292	2.74821	0	up	LOC_Os07g30810	110.332	354.284	-1.68306	0	down
chr11_21913121_20045605_-1867516-LOC_Os11g36470	0	174.908	-20	0	down	osa-miR1846c-5p	53.8376	8.01292	2.74821	0	up	LOC_Os07g30810	110.332	354.284	-1.68306	0	down
chr11_21913121_20045605_-1867516-LOC_Os11g36470	0	174.908	-20	0	down	osa-miR1846c-5p	53.8376	8.01292	2.74821	0	up	LOC_Os03g46920	30.9207	72.5986	-1.23137	5.6086e-06	down
chr11_21913121_20045605_-1867516-LOC_Os11g36470	0	174.908	-20	0	down	osa-miR1846c-5p	53.8376	8.01292	2.74821	0	up	LOC_Os05g48270	53.6469	298.104	-2.47425	0	down
chr11_21913121_20045605_-1867516-LOC_Os11g36470	0	174.908	-20	0	down	osa-miR1846c-5p	53.8376	8.01292	2.74821	0	up	LOC_Os08g43400	1148.38	2399.89	-1.06337	0	down
chr11_21913121_20045605_-1867516-LOC_Os11g36470	0	174.908	-20	0	down	osa-miR1846c-5p	53.8376	8.01292	2.74821	0	up	LOC_Os04g54570	13.3804	69.71	-2.38124	3.29023e-05	down
chr11_21913121_20045605_-1867516-LOC_Os11g36470	0	174.908	-20	0	down	osa-miR1846c-5p	53.8376	8.01292	2.74821	0	up	LOC_Os06g04900	145.296	370.55	-1.35067	5.91868e-11	down
chr11_21913121_20045605_-1867516-LOC_Os11g36470	0	174.908	-20	0	down	osa-miR1846c-5p	53.8376	8.01292	2.74821	0	up	LOC_Os01g24790	178.673	426.835	-1.25636	0	down
chr11_21913121_20045605_-1867516-LOC_Os11g36470	0	174.908	-20	0	down	osa-miR1846c-5p	53.8376	8.01292	2.74821	0	up	LOC_Os01g24790	178.673	426.835	-1.25636	0	down
chr11_21913121_20045605_-1867516-LOC_Os11g36470	0	174.908	-20	0	down	osa-miR1846c-5p	53.8376	8.01292	2.74821	0	up	LOC_Os09g32620	372.379	1291.64	-1.79436	4.18554e-14	down
chr11_21913121_20045605_-1867516-LOC_Os11g36470	0	174.908	-20	0	down	osa-miR1846c-5p	53.8376	8.01292	2.74821	0	up	LOC_Os03g16500	5.20016	61.8607	-3.57239	3.73505e-09	down
chr11_21913121_20045605_-1867516-LOC_Os11g36470	0	174.908	-20	0	down	osa-miR1846c-5p	53.8376	8.01292	2.74821	0	up	LOC_Os03g16500	5.20016	61.8607	-3.57239	3.73505e-09	down
chr11_21913121_20045605_-1867516-LOC_Os11g36470	0	174.908	-20	0	down	osa-miR1846c-5p	53.8376	8.01292	2.74821	0	up	LOC_Os01g01190	1.13594	6.85892	-2.5941	0.0492355	down
chr11_21913121_20045605_-1867516-LOC_Os11g36470	0	174.908	-20	0	down	osa-miR1846c-5p	53.8376	8.01292	2.74821	0	up	LOC_Os01g01190	1.13594	6.85892	-2.5941	0.0492355	down
chr11_21913121_20045605_-1867516-LOC_Os11g36470	0	174.908	-20	0	down	osa-miR1846c-5p	53.8376	8.01292	2.74821	0	up	LOC_Os09g29670	44.2273	131.914	-1.57659	0	down
chr11_21913121_20045605_-1867516-LOC_Os11g36470	0	174.908	-20	0	down	osa-miR1846c-5p	53.8376	8.01292	2.74821	0	up	LOC_Os07g38490	172.905	454.283	-1.39361	0	down
chr11_21913121_20045605_-1867516-LOC_Os11g36470	0	174.908	-20	0	down	osa-miR1846c-5p	53.8376	8.01292	2.74821	0	up	LOC_Os12g02350	31.7396	65.8721	-1.05338	0.000173033	down
chr11_21913121_20045605_-1867516-LOC_Os11g36470	0	174.908	-20	0	down	osa-miR1846c-5p	53.8376	8.01292	2.74821	0	up	LOC_Os12g08920	6.50579	69.837	-3.42419	0	down
chr11_21913121_20045605_-1867516-LOC_Os11g36470	0	174.908	-20	0	down	osa-miR1846c-5p	53.8376	8.01292	2.74821	0	up	LOC_Os02g50990	445.777	969.237	-1.12053	0	down
chr11_21913121_20045605_-1867516-LOC_Os11g36470	0	174.908	-20	0	down	osa-miR1846c-5p	53.8376	8.01292	2.74821	0	up	LOC_Os03g18140	346.133	801.242	-1.21091	0	down
chr11_21913121_20045605_-1867516-LOC_Os11g36470	0	174.908	-20	0	down	osa-miR1846c-5p	53.8376	8.01292	2.74821	0	up	LOC_Os07g32020	166.052	754.924	-2.1847	0	down
chr11_21913121_20045605_-1867516-LOC_Os11g36470	0	174.908	-20	0	down	osa-miR1846c-5p	53.8376	8.01292	2.74821	0	up	LOC_Os11g01620	4.32978	25.978	-2.58492	0.0223161	down
chr11_21913121_20045605_-1867516-LOC_Os11g36470	0	174.908	-20	0	down	osa-miR1846c-5p	53.8376	8.01292	2.74821	0	up	LOC_Os12g08850	242.609	545.462	-1.16884	0	down
chr11_21913121_20045605_-1867516-LOC_Os11g36470	0	174.908	-20	0	down	osa-miR1846c-5p	53.8376	8.01292	2.74821	0	up	LOC_Os04g52320	33.6575	111.318	-1.72569	4.71845e-13	down
chr11_21913121_20045605_-1867516-LOC_Os11g36470	0	174.908	-20	0	down	osa-miR1846c-5p	53.8376	8.01292	2.74821	0	up	LOC_Os03g10090	5555.33	29025.3	-2.38537	0	down
chr11_21913121_20045605_-1867516-LOC_Os11g36470	0	174.908	-20	0	down	osa-miR1846c-5p	53.8376	8.01292	2.74821	0	up	LOC_Os03g18630	12.5911	44.3973	-1.81807	8.04716e-06	down
chr11_21913121_20045605_-1867516-LOC_Os11g36470	0	174.908	-20	0	down	osa-miR1846c-5p	53.8376	8.01292	2.74821	0	up	LOC_Os07g30810	110.332	354.284	-1.68306	0	down
chr11_21913121_20045605_-1867516-LOC_Os11g36470	0	174.908	-20	0	down	osa-miR1846c-5p	53.8376	8.01292	2.74821	0	up	LOC_Os07g30810	110.332	354.284	-1.68306	0	down
chr11_21913121_20045605_-1867516-LOC_Os11g36470	0	174.908	-20	0	down	osa-miR1846c-5p	53.8376	8.01292	2.74821	0	up	LOC_Os03g46920	30.9207	72.5986	-1.23137	5.6086e-06	down
chr11_21913121_20045605_-1867516-LOC_Os11g36470	0	174.908	-20	0	down	osa-miR1846c-5p	53.8376	8.01292	2.74821	0	up	LOC_Os05g48270	53.6469	298.104	-2.47425	0	down
chr11_21913121_20045605_-1867516-LOC_Os11g36470	0	174.908	-20	0	down	osa-miR1846c-5p	53.8376	8.01292	2.74821	0	up	LOC_Os08g43400	1148.38	2399.89	-1.06337	0	down
chr11_21913121_20045605_-1867516-LOC_Os11g36470	0	174.908	-20	0	down	osa-miR1846c-5p	53.8376	8.01292	2.74821	0	up	LOC_Os04g54570	13.3804	69.71	-2.38124	3.29023e-05	down
chr11_21913121_20045605_-1867516-LOC_Os11g36470	0	174.908	-20	0	down	osa-miR1846c-5p	53.8376	8.01292	2.74821	0	up	LOC_Os06g04900	145.296	370.55	-1.35067	5.91868e-11	down
chr11_21913121_20045605_-1867516-LOC_Os11g36470	0	174.908	-20	0	down	osa-miR1846c-5p	53.8376	8.01292	2.74821	0	up	LOC_Os01g24790	178.673	426.835	-1.25636	0	down
chr11_21913121_20045605_-1867516-LOC_Os11g36470	0	174.908	-20	0	down	osa-miR1846c-5p	53.8376	8.01292	2.74821	0	up	LOC_Os01g24790	178.673	426.835	-1.25636	0	down
chr11_21913121_20045605_-1867516-LOC_Os11g36470	0	174.908	-20	0	down	osa-miR1846c-5p	53.8376	8.01292	2.74821	0	up	LOC_Os09g32620	372.379	1291.64	-1.79436	4.18554e-14	down
chr11_21913121_20045605_-1867516-LOC_Os11g36470	0	174.908	-20	0	down	osa-miR1846c-5p	53.8376	8.01292	2.74821	0	up	LOC_Os03g16500	5.20016	61.8607	-3.57239	3.73505e-09	down
chr11_21913121_20045605_-1867516-LOC_Os11g36470	0	174.908	-20	0	down	osa-miR1846c-5p	53.8376	8.01292	2.74821	0	up	LOC_Os03g16500	5.20016	61.8607	-3.57239	3.73505e-09	down
chr11_21913121_20045605_-1867516-LOC_Os11g36470	0	174.908	-20	0	down	osa-miR1846c-5p	53.8376	8.01292	2.74821	0	up	LOC_Os01g01190	1.13594	6.85892	-2.5941	0.0492355	down
chr11_21913121_20045605_-1867516-LOC_Os11g36470	0	174.908	-20	0	down	osa-miR1846c-5p	53.8376	8.01292	2.74821	0	up	LOC_Os01g01190	1.13594	6.85892	-2.5941	0.0492355	down
chr11_21913121_20045605_-1867516-LOC_Os11g36470	0	174.908	-20	0	down	osa-miR1846c-5p	53.8376	8.01292	2.74821	0	up	LOC_Os09g29670	44.2273	131.914	-1.57659	0	down
chr11_21913121_20045605_-1867516-LOC_Os11g36470	0	174.908	-20	0	down	osa-miR1846c-5p	53.8376	8.01292	2.74821	0	up	LOC_Os07g38490	172.905	454.283	-1.39361	0	down
chr11_21913121_20045605_-1867516-LOC_Os11g36470	0	174.908	-20	0	down	osa-miR1846c-5p	53.8376	8.01292	2.74821	0	up	LOC_Os12g02350	31.7396	65.8721	-1.05338	0.000173033	down
chr11_21913121_20045605_-1867516-LOC_Os11g36470	0	174.908	-20	0	down	osa-miR1846c-5p	53.8376	8.01292	2.74821	0	up	LOC_Os12g08920	6.50579	69.837	-3.42419	0	down
chr11_21913121_20045605_-1867516-LOC_Os11g36470	0	174.908	-20	0	down	osa-miR1846c-5p	53.8376	8.01292	2.74821	0	up	LOC_Os02g50990	445.777	969.237	-1.12053	0	down
chr11_21913121_20045605_-1867516-LOC_Os11g36470	0	174.908	-20	0	down	osa-miR1846c-5p	53.8376	8.01292	2.74821	0	up	LOC_Os03g18140	346.133	801.242	-1.21091	0	down
chr11_21913121_20045605_-1867516-LOC_Os11g36470	0	174.908	-20	0	down	osa-miR1846c-5p	53.8376	8.01292	2.74821	0	up	LOC_Os07g32020	166.052	754.924	-2.1847	0	down
chr11_21913121_20045605_-1867516-LOC_Os11g36470	0	174.908	-20	0	down	osa-miR1846c-5p	53.8376	8.01292	2.74821	0	up	LOC_Os11g01620	4.32978	25.978	-2.58492	0.0223161	down
chr11_21913121_20045605_-1867516-LOC_Os11g36470	0	174.908	-20	0	down	osa-miR1846c-5p	53.8376	8.01292	2.74821	0	up	LOC_Os12g08850	242.609	545.462	-1.16884	0	down
chr11_21913121_20045605_-1867516-LOC_Os11g36470	0	174.908	-20	0	down	osa-miR1846c-5p	53.8376	8.01292	2.74821	0	up	LOC_Os04g52320	33.6575	111.318	-1.72569	4.71845e-13	down
chr11_21913121_20045605_-1867516-LOC_Os11g36470	0	174.908	-20	0	down	osa-miR1846c-5p	53.8376	8.01292	2.74821	0	up	LOC_Os03g10090	5555.33	29025.3	-2.38537	0	down
chr11_21913121_20045605_-1867516-LOC_Os11g36470	0	174.908	-20	0	down	osa-miR1846c-5p	53.8376	8.01292	2.74821	0	up	LOC_Os03g18630	12.5911	44.3973	-1.81807	8.04716e-06	down
chr11_21913121_20045605_-1867516-LOC_Os11g36470	0	174.908	-20	0	down	osa-miR1846c-5p	53.8376	8.01292	2.74821	0	up	LOC_Os07g30810	110.332	354.284	-1.68306	0	down
chr11_21913121_20045605_-1867516-LOC_Os11g36470	0	174.908	-20	0	down	osa-miR1846c-5p	53.8376	8.01292	2.74821	0	up	LOC_Os07g30810	110.332	354.284	-1.68306	0	down
chr11_21913121_20045605_-1867516-LOC_Os11g36470	0	174.908	-20	0	down	osa-miR1846c-5p	53.8376	8.01292	2.74821	0	up	LOC_Os03g46920	30.9207	72.5986	-1.23137	5.6086e-06	down
chr11_21913121_20045605_-1867516-LOC_Os11g36470	0	174.908	-20	0	down	osa-miR1846c-5p	53.8376	8.01292	2.74821	0	up	LOC_Os05g48270	53.6469	298.104	-2.47425	0	down
chr11_21913121_20045605_-1867516-LOC_Os11g36470	0	174.908	-20	0	down	osa-miR1846c-5p	53.8376	8.01292	2.74821	0	up	LOC_Os08g43400	1148.38	2399.89	-1.06337	0	down
chr11_21913121_20045605_-1867516-LOC_Os11g36470	0	174.908	-20	0	down	osa-miR1846c-5p	53.8376	8.01292	2.74821	0	up	LOC_Os04g54570	13.3804	69.71	-2.38124	3.29023e-05	down
chr11_21913121_20045605_-1867516-LOC_Os11g36470	0	174.908	-20	0	down	osa-miR1846c-5p	53.8376	8.01292	2.74821	0	up	LOC_Os06g04900	145.296	370.55	-1.35067	5.91868e-11	down
chr11_21913121_20045605_-1867516-LOC_Os11g36470	0	174.908	-20	0	down	osa-miR1846c-5p	53.8376	8.01292	2.74821	0	up	LOC_Os01g24790	178.673	426.835	-1.25636	0	down
chr11_21913121_20045605_-1867516-LOC_Os11g36470	0	174.908	-20	0	down	osa-miR1846c-5p	53.8376	8.01292	2.74821	0	up	LOC_Os01g24790	178.673	426.835	-1.25636	0	down
chr11_21913121_20045605_-1867516-LOC_Os11g36470	0	174.908	-20	0	down	osa-miR1846c-5p	53.8376	8.01292	2.74821	0	up	LOC_Os09g32620	372.379	1291.64	-1.79436	4.18554e-14	down
chr11_21913121_20045605_-1867516-LOC_Os11g36470	0	174.908	-20	0	down	osa-miR1846c-5p	53.8376	8.01292	2.74821	0	up	LOC_Os03g16500	5.20016	61.8607	-3.57239	3.73505e-09	down
chr11_21913121_20045605_-1867516-LOC_Os11g36470	0	174.908	-20	0	down	osa-miR1846c-5p	53.8376	8.01292	2.74821	0	up	LOC_Os03g16500	5.20016	61.8607	-3.57239	3.73505e-09	down
chr11_21913121_20045605_-1867516-LOC_Os11g36470	0	174.908	-20	0	down	osa-miR1846c-5p	53.8376	8.01292	2.74821	0	up	LOC_Os01g01190	1.13594	6.85892	-2.5941	0.0492355	down
chr11_21913121_20045605_-1867516-LOC_Os11g36470	0	174.908	-20	0	down	osa-miR1846c-5p	53.8376	8.01292	2.74821	0	up	LOC_Os01g01190	1.13594	6.85892	-2.5941	0.0492355	down
chr11_21913121_20045605_-1867516-LOC_Os11g36470	0	174.908	-20	0	down	osa-miR1846c-5p	53.8376	8.01292	2.74821	0	up	LOC_Os09g29670	44.2273	131.914	-1.57659	0	down
chr11_21913121_20045605_-1867516-LOC_Os11g36470	0	174.908	-20	0	down	osa-miR1846c-5p	53.8376	8.01292	2.74821	0	up	LOC_Os07g38490	172.905	454.283	-1.39361	0	down
chr11_21913121_20045605_-1867516-LOC_Os11g36470	0	174.908	-20	0	down	osa-miR1846c-5p	53.8376	8.01292	2.74821	0	up	LOC_Os12g02350	31.7396	65.8721	-1.05338	0.000173033	down
chr11_21913121_20045605_-1867516-LOC_Os11g36470	0	174.908	-20	0	down	osa-miR1846c-5p	53.8376	8.01292	2.74821	0	up	LOC_Os12g08920	6.50579	69.837	-3.42419	0	down
chr11_21913121_20045605_-1867516-LOC_Os11g36470	0	174.908	-20	0	down	osa-miR1846c-5p	53.8376	8.01292	2.74821	0	up	LOC_Os02g50990	445.777	969.237	-1.12053	0	down
chr11_21913121_20045605_-1867516-LOC_Os11g36470	0	174.908	-20	0	down	osa-miR1846c-5p	53.8376	8.01292	2.74821	0	up	LOC_Os03g18140	346.133	801.242	-1.21091	0	down
chr11_21913121_20045605_-1867516-LOC_Os11g36470	0	174.908	-20	0	down	osa-miR1846c-5p	53.8376	8.01292	2.74821	0	up	LOC_Os07g32020	166.052	754.924	-2.1847	0	down
chr11_21913121_20045605_-1867516-LOC_Os11g36470	0	174.908	-20	0	down	osa-miR1846c-5p	53.8376	8.01292	2.74821	0	up	LOC_Os11g01620	4.32978	25.978	-2.58492	0.0223161	down
chr11_21913121_20045605_-1867516-LOC_Os11g36470	0	174.908	-20	0	down	osa-miR1846c-5p	53.8376	8.01292	2.74821	0	up	LOC_Os12g08850	242.609	545.462	-1.16884	0	down
chr11_21913121_20045605_-1867516-LOC_Os11g36470	0	174.908	-20	0	down	osa-miR1846c-5p	53.8376	8.01292	2.74821	0	up	LOC_Os04g52320	33.6575	111.318	-1.72569	4.71845e-13	down
chr11_21913121_20045605_-1867516-LOC_Os11g36470	0	174.908	-20	0	down	osa-miR1846c-5p	53.8376	8.01292	2.74821	0	up	LOC_Os03g10090	5555.33	29025.3	-2.38537	0	down
chr11_21913121_20045605_-1867516-LOC_Os11g36470	0	174.908	-20	0	down	osa-miR1846c-5p	53.8376	8.01292	2.74821	0	up	LOC_Os03g18630	12.5911	44.3973	-1.81807	8.04716e-06	down
chr11_21913121_20045605_-1867516-LOC_Os11g36470	0	174.908	-20	0	down	osa-miR1846c-5p	53.8376	8.01292	2.74821	0	up	LOC_Os07g30810	110.332	354.284	-1.68306	0	down
chr11_21913121_20045605_-1867516-LOC_Os11g36470	0	174.908	-20	0	down	osa-miR1846c-5p	53.8376	8.01292	2.74821	0	up	LOC_Os07g30810	110.332	354.284	-1.68306	0	down
chr11_21913121_20045605_-1867516-LOC_Os11g36470	0	174.908	-20	0	down	osa-miR1846c-5p	53.8376	8.01292	2.74821	0	up	LOC_Os03g46920	30.9207	72.5986	-1.23137	5.6086e-06	down
chr11_21913121_20045605_-1867516-LOC_Os11g36470	0	174.908	-20	0	down	osa-miR1846c-5p	53.8376	8.01292	2.74821	0	up	LOC_Os05g48270	53.6469	298.104	-2.47425	0	down
chr11_21913121_20045605_-1867516-LOC_Os11g36470	0	174.908	-20	0	down	osa-miR1846c-5p	53.8376	8.01292	2.74821	0	up	LOC_Os08g43400	1148.38	2399.89	-1.06337	0	down
chr11_21913121_20045605_-1867516-LOC_Os11g36470	0	174.908	-20	0	down	osa-miR1846c-5p	53.8376	8.01292	2.74821	0	up	LOC_Os04g54570	13.3804	69.71	-2.38124	3.29023e-05	down
chr11_21913121_20045605_-1867516-LOC_Os11g36470	0	174.908	-20	0	down	osa-miR1846c-5p	53.8376	8.01292	2.74821	0	up	LOC_Os06g04900	145.296	370.55	-1.35067	5.91868e-11	down
chr11_21913121_20045605_-1867516-LOC_Os11g36470	0	174.908	-20	0	down	osa-miR1846c-5p	53.8376	8.01292	2.74821	0	up	LOC_Os01g24790	178.673	426.835	-1.25636	0	down
chr11_21913121_20045605_-1867516-LOC_Os11g36470	0	174.908	-20	0	down	osa-miR1846c-5p	53.8376	8.01292	2.74821	0	up	LOC_Os01g24790	178.673	426.835	-1.25636	0	down
chr11_21913121_20045605_-1867516-LOC_Os11g36470	0	174.908	-20	0	down	osa-miR1846c-5p	53.8376	8.01292	2.74821	0	up	LOC_Os09g32620	372.379	1291.64	-1.79436	4.18554e-14	down
chr11_21913121_20045605_-1867516-LOC_Os11g36470	0	174.908	-20	0	down	osa-miR1846c-5p	53.8376	8.01292	2.74821	0	up	LOC_Os03g16500	5.20016	61.8607	-3.57239	3.73505e-09	down
chr11_21913121_20045605_-1867516-LOC_Os11g36470	0	174.908	-20	0	down	osa-miR1846c-5p	53.8376	8.01292	2.74821	0	up	LOC_Os03g16500	5.20016	61.8607	-3.57239	3.73505e-09	down
chr11_21913121_20045605_-1867516-LOC_Os11g36470	0	174.908	-20	0	down	osa-miR1846c-5p	53.8376	8.01292	2.74821	0	up	LOC_Os01g01190	1.13594	6.85892	-2.5941	0.0492355	down
chr11_21913121_20045605_-1867516-LOC_Os11g36470	0	174.908	-20	0	down	osa-miR1846c-5p	53.8376	8.01292	2.74821	0	up	LOC_Os01g01190	1.13594	6.85892	-2.5941	0.0492355	down
chr11_21913121_20045605_-1867516-LOC_Os11g36470	0	174.908	-20	0	down	osa-miR1846c-5p	53.8376	8.01292	2.74821	0	up	LOC_Os09g29670	44.2273	131.914	-1.57659	0	down
chr11_21913121_20045605_-1867516-LOC_Os11g36470	0	174.908	-20	0	down	osa-miR1846c-5p	53.8376	8.01292	2.74821	0	up	LOC_Os07g38490	172.905	454.283	-1.39361	0	down
chr11_21913121_20045605_-1867516-LOC_Os11g36470	0	174.908	-20	0	down	osa-miR1846c-5p	53.8376	8.01292	2.74821	0	up	LOC_Os12g02350	31.7396	65.8721	-1.05338	0.000173033	down
chr11_21913121_20045605_-1867516-LOC_Os11g36470	0	174.908	-20	0	down	osa-miR1846c-5p	53.8376	8.01292	2.74821	0	up	LOC_Os12g08920	6.50579	69.837	-3.42419	0	down
chr11_21913121_20045605_-1867516-LOC_Os11g36470	0	174.908	-20	0	down	osa-miR1846c-5p	53.8376	8.01292	2.74821	0	up	LOC_Os02g50990	445.777	969.237	-1.12053	0	down
chr11_21913121_20045605_-1867516-LOC_Os11g36470	0	174.908	-20	0	down	osa-miR1846c-5p	53.8376	8.01292	2.74821	0	up	LOC_Os03g18140	346.133	801.242	-1.21091	0	down
chr11_21913121_20045605_-1867516-LOC_Os11g36470	0	174.908	-20	0	down	osa-miR1846c-5p	53.8376	8.01292	2.74821	0	up	LOC_Os07g32020	166.052	754.924	-2.1847	0	down
chr11_21913121_20045605_-1867516-LOC_Os11g36470	0	174.908	-20	0	down	osa-miR1846c-5p	53.8376	8.01292	2.74821	0	up	LOC_Os11g01620	4.32978	25.978	-2.58492	0.0223161	down
chr11_21913121_20045605_-1867516-LOC_Os11g36470	0	174.908	-20	0	down	osa-miR1846c-5p	53.8376	8.01292	2.74821	0	up	LOC_Os12g08850	242.609	545.462	-1.16884	0	down
chr11_21913121_20045605_-1867516-LOC_Os11g36470	0	174.908	-20	0	down	osa-miR1846c-5p	53.8376	8.01292	2.74821	0	up	LOC_Os04g52320	33.6575	111.318	-1.72569	4.71845e-13	down
chr11_21913121_20045605_-1867516-LOC_Os11g36470	0	174.908	-20	0	down	osa-miR1846c-5p	53.8376	8.01292	2.74821	0	up	LOC_Os03g10090	5555.33	29025.3	-2.38537	0	down
chr11_21913121_20045605_-1867516-LOC_Os11g36470	0	174.908	-20	0	down	osa-miR1846c-5p	53.8376	8.01292	2.74821	0	up	LOC_Os03g18630	12.5911	44.3973	-1.81807	8.04716e-06	down
chr11_21913121_20045605_-1867516-LOC_Os11g36470	0	174.908	-20	0	down	osa-miR1846c-5p	53.8376	8.01292	2.74821	0	up	LOC_Os07g30810	110.332	354.284	-1.68306	0	down
chr11_21913121_20045605_-1867516-LOC_Os11g36470	0	174.908	-20	0	down	osa-miR1846c-5p	53.8376	8.01292	2.74821	0	up	LOC_Os07g30810	110.332	354.284	-1.68306	0	down
chr11_21913121_20045605_-1867516-LOC_Os11g36470	0	174.908	-20	0	down	osa-miR1846c-5p	53.8376	8.01292	2.74821	0	up	LOC_Os03g46920	30.9207	72.5986	-1.23137	5.6086e-06	down
chr11_21913121_20045605_-1867516-LOC_Os11g36470	0	174.908	-20	0	down	osa-miR1846c-5p	53.8376	8.01292	2.74821	0	up	LOC_Os05g48270	53.6469	298.104	-2.47425	0	down
chr11_21913121_20045605_-1867516-LOC_Os11g36470	0	174.908	-20	0	down	osa-miR1846c-5p	53.8376	8.01292	2.74821	0	up	LOC_Os08g43400	1148.38	2399.89	-1.06337	0	down
chr11_21913121_20045605_-1867516-LOC_Os11g36470	0	174.908	-20	0	down	osa-miR1846c-5p	53.8376	8.01292	2.74821	0	up	LOC_Os04g54570	13.3804	69.71	-2.38124	3.29023e-05	down
chr11_21913121_20045605_-1867516-LOC_Os11g36470	0	174.908	-20	0	down	osa-miR1846c-5p	53.8376	8.01292	2.74821	0	up	LOC_Os06g04900	145.296	370.55	-1.35067	5.91868e-11	down
chr11_21913121_20045605_-1867516-LOC_Os11g36470	0	174.908	-20	0	down	osa-miR1846c-5p	53.8376	8.01292	2.74821	0	up	LOC_Os01g24790	178.673	426.835	-1.25636	0	down
chr11_21913121_20045605_-1867516-LOC_Os11g36470	0	174.908	-20	0	down	osa-miR1846c-5p	53.8376	8.01292	2.74821	0	up	LOC_Os01g24790	178.673	426.835	-1.25636	0	down
chr11_21913121_20045605_-1867516-LOC_Os11g36470	0	174.908	-20	0	down	osa-miR1846c-5p	53.8376	8.01292	2.74821	0	up	LOC_Os09g32620	372.379	1291.64	-1.79436	4.18554e-14	down
chr11_21913121_20045605_-1867516-LOC_Os11g36470	0	174.908	-20	0	down	osa-miR1846c-5p	53.8376	8.01292	2.74821	0	up	LOC_Os03g16500	5.20016	61.8607	-3.57239	3.73505e-09	down
chr11_21913121_20045605_-1867516-LOC_Os11g36470	0	174.908	-20	0	down	osa-miR1846c-5p	53.8376	8.01292	2.74821	0	up	LOC_Os03g16500	5.20016	61.8607	-3.57239	3.73505e-09	down
chr11_21913121_20045605_-1867516-LOC_Os11g36470	0	174.908	-20	0	down	osa-miR1846c-5p	53.8376	8.01292	2.74821	0	up	LOC_Os01g01190	1.13594	6.85892	-2.5941	0.0492355	down
chr11_21913121_20045605_-1867516-LOC_Os11g36470	0	174.908	-20	0	down	osa-miR1846c-5p	53.8376	8.01292	2.74821	0	up	LOC_Os01g01190	1.13594	6.85892	-2.5941	0.0492355	down
chr11_21913121_20045605_-1867516-LOC_Os11g36470	0	174.908	-20	0	down	osa-miR1846c-5p	53.8376	8.01292	2.74821	0	up	LOC_Os09g29670	44.2273	131.914	-1.57659	0	down
chr11_21913121_20045605_-1867516-LOC_Os11g36470	0	174.908	-20	0	down	osa-miR1846c-5p	53.8376	8.01292	2.74821	0	up	LOC_Os07g38490	172.905	454.283	-1.39361	0	down
chr11_21913121_20045605_-1867516-LOC_Os11g36470	0	174.908	-20	0	down	osa-miR1846c-5p	53.8376	8.01292	2.74821	0	up	LOC_Os12g02350	31.7396	65.8721	-1.05338	0.000173033	down
chr11_21913121_20045605_-1867516-LOC_Os11g36470	0	174.908	-20	0	down	osa-miR1846c-5p	53.8376	8.01292	2.74821	0	up	LOC_Os12g08920	6.50579	69.837	-3.42419	0	down
chr11_21913121_20045605_-1867516-LOC_Os11g36470	0	174.908	-20	0	down	osa-miR1846c-5p	53.8376	8.01292	2.74821	0	up	LOC_Os02g50990	445.777	969.237	-1.12053	0	down
chr11_21913121_20045605_-1867516-LOC_Os11g36470	0	174.908	-20	0	down	osa-miR1846c-5p	53.8376	8.01292	2.74821	0	up	LOC_Os03g18140	346.133	801.242	-1.21091	0	down
chr11_21913121_20045605_-1867516-LOC_Os11g36470	0	174.908	-20	0	down	osa-miR1846c-5p	53.8376	8.01292	2.74821	0	up	LOC_Os07g32020	166.052	754.924	-2.1847	0	down
chr11_21913121_20045605_-1867516-LOC_Os11g36470	0	174.908	-20	0	down	osa-miR1846c-5p	53.8376	8.01292	2.74821	0	up	LOC_Os11g01620	4.32978	25.978	-2.58492	0.0223161	down
chr11_21913121_20045605_-1867516-LOC_Os11g36470	0	174.908	-20	0	down	osa-miR1846c-5p	53.8376	8.01292	2.74821	0	up	LOC_Os12g08850	242.609	545.462	-1.16884	0	down
chr11_21913121_20045605_-1867516-LOC_Os11g36470	0	174.908	-20	0	down	osa-miR1846c-5p	53.8376	8.01292	2.74821	0	up	LOC_Os04g52320	33.6575	111.318	-1.72569	4.71845e-13	down
chr11_21913121_20045605_-1867516-LOC_Os11g36470	0	174.908	-20	0	down	osa-miR1846c-5p	53.8376	8.01292	2.74821	0	up	LOC_Os03g10090	5555.33	29025.3	-2.38537	0	down
chr11_21913121_20045605_-1867516-LOC_Os11g36470	0	174.908	-20	0	down	osa-miR1846c-5p	53.8376	8.01292	2.74821	0	up	LOC_Os03g18630	12.5911	44.3973	-1.81807	8.04716e-06	down
chr11_21913121_20045605_-1867516-LOC_Os11g36470	0	174.908	-20	0	down	osa-miR1846c-5p	53.8376	8.01292	2.74821	0	up	LOC_Os07g30810	110.332	354.284	-1.68306	0	down
chr11_21913121_20045605_-1867516-LOC_Os11g36470	0	174.908	-20	0	down	osa-miR1846c-5p	53.8376	8.01292	2.74821	0	up	LOC_Os07g30810	110.332	354.284	-1.68306	0	down
chr11_21913121_20045605_-1867516-LOC_Os11g36470	0	174.908	-20	0	down	osa-miR1846c-5p	53.8376	8.01292	2.74821	0	up	LOC_Os03g46920	30.9207	72.5986	-1.23137	5.6086e-06	down
chr11_21913121_20045605_-1867516-LOC_Os11g36470	0	174.908	-20	0	down	osa-miR1846c-5p	53.8376	8.01292	2.74821	0	up	LOC_Os05g48270	53.6469	298.104	-2.47425	0	down
chr11_21913121_20045605_-1867516-LOC_Os11g36470	0	174.908	-20	0	down	osa-miR1846c-5p	53.8376	8.01292	2.74821	0	up	LOC_Os08g43400	1148.38	2399.89	-1.06337	0	down
chr11_21913121_20045605_-1867516-LOC_Os11g36470	0	174.908	-20	0	down	osa-miR1846c-5p	53.8376	8.01292	2.74821	0	up	LOC_Os04g54570	13.3804	69.71	-2.38124	3.29023e-05	down
chr11_21913121_20045605_-1867516-LOC_Os11g36470	0	174.908	-20	0	down	osa-miR1846c-5p	53.8376	8.01292	2.74821	0	up	LOC_Os06g04900	145.296	370.55	-1.35067	5.91868e-11	down
chr11_21913121_20045605_-1867516-LOC_Os11g36470	0	174.908	-20	0	down	osa-miR1846c-5p	53.8376	8.01292	2.74821	0	up	LOC_Os01g24790	178.673	426.835	-1.25636	0	down
chr11_21913121_20045605_-1867516-LOC_Os11g36470	0	174.908	-20	0	down	osa-miR1846c-5p	53.8376	8.01292	2.74821	0	up	LOC_Os01g24790	178.673	426.835	-1.25636	0	down
chr11_21913121_20045605_-1867516-LOC_Os11g36470	0	174.908	-20	0	down	osa-miR1846c-5p	53.8376	8.01292	2.74821	0	up	LOC_Os09g32620	372.379	1291.64	-1.79436	4.18554e-14	down
chr11_21913121_20045605_-1867516-LOC_Os11g36470	0	174.908	-20	0	down	osa-miR1846c-5p	53.8376	8.01292	2.74821	0	up	LOC_Os03g16500	5.20016	61.8607	-3.57239	3.73505e-09	down
chr11_21913121_20045605_-1867516-LOC_Os11g36470	0	174.908	-20	0	down	osa-miR1846c-5p	53.8376	8.01292	2.74821	0	up	LOC_Os03g16500	5.20016	61.8607	-3.57239	3.73505e-09	down
chr11_21913121_20045605_-1867516-LOC_Os11g36470	0	174.908	-20	0	down	osa-miR1846c-5p	53.8376	8.01292	2.74821	0	up	LOC_Os01g01190	1.13594	6.85892	-2.5941	0.0492355	down
chr11_21913121_20045605_-1867516-LOC_Os11g36470	0	174.908	-20	0	down	osa-miR1846c-5p	53.8376	8.01292	2.74821	0	up	LOC_Os01g01190	1.13594	6.85892	-2.5941	0.0492355	down
chr11_21913121_20045605_-1867516-LOC_Os11g36470	0	174.908	-20	0	down	osa-miR1846c-5p	53.8376	8.01292	2.74821	0	up	LOC_Os09g29670	44.2273	131.914	-1.57659	0	down
chr11_21913121_20045605_-1867516-LOC_Os11g36470	0	174.908	-20	0	down	osa-miR1846c-5p	53.8376	8.01292	2.74821	0	up	LOC_Os07g38490	172.905	454.283	-1.39361	0	down
chr11_21913121_20045605_-1867516-LOC_Os11g36470	0	174.908	-20	0	down	osa-miR1846c-5p	53.8376	8.01292	2.74821	0	up	LOC_Os12g02350	31.7396	65.8721	-1.05338	0.000173033	down
chr11_21913121_20045605_-1867516-LOC_Os11g36470	0	174.908	-20	0	down	osa-miR1846c-5p	53.8376	8.01292	2.74821	0	up	LOC_Os12g08920	6.50579	69.837	-3.42419	0	down
chr11_21913121_20045605_-1867516-LOC_Os11g36470	0	174.908	-20	0	down	osa-miR1846c-5p	53.8376	8.01292	2.74821	0	up	LOC_Os02g50990	445.777	969.237	-1.12053	0	down
chr11_21913121_20045605_-1867516-LOC_Os11g36470	0	174.908	-20	0	down	osa-miR1846c-5p	53.8376	8.01292	2.74821	0	up	LOC_Os03g18140	346.133	801.242	-1.21091	0	down
chr11_21913121_20045605_-1867516-LOC_Os11g36470	0	174.908	-20	0	down	osa-miR1846c-5p	53.8376	8.01292	2.74821	0	up	LOC_Os07g32020	166.052	754.924	-2.1847	0	down
chr11_21913121_20045605_-1867516-LOC_Os11g36470	0	174.908	-20	0	down	osa-miR1846c-5p	53.8376	8.01292	2.74821	0	up	LOC_Os11g01620	4.32978	25.978	-2.58492	0.0223161	down
chr11_21913121_20045605_-1867516-LOC_Os11g36470	0	174.908	-20	0	down	osa-miR1846c-5p	53.8376	8.01292	2.74821	0	up	LOC_Os12g08850	242.609	545.462	-1.16884	0	down
chr11_21913121_20045605_-1867516-LOC_Os11g36470	0	174.908	-20	0	down	osa-miR1846c-5p	53.8376	8.01292	2.74821	0	up	LOC_Os04g52320	33.6575	111.318	-1.72569	4.71845e-13	down
chr11_21913121_20045605_-1867516-LOC_Os11g36470	0	174.908	-20	0	down	osa-miR1846c-5p	53.8376	8.01292	2.74821	0	up	LOC_Os03g10090	5555.33	29025.3	-2.38537	0	down
chr11_21913121_20045605_-1867516-LOC_Os11g36470	0	174.908	-20	0	down	osa-miR1846c-5p	53.8376	8.01292	2.74821	0	up	LOC_Os03g18630	12.5911	44.3973	-1.81807	8.04716e-06	down
chr11_21913121_20045605_-1867516-LOC_Os11g36470	0	174.908	-20	0	down	osa-miR1846c-5p	53.8376	8.01292	2.74821	0	up	LOC_Os07g30810	110.332	354.284	-1.68306	0	down
chr11_21913121_20045605_-1867516-LOC_Os11g36470	0	174.908	-20	0	down	osa-miR1846c-5p	53.8376	8.01292	2.74821	0	up	LOC_Os07g30810	110.332	354.284	-1.68306	0	down
chr11_21913121_20045605_-1867516-LOC_Os11g36470	0	174.908	-20	0	down	osa-miR1846c-5p	53.8376	8.01292	2.74821	0	up	LOC_Os03g46920	30.9207	72.5986	-1.23137	5.6086e-06	down
chr11_21913121_20045605_-1867516-LOC_Os11g36470	0	174.908	-20	0	down	osa-miR1846c-5p	53.8376	8.01292	2.74821	0	up	LOC_Os05g48270	53.6469	298.104	-2.47425	0	down
chr11_21913121_20045605_-1867516-LOC_Os11g36470	0	174.908	-20	0	down	osa-miR1846c-5p	53.8376	8.01292	2.74821	0	up	LOC_Os08g43400	1148.38	2399.89	-1.06337	0	down
chr11_21913121_20045605_-1867516-LOC_Os11g36470	0	174.908	-20	0	down	osa-miR1846c-5p	53.8376	8.01292	2.74821	0	up	LOC_Os04g54570	13.3804	69.71	-2.38124	3.29023e-05	down
chr11_21913121_20045605_-1867516-LOC_Os11g36470	0	174.908	-20	0	down	osa-miR1846c-5p	53.8376	8.01292	2.74821	0	up	LOC_Os06g04900	145.296	370.55	-1.35067	5.91868e-11	down
chr11_21913121_20045605_-1867516-LOC_Os11g36470	0	174.908	-20	0	down	osa-miR1846c-5p	53.8376	8.01292	2.74821	0	up	LOC_Os01g24790	178.673	426.835	-1.25636	0	down
chr11_21913121_20045605_-1867516-LOC_Os11g36470	0	174.908	-20	0	down	osa-miR1846c-5p	53.8376	8.01292	2.74821	0	up	LOC_Os01g24790	178.673	426.835	-1.25636	0	down
chr11_21913121_20045605_-1867516-LOC_Os11g36470	0	174.908	-20	0	down	osa-miR1846c-5p	53.8376	8.01292	2.74821	0	up	LOC_Os09g32620	372.379	1291.64	-1.79436	4.18554e-14	down
chr11_21913121_20045605_-1867516-LOC_Os11g36470	0	174.908	-20	0	down	osa-miR1846c-5p	53.8376	8.01292	2.74821	0	up	LOC_Os03g16500	5.20016	61.8607	-3.57239	3.73505e-09	down
chr11_21913121_20045605_-1867516-LOC_Os11g36470	0	174.908	-20	0	down	osa-miR1846c-5p	53.8376	8.01292	2.74821	0	up	LOC_Os03g16500	5.20016	61.8607	-3.57239	3.73505e-09	down
chr11_21913121_20045605_-1867516-LOC_Os11g36470	0	174.908	-20	0	down	osa-miR1846c-5p	53.8376	8.01292	2.74821	0	up	LOC_Os01g01190	1.13594	6.85892	-2.5941	0.0492355	down
chr11_21913121_20045605_-1867516-LOC_Os11g36470	0	174.908	-20	0	down	osa-miR1846c-5p	53.8376	8.01292	2.74821	0	up	LOC_Os01g01190	1.13594	6.85892	-2.5941	0.0492355	down
chr11_21913121_20045605_-1867516-LOC_Os11g36470	0	174.908	-20	0	down	osa-miR1846c-5p	53.8376	8.01292	2.74821	0	up	LOC_Os09g29670	44.2273	131.914	-1.57659	0	down
chr11_21913121_20045605_-1867516-LOC_Os11g36470	0	174.908	-20	0	down	osa-miR1846c-5p	53.8376	8.01292	2.74821	0	up	LOC_Os07g38490	172.905	454.283	-1.39361	0	down
chr11_21913121_20045605_-1867516-LOC_Os11g36470	0	174.908	-20	0	down	osa-miR1846c-5p	53.8376	8.01292	2.74821	0	up	LOC_Os12g02350	31.7396	65.8721	-1.05338	0.000173033	down
chr11_21913121_20045605_-1867516-LOC_Os11g36470	0	174.908	-20	0	down	osa-miR1846c-5p	53.8376	8.01292	2.74821	0	up	LOC_Os12g08920	6.50579	69.837	-3.42419	0	down
chr11_21913121_20045605_-1867516-LOC_Os11g36470	0	174.908	-20	0	down	osa-miR1846c-5p	53.8376	8.01292	2.74821	0	up	LOC_Os02g50990	445.777	969.237	-1.12053	0	down
chr11_21913121_20045605_-1867516-LOC_Os11g36470	0	174.908	-20	0	down	osa-miR1846c-5p	53.8376	8.01292	2.74821	0	up	LOC_Os03g18140	346.133	801.242	-1.21091	0	down
chr11_21913121_20045605_-1867516-LOC_Os11g36470	0	174.908	-20	0	down	osa-miR1846c-5p	53.8376	8.01292	2.74821	0	up	LOC_Os07g32020	166.052	754.924	-2.1847	0	down
chr11_21913121_20045605_-1867516-LOC_Os11g36470	0	174.908	-20	0	down	osa-miR1846c-5p	53.8376	8.01292	2.74821	0	up	LOC_Os11g01620	4.32978	25.978	-2.58492	0.0223161	down
chr11_21913121_20045605_-1867516-LOC_Os11g36470	0	174.908	-20	0	down	osa-miR1846c-5p	53.8376	8.01292	2.74821	0	up	LOC_Os12g08850	242.609	545.462	-1.16884	0	down
chr11_21913121_20045605_-1867516-LOC_Os11g36470	0	174.908	-20	0	down	osa-miR1846c-5p	53.8376	8.01292	2.74821	0	up	LOC_Os04g52320	33.6575	111.318	-1.72569	4.71845e-13	down
chr11_21913121_20045605_-1867516-LOC_Os11g36470	0	174.908	-20	0	down	osa-miR1846c-5p	53.8376	8.01292	2.74821	0	up	LOC_Os03g10090	5555.33	29025.3	-2.38537	0	down
chr11_21913121_20045605_-1867516-LOC_Os11g36470	0	174.908	-20	0	down	osa-miR1846c-5p	53.8376	8.01292	2.74821	0	up	LOC_Os03g18630	12.5911	44.3973	-1.81807	8.04716e-06	down
chr11_21913121_20045605_-1867516-LOC_Os11g36470	0	174.908	-20	0	down	osa-miR1846c-5p	53.8376	8.01292	2.74821	0	up	LOC_Os07g30810	110.332	354.284	-1.68306	0	down
chr11_21913121_20045605_-1867516-LOC_Os11g36470	0	174.908	-20	0	down	osa-miR1846c-5p	53.8376	8.01292	2.74821	0	up	LOC_Os07g30810	110.332	354.284	-1.68306	0	down
chr11_21913121_20045605_-1867516-LOC_Os11g36470	0	174.908	-20	0	down	osa-miR1846c-5p	53.8376	8.01292	2.74821	0	up	LOC_Os03g46920	30.9207	72.5986	-1.23137	5.6086e-06	down
chr11_21913121_20045605_-1867516-LOC_Os11g36470	0	174.908	-20	0	down	osa-miR1846c-5p	53.8376	8.01292	2.74821	0	up	LOC_Os05g48270	53.6469	298.104	-2.47425	0	down
chr11_21913121_20045605_-1867516-LOC_Os11g36470	0	174.908	-20	0	down	osa-miR1846c-5p	53.8376	8.01292	2.74821	0	up	LOC_Os08g43400	1148.38	2399.89	-1.06337	0	down
chr11_21913121_20045605_-1867516-LOC_Os11g36470	0	174.908	-20	0	down	osa-miR1846c-5p	53.8376	8.01292	2.74821	0	up	LOC_Os04g54570	13.3804	69.71	-2.38124	3.29023e-05	down
chr11_21913121_20045605_-1867516-LOC_Os11g36470	0	174.908	-20	0	down	osa-miR1846c-5p	53.8376	8.01292	2.74821	0	up	LOC_Os06g04900	145.296	370.55	-1.35067	5.91868e-11	down
chr11_21913121_20045605_-1867516-LOC_Os11g36470	0	174.908	-20	0	down	osa-miR1846c-5p	53.8376	8.01292	2.74821	0	up	LOC_Os01g24790	178.673	426.835	-1.25636	0	down
chr11_21913121_20045605_-1867516-LOC_Os11g36470	0	174.908	-20	0	down	osa-miR1846c-5p	53.8376	8.01292	2.74821	0	up	LOC_Os01g24790	178.673	426.835	-1.25636	0	down
chr9_11675871_11394316_+281555-LOC_Os09g19160	0	262.768	-20	0	down	osa-miR1846c-5p	53.8376	8.01292	2.74821	0	up	LOC_Os09g32620	372.379	1291.64	-1.79436	4.18554e-14	down
chr9_11675871_11394316_+281555-LOC_Os09g19160	0	262.768	-20	0	down	osa-miR1846c-5p	53.8376	8.01292	2.74821	0	up	LOC_Os03g16500	5.20016	61.8607	-3.57239	3.73505e-09	down
chr9_11675871_11394316_+281555-LOC_Os09g19160	0	262.768	-20	0	down	osa-miR1846c-5p	53.8376	8.01292	2.74821	0	up	LOC_Os03g16500	5.20016	61.8607	-3.57239	3.73505e-09	down
chr9_11675871_11394316_+281555-LOC_Os09g19160	0	262.768	-20	0	down	osa-miR1846c-5p	53.8376	8.01292	2.74821	0	up	LOC_Os01g01190	1.13594	6.85892	-2.5941	0.0492355	down
chr9_11675871_11394316_+281555-LOC_Os09g19160	0	262.768	-20	0	down	osa-miR1846c-5p	53.8376	8.01292	2.74821	0	up	LOC_Os01g01190	1.13594	6.85892	-2.5941	0.0492355	down
chr9_11675871_11394316_+281555-LOC_Os09g19160	0	262.768	-20	0	down	osa-miR1846c-5p	53.8376	8.01292	2.74821	0	up	LOC_Os09g29670	44.2273	131.914	-1.57659	0	down
chr9_11675871_11394316_+281555-LOC_Os09g19160	0	262.768	-20	0	down	osa-miR1846c-5p	53.8376	8.01292	2.74821	0	up	LOC_Os07g38490	172.905	454.283	-1.39361	0	down
chr9_11675871_11394316_+281555-LOC_Os09g19160	0	262.768	-20	0	down	osa-miR1846c-5p	53.8376	8.01292	2.74821	0	up	LOC_Os12g02350	31.7396	65.8721	-1.05338	0.000173033	down
chr9_11675871_11394316_+281555-LOC_Os09g19160	0	262.768	-20	0	down	osa-miR1846c-5p	53.8376	8.01292	2.74821	0	up	LOC_Os12g08920	6.50579	69.837	-3.42419	0	down
chr9_11675871_11394316_+281555-LOC_Os09g19160	0	262.768	-20	0	down	osa-miR1846c-5p	53.8376	8.01292	2.74821	0	up	LOC_Os02g50990	445.777	969.237	-1.12053	0	down
chr9_11675871_11394316_+281555-LOC_Os09g19160	0	262.768	-20	0	down	osa-miR1846c-5p	53.8376	8.01292	2.74821	0	up	LOC_Os03g18140	346.133	801.242	-1.21091	0	down
chr9_11675871_11394316_+281555-LOC_Os09g19160	0	262.768	-20	0	down	osa-miR1846c-5p	53.8376	8.01292	2.74821	0	up	LOC_Os07g32020	166.052	754.924	-2.1847	0	down
chr9_11675871_11394316_+281555-LOC_Os09g19160	0	262.768	-20	0	down	osa-miR1846c-5p	53.8376	8.01292	2.74821	0	up	LOC_Os11g01620	4.32978	25.978	-2.58492	0.0223161	down
chr9_11675871_11394316_+281555-LOC_Os09g19160	0	262.768	-20	0	down	osa-miR1846c-5p	53.8376	8.01292	2.74821	0	up	LOC_Os12g08850	242.609	545.462	-1.16884	0	down
chr9_11675871_11394316_+281555-LOC_Os09g19160	0	262.768	-20	0	down	osa-miR1846c-5p	53.8376	8.01292	2.74821	0	up	LOC_Os04g52320	33.6575	111.318	-1.72569	4.71845e-13	down
chr9_11675871_11394316_+281555-LOC_Os09g19160	0	262.768	-20	0	down	osa-miR1846c-5p	53.8376	8.01292	2.74821	0	up	LOC_Os03g10090	5555.33	29025.3	-2.38537	0	down
chr9_11675871_11394316_+281555-LOC_Os09g19160	0	262.768	-20	0	down	osa-miR1846c-5p	53.8376	8.01292	2.74821	0	up	LOC_Os03g18630	12.5911	44.3973	-1.81807	8.04716e-06	down
chr9_11675871_11394316_+281555-LOC_Os09g19160	0	262.768	-20	0	down	osa-miR1846c-5p	53.8376	8.01292	2.74821	0	up	LOC_Os07g30810	110.332	354.284	-1.68306	0	down
chr9_11675871_11394316_+281555-LOC_Os09g19160	0	262.768	-20	0	down	osa-miR1846c-5p	53.8376	8.01292	2.74821	0	up	LOC_Os07g30810	110.332	354.284	-1.68306	0	down
chr9_11675871_11394316_+281555-LOC_Os09g19160	0	262.768	-20	0	down	osa-miR1846c-5p	53.8376	8.01292	2.74821	0	up	LOC_Os03g46920	30.9207	72.5986	-1.23137	5.6086e-06	down
chr9_11675871_11394316_+281555-LOC_Os09g19160	0	262.768	-20	0	down	osa-miR1846c-5p	53.8376	8.01292	2.74821	0	up	LOC_Os05g48270	53.6469	298.104	-2.47425	0	down
chr9_11675871_11394316_+281555-LOC_Os09g19160	0	262.768	-20	0	down	osa-miR1846c-5p	53.8376	8.01292	2.74821	0	up	LOC_Os08g43400	1148.38	2399.89	-1.06337	0	down
chr9_11675871_11394316_+281555-LOC_Os09g19160	0	262.768	-20	0	down	osa-miR1846c-5p	53.8376	8.01292	2.74821	0	up	LOC_Os04g54570	13.3804	69.71	-2.38124	3.29023e-05	down
chr9_11675871_11394316_+281555-LOC_Os09g19160	0	262.768	-20	0	down	osa-miR1846c-5p	53.8376	8.01292	2.74821	0	up	LOC_Os06g04900	145.296	370.55	-1.35067	5.91868e-11	down
chr9_11675871_11394316_+281555-LOC_Os09g19160	0	262.768	-20	0	down	osa-miR1846c-5p	53.8376	8.01292	2.74821	0	up	LOC_Os01g24790	178.673	426.835	-1.25636	0	down
chr9_11675871_11394316_+281555-LOC_Os09g19160	0	262.768	-20	0	down	osa-miR1846c-5p	53.8376	8.01292	2.74821	0	up	LOC_Os01g24790	178.673	426.835	-1.25636	0	down
chr9_11675871_11394316_+281555-LOC_Os09g19160	0	262.768	-20	0	down	osa-miR1846c-5p	53.8376	8.01292	2.74821	0	up	LOC_Os09g32620	372.379	1291.64	-1.79436	4.18554e-14	down
chr9_11675871_11394316_+281555-LOC_Os09g19160	0	262.768	-20	0	down	osa-miR1846c-5p	53.8376	8.01292	2.74821	0	up	LOC_Os03g16500	5.20016	61.8607	-3.57239	3.73505e-09	down
chr9_11675871_11394316_+281555-LOC_Os09g19160	0	262.768	-20	0	down	osa-miR1846c-5p	53.8376	8.01292	2.74821	0	up	LOC_Os03g16500	5.20016	61.8607	-3.57239	3.73505e-09	down
chr9_11675871_11394316_+281555-LOC_Os09g19160	0	262.768	-20	0	down	osa-miR1846c-5p	53.8376	8.01292	2.74821	0	up	LOC_Os01g01190	1.13594	6.85892	-2.5941	0.0492355	down
chr9_11675871_11394316_+281555-LOC_Os09g19160	0	262.768	-20	0	down	osa-miR1846c-5p	53.8376	8.01292	2.74821	0	up	LOC_Os01g01190	1.13594	6.85892	-2.5941	0.0492355	down
chr9_11675871_11394316_+281555-LOC_Os09g19160	0	262.768	-20	0	down	osa-miR1846c-5p	53.8376	8.01292	2.74821	0	up	LOC_Os09g29670	44.2273	131.914	-1.57659	0	down
chr9_11675871_11394316_+281555-LOC_Os09g19160	0	262.768	-20	0	down	osa-miR1846c-5p	53.8376	8.01292	2.74821	0	up	LOC_Os07g38490	172.905	454.283	-1.39361	0	down
chr9_11675871_11394316_+281555-LOC_Os09g19160	0	262.768	-20	0	down	osa-miR1846c-5p	53.8376	8.01292	2.74821	0	up	LOC_Os12g02350	31.7396	65.8721	-1.05338	0.000173033	down
chr9_11675871_11394316_+281555-LOC_Os09g19160	0	262.768	-20	0	down	osa-miR1846c-5p	53.8376	8.01292	2.74821	0	up	LOC_Os12g08920	6.50579	69.837	-3.42419	0	down
chr9_11675871_11394316_+281555-LOC_Os09g19160	0	262.768	-20	0	down	osa-miR1846c-5p	53.8376	8.01292	2.74821	0	up	LOC_Os02g50990	445.777	969.237	-1.12053	0	down
chr9_11675871_11394316_+281555-LOC_Os09g19160	0	262.768	-20	0	down	osa-miR1846c-5p	53.8376	8.01292	2.74821	0	up	LOC_Os03g18140	346.133	801.242	-1.21091	0	down
chr9_11675871_11394316_+281555-LOC_Os09g19160	0	262.768	-20	0	down	osa-miR1846c-5p	53.8376	8.01292	2.74821	0	up	LOC_Os07g32020	166.052	754.924	-2.1847	0	down
chr9_11675871_11394316_+281555-LOC_Os09g19160	0	262.768	-20	0	down	osa-miR1846c-5p	53.8376	8.01292	2.74821	0	up	LOC_Os11g01620	4.32978	25.978	-2.58492	0.0223161	down
chr9_11675871_11394316_+281555-LOC_Os09g19160	0	262.768	-20	0	down	osa-miR1846c-5p	53.8376	8.01292	2.74821	0	up	LOC_Os12g08850	242.609	545.462	-1.16884	0	down
chr9_11675871_11394316_+281555-LOC_Os09g19160	0	262.768	-20	0	down	osa-miR1846c-5p	53.8376	8.01292	2.74821	0	up	LOC_Os04g52320	33.6575	111.318	-1.72569	4.71845e-13	down
chr9_11675871_11394316_+281555-LOC_Os09g19160	0	262.768	-20	0	down	osa-miR1846c-5p	53.8376	8.01292	2.74821	0	up	LOC_Os03g10090	5555.33	29025.3	-2.38537	0	down
chr9_11675871_11394316_+281555-LOC_Os09g19160	0	262.768	-20	0	down	osa-miR1846c-5p	53.8376	8.01292	2.74821	0	up	LOC_Os03g18630	12.5911	44.3973	-1.81807	8.04716e-06	down
chr9_11675871_11394316_+281555-LOC_Os09g19160	0	262.768	-20	0	down	osa-miR1846c-5p	53.8376	8.01292	2.74821	0	up	LOC_Os07g30810	110.332	354.284	-1.68306	0	down
chr9_11675871_11394316_+281555-LOC_Os09g19160	0	262.768	-20	0	down	osa-miR1846c-5p	53.8376	8.01292	2.74821	0	up	LOC_Os07g30810	110.332	354.284	-1.68306	0	down
chr9_11675871_11394316_+281555-LOC_Os09g19160	0	262.768	-20	0	down	osa-miR1846c-5p	53.8376	8.01292	2.74821	0	up	LOC_Os03g46920	30.9207	72.5986	-1.23137	5.6086e-06	down
chr9_11675871_11394316_+281555-LOC_Os09g19160	0	262.768	-20	0	down	osa-miR1846c-5p	53.8376	8.01292	2.74821	0	up	LOC_Os05g48270	53.6469	298.104	-2.47425	0	down
chr9_11675871_11394316_+281555-LOC_Os09g19160	0	262.768	-20	0	down	osa-miR1846c-5p	53.8376	8.01292	2.74821	0	up	LOC_Os08g43400	1148.38	2399.89	-1.06337	0	down
chr9_11675871_11394316_+281555-LOC_Os09g19160	0	262.768	-20	0	down	osa-miR1846c-5p	53.8376	8.01292	2.74821	0	up	LOC_Os04g54570	13.3804	69.71	-2.38124	3.29023e-05	down
chr9_11675871_11394316_+281555-LOC_Os09g19160	0	262.768	-20	0	down	osa-miR1846c-5p	53.8376	8.01292	2.74821	0	up	LOC_Os06g04900	145.296	370.55	-1.35067	5.91868e-11	down
chr9_11675871_11394316_+281555-LOC_Os09g19160	0	262.768	-20	0	down	osa-miR1846c-5p	53.8376	8.01292	2.74821	0	up	LOC_Os01g24790	178.673	426.835	-1.25636	0	down
chr9_11675871_11394316_+281555-LOC_Os09g19160	0	262.768	-20	0	down	osa-miR1846c-5p	53.8376	8.01292	2.74821	0	up	LOC_Os01g24790	178.673	426.835	-1.25636	0	down
chr9_11675871_11394316_+281555-LOC_Os09g19160	0	262.768	-20	0	down	osa-miR1846c-5p	53.8376	8.01292	2.74821	0	up	LOC_Os09g32620	372.379	1291.64	-1.79436	4.18554e-14	down
chr9_11675871_11394316_+281555-LOC_Os09g19160	0	262.768	-20	0	down	osa-miR1846c-5p	53.8376	8.01292	2.74821	0	up	LOC_Os03g16500	5.20016	61.8607	-3.57239	3.73505e-09	down
chr9_11675871_11394316_+281555-LOC_Os09g19160	0	262.768	-20	0	down	osa-miR1846c-5p	53.8376	8.01292	2.74821	0	up	LOC_Os03g16500	5.20016	61.8607	-3.57239	3.73505e-09	down
chr9_11675871_11394316_+281555-LOC_Os09g19160	0	262.768	-20	0	down	osa-miR1846c-5p	53.8376	8.01292	2.74821	0	up	LOC_Os01g01190	1.13594	6.85892	-2.5941	0.0492355	down
chr9_11675871_11394316_+281555-LOC_Os09g19160	0	262.768	-20	0	down	osa-miR1846c-5p	53.8376	8.01292	2.74821	0	up	LOC_Os01g01190	1.13594	6.85892	-2.5941	0.0492355	down
chr9_11675871_11394316_+281555-LOC_Os09g19160	0	262.768	-20	0	down	osa-miR1846c-5p	53.8376	8.01292	2.74821	0	up	LOC_Os09g29670	44.2273	131.914	-1.57659	0	down
chr9_11675871_11394316_+281555-LOC_Os09g19160	0	262.768	-20	0	down	osa-miR1846c-5p	53.8376	8.01292	2.74821	0	up	LOC_Os07g38490	172.905	454.283	-1.39361	0	down
chr9_11675871_11394316_+281555-LOC_Os09g19160	0	262.768	-20	0	down	osa-miR1846c-5p	53.8376	8.01292	2.74821	0	up	LOC_Os12g02350	31.7396	65.8721	-1.05338	0.000173033	down
chr9_11675871_11394316_+281555-LOC_Os09g19160	0	262.768	-20	0	down	osa-miR1846c-5p	53.8376	8.01292	2.74821	0	up	LOC_Os12g08920	6.50579	69.837	-3.42419	0	down
chr9_11675871_11394316_+281555-LOC_Os09g19160	0	262.768	-20	0	down	osa-miR1846c-5p	53.8376	8.01292	2.74821	0	up	LOC_Os02g50990	445.777	969.237	-1.12053	0	down
chr9_11675871_11394316_+281555-LOC_Os09g19160	0	262.768	-20	0	down	osa-miR1846c-5p	53.8376	8.01292	2.74821	0	up	LOC_Os03g18140	346.133	801.242	-1.21091	0	down
chr9_11675871_11394316_+281555-LOC_Os09g19160	0	262.768	-20	0	down	osa-miR1846c-5p	53.8376	8.01292	2.74821	0	up	LOC_Os07g32020	166.052	754.924	-2.1847	0	down
chr9_11675871_11394316_+281555-LOC_Os09g19160	0	262.768	-20	0	down	osa-miR1846c-5p	53.8376	8.01292	2.74821	0	up	LOC_Os11g01620	4.32978	25.978	-2.58492	0.0223161	down
chr9_11675871_11394316_+281555-LOC_Os09g19160	0	262.768	-20	0	down	osa-miR1846c-5p	53.8376	8.01292	2.74821	0	up	LOC_Os12g08850	242.609	545.462	-1.16884	0	down
chr9_11675871_11394316_+281555-LOC_Os09g19160	0	262.768	-20	0	down	osa-miR1846c-5p	53.8376	8.01292	2.74821	0	up	LOC_Os04g52320	33.6575	111.318	-1.72569	4.71845e-13	down
chr9_11675871_11394316_+281555-LOC_Os09g19160	0	262.768	-20	0	down	osa-miR1846c-5p	53.8376	8.01292	2.74821	0	up	LOC_Os03g10090	5555.33	29025.3	-2.38537	0	down
chr9_11675871_11394316_+281555-LOC_Os09g19160	0	262.768	-20	0	down	osa-miR1846c-5p	53.8376	8.01292	2.74821	0	up	LOC_Os03g18630	12.5911	44.3973	-1.81807	8.04716e-06	down
chr9_11675871_11394316_+281555-LOC_Os09g19160	0	262.768	-20	0	down	osa-miR1846c-5p	53.8376	8.01292	2.74821	0	up	LOC_Os07g30810	110.332	354.284	-1.68306	0	down
chr9_11675871_11394316_+281555-LOC_Os09g19160	0	262.768	-20	0	down	osa-miR1846c-5p	53.8376	8.01292	2.74821	0	up	LOC_Os07g30810	110.332	354.284	-1.68306	0	down
chr9_11675871_11394316_+281555-LOC_Os09g19160	0	262.768	-20	0	down	osa-miR1846c-5p	53.8376	8.01292	2.74821	0	up	LOC_Os03g46920	30.9207	72.5986	-1.23137	5.6086e-06	down
chr9_11675871_11394316_+281555-LOC_Os09g19160	0	262.768	-20	0	down	osa-miR1846c-5p	53.8376	8.01292	2.74821	0	up	LOC_Os05g48270	53.6469	298.104	-2.47425	0	down
chr9_11675871_11394316_+281555-LOC_Os09g19160	0	262.768	-20	0	down	osa-miR1846c-5p	53.8376	8.01292	2.74821	0	up	LOC_Os08g43400	1148.38	2399.89	-1.06337	0	down
chr9_11675871_11394316_+281555-LOC_Os09g19160	0	262.768	-20	0	down	osa-miR1846c-5p	53.8376	8.01292	2.74821	0	up	LOC_Os04g54570	13.3804	69.71	-2.38124	3.29023e-05	down
chr9_11675871_11394316_+281555-LOC_Os09g19160	0	262.768	-20	0	down	osa-miR1846c-5p	53.8376	8.01292	2.74821	0	up	LOC_Os06g04900	145.296	370.55	-1.35067	5.91868e-11	down
chr9_11675871_11394316_+281555-LOC_Os09g19160	0	262.768	-20	0	down	osa-miR1846c-5p	53.8376	8.01292	2.74821	0	up	LOC_Os01g24790	178.673	426.835	-1.25636	0	down
chr9_11675871_11394316_+281555-LOC_Os09g19160	0	262.768	-20	0	down	osa-miR1846c-5p	53.8376	8.01292	2.74821	0	up	LOC_Os01g24790	178.673	426.835	-1.25636	0	down
chr7_22976110_22956434_-19676-LOC_Os07g38270	233.888	0	20	0	up	osa-miR395h	3.69216	18.9833	-2.36219	3.23396e-08	down	LOC_Os05g37970	826.86	273.451	1.59636	0	up
chr7_22976110_22956434_-19676-LOC_Os07g38270	233.888	0	20	0	up	osa-miR395h	3.69216	18.9833	-2.36219	3.23396e-08	down	LOC_Os01g06640	1513.63	668.929	1.17809	0	up
chr7_22976110_22956434_-19676-LOC_Os07g38270	233.888	0	20	0	up	osa-miR395h	3.69216	18.9833	-2.36219	3.23396e-08	down	LOC_Os11g02100	129.828	29.4765	2.13896	2.11431e-12	up
chr7_22976110_22956434_-19676-LOC_Os07g38270	233.888	0	20	0	up	osa-miR395h	3.69216	18.9833	-2.36219	3.23396e-08	down	LOC_Os07g48280	26097	7040.4	1.89015	0	up
chr7_22976110_22956434_-19676-LOC_Os07g38270	233.888	0	20	0	up	osa-miR395h	3.69216	18.9833	-2.36219	3.23396e-08	down	LOC_Os05g07060	124.067	46.2519	1.42354	0.000159207	up
chr7_22976110_22956434_-19676-LOC_Os07g38270	233.888	0	20	0	up	osa-miR395h	3.69216	18.9833	-2.36219	3.23396e-08	down	LOC_Os10g14180	1150.83	270.417	2.08942	0	up
chr7_22976110_22956434_-19676-LOC_Os07g38270	233.888	0	20	0	up	osa-miR395h	3.69216	18.9833	-2.36219	3.23396e-08	down	LOC_Os12g02060	123.816	33.1275	1.9021	0	up
chr7_22976110_22956434_-19676-LOC_Os07g38270	233.888	0	20	0	up	osa-miR395h	3.69216	18.9833	-2.36219	3.23396e-08	down	LOC_Os02g15870	516.596	245.125	1.07552	4.14024e-12	up
chr7_22976110_22956434_-19676-LOC_Os07g38270	233.888	0	20	0	up	osa-miR395h	3.69216	18.9833	-2.36219	3.23396e-08	down	LOC_Os05g37970	826.86	273.451	1.59636	0	up
chr7_22976110_22956434_-19676-LOC_Os07g38270	233.888	0	20	0	up	osa-miR395h	3.69216	18.9833	-2.36219	3.23396e-08	down	LOC_Os01g06640	1513.63	668.929	1.17809	0	up
chr7_22976110_22956434_-19676-LOC_Os07g38270	233.888	0	20	0	up	osa-miR395h	3.69216	18.9833	-2.36219	3.23396e-08	down	LOC_Os11g02100	129.828	29.4765	2.13896	2.11431e-12	up
chr7_22976110_22956434_-19676-LOC_Os07g38270	233.888	0	20	0	up	osa-miR395h	3.69216	18.9833	-2.36219	3.23396e-08	down	LOC_Os07g48280	26097	7040.4	1.89015	0	up
chr7_22976110_22956434_-19676-LOC_Os07g38270	233.888	0	20	0	up	osa-miR395h	3.69216	18.9833	-2.36219	3.23396e-08	down	LOC_Os05g07060	124.067	46.2519	1.42354	0.000159207	up
chr7_22976110_22956434_-19676-LOC_Os07g38270	233.888	0	20	0	up	osa-miR395h	3.69216	18.9833	-2.36219	3.23396e-08	down	LOC_Os10g14180	1150.83	270.417	2.08942	0	up
chr7_22976110_22956434_-19676-LOC_Os07g38270	233.888	0	20	0	up	osa-miR395h	3.69216	18.9833	-2.36219	3.23396e-08	down	LOC_Os12g02060	123.816	33.1275	1.9021	0	up
chr7_22976110_22956434_-19676-LOC_Os07g38270	233.888	0	20	0	up	osa-miR395h	3.69216	18.9833	-2.36219	3.23396e-08	down	LOC_Os02g15870	516.596	245.125	1.07552	4.14024e-12	up
chr7_22980701_22946863_-33838-LOC_Os07g38270	506.011	0	20	0	up	osa-miR395h	3.69216	18.9833	-2.36219	3.23396e-08	down	LOC_Os05g37970	826.86	273.451	1.59636	0	up
chr7_22980701_22946863_-33838-LOC_Os07g38270	506.011	0	20	0	up	osa-miR395h	3.69216	18.9833	-2.36219	3.23396e-08	down	LOC_Os01g06640	1513.63	668.929	1.17809	0	up
chr7_22980701_22946863_-33838-LOC_Os07g38270	506.011	0	20	0	up	osa-miR395h	3.69216	18.9833	-2.36219	3.23396e-08	down	LOC_Os11g02100	129.828	29.4765	2.13896	2.11431e-12	up
chr7_22980701_22946863_-33838-LOC_Os07g38270	506.011	0	20	0	up	osa-miR395h	3.69216	18.9833	-2.36219	3.23396e-08	down	LOC_Os07g48280	26097	7040.4	1.89015	0	up
chr7_22980701_22946863_-33838-LOC_Os07g38270	506.011	0	20	0	up	osa-miR395h	3.69216	18.9833	-2.36219	3.23396e-08	down	LOC_Os05g07060	124.067	46.2519	1.42354	0.000159207	up
chr7_22980701_22946863_-33838-LOC_Os07g38270	506.011	0	20	0	up	osa-miR395h	3.69216	18.9833	-2.36219	3.23396e-08	down	LOC_Os10g14180	1150.83	270.417	2.08942	0	up
chr7_22980701_22946863_-33838-LOC_Os07g38270	506.011	0	20	0	up	osa-miR395h	3.69216	18.9833	-2.36219	3.23396e-08	down	LOC_Os12g02060	123.816	33.1275	1.9021	0	up
chr7_22980701_22946863_-33838-LOC_Os07g38270	506.011	0	20	0	up	osa-miR395h	3.69216	18.9833	-2.36219	3.23396e-08	down	LOC_Os02g15870	516.596	245.125	1.07552	4.14024e-12	up
chr7_22980701_22946863_-33838-LOC_Os07g38270	506.011	0	20	0	up	osa-miR395h	3.69216	18.9833	-2.36219	3.23396e-08	down	LOC_Os05g37970	826.86	273.451	1.59636	0	up
chr7_22980701_22946863_-33838-LOC_Os07g38270	506.011	0	20	0	up	osa-miR395h	3.69216	18.9833	-2.36219	3.23396e-08	down	LOC_Os01g06640	1513.63	668.929	1.17809	0	up
chr7_22980701_22946863_-33838-LOC_Os07g38270	506.011	0	20	0	up	osa-miR395h	3.69216	18.9833	-2.36219	3.23396e-08	down	LOC_Os11g02100	129.828	29.4765	2.13896	2.11431e-12	up
chr7_22980701_22946863_-33838-LOC_Os07g38270	506.011	0	20	0	up	osa-miR395h	3.69216	18.9833	-2.36219	3.23396e-08	down	LOC_Os07g48280	26097	7040.4	1.89015	0	up
chr7_22980701_22946863_-33838-LOC_Os07g38270	506.011	0	20	0	up	osa-miR395h	3.69216	18.9833	-2.36219	3.23396e-08	down	LOC_Os05g07060	124.067	46.2519	1.42354	0.000159207	up
chr7_22980701_22946863_-33838-LOC_Os07g38270	506.011	0	20	0	up	osa-miR395h	3.69216	18.9833	-2.36219	3.23396e-08	down	LOC_Os10g14180	1150.83	270.417	2.08942	0	up
chr7_22980701_22946863_-33838-LOC_Os07g38270	506.011	0	20	0	up	osa-miR395h	3.69216	18.9833	-2.36219	3.23396e-08	down	LOC_Os12g02060	123.816	33.1275	1.9021	0	up
chr7_22980701_22946863_-33838-LOC_Os07g38270	506.011	0	20	0	up	osa-miR395h	3.69216	18.9833	-2.36219	3.23396e-08	down	LOC_Os02g15870	516.596	245.125	1.07552	4.14024e-12	up
chr8_22086695_22054445_-32250-LOC_Os08g35050	507.639	0	20	0	up	osa-miR395h	3.69216	18.9833	-2.36219	3.23396e-08	down	LOC_Os05g37970	826.86	273.451	1.59636	0	up
chr8_22086695_22054445_-32250-LOC_Os08g35050	507.639	0	20	0	up	osa-miR395h	3.69216	18.9833	-2.36219	3.23396e-08	down	LOC_Os01g06640	1513.63	668.929	1.17809	0	up
chr8_22086695_22054445_-32250-LOC_Os08g35050	507.639	0	20	0	up	osa-miR395h	3.69216	18.9833	-2.36219	3.23396e-08	down	LOC_Os11g02100	129.828	29.4765	2.13896	2.11431e-12	up
chr8_22086695_22054445_-32250-LOC_Os08g35050	507.639	0	20	0	up	osa-miR395h	3.69216	18.9833	-2.36219	3.23396e-08	down	LOC_Os07g48280	26097	7040.4	1.89015	0	up
chr8_22086695_22054445_-32250-LOC_Os08g35050	507.639	0	20	0	up	osa-miR395h	3.69216	18.9833	-2.36219	3.23396e-08	down	LOC_Os05g07060	124.067	46.2519	1.42354	0.000159207	up
chr8_22086695_22054445_-32250-LOC_Os08g35050	507.639	0	20	0	up	osa-miR395h	3.69216	18.9833	-2.36219	3.23396e-08	down	LOC_Os10g14180	1150.83	270.417	2.08942	0	up
chr8_22086695_22054445_-32250-LOC_Os08g35050	507.639	0	20	0	up	osa-miR395h	3.69216	18.9833	-2.36219	3.23396e-08	down	LOC_Os12g02060	123.816	33.1275	1.9021	0	up
chr8_22086695_22054445_-32250-LOC_Os08g35050	507.639	0	20	0	up	osa-miR395h	3.69216	18.9833	-2.36219	3.23396e-08	down	LOC_Os02g15870	516.596	245.125	1.07552	4.14024e-12	up
chr8_22086695_22054445_-32250-LOC_Os08g35050	507.639	0	20	0	up	osa-miR395h	3.69216	18.9833	-2.36219	3.23396e-08	down	LOC_Os05g37970	826.86	273.451	1.59636	0	up
chr8_22086695_22054445_-32250-LOC_Os08g35050	507.639	0	20	0	up	osa-miR395h	3.69216	18.9833	-2.36219	3.23396e-08	down	LOC_Os01g06640	1513.63	668.929	1.17809	0	up
chr8_22086695_22054445_-32250-LOC_Os08g35050	507.639	0	20	0	up	osa-miR395h	3.69216	18.9833	-2.36219	3.23396e-08	down	LOC_Os11g02100	129.828	29.4765	2.13896	2.11431e-12	up
chr8_22086695_22054445_-32250-LOC_Os08g35050	507.639	0	20	0	up	osa-miR395h	3.69216	18.9833	-2.36219	3.23396e-08	down	LOC_Os07g48280	26097	7040.4	1.89015	0	up
chr8_22086695_22054445_-32250-LOC_Os08g35050	507.639	0	20	0	up	osa-miR395h	3.69216	18.9833	-2.36219	3.23396e-08	down	LOC_Os05g07060	124.067	46.2519	1.42354	0.000159207	up
chr8_22086695_22054445_-32250-LOC_Os08g35050	507.639	0	20	0	up	osa-miR395h	3.69216	18.9833	-2.36219	3.23396e-08	down	LOC_Os10g14180	1150.83	270.417	2.08942	0	up
chr8_22086695_22054445_-32250-LOC_Os08g35050	507.639	0	20	0	up	osa-miR395h	3.69216	18.9833	-2.36219	3.23396e-08	down	LOC_Os12g02060	123.816	33.1275	1.9021	0	up
chr8_22086695_22054445_-32250-LOC_Os08g35050	507.639	0	20	0	up	osa-miR395h	3.69216	18.9833	-2.36219	3.23396e-08	down	LOC_Os02g15870	516.596	245.125	1.07552	4.14024e-12	up
chr11_21913121_20045605_-1867516-LOC_Os11g36470	0	174.908	-20	0	down	osa-miR1861n	27.8747	6.96226	2.00133	3.84493e-10	up	LOC_Os06g03540	475.445	1612.29	-1.76176	0	down
chr11_21913121_20045605_-1867516-LOC_Os11g36470	0	174.908	-20	0	down	osa-miR1861n	27.8747	6.96226	2.00133	3.84493e-10	up	LOC_Os09g25490	184.677	393.482	-1.0913	0	down
chr11_21913121_20045605_-1867516-LOC_Os11g36470	0	174.908	-20	0	down	osa-miR1861n	27.8747	6.96226	2.00133	3.84493e-10	up	LOC_Os02g12670	36.8586	309.058	-3.0678	0	down
chr11_21913121_20045605_-1867516-LOC_Os11g36470	0	174.908	-20	0	down	osa-miR1861n	27.8747	6.96226	2.00133	3.84493e-10	up	LOC_Os08g07950	15.7849	35.661	-1.1758	0.00335297	down
chr11_21913121_20045605_-1867516-LOC_Os11g36470	0	174.908	-20	0	down	osa-miR1861n	27.8747	6.96226	2.00133	3.84493e-10	up	LOC_Os06g03540	475.445	1612.29	-1.76176	0	down
chr11_21913121_20045605_-1867516-LOC_Os11g36470	0	174.908	-20	0	down	osa-miR1861n	27.8747	6.96226	2.00133	3.84493e-10	up	LOC_Os09g25490	184.677	393.482	-1.0913	0	down
chr11_21913121_20045605_-1867516-LOC_Os11g36470	0	174.908	-20	0	down	osa-miR1861n	27.8747	6.96226	2.00133	3.84493e-10	up	LOC_Os02g12670	36.8586	309.058	-3.0678	0	down
chr11_21913121_20045605_-1867516-LOC_Os11g36470	0	174.908	-20	0	down	osa-miR1861n	27.8747	6.96226	2.00133	3.84493e-10	up	LOC_Os08g07950	15.7849	35.661	-1.1758	0.00335297	down
chr11_21913121_20045605_-1867516-LOC_Os11g36470	0	174.908	-20	0	down	osa-miR1861n	27.8747	6.96226	2.00133	3.84493e-10	up	LOC_Os06g03540	475.445	1612.29	-1.76176	0	down
chr11_21913121_20045605_-1867516-LOC_Os11g36470	0	174.908	-20	0	down	osa-miR1861n	27.8747	6.96226	2.00133	3.84493e-10	up	LOC_Os09g25490	184.677	393.482	-1.0913	0	down
chr11_21913121_20045605_-1867516-LOC_Os11g36470	0	174.908	-20	0	down	osa-miR1861n	27.8747	6.96226	2.00133	3.84493e-10	up	LOC_Os02g12670	36.8586	309.058	-3.0678	0	down
chr11_21913121_20045605_-1867516-LOC_Os11g36470	0	174.908	-20	0	down	osa-miR1861n	27.8747	6.96226	2.00133	3.84493e-10	up	LOC_Os08g07950	15.7849	35.661	-1.1758	0.00335297	down
chr11_21913121_20045605_-1867516-LOC_Os11g36470	0	174.908	-20	0	down	osa-miR1861n	27.8747	6.96226	2.00133	3.84493e-10	up	LOC_Os06g03540	475.445	1612.29	-1.76176	0	down
chr11_21913121_20045605_-1867516-LOC_Os11g36470	0	174.908	-20	0	down	osa-miR1861n	27.8747	6.96226	2.00133	3.84493e-10	up	LOC_Os09g25490	184.677	393.482	-1.0913	0	down
chr11_21913121_20045605_-1867516-LOC_Os11g36470	0	174.908	-20	0	down	osa-miR1861n	27.8747	6.96226	2.00133	3.84493e-10	up	LOC_Os02g12670	36.8586	309.058	-3.0678	0	down
chr11_21913121_20045605_-1867516-LOC_Os11g36470	0	174.908	-20	0	down	osa-miR1861n	27.8747	6.96226	2.00133	3.84493e-10	up	LOC_Os08g07950	15.7849	35.661	-1.1758	0.00335297	down
chr11_21913121_20045605_-1867516-LOC_Os11g36470	0	174.908	-20	0	down	osa-miR1861n	27.8747	6.96226	2.00133	3.84493e-10	up	LOC_Os06g03540	475.445	1612.29	-1.76176	0	down
chr11_21913121_20045605_-1867516-LOC_Os11g36470	0	174.908	-20	0	down	osa-miR1861n	27.8747	6.96226	2.00133	3.84493e-10	up	LOC_Os09g25490	184.677	393.482	-1.0913	0	down
chr11_21913121_20045605_-1867516-LOC_Os11g36470	0	174.908	-20	0	down	osa-miR1861n	27.8747	6.96226	2.00133	3.84493e-10	up	LOC_Os02g12670	36.8586	309.058	-3.0678	0	down
chr11_21913121_20045605_-1867516-LOC_Os11g36470	0	174.908	-20	0	down	osa-miR1861n	27.8747	6.96226	2.00133	3.84493e-10	up	LOC_Os08g07950	15.7849	35.661	-1.1758	0.00335297	down
chr11_21913121_20045605_-1867516-LOC_Os11g36470	0	174.908	-20	0	down	osa-miR1861n	27.8747	6.96226	2.00133	3.84493e-10	up	LOC_Os06g03540	475.445	1612.29	-1.76176	0	down
chr11_21913121_20045605_-1867516-LOC_Os11g36470	0	174.908	-20	0	down	osa-miR1861n	27.8747	6.96226	2.00133	3.84493e-10	up	LOC_Os09g25490	184.677	393.482	-1.0913	0	down
chr11_21913121_20045605_-1867516-LOC_Os11g36470	0	174.908	-20	0	down	osa-miR1861n	27.8747	6.96226	2.00133	3.84493e-10	up	LOC_Os02g12670	36.8586	309.058	-3.0678	0	down
chr11_21913121_20045605_-1867516-LOC_Os11g36470	0	174.908	-20	0	down	osa-miR1861n	27.8747	6.96226	2.00133	3.84493e-10	up	LOC_Os08g07950	15.7849	35.661	-1.1758	0.00335297	down
chr11_21913121_20045605_-1867516-LOC_Os11g36470	0	174.908	-20	0	down	osa-miR1861n	27.8747	6.96226	2.00133	3.84493e-10	up	LOC_Os06g03540	475.445	1612.29	-1.76176	0	down
chr11_21913121_20045605_-1867516-LOC_Os11g36470	0	174.908	-20	0	down	osa-miR1861n	27.8747	6.96226	2.00133	3.84493e-10	up	LOC_Os09g25490	184.677	393.482	-1.0913	0	down
chr11_21913121_20045605_-1867516-LOC_Os11g36470	0	174.908	-20	0	down	osa-miR1861n	27.8747	6.96226	2.00133	3.84493e-10	up	LOC_Os02g12670	36.8586	309.058	-3.0678	0	down
chr11_21913121_20045605_-1867516-LOC_Os11g36470	0	174.908	-20	0	down	osa-miR1861n	27.8747	6.96226	2.00133	3.84493e-10	up	LOC_Os08g07950	15.7849	35.661	-1.1758	0.00335297	down
chr11_21913121_20045605_-1867516-LOC_Os11g36470	0	174.908	-20	0	down	osa-miR1861n	27.8747	6.96226	2.00133	3.84493e-10	up	LOC_Os06g03540	475.445	1612.29	-1.76176	0	down
chr11_21913121_20045605_-1867516-LOC_Os11g36470	0	174.908	-20	0	down	osa-miR1861n	27.8747	6.96226	2.00133	3.84493e-10	up	LOC_Os09g25490	184.677	393.482	-1.0913	0	down
chr11_21913121_20045605_-1867516-LOC_Os11g36470	0	174.908	-20	0	down	osa-miR1861n	27.8747	6.96226	2.00133	3.84493e-10	up	LOC_Os02g12670	36.8586	309.058	-3.0678	0	down
chr11_21913121_20045605_-1867516-LOC_Os11g36470	0	174.908	-20	0	down	osa-miR1861n	27.8747	6.96226	2.00133	3.84493e-10	up	LOC_Os08g07950	15.7849	35.661	-1.1758	0.00335297	down
chr11_21913121_20045605_-1867516-LOC_Os11g36470	0	174.908	-20	0	down	osa-miR1861n	27.8747	6.96226	2.00133	3.84493e-10	up	LOC_Os06g03540	475.445	1612.29	-1.76176	0	down
chr11_21913121_20045605_-1867516-LOC_Os11g36470	0	174.908	-20	0	down	osa-miR1861n	27.8747	6.96226	2.00133	3.84493e-10	up	LOC_Os09g25490	184.677	393.482	-1.0913	0	down
chr11_21913121_20045605_-1867516-LOC_Os11g36470	0	174.908	-20	0	down	osa-miR1861n	27.8747	6.96226	2.00133	3.84493e-10	up	LOC_Os02g12670	36.8586	309.058	-3.0678	0	down
chr11_21913121_20045605_-1867516-LOC_Os11g36470	0	174.908	-20	0	down	osa-miR1861n	27.8747	6.96226	2.00133	3.84493e-10	up	LOC_Os08g07950	15.7849	35.661	-1.1758	0.00335297	down
chr11_21913121_20045605_-1867516-LOC_Os11g36470	0	174.908	-20	0	down	osa-miR1861n	27.8747	6.96226	2.00133	3.84493e-10	up	LOC_Os06g03540	475.445	1612.29	-1.76176	0	down
chr11_21913121_20045605_-1867516-LOC_Os11g36470	0	174.908	-20	0	down	osa-miR1861n	27.8747	6.96226	2.00133	3.84493e-10	up	LOC_Os09g25490	184.677	393.482	-1.0913	0	down
chr11_21913121_20045605_-1867516-LOC_Os11g36470	0	174.908	-20	0	down	osa-miR1861n	27.8747	6.96226	2.00133	3.84493e-10	up	LOC_Os02g12670	36.8586	309.058	-3.0678	0	down
chr11_21913121_20045605_-1867516-LOC_Os11g36470	0	174.908	-20	0	down	osa-miR1861n	27.8747	6.96226	2.00133	3.84493e-10	up	LOC_Os08g07950	15.7849	35.661	-1.1758	0.00335297	down
chr11_21913121_20045605_-1867516-LOC_Os11g36470	0	174.908	-20	0	down	osa-miR1861n	27.8747	6.96226	2.00133	3.84493e-10	up	LOC_Os06g03540	475.445	1612.29	-1.76176	0	down
chr11_21913121_20045605_-1867516-LOC_Os11g36470	0	174.908	-20	0	down	osa-miR1861n	27.8747	6.96226	2.00133	3.84493e-10	up	LOC_Os09g25490	184.677	393.482	-1.0913	0	down
chr11_21913121_20045605_-1867516-LOC_Os11g36470	0	174.908	-20	0	down	osa-miR1861n	27.8747	6.96226	2.00133	3.84493e-10	up	LOC_Os02g12670	36.8586	309.058	-3.0678	0	down
chr11_21913121_20045605_-1867516-LOC_Os11g36470	0	174.908	-20	0	down	osa-miR1861n	27.8747	6.96226	2.00133	3.84493e-10	up	LOC_Os08g07950	15.7849	35.661	-1.1758	0.00335297	down
chr11_21913121_20045605_-1867516-LOC_Os11g36470	0	174.908	-20	0	down	osa-miR1861n	27.8747	6.96226	2.00133	3.84493e-10	up	LOC_Os06g03540	475.445	1612.29	-1.76176	0	down
chr11_21913121_20045605_-1867516-LOC_Os11g36470	0	174.908	-20	0	down	osa-miR1861n	27.8747	6.96226	2.00133	3.84493e-10	up	LOC_Os09g25490	184.677	393.482	-1.0913	0	down
chr11_21913121_20045605_-1867516-LOC_Os11g36470	0	174.908	-20	0	down	osa-miR1861n	27.8747	6.96226	2.00133	3.84493e-10	up	LOC_Os02g12670	36.8586	309.058	-3.0678	0	down
chr11_21913121_20045605_-1867516-LOC_Os11g36470	0	174.908	-20	0	down	osa-miR1861n	27.8747	6.96226	2.00133	3.84493e-10	up	LOC_Os08g07950	15.7849	35.661	-1.1758	0.00335297	down
chr11_21913121_20045605_-1867516-LOC_Os11g36470	0	174.908	-20	0	down	osa-miR1861n	27.8747	6.96226	2.00133	3.84493e-10	up	LOC_Os06g03540	475.445	1612.29	-1.76176	0	down
chr11_21913121_20045605_-1867516-LOC_Os11g36470	0	174.908	-20	0	down	osa-miR1861n	27.8747	6.96226	2.00133	3.84493e-10	up	LOC_Os09g25490	184.677	393.482	-1.0913	0	down
chr11_21913121_20045605_-1867516-LOC_Os11g36470	0	174.908	-20	0	down	osa-miR1861n	27.8747	6.96226	2.00133	3.84493e-10	up	LOC_Os02g12670	36.8586	309.058	-3.0678	0	down
chr11_21913121_20045605_-1867516-LOC_Os11g36470	0	174.908	-20	0	down	osa-miR1861n	27.8747	6.96226	2.00133	3.84493e-10	up	LOC_Os08g07950	15.7849	35.661	-1.1758	0.00335297	down
chr11_21913121_20045605_-1867516-LOC_Os11g36470	0	174.908	-20	0	down	osa-miR1861n	27.8747	6.96226	2.00133	3.84493e-10	up	LOC_Os06g03540	475.445	1612.29	-1.76176	0	down
chr11_21913121_20045605_-1867516-LOC_Os11g36470	0	174.908	-20	0	down	osa-miR1861n	27.8747	6.96226	2.00133	3.84493e-10	up	LOC_Os09g25490	184.677	393.482	-1.0913	0	down
chr11_21913121_20045605_-1867516-LOC_Os11g36470	0	174.908	-20	0	down	osa-miR1861n	27.8747	6.96226	2.00133	3.84493e-10	up	LOC_Os02g12670	36.8586	309.058	-3.0678	0	down
chr11_21913121_20045605_-1867516-LOC_Os11g36470	0	174.908	-20	0	down	osa-miR1861n	27.8747	6.96226	2.00133	3.84493e-10	up	LOC_Os08g07950	15.7849	35.661	-1.1758	0.00335297	down
chr11_21913121_20045605_-1867516-LOC_Os11g36470	0	174.908	-20	0	down	osa-miR1861n	27.8747	6.96226	2.00133	3.84493e-10	up	LOC_Os06g03540	475.445	1612.29	-1.76176	0	down
chr11_21913121_20045605_-1867516-LOC_Os11g36470	0	174.908	-20	0	down	osa-miR1861n	27.8747	6.96226	2.00133	3.84493e-10	up	LOC_Os09g25490	184.677	393.482	-1.0913	0	down
chr11_21913121_20045605_-1867516-LOC_Os11g36470	0	174.908	-20	0	down	osa-miR1861n	27.8747	6.96226	2.00133	3.84493e-10	up	LOC_Os02g12670	36.8586	309.058	-3.0678	0	down
chr11_21913121_20045605_-1867516-LOC_Os11g36470	0	174.908	-20	0	down	osa-miR1861n	27.8747	6.96226	2.00133	3.84493e-10	up	LOC_Os08g07950	15.7849	35.661	-1.1758	0.00335297	down
chr11_21913121_20045605_-1867516-LOC_Os11g36470	0	174.908	-20	0	down	osa-miR1861n	27.8747	6.96226	2.00133	3.84493e-10	up	LOC_Os06g03540	475.445	1612.29	-1.76176	0	down
chr11_21913121_20045605_-1867516-LOC_Os11g36470	0	174.908	-20	0	down	osa-miR1861n	27.8747	6.96226	2.00133	3.84493e-10	up	LOC_Os09g25490	184.677	393.482	-1.0913	0	down
chr11_21913121_20045605_-1867516-LOC_Os11g36470	0	174.908	-20	0	down	osa-miR1861n	27.8747	6.96226	2.00133	3.84493e-10	up	LOC_Os02g12670	36.8586	309.058	-3.0678	0	down
chr11_21913121_20045605_-1867516-LOC_Os11g36470	0	174.908	-20	0	down	osa-miR1861n	27.8747	6.96226	2.00133	3.84493e-10	up	LOC_Os08g07950	15.7849	35.661	-1.1758	0.00335297	down
chr11_27264220_27225946_+38274-LOC_Os11g44990	142.367	352.256	-1.30701	4.73e-06	down	osa-miR1861n	27.8747	6.96226	2.00133	3.84493e-10	up	LOC_Os06g03540	475.445	1612.29	-1.76176	0	down
chr11_27264220_27225946_+38274-LOC_Os11g44990	142.367	352.256	-1.30701	4.73e-06	down	osa-miR1861n	27.8747	6.96226	2.00133	3.84493e-10	up	LOC_Os09g25490	184.677	393.482	-1.0913	0	down
chr11_27264220_27225946_+38274-LOC_Os11g44990	142.367	352.256	-1.30701	4.73e-06	down	osa-miR1861n	27.8747	6.96226	2.00133	3.84493e-10	up	LOC_Os02g12670	36.8586	309.058	-3.0678	0	down
chr11_27264220_27225946_+38274-LOC_Os11g44990	142.367	352.256	-1.30701	4.73e-06	down	osa-miR1861n	27.8747	6.96226	2.00133	3.84493e-10	up	LOC_Os08g07950	15.7849	35.661	-1.1758	0.00335297	down
chr9_11675871_11394316_+281555-LOC_Os09g19160	0	262.768	-20	0	down	osa-miR1861n	27.8747	6.96226	2.00133	3.84493e-10	up	LOC_Os06g03540	475.445	1612.29	-1.76176	0	down
chr9_11675871_11394316_+281555-LOC_Os09g19160	0	262.768	-20	0	down	osa-miR1861n	27.8747	6.96226	2.00133	3.84493e-10	up	LOC_Os09g25490	184.677	393.482	-1.0913	0	down
chr9_11675871_11394316_+281555-LOC_Os09g19160	0	262.768	-20	0	down	osa-miR1861n	27.8747	6.96226	2.00133	3.84493e-10	up	LOC_Os02g12670	36.8586	309.058	-3.0678	0	down
chr9_11675871_11394316_+281555-LOC_Os09g19160	0	262.768	-20	0	down	osa-miR1861n	27.8747	6.96226	2.00133	3.84493e-10	up	LOC_Os08g07950	15.7849	35.661	-1.1758	0.00335297	down
chr9_11675871_11394316_+281555-LOC_Os09g19160	0	262.768	-20	0	down	osa-miR1861n	27.8747	6.96226	2.00133	3.84493e-10	up	LOC_Os06g03540	475.445	1612.29	-1.76176	0	down
chr9_11675871_11394316_+281555-LOC_Os09g19160	0	262.768	-20	0	down	osa-miR1861n	27.8747	6.96226	2.00133	3.84493e-10	up	LOC_Os09g25490	184.677	393.482	-1.0913	0	down
chr9_11675871_11394316_+281555-LOC_Os09g19160	0	262.768	-20	0	down	osa-miR1861n	27.8747	6.96226	2.00133	3.84493e-10	up	LOC_Os02g12670	36.8586	309.058	-3.0678	0	down
chr9_11675871_11394316_+281555-LOC_Os09g19160	0	262.768	-20	0	down	osa-miR1861n	27.8747	6.96226	2.00133	3.84493e-10	up	LOC_Os08g07950	15.7849	35.661	-1.1758	0.00335297	down
chr11_21913121_20045605_-1867516-LOC_Os11g36470	0	174.908	-20	0	down	osa-miR5829	17.0764	6.01164	1.50617	0.000886949	up	LOC_Os01g61880	225.342	725.324	-1.68651	0	down
chr11_21913121_20045605_-1867516-LOC_Os11g36470	0	174.908	-20	0	down	osa-miR5829	17.0764	6.01164	1.50617	0.000886949	up	LOC_Os01g46030	41.3582	185.467	-2.16491	0	down
chr11_21913121_20045605_-1867516-LOC_Os11g36470	0	174.908	-20	0	down	osa-miR5829	17.0764	6.01164	1.50617	0.000886949	up	LOC_Os04g38850	61.3992	136.046	-1.1478	0.000181645	down
chr11_21913121_20045605_-1867516-LOC_Os11g36470	0	174.908	-20	0	down	osa-miR5829	17.0764	6.01164	1.50617	0.000886949	up	LOC_Os11g47330	382.284	859.768	-1.1693	0	down
chr11_21913121_20045605_-1867516-LOC_Os11g36470	0	174.908	-20	0	down	osa-miR5829	17.0764	6.01164	1.50617	0.000886949	up	LOC_Os12g10220	52.3705	143.98	-1.45904	4.03249e-05	down
chr11_21913121_20045605_-1867516-LOC_Os11g36470	0	174.908	-20	0	down	osa-miR5829	17.0764	6.01164	1.50617	0.000886949	up	LOC_Os01g61880	225.342	725.324	-1.68651	0	down
chr11_21913121_20045605_-1867516-LOC_Os11g36470	0	174.908	-20	0	down	osa-miR5829	17.0764	6.01164	1.50617	0.000886949	up	LOC_Os01g46030	41.3582	185.467	-2.16491	0	down
chr11_21913121_20045605_-1867516-LOC_Os11g36470	0	174.908	-20	0	down	osa-miR5829	17.0764	6.01164	1.50617	0.000886949	up	LOC_Os04g38850	61.3992	136.046	-1.1478	0.000181645	down
chr11_21913121_20045605_-1867516-LOC_Os11g36470	0	174.908	-20	0	down	osa-miR5829	17.0764	6.01164	1.50617	0.000886949	up	LOC_Os11g47330	382.284	859.768	-1.1693	0	down
chr11_21913121_20045605_-1867516-LOC_Os11g36470	0	174.908	-20	0	down	osa-miR5829	17.0764	6.01164	1.50617	0.000886949	up	LOC_Os12g10220	52.3705	143.98	-1.45904	4.03249e-05	down
chr11_21913121_20045605_-1867516-LOC_Os11g36470	0	174.908	-20	0	down	osa-miR5829	17.0764	6.01164	1.50617	0.000886949	up	LOC_Os01g61880	225.342	725.324	-1.68651	0	down
chr11_21913121_20045605_-1867516-LOC_Os11g36470	0	174.908	-20	0	down	osa-miR5829	17.0764	6.01164	1.50617	0.000886949	up	LOC_Os01g46030	41.3582	185.467	-2.16491	0	down
chr11_21913121_20045605_-1867516-LOC_Os11g36470	0	174.908	-20	0	down	osa-miR5829	17.0764	6.01164	1.50617	0.000886949	up	LOC_Os04g38850	61.3992	136.046	-1.1478	0.000181645	down
chr11_21913121_20045605_-1867516-LOC_Os11g36470	0	174.908	-20	0	down	osa-miR5829	17.0764	6.01164	1.50617	0.000886949	up	LOC_Os11g47330	382.284	859.768	-1.1693	0	down
chr11_21913121_20045605_-1867516-LOC_Os11g36470	0	174.908	-20	0	down	osa-miR5829	17.0764	6.01164	1.50617	0.000886949	up	LOC_Os12g10220	52.3705	143.98	-1.45904	4.03249e-05	down
chr11_21913121_20045605_-1867516-LOC_Os11g36470	0	174.908	-20	0	down	osa-miR5829	17.0764	6.01164	1.50617	0.000886949	up	LOC_Os01g61880	225.342	725.324	-1.68651	0	down
chr11_21913121_20045605_-1867516-LOC_Os11g36470	0	174.908	-20	0	down	osa-miR5829	17.0764	6.01164	1.50617	0.000886949	up	LOC_Os01g46030	41.3582	185.467	-2.16491	0	down
chr11_21913121_20045605_-1867516-LOC_Os11g36470	0	174.908	-20	0	down	osa-miR5829	17.0764	6.01164	1.50617	0.000886949	up	LOC_Os04g38850	61.3992	136.046	-1.1478	0.000181645	down
chr11_21913121_20045605_-1867516-LOC_Os11g36470	0	174.908	-20	0	down	osa-miR5829	17.0764	6.01164	1.50617	0.000886949	up	LOC_Os11g47330	382.284	859.768	-1.1693	0	down
chr11_21913121_20045605_-1867516-LOC_Os11g36470	0	174.908	-20	0	down	osa-miR5829	17.0764	6.01164	1.50617	0.000886949	up	LOC_Os12g10220	52.3705	143.98	-1.45904	4.03249e-05	down
chr11_21913121_20045605_-1867516-LOC_Os11g36470	0	174.908	-20	0	down	osa-miR5829	17.0764	6.01164	1.50617	0.000886949	up	LOC_Os01g61880	225.342	725.324	-1.68651	0	down
chr11_21913121_20045605_-1867516-LOC_Os11g36470	0	174.908	-20	0	down	osa-miR5829	17.0764	6.01164	1.50617	0.000886949	up	LOC_Os01g46030	41.3582	185.467	-2.16491	0	down
chr11_21913121_20045605_-1867516-LOC_Os11g36470	0	174.908	-20	0	down	osa-miR5829	17.0764	6.01164	1.50617	0.000886949	up	LOC_Os04g38850	61.3992	136.046	-1.1478	0.000181645	down
chr11_21913121_20045605_-1867516-LOC_Os11g36470	0	174.908	-20	0	down	osa-miR5829	17.0764	6.01164	1.50617	0.000886949	up	LOC_Os11g47330	382.284	859.768	-1.1693	0	down
chr11_21913121_20045605_-1867516-LOC_Os11g36470	0	174.908	-20	0	down	osa-miR5829	17.0764	6.01164	1.50617	0.000886949	up	LOC_Os12g10220	52.3705	143.98	-1.45904	4.03249e-05	down
chr11_21913121_20045605_-1867516-LOC_Os11g36470	0	174.908	-20	0	down	osa-miR5829	17.0764	6.01164	1.50617	0.000886949	up	LOC_Os01g61880	225.342	725.324	-1.68651	0	down
chr11_21913121_20045605_-1867516-LOC_Os11g36470	0	174.908	-20	0	down	osa-miR5829	17.0764	6.01164	1.50617	0.000886949	up	LOC_Os01g46030	41.3582	185.467	-2.16491	0	down
chr11_21913121_20045605_-1867516-LOC_Os11g36470	0	174.908	-20	0	down	osa-miR5829	17.0764	6.01164	1.50617	0.000886949	up	LOC_Os04g38850	61.3992	136.046	-1.1478	0.000181645	down
chr11_21913121_20045605_-1867516-LOC_Os11g36470	0	174.908	-20	0	down	osa-miR5829	17.0764	6.01164	1.50617	0.000886949	up	LOC_Os11g47330	382.284	859.768	-1.1693	0	down
chr11_21913121_20045605_-1867516-LOC_Os11g36470	0	174.908	-20	0	down	osa-miR5829	17.0764	6.01164	1.50617	0.000886949	up	LOC_Os12g10220	52.3705	143.98	-1.45904	4.03249e-05	down
chr11_21913121_20045605_-1867516-LOC_Os11g36470	0	174.908	-20	0	down	osa-miR5829	17.0764	6.01164	1.50617	0.000886949	up	LOC_Os01g61880	225.342	725.324	-1.68651	0	down
chr11_21913121_20045605_-1867516-LOC_Os11g36470	0	174.908	-20	0	down	osa-miR5829	17.0764	6.01164	1.50617	0.000886949	up	LOC_Os01g46030	41.3582	185.467	-2.16491	0	down
chr11_21913121_20045605_-1867516-LOC_Os11g36470	0	174.908	-20	0	down	osa-miR5829	17.0764	6.01164	1.50617	0.000886949	up	LOC_Os04g38850	61.3992	136.046	-1.1478	0.000181645	down
chr11_21913121_20045605_-1867516-LOC_Os11g36470	0	174.908	-20	0	down	osa-miR5829	17.0764	6.01164	1.50617	0.000886949	up	LOC_Os11g47330	382.284	859.768	-1.1693	0	down
chr11_21913121_20045605_-1867516-LOC_Os11g36470	0	174.908	-20	0	down	osa-miR5829	17.0764	6.01164	1.50617	0.000886949	up	LOC_Os12g10220	52.3705	143.98	-1.45904	4.03249e-05	down
chr9_11675871_11394316_+281555-LOC_Os09g19160	0	262.768	-20	0	down	osa-miR5829	17.0764	6.01164	1.50617	0.000886949	up	LOC_Os01g61880	225.342	725.324	-1.68651	0	down
chr9_11675871_11394316_+281555-LOC_Os09g19160	0	262.768	-20	0	down	osa-miR5829	17.0764	6.01164	1.50617	0.000886949	up	LOC_Os01g46030	41.3582	185.467	-2.16491	0	down
chr9_11675871_11394316_+281555-LOC_Os09g19160	0	262.768	-20	0	down	osa-miR5829	17.0764	6.01164	1.50617	0.000886949	up	LOC_Os04g38850	61.3992	136.046	-1.1478	0.000181645	down
chr9_11675871_11394316_+281555-LOC_Os09g19160	0	262.768	-20	0	down	osa-miR5829	17.0764	6.01164	1.50617	0.000886949	up	LOC_Os11g47330	382.284	859.768	-1.1693	0	down
chr9_11675871_11394316_+281555-LOC_Os09g19160	0	262.768	-20	0	down	osa-miR5829	17.0764	6.01164	1.50617	0.000886949	up	LOC_Os12g10220	52.3705	143.98	-1.45904	4.03249e-05	down
chr11_21913121_20045605_-1867516-LOC_Os11g36470	0	174.908	-20	0	down	osa-miR812d	340.572	163.803	1.056	1.34781e-13	up	LOC_Os06g37300	373.499	888.359	-1.25004	0	down
chr11_21913121_20045605_-1867516-LOC_Os11g36470	0	174.908	-20	0	down	osa-miR812d	340.572	163.803	1.056	1.34781e-13	up	LOC_Os04g52100	801.67	1606.57	-1.0029	0	down
chr11_21913121_20045605_-1867516-LOC_Os11g36470	0	174.908	-20	0	down	osa-miR812d	340.572	163.803	1.056	1.34781e-13	up	LOC_Os04g08828	12.6353	55.7975	-2.14274	2.23415e-07	down
chr11_21913121_20045605_-1867516-LOC_Os11g36470	0	174.908	-20	0	down	osa-miR812d	340.572	163.803	1.056	1.34781e-13	up	LOC_Os08g09790	6.2771	20.4316	-1.70263	0.0296836	down
chr11_21913121_20045605_-1867516-LOC_Os11g36470	0	174.908	-20	0	down	osa-miR812d	340.572	163.803	1.056	1.34781e-13	up	LOC_Os06g37300	373.499	888.359	-1.25004	0	down
chr11_21913121_20045605_-1867516-LOC_Os11g36470	0	174.908	-20	0	down	osa-miR812d	340.572	163.803	1.056	1.34781e-13	up	LOC_Os04g52100	801.67	1606.57	-1.0029	0	down
chr11_21913121_20045605_-1867516-LOC_Os11g36470	0	174.908	-20	0	down	osa-miR812d	340.572	163.803	1.056	1.34781e-13	up	LOC_Os04g08828	12.6353	55.7975	-2.14274	2.23415e-07	down
chr11_21913121_20045605_-1867516-LOC_Os11g36470	0	174.908	-20	0	down	osa-miR812d	340.572	163.803	1.056	1.34781e-13	up	LOC_Os08g09790	6.2771	20.4316	-1.70263	0.0296836	down
chr11_21913121_20045605_-1867516-LOC_Os11g36470	0	174.908	-20	0	down	osa-miR812d	340.572	163.803	1.056	1.34781e-13	up	LOC_Os06g37300	373.499	888.359	-1.25004	0	down
chr11_21913121_20045605_-1867516-LOC_Os11g36470	0	174.908	-20	0	down	osa-miR812d	340.572	163.803	1.056	1.34781e-13	up	LOC_Os04g52100	801.67	1606.57	-1.0029	0	down
chr11_21913121_20045605_-1867516-LOC_Os11g36470	0	174.908	-20	0	down	osa-miR812d	340.572	163.803	1.056	1.34781e-13	up	LOC_Os04g08828	12.6353	55.7975	-2.14274	2.23415e-07	down
chr11_21913121_20045605_-1867516-LOC_Os11g36470	0	174.908	-20	0	down	osa-miR812d	340.572	163.803	1.056	1.34781e-13	up	LOC_Os08g09790	6.2771	20.4316	-1.70263	0.0296836	down
chr11_21913121_20045605_-1867516-LOC_Os11g36470	0	174.908	-20	0	down	osa-miR812d	340.572	163.803	1.056	1.34781e-13	up	LOC_Os06g37300	373.499	888.359	-1.25004	0	down
chr11_21913121_20045605_-1867516-LOC_Os11g36470	0	174.908	-20	0	down	osa-miR812d	340.572	163.803	1.056	1.34781e-13	up	LOC_Os04g52100	801.67	1606.57	-1.0029	0	down
chr11_21913121_20045605_-1867516-LOC_Os11g36470	0	174.908	-20	0	down	osa-miR812d	340.572	163.803	1.056	1.34781e-13	up	LOC_Os04g08828	12.6353	55.7975	-2.14274	2.23415e-07	down
chr11_21913121_20045605_-1867516-LOC_Os11g36470	0	174.908	-20	0	down	osa-miR812d	340.572	163.803	1.056	1.34781e-13	up	LOC_Os08g09790	6.2771	20.4316	-1.70263	0.0296836	down
chr11_21913121_20045605_-1867516-LOC_Os11g36470	0	174.908	-20	0	down	osa-miR812d	340.572	163.803	1.056	1.34781e-13	up	LOC_Os06g37300	373.499	888.359	-1.25004	0	down
chr11_21913121_20045605_-1867516-LOC_Os11g36470	0	174.908	-20	0	down	osa-miR812d	340.572	163.803	1.056	1.34781e-13	up	LOC_Os04g52100	801.67	1606.57	-1.0029	0	down
chr11_21913121_20045605_-1867516-LOC_Os11g36470	0	174.908	-20	0	down	osa-miR812d	340.572	163.803	1.056	1.34781e-13	up	LOC_Os04g08828	12.6353	55.7975	-2.14274	2.23415e-07	down
chr11_21913121_20045605_-1867516-LOC_Os11g36470	0	174.908	-20	0	down	osa-miR812d	340.572	163.803	1.056	1.34781e-13	up	LOC_Os08g09790	6.2771	20.4316	-1.70263	0.0296836	down
chr11_21913121_20045605_-1867516-LOC_Os11g36470	0	174.908	-20	0	down	osa-miR812d	340.572	163.803	1.056	1.34781e-13	up	LOC_Os06g37300	373.499	888.359	-1.25004	0	down
chr11_21913121_20045605_-1867516-LOC_Os11g36470	0	174.908	-20	0	down	osa-miR812d	340.572	163.803	1.056	1.34781e-13	up	LOC_Os04g52100	801.67	1606.57	-1.0029	0	down
chr11_21913121_20045605_-1867516-LOC_Os11g36470	0	174.908	-20	0	down	osa-miR812d	340.572	163.803	1.056	1.34781e-13	up	LOC_Os04g08828	12.6353	55.7975	-2.14274	2.23415e-07	down
chr11_21913121_20045605_-1867516-LOC_Os11g36470	0	174.908	-20	0	down	osa-miR812d	340.572	163.803	1.056	1.34781e-13	up	LOC_Os08g09790	6.2771	20.4316	-1.70263	0.0296836	down
chr11_21913121_20045605_-1867516-LOC_Os11g36470	0	174.908	-20	0	down	osa-miR812d	340.572	163.803	1.056	1.34781e-13	up	LOC_Os06g37300	373.499	888.359	-1.25004	0	down
chr11_21913121_20045605_-1867516-LOC_Os11g36470	0	174.908	-20	0	down	osa-miR812d	340.572	163.803	1.056	1.34781e-13	up	LOC_Os04g52100	801.67	1606.57	-1.0029	0	down
chr11_21913121_20045605_-1867516-LOC_Os11g36470	0	174.908	-20	0	down	osa-miR812d	340.572	163.803	1.056	1.34781e-13	up	LOC_Os04g08828	12.6353	55.7975	-2.14274	2.23415e-07	down
chr11_21913121_20045605_-1867516-LOC_Os11g36470	0	174.908	-20	0	down	osa-miR812d	340.572	163.803	1.056	1.34781e-13	up	LOC_Os08g09790	6.2771	20.4316	-1.70263	0.0296836	down
chr11_21913121_20045605_-1867516-LOC_Os11g36470	0	174.908	-20	0	down	osa-miR812d	340.572	163.803	1.056	1.34781e-13	up	LOC_Os06g37300	373.499	888.359	-1.25004	0	down
chr11_21913121_20045605_-1867516-LOC_Os11g36470	0	174.908	-20	0	down	osa-miR812d	340.572	163.803	1.056	1.34781e-13	up	LOC_Os04g52100	801.67	1606.57	-1.0029	0	down
chr11_21913121_20045605_-1867516-LOC_Os11g36470	0	174.908	-20	0	down	osa-miR812d	340.572	163.803	1.056	1.34781e-13	up	LOC_Os04g08828	12.6353	55.7975	-2.14274	2.23415e-07	down
chr11_21913121_20045605_-1867516-LOC_Os11g36470	0	174.908	-20	0	down	osa-miR812d	340.572	163.803	1.056	1.34781e-13	up	LOC_Os08g09790	6.2771	20.4316	-1.70263	0.0296836	down
chr11_21913121_20045605_-1867516-LOC_Os11g36470	0	174.908	-20	0	down	osa-miR812d	340.572	163.803	1.056	1.34781e-13	up	LOC_Os06g37300	373.499	888.359	-1.25004	0	down
chr11_21913121_20045605_-1867516-LOC_Os11g36470	0	174.908	-20	0	down	osa-miR812d	340.572	163.803	1.056	1.34781e-13	up	LOC_Os04g52100	801.67	1606.57	-1.0029	0	down
chr11_21913121_20045605_-1867516-LOC_Os11g36470	0	174.908	-20	0	down	osa-miR812d	340.572	163.803	1.056	1.34781e-13	up	LOC_Os04g08828	12.6353	55.7975	-2.14274	2.23415e-07	down
chr11_21913121_20045605_-1867516-LOC_Os11g36470	0	174.908	-20	0	down	osa-miR812d	340.572	163.803	1.056	1.34781e-13	up	LOC_Os08g09790	6.2771	20.4316	-1.70263	0.0296836	down
chr11_21913121_20045605_-1867516-LOC_Os11g36470	0	174.908	-20	0	down	osa-miR812d	340.572	163.803	1.056	1.34781e-13	up	LOC_Os06g37300	373.499	888.359	-1.25004	0	down
chr11_21913121_20045605_-1867516-LOC_Os11g36470	0	174.908	-20	0	down	osa-miR812d	340.572	163.803	1.056	1.34781e-13	up	LOC_Os04g52100	801.67	1606.57	-1.0029	0	down
chr11_21913121_20045605_-1867516-LOC_Os11g36470	0	174.908	-20	0	down	osa-miR812d	340.572	163.803	1.056	1.34781e-13	up	LOC_Os04g08828	12.6353	55.7975	-2.14274	2.23415e-07	down
chr11_21913121_20045605_-1867516-LOC_Os11g36470	0	174.908	-20	0	down	osa-miR812d	340.572	163.803	1.056	1.34781e-13	up	LOC_Os08g09790	6.2771	20.4316	-1.70263	0.0296836	down
chr11_21913121_20045605_-1867516-LOC_Os11g36470	0	174.908	-20	0	down	osa-miR812d	340.572	163.803	1.056	1.34781e-13	up	LOC_Os06g37300	373.499	888.359	-1.25004	0	down
chr11_21913121_20045605_-1867516-LOC_Os11g36470	0	174.908	-20	0	down	osa-miR812d	340.572	163.803	1.056	1.34781e-13	up	LOC_Os04g52100	801.67	1606.57	-1.0029	0	down
chr11_21913121_20045605_-1867516-LOC_Os11g36470	0	174.908	-20	0	down	osa-miR812d	340.572	163.803	1.056	1.34781e-13	up	LOC_Os04g08828	12.6353	55.7975	-2.14274	2.23415e-07	down
chr11_21913121_20045605_-1867516-LOC_Os11g36470	0	174.908	-20	0	down	osa-miR812d	340.572	163.803	1.056	1.34781e-13	up	LOC_Os08g09790	6.2771	20.4316	-1.70263	0.0296836	down
chr11_21913121_20045605_-1867516-LOC_Os11g36470	0	174.908	-20	0	down	osa-miR812d	340.572	163.803	1.056	1.34781e-13	up	LOC_Os06g37300	373.499	888.359	-1.25004	0	down
chr11_21913121_20045605_-1867516-LOC_Os11g36470	0	174.908	-20	0	down	osa-miR812d	340.572	163.803	1.056	1.34781e-13	up	LOC_Os04g52100	801.67	1606.57	-1.0029	0	down
chr11_21913121_20045605_-1867516-LOC_Os11g36470	0	174.908	-20	0	down	osa-miR812d	340.572	163.803	1.056	1.34781e-13	up	LOC_Os04g08828	12.6353	55.7975	-2.14274	2.23415e-07	down
chr11_21913121_20045605_-1867516-LOC_Os11g36470	0	174.908	-20	0	down	osa-miR812d	340.572	163.803	1.056	1.34781e-13	up	LOC_Os08g09790	6.2771	20.4316	-1.70263	0.0296836	down
chr11_21913121_20045605_-1867516-LOC_Os11g36470	0	174.908	-20	0	down	osa-miR812d	340.572	163.803	1.056	1.34781e-13	up	LOC_Os06g37300	373.499	888.359	-1.25004	0	down
chr11_21913121_20045605_-1867516-LOC_Os11g36470	0	174.908	-20	0	down	osa-miR812d	340.572	163.803	1.056	1.34781e-13	up	LOC_Os04g52100	801.67	1606.57	-1.0029	0	down
chr11_21913121_20045605_-1867516-LOC_Os11g36470	0	174.908	-20	0	down	osa-miR812d	340.572	163.803	1.056	1.34781e-13	up	LOC_Os04g08828	12.6353	55.7975	-2.14274	2.23415e-07	down
chr11_21913121_20045605_-1867516-LOC_Os11g36470	0	174.908	-20	0	down	osa-miR812d	340.572	163.803	1.056	1.34781e-13	up	LOC_Os08g09790	6.2771	20.4316	-1.70263	0.0296836	down
chr11_21913121_20045605_-1867516-LOC_Os11g36470	0	174.908	-20	0	down	osa-miR812d	340.572	163.803	1.056	1.34781e-13	up	LOC_Os06g37300	373.499	888.359	-1.25004	0	down
chr11_21913121_20045605_-1867516-LOC_Os11g36470	0	174.908	-20	0	down	osa-miR812d	340.572	163.803	1.056	1.34781e-13	up	LOC_Os04g52100	801.67	1606.57	-1.0029	0	down
chr11_21913121_20045605_-1867516-LOC_Os11g36470	0	174.908	-20	0	down	osa-miR812d	340.572	163.803	1.056	1.34781e-13	up	LOC_Os04g08828	12.6353	55.7975	-2.14274	2.23415e-07	down
chr11_21913121_20045605_-1867516-LOC_Os11g36470	0	174.908	-20	0	down	osa-miR812d	340.572	163.803	1.056	1.34781e-13	up	LOC_Os08g09790	6.2771	20.4316	-1.70263	0.0296836	down
chr11_21913121_20045605_-1867516-LOC_Os11g36470	0	174.908	-20	0	down	osa-miR812d	340.572	163.803	1.056	1.34781e-13	up	LOC_Os06g37300	373.499	888.359	-1.25004	0	down
chr11_21913121_20045605_-1867516-LOC_Os11g36470	0	174.908	-20	0	down	osa-miR812d	340.572	163.803	1.056	1.34781e-13	up	LOC_Os04g52100	801.67	1606.57	-1.0029	0	down
chr11_21913121_20045605_-1867516-LOC_Os11g36470	0	174.908	-20	0	down	osa-miR812d	340.572	163.803	1.056	1.34781e-13	up	LOC_Os04g08828	12.6353	55.7975	-2.14274	2.23415e-07	down
chr11_21913121_20045605_-1867516-LOC_Os11g36470	0	174.908	-20	0	down	osa-miR812d	340.572	163.803	1.056	1.34781e-13	up	LOC_Os08g09790	6.2771	20.4316	-1.70263	0.0296836	down
chr11_21913121_20045605_-1867516-LOC_Os11g36470	0	174.908	-20	0	down	osa-miR812d	340.572	163.803	1.056	1.34781e-13	up	LOC_Os06g37300	373.499	888.359	-1.25004	0	down
chr11_21913121_20045605_-1867516-LOC_Os11g36470	0	174.908	-20	0	down	osa-miR812d	340.572	163.803	1.056	1.34781e-13	up	LOC_Os04g52100	801.67	1606.57	-1.0029	0	down
chr11_21913121_20045605_-1867516-LOC_Os11g36470	0	174.908	-20	0	down	osa-miR812d	340.572	163.803	1.056	1.34781e-13	up	LOC_Os04g08828	12.6353	55.7975	-2.14274	2.23415e-07	down
chr11_21913121_20045605_-1867516-LOC_Os11g36470	0	174.908	-20	0	down	osa-miR812d	340.572	163.803	1.056	1.34781e-13	up	LOC_Os08g09790	6.2771	20.4316	-1.70263	0.0296836	down
chr11_21913121_20045605_-1867516-LOC_Os11g36470	0	174.908	-20	0	down	osa-miR812d	340.572	163.803	1.056	1.34781e-13	up	LOC_Os06g37300	373.499	888.359	-1.25004	0	down
chr11_21913121_20045605_-1867516-LOC_Os11g36470	0	174.908	-20	0	down	osa-miR812d	340.572	163.803	1.056	1.34781e-13	up	LOC_Os04g52100	801.67	1606.57	-1.0029	0	down
chr11_21913121_20045605_-1867516-LOC_Os11g36470	0	174.908	-20	0	down	osa-miR812d	340.572	163.803	1.056	1.34781e-13	up	LOC_Os04g08828	12.6353	55.7975	-2.14274	2.23415e-07	down
chr11_21913121_20045605_-1867516-LOC_Os11g36470	0	174.908	-20	0	down	osa-miR812d	340.572	163.803	1.056	1.34781e-13	up	LOC_Os08g09790	6.2771	20.4316	-1.70263	0.0296836	down
chr11_21913121_20045605_-1867516-LOC_Os11g36470	0	174.908	-20	0	down	osa-miR812d	340.572	163.803	1.056	1.34781e-13	up	LOC_Os06g37300	373.499	888.359	-1.25004	0	down
chr11_21913121_20045605_-1867516-LOC_Os11g36470	0	174.908	-20	0	down	osa-miR812d	340.572	163.803	1.056	1.34781e-13	up	LOC_Os04g52100	801.67	1606.57	-1.0029	0	down
chr11_21913121_20045605_-1867516-LOC_Os11g36470	0	174.908	-20	0	down	osa-miR812d	340.572	163.803	1.056	1.34781e-13	up	LOC_Os04g08828	12.6353	55.7975	-2.14274	2.23415e-07	down
chr11_21913121_20045605_-1867516-LOC_Os11g36470	0	174.908	-20	0	down	osa-miR812d	340.572	163.803	1.056	1.34781e-13	up	LOC_Os08g09790	6.2771	20.4316	-1.70263	0.0296836	down
chr11_21913121_20045605_-1867516-LOC_Os11g36470	0	174.908	-20	0	down	osa-miR812d	340.572	163.803	1.056	1.34781e-13	up	LOC_Os06g37300	373.499	888.359	-1.25004	0	down
chr11_21913121_20045605_-1867516-LOC_Os11g36470	0	174.908	-20	0	down	osa-miR812d	340.572	163.803	1.056	1.34781e-13	up	LOC_Os04g52100	801.67	1606.57	-1.0029	0	down
chr11_21913121_20045605_-1867516-LOC_Os11g36470	0	174.908	-20	0	down	osa-miR812d	340.572	163.803	1.056	1.34781e-13	up	LOC_Os04g08828	12.6353	55.7975	-2.14274	2.23415e-07	down
chr11_21913121_20045605_-1867516-LOC_Os11g36470	0	174.908	-20	0	down	osa-miR812d	340.572	163.803	1.056	1.34781e-13	up	LOC_Os08g09790	6.2771	20.4316	-1.70263	0.0296836	down
chr11_21913121_20045605_-1867516-LOC_Os11g36470	0	174.908	-20	0	down	osa-miR812d	340.572	163.803	1.056	1.34781e-13	up	LOC_Os06g37300	373.499	888.359	-1.25004	0	down
chr11_21913121_20045605_-1867516-LOC_Os11g36470	0	174.908	-20	0	down	osa-miR812d	340.572	163.803	1.056	1.34781e-13	up	LOC_Os04g52100	801.67	1606.57	-1.0029	0	down
chr11_21913121_20045605_-1867516-LOC_Os11g36470	0	174.908	-20	0	down	osa-miR812d	340.572	163.803	1.056	1.34781e-13	up	LOC_Os04g08828	12.6353	55.7975	-2.14274	2.23415e-07	down
chr11_21913121_20045605_-1867516-LOC_Os11g36470	0	174.908	-20	0	down	osa-miR812d	340.572	163.803	1.056	1.34781e-13	up	LOC_Os08g09790	6.2771	20.4316	-1.70263	0.0296836	down
chr11_21913121_20045605_-1867516-LOC_Os11g36470	0	174.908	-20	0	down	osa-miR812d	340.572	163.803	1.056	1.34781e-13	up	LOC_Os06g37300	373.499	888.359	-1.25004	0	down
chr11_21913121_20045605_-1867516-LOC_Os11g36470	0	174.908	-20	0	down	osa-miR812d	340.572	163.803	1.056	1.34781e-13	up	LOC_Os04g52100	801.67	1606.57	-1.0029	0	down
chr11_21913121_20045605_-1867516-LOC_Os11g36470	0	174.908	-20	0	down	osa-miR812d	340.572	163.803	1.056	1.34781e-13	up	LOC_Os04g08828	12.6353	55.7975	-2.14274	2.23415e-07	down
chr11_21913121_20045605_-1867516-LOC_Os11g36470	0	174.908	-20	0	down	osa-miR812d	340.572	163.803	1.056	1.34781e-13	up	LOC_Os08g09790	6.2771	20.4316	-1.70263	0.0296836	down
chr11_21913121_20045605_-1867516-LOC_Os11g36470	0	174.908	-20	0	down	osa-miR812d	340.572	163.803	1.056	1.34781e-13	up	LOC_Os06g37300	373.499	888.359	-1.25004	0	down
chr11_21913121_20045605_-1867516-LOC_Os11g36470	0	174.908	-20	0	down	osa-miR812d	340.572	163.803	1.056	1.34781e-13	up	LOC_Os04g52100	801.67	1606.57	-1.0029	0	down
chr11_21913121_20045605_-1867516-LOC_Os11g36470	0	174.908	-20	0	down	osa-miR812d	340.572	163.803	1.056	1.34781e-13	up	LOC_Os04g08828	12.6353	55.7975	-2.14274	2.23415e-07	down
chr11_21913121_20045605_-1867516-LOC_Os11g36470	0	174.908	-20	0	down	osa-miR812d	340.572	163.803	1.056	1.34781e-13	up	LOC_Os08g09790	6.2771	20.4316	-1.70263	0.0296836	down
chr11_21913121_20045605_-1867516-LOC_Os11g36470	0	174.908	-20	0	down	osa-miR812d	340.572	163.803	1.056	1.34781e-13	up	LOC_Os06g37300	373.499	888.359	-1.25004	0	down
chr11_21913121_20045605_-1867516-LOC_Os11g36470	0	174.908	-20	0	down	osa-miR812d	340.572	163.803	1.056	1.34781e-13	up	LOC_Os04g52100	801.67	1606.57	-1.0029	0	down
chr11_21913121_20045605_-1867516-LOC_Os11g36470	0	174.908	-20	0	down	osa-miR812d	340.572	163.803	1.056	1.34781e-13	up	LOC_Os04g08828	12.6353	55.7975	-2.14274	2.23415e-07	down
chr11_21913121_20045605_-1867516-LOC_Os11g36470	0	174.908	-20	0	down	osa-miR812d	340.572	163.803	1.056	1.34781e-13	up	LOC_Os08g09790	6.2771	20.4316	-1.70263	0.0296836	down
chr11_21913121_20045605_-1867516-LOC_Os11g36470	0	174.908	-20	0	down	osa-miR812d	340.572	163.803	1.056	1.34781e-13	up	LOC_Os06g37300	373.499	888.359	-1.25004	0	down
chr11_21913121_20045605_-1867516-LOC_Os11g36470	0	174.908	-20	0	down	osa-miR812d	340.572	163.803	1.056	1.34781e-13	up	LOC_Os04g52100	801.67	1606.57	-1.0029	0	down
chr11_21913121_20045605_-1867516-LOC_Os11g36470	0	174.908	-20	0	down	osa-miR812d	340.572	163.803	1.056	1.34781e-13	up	LOC_Os04g08828	12.6353	55.7975	-2.14274	2.23415e-07	down
chr11_21913121_20045605_-1867516-LOC_Os11g36470	0	174.908	-20	0	down	osa-miR812d	340.572	163.803	1.056	1.34781e-13	up	LOC_Os08g09790	6.2771	20.4316	-1.70263	0.0296836	down
chr11_21913121_20045605_-1867516-LOC_Os11g36470	0	174.908	-20	0	down	osa-miR812d	340.572	163.803	1.056	1.34781e-13	up	LOC_Os06g37300	373.499	888.359	-1.25004	0	down
chr11_21913121_20045605_-1867516-LOC_Os11g36470	0	174.908	-20	0	down	osa-miR812d	340.572	163.803	1.056	1.34781e-13	up	LOC_Os04g52100	801.67	1606.57	-1.0029	0	down
chr11_21913121_20045605_-1867516-LOC_Os11g36470	0	174.908	-20	0	down	osa-miR812d	340.572	163.803	1.056	1.34781e-13	up	LOC_Os04g08828	12.6353	55.7975	-2.14274	2.23415e-07	down
chr11_21913121_20045605_-1867516-LOC_Os11g36470	0	174.908	-20	0	down	osa-miR812d	340.572	163.803	1.056	1.34781e-13	up	LOC_Os08g09790	6.2771	20.4316	-1.70263	0.0296836	down
chr11_21913121_20045605_-1867516-LOC_Os11g36470	0	174.908	-20	0	down	osa-miR812d	340.572	163.803	1.056	1.34781e-13	up	LOC_Os06g37300	373.499	888.359	-1.25004	0	down
chr11_21913121_20045605_-1867516-LOC_Os11g36470	0	174.908	-20	0	down	osa-miR812d	340.572	163.803	1.056	1.34781e-13	up	LOC_Os04g52100	801.67	1606.57	-1.0029	0	down
chr11_21913121_20045605_-1867516-LOC_Os11g36470	0	174.908	-20	0	down	osa-miR812d	340.572	163.803	1.056	1.34781e-13	up	LOC_Os04g08828	12.6353	55.7975	-2.14274	2.23415e-07	down
chr11_21913121_20045605_-1867516-LOC_Os11g36470	0	174.908	-20	0	down	osa-miR812d	340.572	163.803	1.056	1.34781e-13	up	LOC_Os08g09790	6.2771	20.4316	-1.70263	0.0296836	down
chr11_21913121_20045605_-1867516-LOC_Os11g36470	0	174.908	-20	0	down	osa-miR812d	340.572	163.803	1.056	1.34781e-13	up	LOC_Os06g37300	373.499	888.359	-1.25004	0	down
chr11_21913121_20045605_-1867516-LOC_Os11g36470	0	174.908	-20	0	down	osa-miR812d	340.572	163.803	1.056	1.34781e-13	up	LOC_Os04g52100	801.67	1606.57	-1.0029	0	down
chr11_21913121_20045605_-1867516-LOC_Os11g36470	0	174.908	-20	0	down	osa-miR812d	340.572	163.803	1.056	1.34781e-13	up	LOC_Os04g08828	12.6353	55.7975	-2.14274	2.23415e-07	down
chr11_21913121_20045605_-1867516-LOC_Os11g36470	0	174.908	-20	0	down	osa-miR812d	340.572	163.803	1.056	1.34781e-13	up	LOC_Os08g09790	6.2771	20.4316	-1.70263	0.0296836	down
chr2_33928616_33914366_+14250-LOC_Os02g55370	157.824	448.251	-1.506	0.00151104	down	osa-miR812d	340.572	163.803	1.056	1.34781e-13	up	LOC_Os06g37300	373.499	888.359	-1.25004	0	down
chr2_33928616_33914366_+14250-LOC_Os02g55370	157.824	448.251	-1.506	0.00151104	down	osa-miR812d	340.572	163.803	1.056	1.34781e-13	up	LOC_Os04g52100	801.67	1606.57	-1.0029	0	down
chr2_33928616_33914366_+14250-LOC_Os02g55370	157.824	448.251	-1.506	0.00151104	down	osa-miR812d	340.572	163.803	1.056	1.34781e-13	up	LOC_Os04g08828	12.6353	55.7975	-2.14274	2.23415e-07	down
chr2_33928616_33914366_+14250-LOC_Os02g55370	157.824	448.251	-1.506	0.00151104	down	osa-miR812d	340.572	163.803	1.056	1.34781e-13	up	LOC_Os08g09790	6.2771	20.4316	-1.70263	0.0296836	down
chr11_27264220_27225946_+38274-LOC_Os11g44990	142.367	352.256	-1.30701	4.73e-06	down	osa-miR812d	340.572	163.803	1.056	1.34781e-13	up	LOC_Os06g37300	373.499	888.359	-1.25004	0	down
chr11_27264220_27225946_+38274-LOC_Os11g44990	142.367	352.256	-1.30701	4.73e-06	down	osa-miR812d	340.572	163.803	1.056	1.34781e-13	up	LOC_Os04g52100	801.67	1606.57	-1.0029	0	down
chr11_27264220_27225946_+38274-LOC_Os11g44990	142.367	352.256	-1.30701	4.73e-06	down	osa-miR812d	340.572	163.803	1.056	1.34781e-13	up	LOC_Os04g08828	12.6353	55.7975	-2.14274	2.23415e-07	down
chr11_27264220_27225946_+38274-LOC_Os11g44990	142.367	352.256	-1.30701	4.73e-06	down	osa-miR812d	340.572	163.803	1.056	1.34781e-13	up	LOC_Os08g09790	6.2771	20.4316	-1.70263	0.0296836	down
chr9_11675871_11394316_+281555-LOC_Os09g19160	0	262.768	-20	0	down	osa-miR812d	340.572	163.803	1.056	1.34781e-13	up	LOC_Os06g37300	373.499	888.359	-1.25004	0	down
chr9_11675871_11394316_+281555-LOC_Os09g19160	0	262.768	-20	0	down	osa-miR812d	340.572	163.803	1.056	1.34781e-13	up	LOC_Os04g52100	801.67	1606.57	-1.0029	0	down
chr9_11675871_11394316_+281555-LOC_Os09g19160	0	262.768	-20	0	down	osa-miR812d	340.572	163.803	1.056	1.34781e-13	up	LOC_Os04g08828	12.6353	55.7975	-2.14274	2.23415e-07	down
chr9_11675871_11394316_+281555-LOC_Os09g19160	0	262.768	-20	0	down	osa-miR812d	340.572	163.803	1.056	1.34781e-13	up	LOC_Os08g09790	6.2771	20.4316	-1.70263	0.0296836	down
chr9_11675871_11394316_+281555-LOC_Os09g19160	0	262.768	-20	0	down	osa-miR812d	340.572	163.803	1.056	1.34781e-13	up	LOC_Os06g37300	373.499	888.359	-1.25004	0	down
chr9_11675871_11394316_+281555-LOC_Os09g19160	0	262.768	-20	0	down	osa-miR812d	340.572	163.803	1.056	1.34781e-13	up	LOC_Os04g52100	801.67	1606.57	-1.0029	0	down
chr9_11675871_11394316_+281555-LOC_Os09g19160	0	262.768	-20	0	down	osa-miR812d	340.572	163.803	1.056	1.34781e-13	up	LOC_Os04g08828	12.6353	55.7975	-2.14274	2.23415e-07	down
chr9_11675871_11394316_+281555-LOC_Os09g19160	0	262.768	-20	0	down	osa-miR812d	340.572	163.803	1.056	1.34781e-13	up	LOC_Os08g09790	6.2771	20.4316	-1.70263	0.0296836	down
chr9_11675871_11394316_+281555-LOC_Os09g19160	0	262.768	-20	0	down	osa-miR812d	340.572	163.803	1.056	1.34781e-13	up	LOC_Os06g37300	373.499	888.359	-1.25004	0	down
chr9_11675871_11394316_+281555-LOC_Os09g19160	0	262.768	-20	0	down	osa-miR812d	340.572	163.803	1.056	1.34781e-13	up	LOC_Os04g52100	801.67	1606.57	-1.0029	0	down
chr9_11675871_11394316_+281555-LOC_Os09g19160	0	262.768	-20	0	down	osa-miR812d	340.572	163.803	1.056	1.34781e-13	up	LOC_Os04g08828	12.6353	55.7975	-2.14274	2.23415e-07	down
chr9_11675871_11394316_+281555-LOC_Os09g19160	0	262.768	-20	0	down	osa-miR812d	340.572	163.803	1.056	1.34781e-13	up	LOC_Os08g09790	6.2771	20.4316	-1.70263	0.0296836	down
chr9_11675871_11394316_+281555-LOC_Os09g19160	0	262.768	-20	0	down	osa-miR812d	340.572	163.803	1.056	1.34781e-13	up	LOC_Os06g37300	373.499	888.359	-1.25004	0	down
chr9_11675871_11394316_+281555-LOC_Os09g19160	0	262.768	-20	0	down	osa-miR812d	340.572	163.803	1.056	1.34781e-13	up	LOC_Os04g52100	801.67	1606.57	-1.0029	0	down
chr9_11675871_11394316_+281555-LOC_Os09g19160	0	262.768	-20	0	down	osa-miR812d	340.572	163.803	1.056	1.34781e-13	up	LOC_Os04g08828	12.6353	55.7975	-2.14274	2.23415e-07	down
chr9_11675871_11394316_+281555-LOC_Os09g19160	0	262.768	-20	0	down	osa-miR812d	340.572	163.803	1.056	1.34781e-13	up	LOC_Os08g09790	6.2771	20.4316	-1.70263	0.0296836	down
chr9_11675871_11394316_+281555-LOC_Os09g19160	0	262.768	-20	0	down	osa-miR812d	340.572	163.803	1.056	1.34781e-13	up	LOC_Os06g37300	373.499	888.359	-1.25004	0	down
chr9_11675871_11394316_+281555-LOC_Os09g19160	0	262.768	-20	0	down	osa-miR812d	340.572	163.803	1.056	1.34781e-13	up	LOC_Os04g52100	801.67	1606.57	-1.0029	0	down
chr9_11675871_11394316_+281555-LOC_Os09g19160	0	262.768	-20	0	down	osa-miR812d	340.572	163.803	1.056	1.34781e-13	up	LOC_Os04g08828	12.6353	55.7975	-2.14274	2.23415e-07	down
chr9_11675871_11394316_+281555-LOC_Os09g19160	0	262.768	-20	0	down	osa-miR812d	340.572	163.803	1.056	1.34781e-13	up	LOC_Os08g09790	6.2771	20.4316	-1.70263	0.0296836	down
chr7_22976110_22956434_-19676-LOC_Os07g38270	233.888	0	20	0	up	osa-miR529b	1844.69	5693.95	-1.62605	0	down	LOC_Os12g18530	152.731	74.3084	1.03939	1.2965e-09	up
chr7_22976110_22956434_-19676-LOC_Os07g38270	233.888	0	20	0	up	osa-miR529b	1844.69	5693.95	-1.62605	0	down	LOC_Os06g37560	1479.56	273.403	2.43607	0	up
chr7_22976110_22956434_-19676-LOC_Os07g38270	233.888	0	20	0	up	osa-miR529b	1844.69	5693.95	-1.62605	0	down	LOC_Os05g48200	3403.29	1566.28	1.11959	1.65445e-12	up
chr7_22976110_22956434_-19676-LOC_Os07g38270	233.888	0	20	0	up	osa-miR529b	1844.69	5693.95	-1.62605	0	down	LOC_Os12g41910	156.456	66.0071	1.24506	2.14784e-12	up
chr7_22976110_22956434_-19676-LOC_Os07g38270	233.888	0	20	0	up	osa-miR529b	1844.69	5693.95	-1.62605	0	down	LOC_Os01g02290	771.996	138.239	2.48143	0	up
chr7_22976110_22956434_-19676-LOC_Os07g38270	233.888	0	20	0	up	osa-miR529b	1844.69	5693.95	-1.62605	0	down	LOC_Os12g11680	313.568	140.552	1.15767	0	up
chr7_22976110_22956434_-19676-LOC_Os07g38270	233.888	0	20	0	up	osa-miR529b	1844.69	5693.95	-1.62605	0	down	LOC_Os03g41350	2969.73	1460.53	1.02385	0	up
chr7_22976110_22956434_-19676-LOC_Os07g38270	233.888	0	20	0	up	osa-miR529b	1844.69	5693.95	-1.62605	0	down	LOC_Os03g43750	37.4193	10.8336	1.78826	7.51029e-08	up
chr7_22976110_22956434_-19676-LOC_Os07g38270	233.888	0	20	0	up	osa-miR529b	1844.69	5693.95	-1.62605	0	down	LOC_Os08g40690	34.2918	3.78994	3.17761	0.000516553	up
chr7_22976110_22956434_-19676-LOC_Os07g38270	233.888	0	20	0	up	osa-miR529b	1844.69	5693.95	-1.62605	0	down	LOC_Os03g03510	8247.01	2456.47	1.74728	0	up
chr7_22976110_22956434_-19676-LOC_Os07g38270	233.888	0	20	0	up	osa-miR529b	1844.69	5693.95	-1.62605	0	down	LOC_Os03g06400	452.408	138.394	1.70885	0	up
chr7_22976110_22956434_-19676-LOC_Os07g38270	233.888	0	20	0	up	osa-miR529b	1844.69	5693.95	-1.62605	0	down	LOC_Os02g35490	938.726	353.682	1.40825	0	up
chr7_22976110_22956434_-19676-LOC_Os07g38270	233.888	0	20	0	up	osa-miR529b	1844.69	5693.95	-1.62605	0	down	LOC_Os04g08450	201.657	62.8333	1.6823	6.32827e-15	up
chr7_22976110_22956434_-19676-LOC_Os07g38270	233.888	0	20	0	up	osa-miR529b	1844.69	5693.95	-1.62605	0	down	LOC_Os09g31438	185.363	47.68	1.95889	0	up
chr7_22980701_22946863_-33838-LOC_Os07g38270	506.011	0	20	0	up	osa-miR529b	1844.69	5693.95	-1.62605	0	down	LOC_Os12g18530	152.731	74.3084	1.03939	1.2965e-09	up
chr7_22980701_22946863_-33838-LOC_Os07g38270	506.011	0	20	0	up	osa-miR529b	1844.69	5693.95	-1.62605	0	down	LOC_Os06g37560	1479.56	273.403	2.43607	0	up
chr7_22980701_22946863_-33838-LOC_Os07g38270	506.011	0	20	0	up	osa-miR529b	1844.69	5693.95	-1.62605	0	down	LOC_Os05g48200	3403.29	1566.28	1.11959	1.65445e-12	up
chr7_22980701_22946863_-33838-LOC_Os07g38270	506.011	0	20	0	up	osa-miR529b	1844.69	5693.95	-1.62605	0	down	LOC_Os12g41910	156.456	66.0071	1.24506	2.14784e-12	up
chr7_22980701_22946863_-33838-LOC_Os07g38270	506.011	0	20	0	up	osa-miR529b	1844.69	5693.95	-1.62605	0	down	LOC_Os01g02290	771.996	138.239	2.48143	0	up
chr7_22980701_22946863_-33838-LOC_Os07g38270	506.011	0	20	0	up	osa-miR529b	1844.69	5693.95	-1.62605	0	down	LOC_Os12g11680	313.568	140.552	1.15767	0	up
chr7_22980701_22946863_-33838-LOC_Os07g38270	506.011	0	20	0	up	osa-miR529b	1844.69	5693.95	-1.62605	0	down	LOC_Os03g41350	2969.73	1460.53	1.02385	0	up
chr7_22980701_22946863_-33838-LOC_Os07g38270	506.011	0	20	0	up	osa-miR529b	1844.69	5693.95	-1.62605	0	down	LOC_Os03g43750	37.4193	10.8336	1.78826	7.51029e-08	up
chr7_22980701_22946863_-33838-LOC_Os07g38270	506.011	0	20	0	up	osa-miR529b	1844.69	5693.95	-1.62605	0	down	LOC_Os08g40690	34.2918	3.78994	3.17761	0.000516553	up
chr7_22980701_22946863_-33838-LOC_Os07g38270	506.011	0	20	0	up	osa-miR529b	1844.69	5693.95	-1.62605	0	down	LOC_Os03g03510	8247.01	2456.47	1.74728	0	up
chr7_22980701_22946863_-33838-LOC_Os07g38270	506.011	0	20	0	up	osa-miR529b	1844.69	5693.95	-1.62605	0	down	LOC_Os03g06400	452.408	138.394	1.70885	0	up
chr7_22980701_22946863_-33838-LOC_Os07g38270	506.011	0	20	0	up	osa-miR529b	1844.69	5693.95	-1.62605	0	down	LOC_Os02g35490	938.726	353.682	1.40825	0	up
chr7_22980701_22946863_-33838-LOC_Os07g38270	506.011	0	20	0	up	osa-miR529b	1844.69	5693.95	-1.62605	0	down	LOC_Os04g08450	201.657	62.8333	1.6823	6.32827e-15	up
chr7_22980701_22946863_-33838-LOC_Os07g38270	506.011	0	20	0	up	osa-miR529b	1844.69	5693.95	-1.62605	0	down	LOC_Os09g31438	185.363	47.68	1.95889	0	up
chr7_22980701_22946863_-33838-LOC_Os07g38270	506.011	0	20	0	up	osa-miR529b	1844.69	5693.95	-1.62605	0	down	LOC_Os12g18530	152.731	74.3084	1.03939	1.2965e-09	up
chr7_22980701_22946863_-33838-LOC_Os07g38270	506.011	0	20	0	up	osa-miR529b	1844.69	5693.95	-1.62605	0	down	LOC_Os06g37560	1479.56	273.403	2.43607	0	up
chr7_22980701_22946863_-33838-LOC_Os07g38270	506.011	0	20	0	up	osa-miR529b	1844.69	5693.95	-1.62605	0	down	LOC_Os05g48200	3403.29	1566.28	1.11959	1.65445e-12	up
chr7_22980701_22946863_-33838-LOC_Os07g38270	506.011	0	20	0	up	osa-miR529b	1844.69	5693.95	-1.62605	0	down	LOC_Os12g41910	156.456	66.0071	1.24506	2.14784e-12	up
chr7_22980701_22946863_-33838-LOC_Os07g38270	506.011	0	20	0	up	osa-miR529b	1844.69	5693.95	-1.62605	0	down	LOC_Os01g02290	771.996	138.239	2.48143	0	up
chr7_22980701_22946863_-33838-LOC_Os07g38270	506.011	0	20	0	up	osa-miR529b	1844.69	5693.95	-1.62605	0	down	LOC_Os12g11680	313.568	140.552	1.15767	0	up
chr7_22980701_22946863_-33838-LOC_Os07g38270	506.011	0	20	0	up	osa-miR529b	1844.69	5693.95	-1.62605	0	down	LOC_Os03g41350	2969.73	1460.53	1.02385	0	up
chr7_22980701_22946863_-33838-LOC_Os07g38270	506.011	0	20	0	up	osa-miR529b	1844.69	5693.95	-1.62605	0	down	LOC_Os03g43750	37.4193	10.8336	1.78826	7.51029e-08	up
chr7_22980701_22946863_-33838-LOC_Os07g38270	506.011	0	20	0	up	osa-miR529b	1844.69	5693.95	-1.62605	0	down	LOC_Os08g40690	34.2918	3.78994	3.17761	0.000516553	up
chr7_22980701_22946863_-33838-LOC_Os07g38270	506.011	0	20	0	up	osa-miR529b	1844.69	5693.95	-1.62605	0	down	LOC_Os03g03510	8247.01	2456.47	1.74728	0	up
chr7_22980701_22946863_-33838-LOC_Os07g38270	506.011	0	20	0	up	osa-miR529b	1844.69	5693.95	-1.62605	0	down	LOC_Os03g06400	452.408	138.394	1.70885	0	up
chr7_22980701_22946863_-33838-LOC_Os07g38270	506.011	0	20	0	up	osa-miR529b	1844.69	5693.95	-1.62605	0	down	LOC_Os02g35490	938.726	353.682	1.40825	0	up
chr7_22980701_22946863_-33838-LOC_Os07g38270	506.011	0	20	0	up	osa-miR529b	1844.69	5693.95	-1.62605	0	down	LOC_Os04g08450	201.657	62.8333	1.6823	6.32827e-15	up
chr7_22980701_22946863_-33838-LOC_Os07g38270	506.011	0	20	0	up	osa-miR529b	1844.69	5693.95	-1.62605	0	down	LOC_Os09g31438	185.363	47.68	1.95889	0	up
chr7_22980701_22946863_-33838-LOC_Os07g38270	506.011	0	20	0	up	osa-miR529b	1844.69	5693.95	-1.62605	0	down	LOC_Os12g18530	152.731	74.3084	1.03939	1.2965e-09	up
chr7_22980701_22946863_-33838-LOC_Os07g38270	506.011	0	20	0	up	osa-miR529b	1844.69	5693.95	-1.62605	0	down	LOC_Os06g37560	1479.56	273.403	2.43607	0	up
chr7_22980701_22946863_-33838-LOC_Os07g38270	506.011	0	20	0	up	osa-miR529b	1844.69	5693.95	-1.62605	0	down	LOC_Os05g48200	3403.29	1566.28	1.11959	1.65445e-12	up
chr7_22980701_22946863_-33838-LOC_Os07g38270	506.011	0	20	0	up	osa-miR529b	1844.69	5693.95	-1.62605	0	down	LOC_Os12g41910	156.456	66.0071	1.24506	2.14784e-12	up
chr7_22980701_22946863_-33838-LOC_Os07g38270	506.011	0	20	0	up	osa-miR529b	1844.69	5693.95	-1.62605	0	down	LOC_Os01g02290	771.996	138.239	2.48143	0	up
chr7_22980701_22946863_-33838-LOC_Os07g38270	506.011	0	20	0	up	osa-miR529b	1844.69	5693.95	-1.62605	0	down	LOC_Os12g11680	313.568	140.552	1.15767	0	up
chr7_22980701_22946863_-33838-LOC_Os07g38270	506.011	0	20	0	up	osa-miR529b	1844.69	5693.95	-1.62605	0	down	LOC_Os03g41350	2969.73	1460.53	1.02385	0	up
chr7_22980701_22946863_-33838-LOC_Os07g38270	506.011	0	20	0	up	osa-miR529b	1844.69	5693.95	-1.62605	0	down	LOC_Os03g43750	37.4193	10.8336	1.78826	7.51029e-08	up
chr7_22980701_22946863_-33838-LOC_Os07g38270	506.011	0	20	0	up	osa-miR529b	1844.69	5693.95	-1.62605	0	down	LOC_Os08g40690	34.2918	3.78994	3.17761	0.000516553	up
chr7_22980701_22946863_-33838-LOC_Os07g38270	506.011	0	20	0	up	osa-miR529b	1844.69	5693.95	-1.62605	0	down	LOC_Os03g03510	8247.01	2456.47	1.74728	0	up
chr7_22980701_22946863_-33838-LOC_Os07g38270	506.011	0	20	0	up	osa-miR529b	1844.69	5693.95	-1.62605	0	down	LOC_Os03g06400	452.408	138.394	1.70885	0	up
chr7_22980701_22946863_-33838-LOC_Os07g38270	506.011	0	20	0	up	osa-miR529b	1844.69	5693.95	-1.62605	0	down	LOC_Os02g35490	938.726	353.682	1.40825	0	up
chr7_22980701_22946863_-33838-LOC_Os07g38270	506.011	0	20	0	up	osa-miR529b	1844.69	5693.95	-1.62605	0	down	LOC_Os04g08450	201.657	62.8333	1.6823	6.32827e-15	up
chr7_22980701_22946863_-33838-LOC_Os07g38270	506.011	0	20	0	up	osa-miR529b	1844.69	5693.95	-1.62605	0	down	LOC_Os09g31438	185.363	47.68	1.95889	0	up
chr8_22086695_22054445_-32250-LOC_Os08g35050	507.639	0	20	0	up	osa-miR529b	1844.69	5693.95	-1.62605	0	down	LOC_Os12g18530	152.731	74.3084	1.03939	1.2965e-09	up
chr8_22086695_22054445_-32250-LOC_Os08g35050	507.639	0	20	0	up	osa-miR529b	1844.69	5693.95	-1.62605	0	down	LOC_Os06g37560	1479.56	273.403	2.43607	0	up
chr8_22086695_22054445_-32250-LOC_Os08g35050	507.639	0	20	0	up	osa-miR529b	1844.69	5693.95	-1.62605	0	down	LOC_Os05g48200	3403.29	1566.28	1.11959	1.65445e-12	up
chr8_22086695_22054445_-32250-LOC_Os08g35050	507.639	0	20	0	up	osa-miR529b	1844.69	5693.95	-1.62605	0	down	LOC_Os12g41910	156.456	66.0071	1.24506	2.14784e-12	up
chr8_22086695_22054445_-32250-LOC_Os08g35050	507.639	0	20	0	up	osa-miR529b	1844.69	5693.95	-1.62605	0	down	LOC_Os01g02290	771.996	138.239	2.48143	0	up
chr8_22086695_22054445_-32250-LOC_Os08g35050	507.639	0	20	0	up	osa-miR529b	1844.69	5693.95	-1.62605	0	down	LOC_Os12g11680	313.568	140.552	1.15767	0	up
chr8_22086695_22054445_-32250-LOC_Os08g35050	507.639	0	20	0	up	osa-miR529b	1844.69	5693.95	-1.62605	0	down	LOC_Os03g41350	2969.73	1460.53	1.02385	0	up
chr8_22086695_22054445_-32250-LOC_Os08g35050	507.639	0	20	0	up	osa-miR529b	1844.69	5693.95	-1.62605	0	down	LOC_Os03g43750	37.4193	10.8336	1.78826	7.51029e-08	up
chr8_22086695_22054445_-32250-LOC_Os08g35050	507.639	0	20	0	up	osa-miR529b	1844.69	5693.95	-1.62605	0	down	LOC_Os08g40690	34.2918	3.78994	3.17761	0.000516553	up
chr8_22086695_22054445_-32250-LOC_Os08g35050	507.639	0	20	0	up	osa-miR529b	1844.69	5693.95	-1.62605	0	down	LOC_Os03g03510	8247.01	2456.47	1.74728	0	up
chr8_22086695_22054445_-32250-LOC_Os08g35050	507.639	0	20	0	up	osa-miR529b	1844.69	5693.95	-1.62605	0	down	LOC_Os03g06400	452.408	138.394	1.70885	0	up
chr8_22086695_22054445_-32250-LOC_Os08g35050	507.639	0	20	0	up	osa-miR529b	1844.69	5693.95	-1.62605	0	down	LOC_Os02g35490	938.726	353.682	1.40825	0	up
chr8_22086695_22054445_-32250-LOC_Os08g35050	507.639	0	20	0	up	osa-miR529b	1844.69	5693.95	-1.62605	0	down	LOC_Os04g08450	201.657	62.8333	1.6823	6.32827e-15	up
chr8_22086695_22054445_-32250-LOC_Os08g35050	507.639	0	20	0	up	osa-miR529b	1844.69	5693.95	-1.62605	0	down	LOC_Os09g31438	185.363	47.68	1.95889	0	up
chr8_22086695_22054445_-32250-LOC_Os08g35050	507.639	0	20	0	up	osa-miR529b	1844.69	5693.95	-1.62605	0	down	LOC_Os12g18530	152.731	74.3084	1.03939	1.2965e-09	up
chr8_22086695_22054445_-32250-LOC_Os08g35050	507.639	0	20	0	up	osa-miR529b	1844.69	5693.95	-1.62605	0	down	LOC_Os06g37560	1479.56	273.403	2.43607	0	up
chr8_22086695_22054445_-32250-LOC_Os08g35050	507.639	0	20	0	up	osa-miR529b	1844.69	5693.95	-1.62605	0	down	LOC_Os05g48200	3403.29	1566.28	1.11959	1.65445e-12	up
chr8_22086695_22054445_-32250-LOC_Os08g35050	507.639	0	20	0	up	osa-miR529b	1844.69	5693.95	-1.62605	0	down	LOC_Os12g41910	156.456	66.0071	1.24506	2.14784e-12	up
chr8_22086695_22054445_-32250-LOC_Os08g35050	507.639	0	20	0	up	osa-miR529b	1844.69	5693.95	-1.62605	0	down	LOC_Os01g02290	771.996	138.239	2.48143	0	up
chr8_22086695_22054445_-32250-LOC_Os08g35050	507.639	0	20	0	up	osa-miR529b	1844.69	5693.95	-1.62605	0	down	LOC_Os12g11680	313.568	140.552	1.15767	0	up
chr8_22086695_22054445_-32250-LOC_Os08g35050	507.639	0	20	0	up	osa-miR529b	1844.69	5693.95	-1.62605	0	down	LOC_Os03g41350	2969.73	1460.53	1.02385	0	up
chr8_22086695_22054445_-32250-LOC_Os08g35050	507.639	0	20	0	up	osa-miR529b	1844.69	5693.95	-1.62605	0	down	LOC_Os03g43750	37.4193	10.8336	1.78826	7.51029e-08	up
chr8_22086695_22054445_-32250-LOC_Os08g35050	507.639	0	20	0	up	osa-miR529b	1844.69	5693.95	-1.62605	0	down	LOC_Os08g40690	34.2918	3.78994	3.17761	0.000516553	up
chr8_22086695_22054445_-32250-LOC_Os08g35050	507.639	0	20	0	up	osa-miR529b	1844.69	5693.95	-1.62605	0	down	LOC_Os03g03510	8247.01	2456.47	1.74728	0	up
chr8_22086695_22054445_-32250-LOC_Os08g35050	507.639	0	20	0	up	osa-miR529b	1844.69	5693.95	-1.62605	0	down	LOC_Os03g06400	452.408	138.394	1.70885	0	up
chr8_22086695_22054445_-32250-LOC_Os08g35050	507.639	0	20	0	up	osa-miR529b	1844.69	5693.95	-1.62605	0	down	LOC_Os02g35490	938.726	353.682	1.40825	0	up
chr8_22086695_22054445_-32250-LOC_Os08g35050	507.639	0	20	0	up	osa-miR529b	1844.69	5693.95	-1.62605	0	down	LOC_Os04g08450	201.657	62.8333	1.6823	6.32827e-15	up
chr8_22086695_22054445_-32250-LOC_Os08g35050	507.639	0	20	0	up	osa-miR529b	1844.69	5693.95	-1.62605	0	down	LOC_Os09g31438	185.363	47.68	1.95889	0	up
chr8_22086695_22054445_-32250-LOC_Os08g35050	507.639	0	20	0	up	osa-miR529b	1844.69	5693.95	-1.62605	0	down	LOC_Os12g18530	152.731	74.3084	1.03939	1.2965e-09	up
chr8_22086695_22054445_-32250-LOC_Os08g35050	507.639	0	20	0	up	osa-miR529b	1844.69	5693.95	-1.62605	0	down	LOC_Os06g37560	1479.56	273.403	2.43607	0	up
chr8_22086695_22054445_-32250-LOC_Os08g35050	507.639	0	20	0	up	osa-miR529b	1844.69	5693.95	-1.62605	0	down	LOC_Os05g48200	3403.29	1566.28	1.11959	1.65445e-12	up
chr8_22086695_22054445_-32250-LOC_Os08g35050	507.639	0	20	0	up	osa-miR529b	1844.69	5693.95	-1.62605	0	down	LOC_Os12g41910	156.456	66.0071	1.24506	2.14784e-12	up
chr8_22086695_22054445_-32250-LOC_Os08g35050	507.639	0	20	0	up	osa-miR529b	1844.69	5693.95	-1.62605	0	down	LOC_Os01g02290	771.996	138.239	2.48143	0	up
chr8_22086695_22054445_-32250-LOC_Os08g35050	507.639	0	20	0	up	osa-miR529b	1844.69	5693.95	-1.62605	0	down	LOC_Os12g11680	313.568	140.552	1.15767	0	up
chr8_22086695_22054445_-32250-LOC_Os08g35050	507.639	0	20	0	up	osa-miR529b	1844.69	5693.95	-1.62605	0	down	LOC_Os03g41350	2969.73	1460.53	1.02385	0	up
chr8_22086695_22054445_-32250-LOC_Os08g35050	507.639	0	20	0	up	osa-miR529b	1844.69	5693.95	-1.62605	0	down	LOC_Os03g43750	37.4193	10.8336	1.78826	7.51029e-08	up
chr8_22086695_22054445_-32250-LOC_Os08g35050	507.639	0	20	0	up	osa-miR529b	1844.69	5693.95	-1.62605	0	down	LOC_Os08g40690	34.2918	3.78994	3.17761	0.000516553	up
chr8_22086695_22054445_-32250-LOC_Os08g35050	507.639	0	20	0	up	osa-miR529b	1844.69	5693.95	-1.62605	0	down	LOC_Os03g03510	8247.01	2456.47	1.74728	0	up
chr8_22086695_22054445_-32250-LOC_Os08g35050	507.639	0	20	0	up	osa-miR529b	1844.69	5693.95	-1.62605	0	down	LOC_Os03g06400	452.408	138.394	1.70885	0	up
chr8_22086695_22054445_-32250-LOC_Os08g35050	507.639	0	20	0	up	osa-miR529b	1844.69	5693.95	-1.62605	0	down	LOC_Os02g35490	938.726	353.682	1.40825	0	up
chr8_22086695_22054445_-32250-LOC_Os08g35050	507.639	0	20	0	up	osa-miR529b	1844.69	5693.95	-1.62605	0	down	LOC_Os04g08450	201.657	62.8333	1.6823	6.32827e-15	up
chr8_22086695_22054445_-32250-LOC_Os08g35050	507.639	0	20	0	up	osa-miR529b	1844.69	5693.95	-1.62605	0	down	LOC_Os09g31438	185.363	47.68	1.95889	0	up
chr11_21913121_20045605_-1867516-LOC_Os11g36470	0	174.908	-20	0	down	osa-miR319b	426.772	124.947	1.77215	1.79295e-07	up	LOC_Os01g01190	1.13594	6.85892	-2.5941	0.0492355	down
chr11_21913121_20045605_-1867516-LOC_Os11g36470	0	174.908	-20	0	down	osa-miR319b	426.772	124.947	1.77215	1.79295e-07	up	LOC_Os08g42600	74.3367	152.72	-1.03874	4.00652e-06	down
chr11_21913121_20045605_-1867516-LOC_Os11g36470	0	174.908	-20	0	down	osa-miR319b	426.772	124.947	1.77215	1.79295e-07	up	LOC_Os07g26440	1895.23	4512.57	-1.25158	0	down
chr11_21913121_20045605_-1867516-LOC_Os11g36470	0	174.908	-20	0	down	osa-miR319b	426.772	124.947	1.77215	1.79295e-07	up	LOC_Os07g23540	5.48786	22.0179	-2.00436	0.0479811	down
chr11_21913121_20045605_-1867516-LOC_Os11g36470	0	174.908	-20	0	down	osa-miR319b	426.772	124.947	1.77215	1.79295e-07	up	LOC_Os04g44150	39.905	1275	-4.99779	0	down
chr11_21913121_20045605_-1867516-LOC_Os11g36470	0	174.908	-20	0	down	osa-miR319b	426.772	124.947	1.77215	1.79295e-07	up	LOC_Os03g21400	77.8331	331.701	-2.09143	0	down
chr11_21913121_20045605_-1867516-LOC_Os11g36470	0	174.908	-20	0	down	osa-miR319b	426.772	124.947	1.77215	1.79295e-07	up	LOC_Os01g01190	1.13594	6.85892	-2.5941	0.0492355	down
chr11_21913121_20045605_-1867516-LOC_Os11g36470	0	174.908	-20	0	down	osa-miR319b	426.772	124.947	1.77215	1.79295e-07	up	LOC_Os08g42600	74.3367	152.72	-1.03874	4.00652e-06	down
chr11_21913121_20045605_-1867516-LOC_Os11g36470	0	174.908	-20	0	down	osa-miR319b	426.772	124.947	1.77215	1.79295e-07	up	LOC_Os07g26440	1895.23	4512.57	-1.25158	0	down
chr11_21913121_20045605_-1867516-LOC_Os11g36470	0	174.908	-20	0	down	osa-miR319b	426.772	124.947	1.77215	1.79295e-07	up	LOC_Os07g23540	5.48786	22.0179	-2.00436	0.0479811	down
chr11_21913121_20045605_-1867516-LOC_Os11g36470	0	174.908	-20	0	down	osa-miR319b	426.772	124.947	1.77215	1.79295e-07	up	LOC_Os04g44150	39.905	1275	-4.99779	0	down
chr11_21913121_20045605_-1867516-LOC_Os11g36470	0	174.908	-20	0	down	osa-miR319b	426.772	124.947	1.77215	1.79295e-07	up	LOC_Os03g21400	77.8331	331.701	-2.09143	0	down
chr11_21913121_20045605_-1867516-LOC_Os11g36470	0	174.908	-20	0	down	osa-miR319b	426.772	124.947	1.77215	1.79295e-07	up	LOC_Os01g01190	1.13594	6.85892	-2.5941	0.0492355	down
chr11_21913121_20045605_-1867516-LOC_Os11g36470	0	174.908	-20	0	down	osa-miR319b	426.772	124.947	1.77215	1.79295e-07	up	LOC_Os08g42600	74.3367	152.72	-1.03874	4.00652e-06	down
chr11_21913121_20045605_-1867516-LOC_Os11g36470	0	174.908	-20	0	down	osa-miR319b	426.772	124.947	1.77215	1.79295e-07	up	LOC_Os07g26440	1895.23	4512.57	-1.25158	0	down
chr11_21913121_20045605_-1867516-LOC_Os11g36470	0	174.908	-20	0	down	osa-miR319b	426.772	124.947	1.77215	1.79295e-07	up	LOC_Os07g23540	5.48786	22.0179	-2.00436	0.0479811	down
chr11_21913121_20045605_-1867516-LOC_Os11g36470	0	174.908	-20	0	down	osa-miR319b	426.772	124.947	1.77215	1.79295e-07	up	LOC_Os04g44150	39.905	1275	-4.99779	0	down
chr11_21913121_20045605_-1867516-LOC_Os11g36470	0	174.908	-20	0	down	osa-miR319b	426.772	124.947	1.77215	1.79295e-07	up	LOC_Os03g21400	77.8331	331.701	-2.09143	0	down
chr11_21913121_20045605_-1867516-LOC_Os11g36470	0	174.908	-20	0	down	osa-miR319b	426.772	124.947	1.77215	1.79295e-07	up	LOC_Os01g01190	1.13594	6.85892	-2.5941	0.0492355	down
chr11_21913121_20045605_-1867516-LOC_Os11g36470	0	174.908	-20	0	down	osa-miR319b	426.772	124.947	1.77215	1.79295e-07	up	LOC_Os08g42600	74.3367	152.72	-1.03874	4.00652e-06	down
chr11_21913121_20045605_-1867516-LOC_Os11g36470	0	174.908	-20	0	down	osa-miR319b	426.772	124.947	1.77215	1.79295e-07	up	LOC_Os07g26440	1895.23	4512.57	-1.25158	0	down
chr11_21913121_20045605_-1867516-LOC_Os11g36470	0	174.908	-20	0	down	osa-miR319b	426.772	124.947	1.77215	1.79295e-07	up	LOC_Os07g23540	5.48786	22.0179	-2.00436	0.0479811	down
chr11_21913121_20045605_-1867516-LOC_Os11g36470	0	174.908	-20	0	down	osa-miR319b	426.772	124.947	1.77215	1.79295e-07	up	LOC_Os04g44150	39.905	1275	-4.99779	0	down
chr11_21913121_20045605_-1867516-LOC_Os11g36470	0	174.908	-20	0	down	osa-miR319b	426.772	124.947	1.77215	1.79295e-07	up	LOC_Os03g21400	77.8331	331.701	-2.09143	0	down
chr11_21913121_20045605_-1867516-LOC_Os11g36470	0	174.908	-20	0	down	osa-miR319b	426.772	124.947	1.77215	1.79295e-07	up	LOC_Os01g01190	1.13594	6.85892	-2.5941	0.0492355	down
chr11_21913121_20045605_-1867516-LOC_Os11g36470	0	174.908	-20	0	down	osa-miR319b	426.772	124.947	1.77215	1.79295e-07	up	LOC_Os08g42600	74.3367	152.72	-1.03874	4.00652e-06	down
chr11_21913121_20045605_-1867516-LOC_Os11g36470	0	174.908	-20	0	down	osa-miR319b	426.772	124.947	1.77215	1.79295e-07	up	LOC_Os07g26440	1895.23	4512.57	-1.25158	0	down
chr11_21913121_20045605_-1867516-LOC_Os11g36470	0	174.908	-20	0	down	osa-miR319b	426.772	124.947	1.77215	1.79295e-07	up	LOC_Os07g23540	5.48786	22.0179	-2.00436	0.0479811	down
chr11_21913121_20045605_-1867516-LOC_Os11g36470	0	174.908	-20	0	down	osa-miR319b	426.772	124.947	1.77215	1.79295e-07	up	LOC_Os04g44150	39.905	1275	-4.99779	0	down
chr11_21913121_20045605_-1867516-LOC_Os11g36470	0	174.908	-20	0	down	osa-miR319b	426.772	124.947	1.77215	1.79295e-07	up	LOC_Os03g21400	77.8331	331.701	-2.09143	0	down
chr11_21913121_20045605_-1867516-LOC_Os11g36470	0	174.908	-20	0	down	osa-miR319b	426.772	124.947	1.77215	1.79295e-07	up	LOC_Os01g01190	1.13594	6.85892	-2.5941	0.0492355	down
chr11_21913121_20045605_-1867516-LOC_Os11g36470	0	174.908	-20	0	down	osa-miR319b	426.772	124.947	1.77215	1.79295e-07	up	LOC_Os08g42600	74.3367	152.72	-1.03874	4.00652e-06	down
chr11_21913121_20045605_-1867516-LOC_Os11g36470	0	174.908	-20	0	down	osa-miR319b	426.772	124.947	1.77215	1.79295e-07	up	LOC_Os07g26440	1895.23	4512.57	-1.25158	0	down
chr11_21913121_20045605_-1867516-LOC_Os11g36470	0	174.908	-20	0	down	osa-miR319b	426.772	124.947	1.77215	1.79295e-07	up	LOC_Os07g23540	5.48786	22.0179	-2.00436	0.0479811	down
chr11_21913121_20045605_-1867516-LOC_Os11g36470	0	174.908	-20	0	down	osa-miR319b	426.772	124.947	1.77215	1.79295e-07	up	LOC_Os04g44150	39.905	1275	-4.99779	0	down
chr11_21913121_20045605_-1867516-LOC_Os11g36470	0	174.908	-20	0	down	osa-miR319b	426.772	124.947	1.77215	1.79295e-07	up	LOC_Os03g21400	77.8331	331.701	-2.09143	0	down
chr11_21913121_20045605_-1867516-LOC_Os11g36470	0	174.908	-20	0	down	osa-miR319b	426.772	124.947	1.77215	1.79295e-07	up	LOC_Os01g01190	1.13594	6.85892	-2.5941	0.0492355	down
chr11_21913121_20045605_-1867516-LOC_Os11g36470	0	174.908	-20	0	down	osa-miR319b	426.772	124.947	1.77215	1.79295e-07	up	LOC_Os08g42600	74.3367	152.72	-1.03874	4.00652e-06	down
chr11_21913121_20045605_-1867516-LOC_Os11g36470	0	174.908	-20	0	down	osa-miR319b	426.772	124.947	1.77215	1.79295e-07	up	LOC_Os07g26440	1895.23	4512.57	-1.25158	0	down
chr11_21913121_20045605_-1867516-LOC_Os11g36470	0	174.908	-20	0	down	osa-miR319b	426.772	124.947	1.77215	1.79295e-07	up	LOC_Os07g23540	5.48786	22.0179	-2.00436	0.0479811	down
chr11_21913121_20045605_-1867516-LOC_Os11g36470	0	174.908	-20	0	down	osa-miR319b	426.772	124.947	1.77215	1.79295e-07	up	LOC_Os04g44150	39.905	1275	-4.99779	0	down
chr11_21913121_20045605_-1867516-LOC_Os11g36470	0	174.908	-20	0	down	osa-miR319b	426.772	124.947	1.77215	1.79295e-07	up	LOC_Os03g21400	77.8331	331.701	-2.09143	0	down
chr11_21913121_20045605_-1867516-LOC_Os11g36470	0	174.908	-20	0	down	osa-miR319b	426.772	124.947	1.77215	1.79295e-07	up	LOC_Os01g01190	1.13594	6.85892	-2.5941	0.0492355	down
chr11_21913121_20045605_-1867516-LOC_Os11g36470	0	174.908	-20	0	down	osa-miR319b	426.772	124.947	1.77215	1.79295e-07	up	LOC_Os08g42600	74.3367	152.72	-1.03874	4.00652e-06	down
chr11_21913121_20045605_-1867516-LOC_Os11g36470	0	174.908	-20	0	down	osa-miR319b	426.772	124.947	1.77215	1.79295e-07	up	LOC_Os07g26440	1895.23	4512.57	-1.25158	0	down
chr11_21913121_20045605_-1867516-LOC_Os11g36470	0	174.908	-20	0	down	osa-miR319b	426.772	124.947	1.77215	1.79295e-07	up	LOC_Os07g23540	5.48786	22.0179	-2.00436	0.0479811	down
chr11_21913121_20045605_-1867516-LOC_Os11g36470	0	174.908	-20	0	down	osa-miR319b	426.772	124.947	1.77215	1.79295e-07	up	LOC_Os04g44150	39.905	1275	-4.99779	0	down
chr11_21913121_20045605_-1867516-LOC_Os11g36470	0	174.908	-20	0	down	osa-miR319b	426.772	124.947	1.77215	1.79295e-07	up	LOC_Os03g21400	77.8331	331.701	-2.09143	0	down
chr11_21913121_20045605_-1867516-LOC_Os11g36470	0	174.908	-20	0	down	osa-miR319b	426.772	124.947	1.77215	1.79295e-07	up	LOC_Os01g01190	1.13594	6.85892	-2.5941	0.0492355	down
chr11_21913121_20045605_-1867516-LOC_Os11g36470	0	174.908	-20	0	down	osa-miR319b	426.772	124.947	1.77215	1.79295e-07	up	LOC_Os08g42600	74.3367	152.72	-1.03874	4.00652e-06	down
chr11_21913121_20045605_-1867516-LOC_Os11g36470	0	174.908	-20	0	down	osa-miR319b	426.772	124.947	1.77215	1.79295e-07	up	LOC_Os07g26440	1895.23	4512.57	-1.25158	0	down
chr11_21913121_20045605_-1867516-LOC_Os11g36470	0	174.908	-20	0	down	osa-miR319b	426.772	124.947	1.77215	1.79295e-07	up	LOC_Os07g23540	5.48786	22.0179	-2.00436	0.0479811	down
chr11_21913121_20045605_-1867516-LOC_Os11g36470	0	174.908	-20	0	down	osa-miR319b	426.772	124.947	1.77215	1.79295e-07	up	LOC_Os04g44150	39.905	1275	-4.99779	0	down
chr11_21913121_20045605_-1867516-LOC_Os11g36470	0	174.908	-20	0	down	osa-miR319b	426.772	124.947	1.77215	1.79295e-07	up	LOC_Os03g21400	77.8331	331.701	-2.09143	0	down
chr11_21913121_20045605_-1867516-LOC_Os11g36470	0	174.908	-20	0	down	osa-miR319b	426.772	124.947	1.77215	1.79295e-07	up	LOC_Os01g01190	1.13594	6.85892	-2.5941	0.0492355	down
chr11_21913121_20045605_-1867516-LOC_Os11g36470	0	174.908	-20	0	down	osa-miR319b	426.772	124.947	1.77215	1.79295e-07	up	LOC_Os08g42600	74.3367	152.72	-1.03874	4.00652e-06	down
chr11_21913121_20045605_-1867516-LOC_Os11g36470	0	174.908	-20	0	down	osa-miR319b	426.772	124.947	1.77215	1.79295e-07	up	LOC_Os07g26440	1895.23	4512.57	-1.25158	0	down
chr11_21913121_20045605_-1867516-LOC_Os11g36470	0	174.908	-20	0	down	osa-miR319b	426.772	124.947	1.77215	1.79295e-07	up	LOC_Os07g23540	5.48786	22.0179	-2.00436	0.0479811	down
chr11_21913121_20045605_-1867516-LOC_Os11g36470	0	174.908	-20	0	down	osa-miR319b	426.772	124.947	1.77215	1.79295e-07	up	LOC_Os04g44150	39.905	1275	-4.99779	0	down
chr11_21913121_20045605_-1867516-LOC_Os11g36470	0	174.908	-20	0	down	osa-miR319b	426.772	124.947	1.77215	1.79295e-07	up	LOC_Os03g21400	77.8331	331.701	-2.09143	0	down
chr11_21913121_20045605_-1867516-LOC_Os11g36470	0	174.908	-20	0	down	osa-miR319b	426.772	124.947	1.77215	1.79295e-07	up	LOC_Os01g01190	1.13594	6.85892	-2.5941	0.0492355	down
chr11_21913121_20045605_-1867516-LOC_Os11g36470	0	174.908	-20	0	down	osa-miR319b	426.772	124.947	1.77215	1.79295e-07	up	LOC_Os08g42600	74.3367	152.72	-1.03874	4.00652e-06	down
chr11_21913121_20045605_-1867516-LOC_Os11g36470	0	174.908	-20	0	down	osa-miR319b	426.772	124.947	1.77215	1.79295e-07	up	LOC_Os07g26440	1895.23	4512.57	-1.25158	0	down
chr11_21913121_20045605_-1867516-LOC_Os11g36470	0	174.908	-20	0	down	osa-miR319b	426.772	124.947	1.77215	1.79295e-07	up	LOC_Os07g23540	5.48786	22.0179	-2.00436	0.0479811	down
chr11_21913121_20045605_-1867516-LOC_Os11g36470	0	174.908	-20	0	down	osa-miR319b	426.772	124.947	1.77215	1.79295e-07	up	LOC_Os04g44150	39.905	1275	-4.99779	0	down
chr11_21913121_20045605_-1867516-LOC_Os11g36470	0	174.908	-20	0	down	osa-miR319b	426.772	124.947	1.77215	1.79295e-07	up	LOC_Os03g21400	77.8331	331.701	-2.09143	0	down
chr11_21913121_20045605_-1867516-LOC_Os11g36470	0	174.908	-20	0	down	osa-miR319b	426.772	124.947	1.77215	1.79295e-07	up	LOC_Os01g01190	1.13594	6.85892	-2.5941	0.0492355	down
chr11_21913121_20045605_-1867516-LOC_Os11g36470	0	174.908	-20	0	down	osa-miR319b	426.772	124.947	1.77215	1.79295e-07	up	LOC_Os08g42600	74.3367	152.72	-1.03874	4.00652e-06	down
chr11_21913121_20045605_-1867516-LOC_Os11g36470	0	174.908	-20	0	down	osa-miR319b	426.772	124.947	1.77215	1.79295e-07	up	LOC_Os07g26440	1895.23	4512.57	-1.25158	0	down
chr11_21913121_20045605_-1867516-LOC_Os11g36470	0	174.908	-20	0	down	osa-miR319b	426.772	124.947	1.77215	1.79295e-07	up	LOC_Os07g23540	5.48786	22.0179	-2.00436	0.0479811	down
chr11_21913121_20045605_-1867516-LOC_Os11g36470	0	174.908	-20	0	down	osa-miR319b	426.772	124.947	1.77215	1.79295e-07	up	LOC_Os04g44150	39.905	1275	-4.99779	0	down
chr11_21913121_20045605_-1867516-LOC_Os11g36470	0	174.908	-20	0	down	osa-miR319b	426.772	124.947	1.77215	1.79295e-07	up	LOC_Os03g21400	77.8331	331.701	-2.09143	0	down
chr11_21913121_20045605_-1867516-LOC_Os11g36470	0	174.908	-20	0	down	osa-miR319b	426.772	124.947	1.77215	1.79295e-07	up	LOC_Os01g01190	1.13594	6.85892	-2.5941	0.0492355	down
chr11_21913121_20045605_-1867516-LOC_Os11g36470	0	174.908	-20	0	down	osa-miR319b	426.772	124.947	1.77215	1.79295e-07	up	LOC_Os08g42600	74.3367	152.72	-1.03874	4.00652e-06	down
chr11_21913121_20045605_-1867516-LOC_Os11g36470	0	174.908	-20	0	down	osa-miR319b	426.772	124.947	1.77215	1.79295e-07	up	LOC_Os07g26440	1895.23	4512.57	-1.25158	0	down
chr11_21913121_20045605_-1867516-LOC_Os11g36470	0	174.908	-20	0	down	osa-miR319b	426.772	124.947	1.77215	1.79295e-07	up	LOC_Os07g23540	5.48786	22.0179	-2.00436	0.0479811	down
chr11_21913121_20045605_-1867516-LOC_Os11g36470	0	174.908	-20	0	down	osa-miR319b	426.772	124.947	1.77215	1.79295e-07	up	LOC_Os04g44150	39.905	1275	-4.99779	0	down
chr11_21913121_20045605_-1867516-LOC_Os11g36470	0	174.908	-20	0	down	osa-miR319b	426.772	124.947	1.77215	1.79295e-07	up	LOC_Os03g21400	77.8331	331.701	-2.09143	0	down
chr11_21913121_20045605_-1867516-LOC_Os11g36470	0	174.908	-20	0	down	osa-miR319b	426.772	124.947	1.77215	1.79295e-07	up	LOC_Os01g01190	1.13594	6.85892	-2.5941	0.0492355	down
chr11_21913121_20045605_-1867516-LOC_Os11g36470	0	174.908	-20	0	down	osa-miR319b	426.772	124.947	1.77215	1.79295e-07	up	LOC_Os08g42600	74.3367	152.72	-1.03874	4.00652e-06	down
chr11_21913121_20045605_-1867516-LOC_Os11g36470	0	174.908	-20	0	down	osa-miR319b	426.772	124.947	1.77215	1.79295e-07	up	LOC_Os07g26440	1895.23	4512.57	-1.25158	0	down
chr11_21913121_20045605_-1867516-LOC_Os11g36470	0	174.908	-20	0	down	osa-miR319b	426.772	124.947	1.77215	1.79295e-07	up	LOC_Os07g23540	5.48786	22.0179	-2.00436	0.0479811	down
chr11_21913121_20045605_-1867516-LOC_Os11g36470	0	174.908	-20	0	down	osa-miR319b	426.772	124.947	1.77215	1.79295e-07	up	LOC_Os04g44150	39.905	1275	-4.99779	0	down
chr11_21913121_20045605_-1867516-LOC_Os11g36470	0	174.908	-20	0	down	osa-miR319b	426.772	124.947	1.77215	1.79295e-07	up	LOC_Os03g21400	77.8331	331.701	-2.09143	0	down
chr11_21913121_20045605_-1867516-LOC_Os11g36470	0	174.908	-20	0	down	osa-miR319b	426.772	124.947	1.77215	1.79295e-07	up	LOC_Os01g01190	1.13594	6.85892	-2.5941	0.0492355	down
chr11_21913121_20045605_-1867516-LOC_Os11g36470	0	174.908	-20	0	down	osa-miR319b	426.772	124.947	1.77215	1.79295e-07	up	LOC_Os08g42600	74.3367	152.72	-1.03874	4.00652e-06	down
chr11_21913121_20045605_-1867516-LOC_Os11g36470	0	174.908	-20	0	down	osa-miR319b	426.772	124.947	1.77215	1.79295e-07	up	LOC_Os07g26440	1895.23	4512.57	-1.25158	0	down
chr11_21913121_20045605_-1867516-LOC_Os11g36470	0	174.908	-20	0	down	osa-miR319b	426.772	124.947	1.77215	1.79295e-07	up	LOC_Os07g23540	5.48786	22.0179	-2.00436	0.0479811	down
chr11_21913121_20045605_-1867516-LOC_Os11g36470	0	174.908	-20	0	down	osa-miR319b	426.772	124.947	1.77215	1.79295e-07	up	LOC_Os04g44150	39.905	1275	-4.99779	0	down
chr11_21913121_20045605_-1867516-LOC_Os11g36470	0	174.908	-20	0	down	osa-miR319b	426.772	124.947	1.77215	1.79295e-07	up	LOC_Os03g21400	77.8331	331.701	-2.09143	0	down
chr11_21913121_20045605_-1867516-LOC_Os11g36470	0	174.908	-20	0	down	osa-miR319b	426.772	124.947	1.77215	1.79295e-07	up	LOC_Os01g01190	1.13594	6.85892	-2.5941	0.0492355	down
chr11_21913121_20045605_-1867516-LOC_Os11g36470	0	174.908	-20	0	down	osa-miR319b	426.772	124.947	1.77215	1.79295e-07	up	LOC_Os08g42600	74.3367	152.72	-1.03874	4.00652e-06	down
chr11_21913121_20045605_-1867516-LOC_Os11g36470	0	174.908	-20	0	down	osa-miR319b	426.772	124.947	1.77215	1.79295e-07	up	LOC_Os07g26440	1895.23	4512.57	-1.25158	0	down
chr11_21913121_20045605_-1867516-LOC_Os11g36470	0	174.908	-20	0	down	osa-miR319b	426.772	124.947	1.77215	1.79295e-07	up	LOC_Os07g23540	5.48786	22.0179	-2.00436	0.0479811	down
chr11_21913121_20045605_-1867516-LOC_Os11g36470	0	174.908	-20	0	down	osa-miR319b	426.772	124.947	1.77215	1.79295e-07	up	LOC_Os04g44150	39.905	1275	-4.99779	0	down
chr11_21913121_20045605_-1867516-LOC_Os11g36470	0	174.908	-20	0	down	osa-miR319b	426.772	124.947	1.77215	1.79295e-07	up	LOC_Os03g21400	77.8331	331.701	-2.09143	0	down
chr11_21913121_20045605_-1867516-LOC_Os11g36470	0	174.908	-20	0	down	osa-miR319b	426.772	124.947	1.77215	1.79295e-07	up	LOC_Os01g01190	1.13594	6.85892	-2.5941	0.0492355	down
chr11_21913121_20045605_-1867516-LOC_Os11g36470	0	174.908	-20	0	down	osa-miR319b	426.772	124.947	1.77215	1.79295e-07	up	LOC_Os08g42600	74.3367	152.72	-1.03874	4.00652e-06	down
chr11_21913121_20045605_-1867516-LOC_Os11g36470	0	174.908	-20	0	down	osa-miR319b	426.772	124.947	1.77215	1.79295e-07	up	LOC_Os07g26440	1895.23	4512.57	-1.25158	0	down
chr11_21913121_20045605_-1867516-LOC_Os11g36470	0	174.908	-20	0	down	osa-miR319b	426.772	124.947	1.77215	1.79295e-07	up	LOC_Os07g23540	5.48786	22.0179	-2.00436	0.0479811	down
chr11_21913121_20045605_-1867516-LOC_Os11g36470	0	174.908	-20	0	down	osa-miR319b	426.772	124.947	1.77215	1.79295e-07	up	LOC_Os04g44150	39.905	1275	-4.99779	0	down
chr11_21913121_20045605_-1867516-LOC_Os11g36470	0	174.908	-20	0	down	osa-miR319b	426.772	124.947	1.77215	1.79295e-07	up	LOC_Os03g21400	77.8331	331.701	-2.09143	0	down
chr11_21913121_20045605_-1867516-LOC_Os11g36470	0	174.908	-20	0	down	osa-miR319b	426.772	124.947	1.77215	1.79295e-07	up	LOC_Os01g01190	1.13594	6.85892	-2.5941	0.0492355	down
chr11_21913121_20045605_-1867516-LOC_Os11g36470	0	174.908	-20	0	down	osa-miR319b	426.772	124.947	1.77215	1.79295e-07	up	LOC_Os08g42600	74.3367	152.72	-1.03874	4.00652e-06	down
chr11_21913121_20045605_-1867516-LOC_Os11g36470	0	174.908	-20	0	down	osa-miR319b	426.772	124.947	1.77215	1.79295e-07	up	LOC_Os07g26440	1895.23	4512.57	-1.25158	0	down
chr11_21913121_20045605_-1867516-LOC_Os11g36470	0	174.908	-20	0	down	osa-miR319b	426.772	124.947	1.77215	1.79295e-07	up	LOC_Os07g23540	5.48786	22.0179	-2.00436	0.0479811	down
chr11_21913121_20045605_-1867516-LOC_Os11g36470	0	174.908	-20	0	down	osa-miR319b	426.772	124.947	1.77215	1.79295e-07	up	LOC_Os04g44150	39.905	1275	-4.99779	0	down
chr11_21913121_20045605_-1867516-LOC_Os11g36470	0	174.908	-20	0	down	osa-miR319b	426.772	124.947	1.77215	1.79295e-07	up	LOC_Os03g21400	77.8331	331.701	-2.09143	0	down
chr9_11675871_11394316_+281555-LOC_Os09g19160	0	262.768	-20	0	down	osa-miR319b	426.772	124.947	1.77215	1.79295e-07	up	LOC_Os01g01190	1.13594	6.85892	-2.5941	0.0492355	down
chr9_11675871_11394316_+281555-LOC_Os09g19160	0	262.768	-20	0	down	osa-miR319b	426.772	124.947	1.77215	1.79295e-07	up	LOC_Os08g42600	74.3367	152.72	-1.03874	4.00652e-06	down
chr9_11675871_11394316_+281555-LOC_Os09g19160	0	262.768	-20	0	down	osa-miR319b	426.772	124.947	1.77215	1.79295e-07	up	LOC_Os07g26440	1895.23	4512.57	-1.25158	0	down
chr9_11675871_11394316_+281555-LOC_Os09g19160	0	262.768	-20	0	down	osa-miR319b	426.772	124.947	1.77215	1.79295e-07	up	LOC_Os07g23540	5.48786	22.0179	-2.00436	0.0479811	down
chr9_11675871_11394316_+281555-LOC_Os09g19160	0	262.768	-20	0	down	osa-miR319b	426.772	124.947	1.77215	1.79295e-07	up	LOC_Os04g44150	39.905	1275	-4.99779	0	down
chr9_11675871_11394316_+281555-LOC_Os09g19160	0	262.768	-20	0	down	osa-miR319b	426.772	124.947	1.77215	1.79295e-07	up	LOC_Os03g21400	77.8331	331.701	-2.09143	0	down
chr4_34163649_34157938_-5711-LOC_Os04g57410	0	234.295	-20	0	down	osa-miR319b	426.772	124.947	1.77215	1.79295e-07	up	LOC_Os01g01190	1.13594	6.85892	-2.5941	0.0492355	down
chr4_34163649_34157938_-5711-LOC_Os04g57410	0	234.295	-20	0	down	osa-miR319b	426.772	124.947	1.77215	1.79295e-07	up	LOC_Os08g42600	74.3367	152.72	-1.03874	4.00652e-06	down
chr4_34163649_34157938_-5711-LOC_Os04g57410	0	234.295	-20	0	down	osa-miR319b	426.772	124.947	1.77215	1.79295e-07	up	LOC_Os07g26440	1895.23	4512.57	-1.25158	0	down
chr4_34163649_34157938_-5711-LOC_Os04g57410	0	234.295	-20	0	down	osa-miR319b	426.772	124.947	1.77215	1.79295e-07	up	LOC_Os07g23540	5.48786	22.0179	-2.00436	0.0479811	down
chr4_34163649_34157938_-5711-LOC_Os04g57410	0	234.295	-20	0	down	osa-miR319b	426.772	124.947	1.77215	1.79295e-07	up	LOC_Os04g44150	39.905	1275	-4.99779	0	down
chr4_34163649_34157938_-5711-LOC_Os04g57410	0	234.295	-20	0	down	osa-miR319b	426.772	124.947	1.77215	1.79295e-07	up	LOC_Os03g21400	77.8331	331.701	-2.09143	0	down
chr7_22976110_22956434_-19676-LOC_Os07g38270	233.888	0	20	0	up	osa-miR1425-3p	12.8732	32.9827	-1.35734	1.68712e-05	down	LOC_Os03g19070	965.657	288.263	1.74412	0	up
chr7_22976110_22956434_-19676-LOC_Os07g38270	233.888	0	20	0	up	osa-miR1425-3p	12.8732	32.9827	-1.35734	1.68712e-05	down	LOC_Os09g17360	150.783	50.2872	1.58421	3.08283e-07	up
chr7_22976110_22956434_-19676-LOC_Os07g38270	233.888	0	20	0	up	osa-miR1425-3p	12.8732	32.9827	-1.35734	1.68712e-05	down	LOC_Os07g39470	13087.3	6519.47	1.00535	0	up
chr7_22976110_22956434_-19676-LOC_Os07g38270	233.888	0	20	0	up	osa-miR1425-3p	12.8732	32.9827	-1.35734	1.68712e-05	down	LOC_Os05g37660	216.786	101.981	1.08796	7.41341e-08	up
chr7_22976110_22956434_-19676-LOC_Os07g38270	233.888	0	20	0	up	osa-miR1425-3p	12.8732	32.9827	-1.35734	1.68712e-05	down	LOC_Os03g30300	188.35	54.1811	1.79755	1.77516e-11	up
chr7_22976110_22956434_-19676-LOC_Os07g38270	233.888	0	20	0	up	osa-miR1425-3p	12.8732	32.9827	-1.35734	1.68712e-05	down	LOC_Os11g15040	1806.42	321.615	2.48973	0	up
chr7_22980701_22946863_-33838-LOC_Os07g38270	506.011	0	20	0	up	osa-miR1425-3p	12.8732	32.9827	-1.35734	1.68712e-05	down	LOC_Os03g19070	965.657	288.263	1.74412	0	up
chr7_22980701_22946863_-33838-LOC_Os07g38270	506.011	0	20	0	up	osa-miR1425-3p	12.8732	32.9827	-1.35734	1.68712e-05	down	LOC_Os09g17360	150.783	50.2872	1.58421	3.08283e-07	up
chr7_22980701_22946863_-33838-LOC_Os07g38270	506.011	0	20	0	up	osa-miR1425-3p	12.8732	32.9827	-1.35734	1.68712e-05	down	LOC_Os07g39470	13087.3	6519.47	1.00535	0	up
chr7_22980701_22946863_-33838-LOC_Os07g38270	506.011	0	20	0	up	osa-miR1425-3p	12.8732	32.9827	-1.35734	1.68712e-05	down	LOC_Os05g37660	216.786	101.981	1.08796	7.41341e-08	up
chr7_22980701_22946863_-33838-LOC_Os07g38270	506.011	0	20	0	up	osa-miR1425-3p	12.8732	32.9827	-1.35734	1.68712e-05	down	LOC_Os03g30300	188.35	54.1811	1.79755	1.77516e-11	up
chr7_22980701_22946863_-33838-LOC_Os07g38270	506.011	0	20	0	up	osa-miR1425-3p	12.8732	32.9827	-1.35734	1.68712e-05	down	LOC_Os11g15040	1806.42	321.615	2.48973	0	up
chr11_21913121_20045605_-1867516-LOC_Os11g36470	0	174.908	-20	0	down	osa-miR1427	168.65	66.5209	1.34215	0.0178162	up	LOC_Os02g16030	25.5216	101.105	-1.98606	7.72965e-11	down
chr11_21913121_20045605_-1867516-LOC_Os11g36470	0	174.908	-20	0	down	osa-miR1427	168.65	66.5209	1.34215	0.0178162	up	LOC_Os01g16750	52.843	167.474	-1.66415	5.47585e-09	down
chr11_21913121_20045605_-1867516-LOC_Os11g36470	0	174.908	-20	0	down	osa-miR1427	168.65	66.5209	1.34215	0.0178162	up	LOC_Os10g26110	38.6807	145.757	-1.91388	2.83662e-11	down
chr11_21913121_20045605_-1867516-LOC_Os11g36470	0	174.908	-20	0	down	osa-miR1427	168.65	66.5209	1.34215	0.0178162	up	LOC_Os02g04540	1.1728	26.0076	-4.4709	7.54139e-05	down
chr11_21913121_20045605_-1867516-LOC_Os11g36470	0	174.908	-20	0	down	osa-miR1427	168.65	66.5209	1.34215	0.0178162	up	LOC_Os01g16714	33.8861	120.292	-1.82778	0	down
chr11_21913121_20045605_-1867516-LOC_Os11g36470	0	174.908	-20	0	down	osa-miR1427	168.65	66.5209	1.34215	0.0178162	up	LOC_Os02g16030	25.5216	101.105	-1.98606	7.72965e-11	down
chr11_21913121_20045605_-1867516-LOC_Os11g36470	0	174.908	-20	0	down	osa-miR1427	168.65	66.5209	1.34215	0.0178162	up	LOC_Os01g16750	52.843	167.474	-1.66415	5.47585e-09	down
chr11_21913121_20045605_-1867516-LOC_Os11g36470	0	174.908	-20	0	down	osa-miR1427	168.65	66.5209	1.34215	0.0178162	up	LOC_Os10g26110	38.6807	145.757	-1.91388	2.83662e-11	down
chr11_21913121_20045605_-1867516-LOC_Os11g36470	0	174.908	-20	0	down	osa-miR1427	168.65	66.5209	1.34215	0.0178162	up	LOC_Os02g04540	1.1728	26.0076	-4.4709	7.54139e-05	down
chr11_21913121_20045605_-1867516-LOC_Os11g36470	0	174.908	-20	0	down	osa-miR1427	168.65	66.5209	1.34215	0.0178162	up	LOC_Os01g16714	33.8861	120.292	-1.82778	0	down
chr11_21913121_20045605_-1867516-LOC_Os11g36470	0	174.908	-20	0	down	osa-miR1427	168.65	66.5209	1.34215	0.0178162	up	LOC_Os02g16030	25.5216	101.105	-1.98606	7.72965e-11	down
chr11_21913121_20045605_-1867516-LOC_Os11g36470	0	174.908	-20	0	down	osa-miR1427	168.65	66.5209	1.34215	0.0178162	up	LOC_Os01g16750	52.843	167.474	-1.66415	5.47585e-09	down
chr11_21913121_20045605_-1867516-LOC_Os11g36470	0	174.908	-20	0	down	osa-miR1427	168.65	66.5209	1.34215	0.0178162	up	LOC_Os10g26110	38.6807	145.757	-1.91388	2.83662e-11	down
chr11_21913121_20045605_-1867516-LOC_Os11g36470	0	174.908	-20	0	down	osa-miR1427	168.65	66.5209	1.34215	0.0178162	up	LOC_Os02g04540	1.1728	26.0076	-4.4709	7.54139e-05	down
chr11_21913121_20045605_-1867516-LOC_Os11g36470	0	174.908	-20	0	down	osa-miR1427	168.65	66.5209	1.34215	0.0178162	up	LOC_Os01g16714	33.8861	120.292	-1.82778	0	down
chr11_21913121_20045605_-1867516-LOC_Os11g36470	0	174.908	-20	0	down	osa-miR1427	168.65	66.5209	1.34215	0.0178162	up	LOC_Os02g16030	25.5216	101.105	-1.98606	7.72965e-11	down
chr11_21913121_20045605_-1867516-LOC_Os11g36470	0	174.908	-20	0	down	osa-miR1427	168.65	66.5209	1.34215	0.0178162	up	LOC_Os01g16750	52.843	167.474	-1.66415	5.47585e-09	down
chr11_21913121_20045605_-1867516-LOC_Os11g36470	0	174.908	-20	0	down	osa-miR1427	168.65	66.5209	1.34215	0.0178162	up	LOC_Os10g26110	38.6807	145.757	-1.91388	2.83662e-11	down
chr11_21913121_20045605_-1867516-LOC_Os11g36470	0	174.908	-20	0	down	osa-miR1427	168.65	66.5209	1.34215	0.0178162	up	LOC_Os02g04540	1.1728	26.0076	-4.4709	7.54139e-05	down
chr11_21913121_20045605_-1867516-LOC_Os11g36470	0	174.908	-20	0	down	osa-miR1427	168.65	66.5209	1.34215	0.0178162	up	LOC_Os01g16714	33.8861	120.292	-1.82778	0	down
chr11_21913121_20045605_-1867516-LOC_Os11g36470	0	174.908	-20	0	down	osa-miR1427	168.65	66.5209	1.34215	0.0178162	up	LOC_Os02g16030	25.5216	101.105	-1.98606	7.72965e-11	down
chr11_21913121_20045605_-1867516-LOC_Os11g36470	0	174.908	-20	0	down	osa-miR1427	168.65	66.5209	1.34215	0.0178162	up	LOC_Os01g16750	52.843	167.474	-1.66415	5.47585e-09	down
chr11_21913121_20045605_-1867516-LOC_Os11g36470	0	174.908	-20	0	down	osa-miR1427	168.65	66.5209	1.34215	0.0178162	up	LOC_Os10g26110	38.6807	145.757	-1.91388	2.83662e-11	down
chr11_21913121_20045605_-1867516-LOC_Os11g36470	0	174.908	-20	0	down	osa-miR1427	168.65	66.5209	1.34215	0.0178162	up	LOC_Os02g04540	1.1728	26.0076	-4.4709	7.54139e-05	down
chr11_21913121_20045605_-1867516-LOC_Os11g36470	0	174.908	-20	0	down	osa-miR1427	168.65	66.5209	1.34215	0.0178162	up	LOC_Os01g16714	33.8861	120.292	-1.82778	0	down
chr11_21913121_20045605_-1867516-LOC_Os11g36470	0	174.908	-20	0	down	osa-miR1427	168.65	66.5209	1.34215	0.0178162	up	LOC_Os02g16030	25.5216	101.105	-1.98606	7.72965e-11	down
chr11_21913121_20045605_-1867516-LOC_Os11g36470	0	174.908	-20	0	down	osa-miR1427	168.65	66.5209	1.34215	0.0178162	up	LOC_Os01g16750	52.843	167.474	-1.66415	5.47585e-09	down
chr11_21913121_20045605_-1867516-LOC_Os11g36470	0	174.908	-20	0	down	osa-miR1427	168.65	66.5209	1.34215	0.0178162	up	LOC_Os10g26110	38.6807	145.757	-1.91388	2.83662e-11	down
chr11_21913121_20045605_-1867516-LOC_Os11g36470	0	174.908	-20	0	down	osa-miR1427	168.65	66.5209	1.34215	0.0178162	up	LOC_Os02g04540	1.1728	26.0076	-4.4709	7.54139e-05	down
chr11_21913121_20045605_-1867516-LOC_Os11g36470	0	174.908	-20	0	down	osa-miR1427	168.65	66.5209	1.34215	0.0178162	up	LOC_Os01g16714	33.8861	120.292	-1.82778	0	down
chr11_21913121_20045605_-1867516-LOC_Os11g36470	0	174.908	-20	0	down	osa-miR1427	168.65	66.5209	1.34215	0.0178162	up	LOC_Os02g16030	25.5216	101.105	-1.98606	7.72965e-11	down
chr11_21913121_20045605_-1867516-LOC_Os11g36470	0	174.908	-20	0	down	osa-miR1427	168.65	66.5209	1.34215	0.0178162	up	LOC_Os01g16750	52.843	167.474	-1.66415	5.47585e-09	down
chr11_21913121_20045605_-1867516-LOC_Os11g36470	0	174.908	-20	0	down	osa-miR1427	168.65	66.5209	1.34215	0.0178162	up	LOC_Os10g26110	38.6807	145.757	-1.91388	2.83662e-11	down
chr11_21913121_20045605_-1867516-LOC_Os11g36470	0	174.908	-20	0	down	osa-miR1427	168.65	66.5209	1.34215	0.0178162	up	LOC_Os02g04540	1.1728	26.0076	-4.4709	7.54139e-05	down
chr11_21913121_20045605_-1867516-LOC_Os11g36470	0	174.908	-20	0	down	osa-miR1427	168.65	66.5209	1.34215	0.0178162	up	LOC_Os01g16714	33.8861	120.292	-1.82778	0	down
chr11_21913121_20045605_-1867516-LOC_Os11g36470	0	174.908	-20	0	down	osa-miR1427	168.65	66.5209	1.34215	0.0178162	up	LOC_Os02g16030	25.5216	101.105	-1.98606	7.72965e-11	down
chr11_21913121_20045605_-1867516-LOC_Os11g36470	0	174.908	-20	0	down	osa-miR1427	168.65	66.5209	1.34215	0.0178162	up	LOC_Os01g16750	52.843	167.474	-1.66415	5.47585e-09	down
chr11_21913121_20045605_-1867516-LOC_Os11g36470	0	174.908	-20	0	down	osa-miR1427	168.65	66.5209	1.34215	0.0178162	up	LOC_Os10g26110	38.6807	145.757	-1.91388	2.83662e-11	down
chr11_21913121_20045605_-1867516-LOC_Os11g36470	0	174.908	-20	0	down	osa-miR1427	168.65	66.5209	1.34215	0.0178162	up	LOC_Os02g04540	1.1728	26.0076	-4.4709	7.54139e-05	down
chr11_21913121_20045605_-1867516-LOC_Os11g36470	0	174.908	-20	0	down	osa-miR1427	168.65	66.5209	1.34215	0.0178162	up	LOC_Os01g16714	33.8861	120.292	-1.82778	0	down
chr11_21913121_20045605_-1867516-LOC_Os11g36470	0	174.908	-20	0	down	osa-miR1427	168.65	66.5209	1.34215	0.0178162	up	LOC_Os02g16030	25.5216	101.105	-1.98606	7.72965e-11	down
chr11_21913121_20045605_-1867516-LOC_Os11g36470	0	174.908	-20	0	down	osa-miR1427	168.65	66.5209	1.34215	0.0178162	up	LOC_Os01g16750	52.843	167.474	-1.66415	5.47585e-09	down
chr11_21913121_20045605_-1867516-LOC_Os11g36470	0	174.908	-20	0	down	osa-miR1427	168.65	66.5209	1.34215	0.0178162	up	LOC_Os10g26110	38.6807	145.757	-1.91388	2.83662e-11	down
chr11_21913121_20045605_-1867516-LOC_Os11g36470	0	174.908	-20	0	down	osa-miR1427	168.65	66.5209	1.34215	0.0178162	up	LOC_Os02g04540	1.1728	26.0076	-4.4709	7.54139e-05	down
chr11_21913121_20045605_-1867516-LOC_Os11g36470	0	174.908	-20	0	down	osa-miR1427	168.65	66.5209	1.34215	0.0178162	up	LOC_Os01g16714	33.8861	120.292	-1.82778	0	down
chr11_21913121_20045605_-1867516-LOC_Os11g36470	0	174.908	-20	0	down	osa-miR1427	168.65	66.5209	1.34215	0.0178162	up	LOC_Os02g16030	25.5216	101.105	-1.98606	7.72965e-11	down
chr11_21913121_20045605_-1867516-LOC_Os11g36470	0	174.908	-20	0	down	osa-miR1427	168.65	66.5209	1.34215	0.0178162	up	LOC_Os01g16750	52.843	167.474	-1.66415	5.47585e-09	down
chr11_21913121_20045605_-1867516-LOC_Os11g36470	0	174.908	-20	0	down	osa-miR1427	168.65	66.5209	1.34215	0.0178162	up	LOC_Os10g26110	38.6807	145.757	-1.91388	2.83662e-11	down
chr11_21913121_20045605_-1867516-LOC_Os11g36470	0	174.908	-20	0	down	osa-miR1427	168.65	66.5209	1.34215	0.0178162	up	LOC_Os02g04540	1.1728	26.0076	-4.4709	7.54139e-05	down
chr11_21913121_20045605_-1867516-LOC_Os11g36470	0	174.908	-20	0	down	osa-miR1427	168.65	66.5209	1.34215	0.0178162	up	LOC_Os01g16714	33.8861	120.292	-1.82778	0	down
chr9_11675871_11394316_+281555-LOC_Os09g19160	0	262.768	-20	0	down	osa-miR1427	168.65	66.5209	1.34215	0.0178162	up	LOC_Os02g16030	25.5216	101.105	-1.98606	7.72965e-11	down
chr9_11675871_11394316_+281555-LOC_Os09g19160	0	262.768	-20	0	down	osa-miR1427	168.65	66.5209	1.34215	0.0178162	up	LOC_Os01g16750	52.843	167.474	-1.66415	5.47585e-09	down
chr9_11675871_11394316_+281555-LOC_Os09g19160	0	262.768	-20	0	down	osa-miR1427	168.65	66.5209	1.34215	0.0178162	up	LOC_Os10g26110	38.6807	145.757	-1.91388	2.83662e-11	down
chr9_11675871_11394316_+281555-LOC_Os09g19160	0	262.768	-20	0	down	osa-miR1427	168.65	66.5209	1.34215	0.0178162	up	LOC_Os02g04540	1.1728	26.0076	-4.4709	7.54139e-05	down
chr9_11675871_11394316_+281555-LOC_Os09g19160	0	262.768	-20	0	down	osa-miR1427	168.65	66.5209	1.34215	0.0178162	up	LOC_Os01g16714	33.8861	120.292	-1.82778	0	down
chr9_11675871_11394316_+281555-LOC_Os09g19160	0	262.768	-20	0	down	osa-miR1427	168.65	66.5209	1.34215	0.0178162	up	LOC_Os02g16030	25.5216	101.105	-1.98606	7.72965e-11	down
chr9_11675871_11394316_+281555-LOC_Os09g19160	0	262.768	-20	0	down	osa-miR1427	168.65	66.5209	1.34215	0.0178162	up	LOC_Os01g16750	52.843	167.474	-1.66415	5.47585e-09	down
chr9_11675871_11394316_+281555-LOC_Os09g19160	0	262.768	-20	0	down	osa-miR1427	168.65	66.5209	1.34215	0.0178162	up	LOC_Os10g26110	38.6807	145.757	-1.91388	2.83662e-11	down
chr9_11675871_11394316_+281555-LOC_Os09g19160	0	262.768	-20	0	down	osa-miR1427	168.65	66.5209	1.34215	0.0178162	up	LOC_Os02g04540	1.1728	26.0076	-4.4709	7.54139e-05	down
chr9_11675871_11394316_+281555-LOC_Os09g19160	0	262.768	-20	0	down	osa-miR1427	168.65	66.5209	1.34215	0.0178162	up	LOC_Os01g16714	33.8861	120.292	-1.82778	0	down
chr11_21913121_20045605_-1867516-LOC_Os11g36470	0	174.908	-20	0	down	osa-miR5502	23.9539	11.408	1.07022	0.0126369	up	LOC_Os03g13200	25.1011	116.574	-2.21542	0	down
chr11_21913121_20045605_-1867516-LOC_Os11g36470	0	174.908	-20	0	down	osa-miR5502	23.9539	11.408	1.07022	0.0126369	up	LOC_Os05g45180	7.76715	90.9338	-3.54936	0	down
chr11_21913121_20045605_-1867516-LOC_Os11g36470	0	174.908	-20	0	down	osa-miR5502	23.9539	11.408	1.07022	0.0126369	up	LOC_Os02g47130	17.8428	89.5231	-2.32692	0	down
chr11_21913121_20045605_-1867516-LOC_Os11g36470	0	174.908	-20	0	down	osa-miR5502	23.9539	11.408	1.07022	0.0126369	up	LOC_Os03g62090	1282.57	2828.51	-1.141	0	down
chr11_21913121_20045605_-1867516-LOC_Os11g36470	0	174.908	-20	0	down	osa-miR5502	23.9539	11.408	1.07022	0.0126369	up	LOC_Os01g67090	37.7807	214.039	-2.50215	0	down
chr11_21913121_20045605_-1867516-LOC_Os11g36470	0	174.908	-20	0	down	osa-miR5502	23.9539	11.408	1.07022	0.0126369	up	LOC_Os08g43270	188.616	1571.59	-3.0587	0	down
chr11_21913121_20045605_-1867516-LOC_Os11g36470	0	174.908	-20	0	down	osa-miR5502	23.9539	11.408	1.07022	0.0126369	up	LOC_Os03g13200	25.1011	116.574	-2.21542	0	down
chr11_21913121_20045605_-1867516-LOC_Os11g36470	0	174.908	-20	0	down	osa-miR5502	23.9539	11.408	1.07022	0.0126369	up	LOC_Os05g45180	7.76715	90.9338	-3.54936	0	down
chr11_21913121_20045605_-1867516-LOC_Os11g36470	0	174.908	-20	0	down	osa-miR5502	23.9539	11.408	1.07022	0.0126369	up	LOC_Os02g47130	17.8428	89.5231	-2.32692	0	down
chr11_21913121_20045605_-1867516-LOC_Os11g36470	0	174.908	-20	0	down	osa-miR5502	23.9539	11.408	1.07022	0.0126369	up	LOC_Os03g62090	1282.57	2828.51	-1.141	0	down
chr11_21913121_20045605_-1867516-LOC_Os11g36470	0	174.908	-20	0	down	osa-miR5502	23.9539	11.408	1.07022	0.0126369	up	LOC_Os01g67090	37.7807	214.039	-2.50215	0	down
chr11_21913121_20045605_-1867516-LOC_Os11g36470	0	174.908	-20	0	down	osa-miR5502	23.9539	11.408	1.07022	0.0126369	up	LOC_Os08g43270	188.616	1571.59	-3.0587	0	down
chr11_21913121_20045605_-1867516-LOC_Os11g36470	0	174.908	-20	0	down	osa-miR5502	23.9539	11.408	1.07022	0.0126369	up	LOC_Os03g13200	25.1011	116.574	-2.21542	0	down
chr11_21913121_20045605_-1867516-LOC_Os11g36470	0	174.908	-20	0	down	osa-miR5502	23.9539	11.408	1.07022	0.0126369	up	LOC_Os05g45180	7.76715	90.9338	-3.54936	0	down
chr11_21913121_20045605_-1867516-LOC_Os11g36470	0	174.908	-20	0	down	osa-miR5502	23.9539	11.408	1.07022	0.0126369	up	LOC_Os02g47130	17.8428	89.5231	-2.32692	0	down
chr11_21913121_20045605_-1867516-LOC_Os11g36470	0	174.908	-20	0	down	osa-miR5502	23.9539	11.408	1.07022	0.0126369	up	LOC_Os03g62090	1282.57	2828.51	-1.141	0	down
chr11_21913121_20045605_-1867516-LOC_Os11g36470	0	174.908	-20	0	down	osa-miR5502	23.9539	11.408	1.07022	0.0126369	up	LOC_Os01g67090	37.7807	214.039	-2.50215	0	down
chr11_21913121_20045605_-1867516-LOC_Os11g36470	0	174.908	-20	0	down	osa-miR5502	23.9539	11.408	1.07022	0.0126369	up	LOC_Os08g43270	188.616	1571.59	-3.0587	0	down
chr9_11675871_11394316_+281555-LOC_Os09g19160	0	262.768	-20	0	down	osa-miR5502	23.9539	11.408	1.07022	0.0126369	up	LOC_Os03g13200	25.1011	116.574	-2.21542	0	down
chr9_11675871_11394316_+281555-LOC_Os09g19160	0	262.768	-20	0	down	osa-miR5502	23.9539	11.408	1.07022	0.0126369	up	LOC_Os05g45180	7.76715	90.9338	-3.54936	0	down
chr9_11675871_11394316_+281555-LOC_Os09g19160	0	262.768	-20	0	down	osa-miR5502	23.9539	11.408	1.07022	0.0126369	up	LOC_Os02g47130	17.8428	89.5231	-2.32692	0	down
chr9_11675871_11394316_+281555-LOC_Os09g19160	0	262.768	-20	0	down	osa-miR5502	23.9539	11.408	1.07022	0.0126369	up	LOC_Os03g62090	1282.57	2828.51	-1.141	0	down
chr9_11675871_11394316_+281555-LOC_Os09g19160	0	262.768	-20	0	down	osa-miR5502	23.9539	11.408	1.07022	0.0126369	up	LOC_Os01g67090	37.7807	214.039	-2.50215	0	down
chr9_11675871_11394316_+281555-LOC_Os09g19160	0	262.768	-20	0	down	osa-miR5502	23.9539	11.408	1.07022	0.0126369	up	LOC_Os08g43270	188.616	1571.59	-3.0587	0	down
chr9_11675871_11394316_+281555-LOC_Os09g19160	0	262.768	-20	0	down	osa-miR5502	23.9539	11.408	1.07022	0.0126369	up	LOC_Os03g13200	25.1011	116.574	-2.21542	0	down
chr9_11675871_11394316_+281555-LOC_Os09g19160	0	262.768	-20	0	down	osa-miR5502	23.9539	11.408	1.07022	0.0126369	up	LOC_Os05g45180	7.76715	90.9338	-3.54936	0	down
chr9_11675871_11394316_+281555-LOC_Os09g19160	0	262.768	-20	0	down	osa-miR5502	23.9539	11.408	1.07022	0.0126369	up	LOC_Os02g47130	17.8428	89.5231	-2.32692	0	down
chr9_11675871_11394316_+281555-LOC_Os09g19160	0	262.768	-20	0	down	osa-miR5502	23.9539	11.408	1.07022	0.0126369	up	LOC_Os03g62090	1282.57	2828.51	-1.141	0	down
chr9_11675871_11394316_+281555-LOC_Os09g19160	0	262.768	-20	0	down	osa-miR5502	23.9539	11.408	1.07022	0.0126369	up	LOC_Os01g67090	37.7807	214.039	-2.50215	0	down
chr9_11675871_11394316_+281555-LOC_Os09g19160	0	262.768	-20	0	down	osa-miR5502	23.9539	11.408	1.07022	0.0126369	up	LOC_Os08g43270	188.616	1571.59	-3.0587	0	down
chr11_21913121_20045605_-1867516-LOC_Os11g36470	0	174.908	-20	0	down	osa-miR1426	23.6964	10.8268	1.13007	0.00134261	up	LOC_Os11g11490	276.429	749.409	-1.43884	0.00288016	down
chr11_21913121_20045605_-1867516-LOC_Os11g36470	0	174.908	-20	0	down	osa-miR1426	23.6964	10.8268	1.13007	0.00134261	up	LOC_Os07g18874	46.2337	201.777	-2.12574	0	down
chr11_21913121_20045605_-1867516-LOC_Os11g36470	0	174.908	-20	0	down	osa-miR1426	23.6964	10.8268	1.13007	0.00134261	up	LOC_Os02g35180	346.229	1201.3	-1.7948	0	down
chr11_21913121_20045605_-1867516-LOC_Os11g36470	0	174.908	-20	0	down	osa-miR1426	23.6964	10.8268	1.13007	0.00134261	up	LOC_Os03g05270	114.08	298.35	-1.38696	0	down
chr11_21913121_20045605_-1867516-LOC_Os11g36470	0	174.908	-20	0	down	osa-miR1426	23.6964	10.8268	1.13007	0.00134261	up	LOC_Os08g01510	590.779	1643.36	-1.47595	0	down
chr11_21913121_20045605_-1867516-LOC_Os11g36470	0	174.908	-20	0	down	osa-miR1426	23.6964	10.8268	1.13007	0.00134261	up	LOC_Os06g05630	423.384	858.183	-1.01932	0	down
chr11_21913121_20045605_-1867516-LOC_Os11g36470	0	174.908	-20	0	down	osa-miR1426	23.6964	10.8268	1.13007	0.00134261	up	LOC_Os04g29960	68.3473	161.284	-1.23865	4.3483e-10	down
chr11_21913121_20045605_-1867516-LOC_Os11g36470	0	174.908	-20	0	down	osa-miR1426	23.6964	10.8268	1.13007	0.00134261	up	LOC_Os02g30800	92.0026	226.115	-1.29731	3.89348e-07	down
chr11_21913121_20045605_-1867516-LOC_Os11g36470	0	174.908	-20	0	down	osa-miR1426	23.6964	10.8268	1.13007	0.00134261	up	LOC_Os06g46799	138.783	1083.15	-2.96434	0	down
chr11_21913121_20045605_-1867516-LOC_Os11g36470	0	174.908	-20	0	down	osa-miR1426	23.6964	10.8268	1.13007	0.00134261	up	LOC_Os03g63060	81.5287	283.166	-1.79627	0	down
chr11_21913121_20045605_-1867516-LOC_Os11g36470	0	174.908	-20	0	down	osa-miR1426	23.6964	10.8268	1.13007	0.00134261	up	LOC_Os09g32540	88.1671	239.145	-1.43957	0	down
chr11_21913121_20045605_-1867516-LOC_Os11g36470	0	174.908	-20	0	down	osa-miR1426	23.6964	10.8268	1.13007	0.00134261	up	LOC_Os01g67220	864.375	2432.47	-1.49269	0	down
chr11_21913121_20045605_-1867516-LOC_Os11g36470	0	174.908	-20	0	down	osa-miR1426	23.6964	10.8268	1.13007	0.00134261	up	LOC_Os09g21430	1.1138	8.67152	-2.9608	0.0167878	down
chr11_21913121_20045605_-1867516-LOC_Os11g36470	0	174.908	-20	0	down	osa-miR1426	23.6964	10.8268	1.13007	0.00134261	up	LOC_Os11g11490	276.429	749.409	-1.43884	0.00288016	down
chr11_21913121_20045605_-1867516-LOC_Os11g36470	0	174.908	-20	0	down	osa-miR1426	23.6964	10.8268	1.13007	0.00134261	up	LOC_Os07g18874	46.2337	201.777	-2.12574	0	down
chr11_21913121_20045605_-1867516-LOC_Os11g36470	0	174.908	-20	0	down	osa-miR1426	23.6964	10.8268	1.13007	0.00134261	up	LOC_Os02g35180	346.229	1201.3	-1.7948	0	down
chr11_21913121_20045605_-1867516-LOC_Os11g36470	0	174.908	-20	0	down	osa-miR1426	23.6964	10.8268	1.13007	0.00134261	up	LOC_Os03g05270	114.08	298.35	-1.38696	0	down
chr11_21913121_20045605_-1867516-LOC_Os11g36470	0	174.908	-20	0	down	osa-miR1426	23.6964	10.8268	1.13007	0.00134261	up	LOC_Os08g01510	590.779	1643.36	-1.47595	0	down
chr11_21913121_20045605_-1867516-LOC_Os11g36470	0	174.908	-20	0	down	osa-miR1426	23.6964	10.8268	1.13007	0.00134261	up	LOC_Os06g05630	423.384	858.183	-1.01932	0	down
chr11_21913121_20045605_-1867516-LOC_Os11g36470	0	174.908	-20	0	down	osa-miR1426	23.6964	10.8268	1.13007	0.00134261	up	LOC_Os04g29960	68.3473	161.284	-1.23865	4.3483e-10	down
chr11_21913121_20045605_-1867516-LOC_Os11g36470	0	174.908	-20	0	down	osa-miR1426	23.6964	10.8268	1.13007	0.00134261	up	LOC_Os02g30800	92.0026	226.115	-1.29731	3.89348e-07	down
chr11_21913121_20045605_-1867516-LOC_Os11g36470	0	174.908	-20	0	down	osa-miR1426	23.6964	10.8268	1.13007	0.00134261	up	LOC_Os06g46799	138.783	1083.15	-2.96434	0	down
chr11_21913121_20045605_-1867516-LOC_Os11g36470	0	174.908	-20	0	down	osa-miR1426	23.6964	10.8268	1.13007	0.00134261	up	LOC_Os03g63060	81.5287	283.166	-1.79627	0	down
chr11_21913121_20045605_-1867516-LOC_Os11g36470	0	174.908	-20	0	down	osa-miR1426	23.6964	10.8268	1.13007	0.00134261	up	LOC_Os09g32540	88.1671	239.145	-1.43957	0	down
chr11_21913121_20045605_-1867516-LOC_Os11g36470	0	174.908	-20	0	down	osa-miR1426	23.6964	10.8268	1.13007	0.00134261	up	LOC_Os01g67220	864.375	2432.47	-1.49269	0	down
chr11_21913121_20045605_-1867516-LOC_Os11g36470	0	174.908	-20	0	down	osa-miR1426	23.6964	10.8268	1.13007	0.00134261	up	LOC_Os09g21430	1.1138	8.67152	-2.9608	0.0167878	down
chr11_21913121_20045605_-1867516-LOC_Os11g36470	0	174.908	-20	0	down	osa-miR1426	23.6964	10.8268	1.13007	0.00134261	up	LOC_Os11g11490	276.429	749.409	-1.43884	0.00288016	down
chr11_21913121_20045605_-1867516-LOC_Os11g36470	0	174.908	-20	0	down	osa-miR1426	23.6964	10.8268	1.13007	0.00134261	up	LOC_Os07g18874	46.2337	201.777	-2.12574	0	down
chr11_21913121_20045605_-1867516-LOC_Os11g36470	0	174.908	-20	0	down	osa-miR1426	23.6964	10.8268	1.13007	0.00134261	up	LOC_Os02g35180	346.229	1201.3	-1.7948	0	down
chr11_21913121_20045605_-1867516-LOC_Os11g36470	0	174.908	-20	0	down	osa-miR1426	23.6964	10.8268	1.13007	0.00134261	up	LOC_Os03g05270	114.08	298.35	-1.38696	0	down
chr11_21913121_20045605_-1867516-LOC_Os11g36470	0	174.908	-20	0	down	osa-miR1426	23.6964	10.8268	1.13007	0.00134261	up	LOC_Os08g01510	590.779	1643.36	-1.47595	0	down
chr11_21913121_20045605_-1867516-LOC_Os11g36470	0	174.908	-20	0	down	osa-miR1426	23.6964	10.8268	1.13007	0.00134261	up	LOC_Os06g05630	423.384	858.183	-1.01932	0	down
chr11_21913121_20045605_-1867516-LOC_Os11g36470	0	174.908	-20	0	down	osa-miR1426	23.6964	10.8268	1.13007	0.00134261	up	LOC_Os04g29960	68.3473	161.284	-1.23865	4.3483e-10	down
chr11_21913121_20045605_-1867516-LOC_Os11g36470	0	174.908	-20	0	down	osa-miR1426	23.6964	10.8268	1.13007	0.00134261	up	LOC_Os02g30800	92.0026	226.115	-1.29731	3.89348e-07	down
chr11_21913121_20045605_-1867516-LOC_Os11g36470	0	174.908	-20	0	down	osa-miR1426	23.6964	10.8268	1.13007	0.00134261	up	LOC_Os06g46799	138.783	1083.15	-2.96434	0	down
chr11_21913121_20045605_-1867516-LOC_Os11g36470	0	174.908	-20	0	down	osa-miR1426	23.6964	10.8268	1.13007	0.00134261	up	LOC_Os03g63060	81.5287	283.166	-1.79627	0	down
chr11_21913121_20045605_-1867516-LOC_Os11g36470	0	174.908	-20	0	down	osa-miR1426	23.6964	10.8268	1.13007	0.00134261	up	LOC_Os09g32540	88.1671	239.145	-1.43957	0	down
chr11_21913121_20045605_-1867516-LOC_Os11g36470	0	174.908	-20	0	down	osa-miR1426	23.6964	10.8268	1.13007	0.00134261	up	LOC_Os01g67220	864.375	2432.47	-1.49269	0	down
chr11_21913121_20045605_-1867516-LOC_Os11g36470	0	174.908	-20	0	down	osa-miR1426	23.6964	10.8268	1.13007	0.00134261	up	LOC_Os09g21430	1.1138	8.67152	-2.9608	0.0167878	down
chr11_21913121_20045605_-1867516-LOC_Os11g36470	0	174.908	-20	0	down	osa-miR1426	23.6964	10.8268	1.13007	0.00134261	up	LOC_Os11g11490	276.429	749.409	-1.43884	0.00288016	down
chr11_21913121_20045605_-1867516-LOC_Os11g36470	0	174.908	-20	0	down	osa-miR1426	23.6964	10.8268	1.13007	0.00134261	up	LOC_Os07g18874	46.2337	201.777	-2.12574	0	down
chr11_21913121_20045605_-1867516-LOC_Os11g36470	0	174.908	-20	0	down	osa-miR1426	23.6964	10.8268	1.13007	0.00134261	up	LOC_Os02g35180	346.229	1201.3	-1.7948	0	down
chr11_21913121_20045605_-1867516-LOC_Os11g36470	0	174.908	-20	0	down	osa-miR1426	23.6964	10.8268	1.13007	0.00134261	up	LOC_Os03g05270	114.08	298.35	-1.38696	0	down
chr11_21913121_20045605_-1867516-LOC_Os11g36470	0	174.908	-20	0	down	osa-miR1426	23.6964	10.8268	1.13007	0.00134261	up	LOC_Os08g01510	590.779	1643.36	-1.47595	0	down
chr11_21913121_20045605_-1867516-LOC_Os11g36470	0	174.908	-20	0	down	osa-miR1426	23.6964	10.8268	1.13007	0.00134261	up	LOC_Os06g05630	423.384	858.183	-1.01932	0	down
chr11_21913121_20045605_-1867516-LOC_Os11g36470	0	174.908	-20	0	down	osa-miR1426	23.6964	10.8268	1.13007	0.00134261	up	LOC_Os04g29960	68.3473	161.284	-1.23865	4.3483e-10	down
chr11_21913121_20045605_-1867516-LOC_Os11g36470	0	174.908	-20	0	down	osa-miR1426	23.6964	10.8268	1.13007	0.00134261	up	LOC_Os02g30800	92.0026	226.115	-1.29731	3.89348e-07	down
chr11_21913121_20045605_-1867516-LOC_Os11g36470	0	174.908	-20	0	down	osa-miR1426	23.6964	10.8268	1.13007	0.00134261	up	LOC_Os06g46799	138.783	1083.15	-2.96434	0	down
chr11_21913121_20045605_-1867516-LOC_Os11g36470	0	174.908	-20	0	down	osa-miR1426	23.6964	10.8268	1.13007	0.00134261	up	LOC_Os03g63060	81.5287	283.166	-1.79627	0	down
chr11_21913121_20045605_-1867516-LOC_Os11g36470	0	174.908	-20	0	down	osa-miR1426	23.6964	10.8268	1.13007	0.00134261	up	LOC_Os09g32540	88.1671	239.145	-1.43957	0	down
chr11_21913121_20045605_-1867516-LOC_Os11g36470	0	174.908	-20	0	down	osa-miR1426	23.6964	10.8268	1.13007	0.00134261	up	LOC_Os01g67220	864.375	2432.47	-1.49269	0	down
chr11_21913121_20045605_-1867516-LOC_Os11g36470	0	174.908	-20	0	down	osa-miR1426	23.6964	10.8268	1.13007	0.00134261	up	LOC_Os09g21430	1.1138	8.67152	-2.9608	0.0167878	down
chr11_21913121_20045605_-1867516-LOC_Os11g36470	0	174.908	-20	0	down	osa-miR1426	23.6964	10.8268	1.13007	0.00134261	up	LOC_Os11g11490	276.429	749.409	-1.43884	0.00288016	down
chr11_21913121_20045605_-1867516-LOC_Os11g36470	0	174.908	-20	0	down	osa-miR1426	23.6964	10.8268	1.13007	0.00134261	up	LOC_Os07g18874	46.2337	201.777	-2.12574	0	down
chr11_21913121_20045605_-1867516-LOC_Os11g36470	0	174.908	-20	0	down	osa-miR1426	23.6964	10.8268	1.13007	0.00134261	up	LOC_Os02g35180	346.229	1201.3	-1.7948	0	down
chr11_21913121_20045605_-1867516-LOC_Os11g36470	0	174.908	-20	0	down	osa-miR1426	23.6964	10.8268	1.13007	0.00134261	up	LOC_Os03g05270	114.08	298.35	-1.38696	0	down
chr11_21913121_20045605_-1867516-LOC_Os11g36470	0	174.908	-20	0	down	osa-miR1426	23.6964	10.8268	1.13007	0.00134261	up	LOC_Os08g01510	590.779	1643.36	-1.47595	0	down
chr11_21913121_20045605_-1867516-LOC_Os11g36470	0	174.908	-20	0	down	osa-miR1426	23.6964	10.8268	1.13007	0.00134261	up	LOC_Os06g05630	423.384	858.183	-1.01932	0	down
chr11_21913121_20045605_-1867516-LOC_Os11g36470	0	174.908	-20	0	down	osa-miR1426	23.6964	10.8268	1.13007	0.00134261	up	LOC_Os04g29960	68.3473	161.284	-1.23865	4.3483e-10	down
chr11_21913121_20045605_-1867516-LOC_Os11g36470	0	174.908	-20	0	down	osa-miR1426	23.6964	10.8268	1.13007	0.00134261	up	LOC_Os02g30800	92.0026	226.115	-1.29731	3.89348e-07	down
chr11_21913121_20045605_-1867516-LOC_Os11g36470	0	174.908	-20	0	down	osa-miR1426	23.6964	10.8268	1.13007	0.00134261	up	LOC_Os06g46799	138.783	1083.15	-2.96434	0	down
chr11_21913121_20045605_-1867516-LOC_Os11g36470	0	174.908	-20	0	down	osa-miR1426	23.6964	10.8268	1.13007	0.00134261	up	LOC_Os03g63060	81.5287	283.166	-1.79627	0	down
chr11_21913121_20045605_-1867516-LOC_Os11g36470	0	174.908	-20	0	down	osa-miR1426	23.6964	10.8268	1.13007	0.00134261	up	LOC_Os09g32540	88.1671	239.145	-1.43957	0	down
chr11_21913121_20045605_-1867516-LOC_Os11g36470	0	174.908	-20	0	down	osa-miR1426	23.6964	10.8268	1.13007	0.00134261	up	LOC_Os01g67220	864.375	2432.47	-1.49269	0	down
chr11_21913121_20045605_-1867516-LOC_Os11g36470	0	174.908	-20	0	down	osa-miR1426	23.6964	10.8268	1.13007	0.00134261	up	LOC_Os09g21430	1.1138	8.67152	-2.9608	0.0167878	down
chr11_21913121_20045605_-1867516-LOC_Os11g36470	0	174.908	-20	0	down	osa-miR1426	23.6964	10.8268	1.13007	0.00134261	up	LOC_Os11g11490	276.429	749.409	-1.43884	0.00288016	down
chr11_21913121_20045605_-1867516-LOC_Os11g36470	0	174.908	-20	0	down	osa-miR1426	23.6964	10.8268	1.13007	0.00134261	up	LOC_Os07g18874	46.2337	201.777	-2.12574	0	down
chr11_21913121_20045605_-1867516-LOC_Os11g36470	0	174.908	-20	0	down	osa-miR1426	23.6964	10.8268	1.13007	0.00134261	up	LOC_Os02g35180	346.229	1201.3	-1.7948	0	down
chr11_21913121_20045605_-1867516-LOC_Os11g36470	0	174.908	-20	0	down	osa-miR1426	23.6964	10.8268	1.13007	0.00134261	up	LOC_Os03g05270	114.08	298.35	-1.38696	0	down
chr11_21913121_20045605_-1867516-LOC_Os11g36470	0	174.908	-20	0	down	osa-miR1426	23.6964	10.8268	1.13007	0.00134261	up	LOC_Os08g01510	590.779	1643.36	-1.47595	0	down
chr11_21913121_20045605_-1867516-LOC_Os11g36470	0	174.908	-20	0	down	osa-miR1426	23.6964	10.8268	1.13007	0.00134261	up	LOC_Os06g05630	423.384	858.183	-1.01932	0	down
chr11_21913121_20045605_-1867516-LOC_Os11g36470	0	174.908	-20	0	down	osa-miR1426	23.6964	10.8268	1.13007	0.00134261	up	LOC_Os04g29960	68.3473	161.284	-1.23865	4.3483e-10	down
chr11_21913121_20045605_-1867516-LOC_Os11g36470	0	174.908	-20	0	down	osa-miR1426	23.6964	10.8268	1.13007	0.00134261	up	LOC_Os02g30800	92.0026	226.115	-1.29731	3.89348e-07	down
chr11_21913121_20045605_-1867516-LOC_Os11g36470	0	174.908	-20	0	down	osa-miR1426	23.6964	10.8268	1.13007	0.00134261	up	LOC_Os06g46799	138.783	1083.15	-2.96434	0	down
chr11_21913121_20045605_-1867516-LOC_Os11g36470	0	174.908	-20	0	down	osa-miR1426	23.6964	10.8268	1.13007	0.00134261	up	LOC_Os03g63060	81.5287	283.166	-1.79627	0	down
chr11_21913121_20045605_-1867516-LOC_Os11g36470	0	174.908	-20	0	down	osa-miR1426	23.6964	10.8268	1.13007	0.00134261	up	LOC_Os09g32540	88.1671	239.145	-1.43957	0	down
chr11_21913121_20045605_-1867516-LOC_Os11g36470	0	174.908	-20	0	down	osa-miR1426	23.6964	10.8268	1.13007	0.00134261	up	LOC_Os01g67220	864.375	2432.47	-1.49269	0	down
chr11_21913121_20045605_-1867516-LOC_Os11g36470	0	174.908	-20	0	down	osa-miR1426	23.6964	10.8268	1.13007	0.00134261	up	LOC_Os09g21430	1.1138	8.67152	-2.9608	0.0167878	down
chr11_21913121_20045605_-1867516-LOC_Os11g36470	0	174.908	-20	0	down	osa-miR1426	23.6964	10.8268	1.13007	0.00134261	up	LOC_Os11g11490	276.429	749.409	-1.43884	0.00288016	down
chr11_21913121_20045605_-1867516-LOC_Os11g36470	0	174.908	-20	0	down	osa-miR1426	23.6964	10.8268	1.13007	0.00134261	up	LOC_Os07g18874	46.2337	201.777	-2.12574	0	down
chr11_21913121_20045605_-1867516-LOC_Os11g36470	0	174.908	-20	0	down	osa-miR1426	23.6964	10.8268	1.13007	0.00134261	up	LOC_Os02g35180	346.229	1201.3	-1.7948	0	down
chr11_21913121_20045605_-1867516-LOC_Os11g36470	0	174.908	-20	0	down	osa-miR1426	23.6964	10.8268	1.13007	0.00134261	up	LOC_Os03g05270	114.08	298.35	-1.38696	0	down
chr11_21913121_20045605_-1867516-LOC_Os11g36470	0	174.908	-20	0	down	osa-miR1426	23.6964	10.8268	1.13007	0.00134261	up	LOC_Os08g01510	590.779	1643.36	-1.47595	0	down
chr11_21913121_20045605_-1867516-LOC_Os11g36470	0	174.908	-20	0	down	osa-miR1426	23.6964	10.8268	1.13007	0.00134261	up	LOC_Os06g05630	423.384	858.183	-1.01932	0	down
chr11_21913121_20045605_-1867516-LOC_Os11g36470	0	174.908	-20	0	down	osa-miR1426	23.6964	10.8268	1.13007	0.00134261	up	LOC_Os04g29960	68.3473	161.284	-1.23865	4.3483e-10	down
chr11_21913121_20045605_-1867516-LOC_Os11g36470	0	174.908	-20	0	down	osa-miR1426	23.6964	10.8268	1.13007	0.00134261	up	LOC_Os02g30800	92.0026	226.115	-1.29731	3.89348e-07	down
chr11_21913121_20045605_-1867516-LOC_Os11g36470	0	174.908	-20	0	down	osa-miR1426	23.6964	10.8268	1.13007	0.00134261	up	LOC_Os06g46799	138.783	1083.15	-2.96434	0	down
chr11_21913121_20045605_-1867516-LOC_Os11g36470	0	174.908	-20	0	down	osa-miR1426	23.6964	10.8268	1.13007	0.00134261	up	LOC_Os03g63060	81.5287	283.166	-1.79627	0	down
chr11_21913121_20045605_-1867516-LOC_Os11g36470	0	174.908	-20	0	down	osa-miR1426	23.6964	10.8268	1.13007	0.00134261	up	LOC_Os09g32540	88.1671	239.145	-1.43957	0	down
chr11_21913121_20045605_-1867516-LOC_Os11g36470	0	174.908	-20	0	down	osa-miR1426	23.6964	10.8268	1.13007	0.00134261	up	LOC_Os01g67220	864.375	2432.47	-1.49269	0	down
chr11_21913121_20045605_-1867516-LOC_Os11g36470	0	174.908	-20	0	down	osa-miR1426	23.6964	10.8268	1.13007	0.00134261	up	LOC_Os09g21430	1.1138	8.67152	-2.9608	0.0167878	down
chr11_21913121_20045605_-1867516-LOC_Os11g36470	0	174.908	-20	0	down	osa-miR1426	23.6964	10.8268	1.13007	0.00134261	up	LOC_Os11g11490	276.429	749.409	-1.43884	0.00288016	down
chr11_21913121_20045605_-1867516-LOC_Os11g36470	0	174.908	-20	0	down	osa-miR1426	23.6964	10.8268	1.13007	0.00134261	up	LOC_Os07g18874	46.2337	201.777	-2.12574	0	down
chr11_21913121_20045605_-1867516-LOC_Os11g36470	0	174.908	-20	0	down	osa-miR1426	23.6964	10.8268	1.13007	0.00134261	up	LOC_Os02g35180	346.229	1201.3	-1.7948	0	down
chr11_21913121_20045605_-1867516-LOC_Os11g36470	0	174.908	-20	0	down	osa-miR1426	23.6964	10.8268	1.13007	0.00134261	up	LOC_Os03g05270	114.08	298.35	-1.38696	0	down
chr11_21913121_20045605_-1867516-LOC_Os11g36470	0	174.908	-20	0	down	osa-miR1426	23.6964	10.8268	1.13007	0.00134261	up	LOC_Os08g01510	590.779	1643.36	-1.47595	0	down
chr11_21913121_20045605_-1867516-LOC_Os11g36470	0	174.908	-20	0	down	osa-miR1426	23.6964	10.8268	1.13007	0.00134261	up	LOC_Os06g05630	423.384	858.183	-1.01932	0	down
chr11_21913121_20045605_-1867516-LOC_Os11g36470	0	174.908	-20	0	down	osa-miR1426	23.6964	10.8268	1.13007	0.00134261	up	LOC_Os04g29960	68.3473	161.284	-1.23865	4.3483e-10	down
chr11_21913121_20045605_-1867516-LOC_Os11g36470	0	174.908	-20	0	down	osa-miR1426	23.6964	10.8268	1.13007	0.00134261	up	LOC_Os02g30800	92.0026	226.115	-1.29731	3.89348e-07	down
chr11_21913121_20045605_-1867516-LOC_Os11g36470	0	174.908	-20	0	down	osa-miR1426	23.6964	10.8268	1.13007	0.00134261	up	LOC_Os06g46799	138.783	1083.15	-2.96434	0	down
chr11_21913121_20045605_-1867516-LOC_Os11g36470	0	174.908	-20	0	down	osa-miR1426	23.6964	10.8268	1.13007	0.00134261	up	LOC_Os03g63060	81.5287	283.166	-1.79627	0	down
chr11_21913121_20045605_-1867516-LOC_Os11g36470	0	174.908	-20	0	down	osa-miR1426	23.6964	10.8268	1.13007	0.00134261	up	LOC_Os09g32540	88.1671	239.145	-1.43957	0	down
chr11_21913121_20045605_-1867516-LOC_Os11g36470	0	174.908	-20	0	down	osa-miR1426	23.6964	10.8268	1.13007	0.00134261	up	LOC_Os01g67220	864.375	2432.47	-1.49269	0	down
chr11_21913121_20045605_-1867516-LOC_Os11g36470	0	174.908	-20	0	down	osa-miR1426	23.6964	10.8268	1.13007	0.00134261	up	LOC_Os09g21430	1.1138	8.67152	-2.9608	0.0167878	down
chr11_21913121_20045605_-1867516-LOC_Os11g36470	0	174.908	-20	0	down	osa-miR1426	23.6964	10.8268	1.13007	0.00134261	up	LOC_Os11g11490	276.429	749.409	-1.43884	0.00288016	down
chr11_21913121_20045605_-1867516-LOC_Os11g36470	0	174.908	-20	0	down	osa-miR1426	23.6964	10.8268	1.13007	0.00134261	up	LOC_Os07g18874	46.2337	201.777	-2.12574	0	down
chr11_21913121_20045605_-1867516-LOC_Os11g36470	0	174.908	-20	0	down	osa-miR1426	23.6964	10.8268	1.13007	0.00134261	up	LOC_Os02g35180	346.229	1201.3	-1.7948	0	down
chr11_21913121_20045605_-1867516-LOC_Os11g36470	0	174.908	-20	0	down	osa-miR1426	23.6964	10.8268	1.13007	0.00134261	up	LOC_Os03g05270	114.08	298.35	-1.38696	0	down
chr11_21913121_20045605_-1867516-LOC_Os11g36470	0	174.908	-20	0	down	osa-miR1426	23.6964	10.8268	1.13007	0.00134261	up	LOC_Os08g01510	590.779	1643.36	-1.47595	0	down
chr11_21913121_20045605_-1867516-LOC_Os11g36470	0	174.908	-20	0	down	osa-miR1426	23.6964	10.8268	1.13007	0.00134261	up	LOC_Os06g05630	423.384	858.183	-1.01932	0	down
chr11_21913121_20045605_-1867516-LOC_Os11g36470	0	174.908	-20	0	down	osa-miR1426	23.6964	10.8268	1.13007	0.00134261	up	LOC_Os04g29960	68.3473	161.284	-1.23865	4.3483e-10	down
chr11_21913121_20045605_-1867516-LOC_Os11g36470	0	174.908	-20	0	down	osa-miR1426	23.6964	10.8268	1.13007	0.00134261	up	LOC_Os02g30800	92.0026	226.115	-1.29731	3.89348e-07	down
chr11_21913121_20045605_-1867516-LOC_Os11g36470	0	174.908	-20	0	down	osa-miR1426	23.6964	10.8268	1.13007	0.00134261	up	LOC_Os06g46799	138.783	1083.15	-2.96434	0	down
chr11_21913121_20045605_-1867516-LOC_Os11g36470	0	174.908	-20	0	down	osa-miR1426	23.6964	10.8268	1.13007	0.00134261	up	LOC_Os03g63060	81.5287	283.166	-1.79627	0	down
chr11_21913121_20045605_-1867516-LOC_Os11g36470	0	174.908	-20	0	down	osa-miR1426	23.6964	10.8268	1.13007	0.00134261	up	LOC_Os09g32540	88.1671	239.145	-1.43957	0	down
chr11_21913121_20045605_-1867516-LOC_Os11g36470	0	174.908	-20	0	down	osa-miR1426	23.6964	10.8268	1.13007	0.00134261	up	LOC_Os01g67220	864.375	2432.47	-1.49269	0	down
chr11_21913121_20045605_-1867516-LOC_Os11g36470	0	174.908	-20	0	down	osa-miR1426	23.6964	10.8268	1.13007	0.00134261	up	LOC_Os09g21430	1.1138	8.67152	-2.9608	0.0167878	down
chr11_21913121_20045605_-1867516-LOC_Os11g36470	0	174.908	-20	0	down	osa-miR1426	23.6964	10.8268	1.13007	0.00134261	up	LOC_Os11g11490	276.429	749.409	-1.43884	0.00288016	down
chr11_21913121_20045605_-1867516-LOC_Os11g36470	0	174.908	-20	0	down	osa-miR1426	23.6964	10.8268	1.13007	0.00134261	up	LOC_Os07g18874	46.2337	201.777	-2.12574	0	down
chr11_21913121_20045605_-1867516-LOC_Os11g36470	0	174.908	-20	0	down	osa-miR1426	23.6964	10.8268	1.13007	0.00134261	up	LOC_Os02g35180	346.229	1201.3	-1.7948	0	down
chr11_21913121_20045605_-1867516-LOC_Os11g36470	0	174.908	-20	0	down	osa-miR1426	23.6964	10.8268	1.13007	0.00134261	up	LOC_Os03g05270	114.08	298.35	-1.38696	0	down
chr11_21913121_20045605_-1867516-LOC_Os11g36470	0	174.908	-20	0	down	osa-miR1426	23.6964	10.8268	1.13007	0.00134261	up	LOC_Os08g01510	590.779	1643.36	-1.47595	0	down
chr11_21913121_20045605_-1867516-LOC_Os11g36470	0	174.908	-20	0	down	osa-miR1426	23.6964	10.8268	1.13007	0.00134261	up	LOC_Os06g05630	423.384	858.183	-1.01932	0	down
chr11_21913121_20045605_-1867516-LOC_Os11g36470	0	174.908	-20	0	down	osa-miR1426	23.6964	10.8268	1.13007	0.00134261	up	LOC_Os04g29960	68.3473	161.284	-1.23865	4.3483e-10	down
chr11_21913121_20045605_-1867516-LOC_Os11g36470	0	174.908	-20	0	down	osa-miR1426	23.6964	10.8268	1.13007	0.00134261	up	LOC_Os02g30800	92.0026	226.115	-1.29731	3.89348e-07	down
chr11_21913121_20045605_-1867516-LOC_Os11g36470	0	174.908	-20	0	down	osa-miR1426	23.6964	10.8268	1.13007	0.00134261	up	LOC_Os06g46799	138.783	1083.15	-2.96434	0	down
chr11_21913121_20045605_-1867516-LOC_Os11g36470	0	174.908	-20	0	down	osa-miR1426	23.6964	10.8268	1.13007	0.00134261	up	LOC_Os03g63060	81.5287	283.166	-1.79627	0	down
chr11_21913121_20045605_-1867516-LOC_Os11g36470	0	174.908	-20	0	down	osa-miR1426	23.6964	10.8268	1.13007	0.00134261	up	LOC_Os09g32540	88.1671	239.145	-1.43957	0	down
chr11_21913121_20045605_-1867516-LOC_Os11g36470	0	174.908	-20	0	down	osa-miR1426	23.6964	10.8268	1.13007	0.00134261	up	LOC_Os01g67220	864.375	2432.47	-1.49269	0	down
chr11_21913121_20045605_-1867516-LOC_Os11g36470	0	174.908	-20	0	down	osa-miR1426	23.6964	10.8268	1.13007	0.00134261	up	LOC_Os09g21430	1.1138	8.67152	-2.9608	0.0167878	down
chr11_21913121_20045605_-1867516-LOC_Os11g36470	0	174.908	-20	0	down	osa-miR1426	23.6964	10.8268	1.13007	0.00134261	up	LOC_Os11g11490	276.429	749.409	-1.43884	0.00288016	down
chr11_21913121_20045605_-1867516-LOC_Os11g36470	0	174.908	-20	0	down	osa-miR1426	23.6964	10.8268	1.13007	0.00134261	up	LOC_Os07g18874	46.2337	201.777	-2.12574	0	down
chr11_21913121_20045605_-1867516-LOC_Os11g36470	0	174.908	-20	0	down	osa-miR1426	23.6964	10.8268	1.13007	0.00134261	up	LOC_Os02g35180	346.229	1201.3	-1.7948	0	down
chr11_21913121_20045605_-1867516-LOC_Os11g36470	0	174.908	-20	0	down	osa-miR1426	23.6964	10.8268	1.13007	0.00134261	up	LOC_Os03g05270	114.08	298.35	-1.38696	0	down
chr11_21913121_20045605_-1867516-LOC_Os11g36470	0	174.908	-20	0	down	osa-miR1426	23.6964	10.8268	1.13007	0.00134261	up	LOC_Os08g01510	590.779	1643.36	-1.47595	0	down
chr11_21913121_20045605_-1867516-LOC_Os11g36470	0	174.908	-20	0	down	osa-miR1426	23.6964	10.8268	1.13007	0.00134261	up	LOC_Os06g05630	423.384	858.183	-1.01932	0	down
chr11_21913121_20045605_-1867516-LOC_Os11g36470	0	174.908	-20	0	down	osa-miR1426	23.6964	10.8268	1.13007	0.00134261	up	LOC_Os04g29960	68.3473	161.284	-1.23865	4.3483e-10	down
chr11_21913121_20045605_-1867516-LOC_Os11g36470	0	174.908	-20	0	down	osa-miR1426	23.6964	10.8268	1.13007	0.00134261	up	LOC_Os02g30800	92.0026	226.115	-1.29731	3.89348e-07	down
chr11_21913121_20045605_-1867516-LOC_Os11g36470	0	174.908	-20	0	down	osa-miR1426	23.6964	10.8268	1.13007	0.00134261	up	LOC_Os06g46799	138.783	1083.15	-2.96434	0	down
chr11_21913121_20045605_-1867516-LOC_Os11g36470	0	174.908	-20	0	down	osa-miR1426	23.6964	10.8268	1.13007	0.00134261	up	LOC_Os03g63060	81.5287	283.166	-1.79627	0	down
chr11_21913121_20045605_-1867516-LOC_Os11g36470	0	174.908	-20	0	down	osa-miR1426	23.6964	10.8268	1.13007	0.00134261	up	LOC_Os09g32540	88.1671	239.145	-1.43957	0	down
chr11_21913121_20045605_-1867516-LOC_Os11g36470	0	174.908	-20	0	down	osa-miR1426	23.6964	10.8268	1.13007	0.00134261	up	LOC_Os01g67220	864.375	2432.47	-1.49269	0	down
chr11_21913121_20045605_-1867516-LOC_Os11g36470	0	174.908	-20	0	down	osa-miR1426	23.6964	10.8268	1.13007	0.00134261	up	LOC_Os09g21430	1.1138	8.67152	-2.9608	0.0167878	down
chr11_21913121_20045605_-1867516-LOC_Os11g36470	0	174.908	-20	0	down	osa-miR1426	23.6964	10.8268	1.13007	0.00134261	up	LOC_Os11g11490	276.429	749.409	-1.43884	0.00288016	down
chr11_21913121_20045605_-1867516-LOC_Os11g36470	0	174.908	-20	0	down	osa-miR1426	23.6964	10.8268	1.13007	0.00134261	up	LOC_Os07g18874	46.2337	201.777	-2.12574	0	down
chr11_21913121_20045605_-1867516-LOC_Os11g36470	0	174.908	-20	0	down	osa-miR1426	23.6964	10.8268	1.13007	0.00134261	up	LOC_Os02g35180	346.229	1201.3	-1.7948	0	down
chr11_21913121_20045605_-1867516-LOC_Os11g36470	0	174.908	-20	0	down	osa-miR1426	23.6964	10.8268	1.13007	0.00134261	up	LOC_Os03g05270	114.08	298.35	-1.38696	0	down
chr11_21913121_20045605_-1867516-LOC_Os11g36470	0	174.908	-20	0	down	osa-miR1426	23.6964	10.8268	1.13007	0.00134261	up	LOC_Os08g01510	590.779	1643.36	-1.47595	0	down
chr11_21913121_20045605_-1867516-LOC_Os11g36470	0	174.908	-20	0	down	osa-miR1426	23.6964	10.8268	1.13007	0.00134261	up	LOC_Os06g05630	423.384	858.183	-1.01932	0	down
chr11_21913121_20045605_-1867516-LOC_Os11g36470	0	174.908	-20	0	down	osa-miR1426	23.6964	10.8268	1.13007	0.00134261	up	LOC_Os04g29960	68.3473	161.284	-1.23865	4.3483e-10	down
chr11_21913121_20045605_-1867516-LOC_Os11g36470	0	174.908	-20	0	down	osa-miR1426	23.6964	10.8268	1.13007	0.00134261	up	LOC_Os02g30800	92.0026	226.115	-1.29731	3.89348e-07	down
chr11_21913121_20045605_-1867516-LOC_Os11g36470	0	174.908	-20	0	down	osa-miR1426	23.6964	10.8268	1.13007	0.00134261	up	LOC_Os06g46799	138.783	1083.15	-2.96434	0	down
chr11_21913121_20045605_-1867516-LOC_Os11g36470	0	174.908	-20	0	down	osa-miR1426	23.6964	10.8268	1.13007	0.00134261	up	LOC_Os03g63060	81.5287	283.166	-1.79627	0	down
chr11_21913121_20045605_-1867516-LOC_Os11g36470	0	174.908	-20	0	down	osa-miR1426	23.6964	10.8268	1.13007	0.00134261	up	LOC_Os09g32540	88.1671	239.145	-1.43957	0	down
chr11_21913121_20045605_-1867516-LOC_Os11g36470	0	174.908	-20	0	down	osa-miR1426	23.6964	10.8268	1.13007	0.00134261	up	LOC_Os01g67220	864.375	2432.47	-1.49269	0	down
chr11_21913121_20045605_-1867516-LOC_Os11g36470	0	174.908	-20	0	down	osa-miR1426	23.6964	10.8268	1.13007	0.00134261	up	LOC_Os09g21430	1.1138	8.67152	-2.9608	0.0167878	down
chr11_21913121_20045605_-1867516-LOC_Os11g36470	0	174.908	-20	0	down	osa-miR1426	23.6964	10.8268	1.13007	0.00134261	up	LOC_Os11g11490	276.429	749.409	-1.43884	0.00288016	down
chr11_21913121_20045605_-1867516-LOC_Os11g36470	0	174.908	-20	0	down	osa-miR1426	23.6964	10.8268	1.13007	0.00134261	up	LOC_Os07g18874	46.2337	201.777	-2.12574	0	down
chr11_21913121_20045605_-1867516-LOC_Os11g36470	0	174.908	-20	0	down	osa-miR1426	23.6964	10.8268	1.13007	0.00134261	up	LOC_Os02g35180	346.229	1201.3	-1.7948	0	down
chr11_21913121_20045605_-1867516-LOC_Os11g36470	0	174.908	-20	0	down	osa-miR1426	23.6964	10.8268	1.13007	0.00134261	up	LOC_Os03g05270	114.08	298.35	-1.38696	0	down
chr11_21913121_20045605_-1867516-LOC_Os11g36470	0	174.908	-20	0	down	osa-miR1426	23.6964	10.8268	1.13007	0.00134261	up	LOC_Os08g01510	590.779	1643.36	-1.47595	0	down
chr11_21913121_20045605_-1867516-LOC_Os11g36470	0	174.908	-20	0	down	osa-miR1426	23.6964	10.8268	1.13007	0.00134261	up	LOC_Os06g05630	423.384	858.183	-1.01932	0	down
chr11_21913121_20045605_-1867516-LOC_Os11g36470	0	174.908	-20	0	down	osa-miR1426	23.6964	10.8268	1.13007	0.00134261	up	LOC_Os04g29960	68.3473	161.284	-1.23865	4.3483e-10	down
chr11_21913121_20045605_-1867516-LOC_Os11g36470	0	174.908	-20	0	down	osa-miR1426	23.6964	10.8268	1.13007	0.00134261	up	LOC_Os02g30800	92.0026	226.115	-1.29731	3.89348e-07	down
chr11_21913121_20045605_-1867516-LOC_Os11g36470	0	174.908	-20	0	down	osa-miR1426	23.6964	10.8268	1.13007	0.00134261	up	LOC_Os06g46799	138.783	1083.15	-2.96434	0	down
chr11_21913121_20045605_-1867516-LOC_Os11g36470	0	174.908	-20	0	down	osa-miR1426	23.6964	10.8268	1.13007	0.00134261	up	LOC_Os03g63060	81.5287	283.166	-1.79627	0	down
chr11_21913121_20045605_-1867516-LOC_Os11g36470	0	174.908	-20	0	down	osa-miR1426	23.6964	10.8268	1.13007	0.00134261	up	LOC_Os09g32540	88.1671	239.145	-1.43957	0	down
chr11_21913121_20045605_-1867516-LOC_Os11g36470	0	174.908	-20	0	down	osa-miR1426	23.6964	10.8268	1.13007	0.00134261	up	LOC_Os01g67220	864.375	2432.47	-1.49269	0	down
chr11_21913121_20045605_-1867516-LOC_Os11g36470	0	174.908	-20	0	down	osa-miR1426	23.6964	10.8268	1.13007	0.00134261	up	LOC_Os09g21430	1.1138	8.67152	-2.9608	0.0167878	down
chr11_21913121_20045605_-1867516-LOC_Os11g36470	0	174.908	-20	0	down	osa-miR1426	23.6964	10.8268	1.13007	0.00134261	up	LOC_Os11g11490	276.429	749.409	-1.43884	0.00288016	down
chr11_21913121_20045605_-1867516-LOC_Os11g36470	0	174.908	-20	0	down	osa-miR1426	23.6964	10.8268	1.13007	0.00134261	up	LOC_Os07g18874	46.2337	201.777	-2.12574	0	down
chr11_21913121_20045605_-1867516-LOC_Os11g36470	0	174.908	-20	0	down	osa-miR1426	23.6964	10.8268	1.13007	0.00134261	up	LOC_Os02g35180	346.229	1201.3	-1.7948	0	down
chr11_21913121_20045605_-1867516-LOC_Os11g36470	0	174.908	-20	0	down	osa-miR1426	23.6964	10.8268	1.13007	0.00134261	up	LOC_Os03g05270	114.08	298.35	-1.38696	0	down
chr11_21913121_20045605_-1867516-LOC_Os11g36470	0	174.908	-20	0	down	osa-miR1426	23.6964	10.8268	1.13007	0.00134261	up	LOC_Os08g01510	590.779	1643.36	-1.47595	0	down
chr11_21913121_20045605_-1867516-LOC_Os11g36470	0	174.908	-20	0	down	osa-miR1426	23.6964	10.8268	1.13007	0.00134261	up	LOC_Os06g05630	423.384	858.183	-1.01932	0	down
chr11_21913121_20045605_-1867516-LOC_Os11g36470	0	174.908	-20	0	down	osa-miR1426	23.6964	10.8268	1.13007	0.00134261	up	LOC_Os04g29960	68.3473	161.284	-1.23865	4.3483e-10	down
chr11_21913121_20045605_-1867516-LOC_Os11g36470	0	174.908	-20	0	down	osa-miR1426	23.6964	10.8268	1.13007	0.00134261	up	LOC_Os02g30800	92.0026	226.115	-1.29731	3.89348e-07	down
chr11_21913121_20045605_-1867516-LOC_Os11g36470	0	174.908	-20	0	down	osa-miR1426	23.6964	10.8268	1.13007	0.00134261	up	LOC_Os06g46799	138.783	1083.15	-2.96434	0	down
chr11_21913121_20045605_-1867516-LOC_Os11g36470	0	174.908	-20	0	down	osa-miR1426	23.6964	10.8268	1.13007	0.00134261	up	LOC_Os03g63060	81.5287	283.166	-1.79627	0	down
chr11_21913121_20045605_-1867516-LOC_Os11g36470	0	174.908	-20	0	down	osa-miR1426	23.6964	10.8268	1.13007	0.00134261	up	LOC_Os09g32540	88.1671	239.145	-1.43957	0	down
chr11_21913121_20045605_-1867516-LOC_Os11g36470	0	174.908	-20	0	down	osa-miR1426	23.6964	10.8268	1.13007	0.00134261	up	LOC_Os01g67220	864.375	2432.47	-1.49269	0	down
chr11_21913121_20045605_-1867516-LOC_Os11g36470	0	174.908	-20	0	down	osa-miR1426	23.6964	10.8268	1.13007	0.00134261	up	LOC_Os09g21430	1.1138	8.67152	-2.9608	0.0167878	down
chr11_21913121_20045605_-1867516-LOC_Os11g36470	0	174.908	-20	0	down	osa-miR1426	23.6964	10.8268	1.13007	0.00134261	up	LOC_Os11g11490	276.429	749.409	-1.43884	0.00288016	down
chr11_21913121_20045605_-1867516-LOC_Os11g36470	0	174.908	-20	0	down	osa-miR1426	23.6964	10.8268	1.13007	0.00134261	up	LOC_Os07g18874	46.2337	201.777	-2.12574	0	down
chr11_21913121_20045605_-1867516-LOC_Os11g36470	0	174.908	-20	0	down	osa-miR1426	23.6964	10.8268	1.13007	0.00134261	up	LOC_Os02g35180	346.229	1201.3	-1.7948	0	down
chr11_21913121_20045605_-1867516-LOC_Os11g36470	0	174.908	-20	0	down	osa-miR1426	23.6964	10.8268	1.13007	0.00134261	up	LOC_Os03g05270	114.08	298.35	-1.38696	0	down
chr11_21913121_20045605_-1867516-LOC_Os11g36470	0	174.908	-20	0	down	osa-miR1426	23.6964	10.8268	1.13007	0.00134261	up	LOC_Os08g01510	590.779	1643.36	-1.47595	0	down
chr11_21913121_20045605_-1867516-LOC_Os11g36470	0	174.908	-20	0	down	osa-miR1426	23.6964	10.8268	1.13007	0.00134261	up	LOC_Os06g05630	423.384	858.183	-1.01932	0	down
chr11_21913121_20045605_-1867516-LOC_Os11g36470	0	174.908	-20	0	down	osa-miR1426	23.6964	10.8268	1.13007	0.00134261	up	LOC_Os04g29960	68.3473	161.284	-1.23865	4.3483e-10	down
chr11_21913121_20045605_-1867516-LOC_Os11g36470	0	174.908	-20	0	down	osa-miR1426	23.6964	10.8268	1.13007	0.00134261	up	LOC_Os02g30800	92.0026	226.115	-1.29731	3.89348e-07	down
chr11_21913121_20045605_-1867516-LOC_Os11g36470	0	174.908	-20	0	down	osa-miR1426	23.6964	10.8268	1.13007	0.00134261	up	LOC_Os06g46799	138.783	1083.15	-2.96434	0	down
chr11_21913121_20045605_-1867516-LOC_Os11g36470	0	174.908	-20	0	down	osa-miR1426	23.6964	10.8268	1.13007	0.00134261	up	LOC_Os03g63060	81.5287	283.166	-1.79627	0	down
chr11_21913121_20045605_-1867516-LOC_Os11g36470	0	174.908	-20	0	down	osa-miR1426	23.6964	10.8268	1.13007	0.00134261	up	LOC_Os09g32540	88.1671	239.145	-1.43957	0	down
chr11_21913121_20045605_-1867516-LOC_Os11g36470	0	174.908	-20	0	down	osa-miR1426	23.6964	10.8268	1.13007	0.00134261	up	LOC_Os01g67220	864.375	2432.47	-1.49269	0	down
chr11_21913121_20045605_-1867516-LOC_Os11g36470	0	174.908	-20	0	down	osa-miR1426	23.6964	10.8268	1.13007	0.00134261	up	LOC_Os09g21430	1.1138	8.67152	-2.9608	0.0167878	down
chr11_21913121_20045605_-1867516-LOC_Os11g36470	0	174.908	-20	0	down	osa-miR1426	23.6964	10.8268	1.13007	0.00134261	up	LOC_Os11g11490	276.429	749.409	-1.43884	0.00288016	down
chr11_21913121_20045605_-1867516-LOC_Os11g36470	0	174.908	-20	0	down	osa-miR1426	23.6964	10.8268	1.13007	0.00134261	up	LOC_Os07g18874	46.2337	201.777	-2.12574	0	down
chr11_21913121_20045605_-1867516-LOC_Os11g36470	0	174.908	-20	0	down	osa-miR1426	23.6964	10.8268	1.13007	0.00134261	up	LOC_Os02g35180	346.229	1201.3	-1.7948	0	down
chr11_21913121_20045605_-1867516-LOC_Os11g36470	0	174.908	-20	0	down	osa-miR1426	23.6964	10.8268	1.13007	0.00134261	up	LOC_Os03g05270	114.08	298.35	-1.38696	0	down
chr11_21913121_20045605_-1867516-LOC_Os11g36470	0	174.908	-20	0	down	osa-miR1426	23.6964	10.8268	1.13007	0.00134261	up	LOC_Os08g01510	590.779	1643.36	-1.47595	0	down
chr11_21913121_20045605_-1867516-LOC_Os11g36470	0	174.908	-20	0	down	osa-miR1426	23.6964	10.8268	1.13007	0.00134261	up	LOC_Os06g05630	423.384	858.183	-1.01932	0	down
chr11_21913121_20045605_-1867516-LOC_Os11g36470	0	174.908	-20	0	down	osa-miR1426	23.6964	10.8268	1.13007	0.00134261	up	LOC_Os04g29960	68.3473	161.284	-1.23865	4.3483e-10	down
chr11_21913121_20045605_-1867516-LOC_Os11g36470	0	174.908	-20	0	down	osa-miR1426	23.6964	10.8268	1.13007	0.00134261	up	LOC_Os02g30800	92.0026	226.115	-1.29731	3.89348e-07	down
chr11_21913121_20045605_-1867516-LOC_Os11g36470	0	174.908	-20	0	down	osa-miR1426	23.6964	10.8268	1.13007	0.00134261	up	LOC_Os06g46799	138.783	1083.15	-2.96434	0	down
chr11_21913121_20045605_-1867516-LOC_Os11g36470	0	174.908	-20	0	down	osa-miR1426	23.6964	10.8268	1.13007	0.00134261	up	LOC_Os03g63060	81.5287	283.166	-1.79627	0	down
chr11_21913121_20045605_-1867516-LOC_Os11g36470	0	174.908	-20	0	down	osa-miR1426	23.6964	10.8268	1.13007	0.00134261	up	LOC_Os09g32540	88.1671	239.145	-1.43957	0	down
chr11_21913121_20045605_-1867516-LOC_Os11g36470	0	174.908	-20	0	down	osa-miR1426	23.6964	10.8268	1.13007	0.00134261	up	LOC_Os01g67220	864.375	2432.47	-1.49269	0	down
chr11_21913121_20045605_-1867516-LOC_Os11g36470	0	174.908	-20	0	down	osa-miR1426	23.6964	10.8268	1.13007	0.00134261	up	LOC_Os09g21430	1.1138	8.67152	-2.9608	0.0167878	down
chr11_21913121_20045605_-1867516-LOC_Os11g36470	0	174.908	-20	0	down	osa-miR1426	23.6964	10.8268	1.13007	0.00134261	up	LOC_Os11g11490	276.429	749.409	-1.43884	0.00288016	down
chr11_21913121_20045605_-1867516-LOC_Os11g36470	0	174.908	-20	0	down	osa-miR1426	23.6964	10.8268	1.13007	0.00134261	up	LOC_Os07g18874	46.2337	201.777	-2.12574	0	down
chr11_21913121_20045605_-1867516-LOC_Os11g36470	0	174.908	-20	0	down	osa-miR1426	23.6964	10.8268	1.13007	0.00134261	up	LOC_Os02g35180	346.229	1201.3	-1.7948	0	down
chr11_21913121_20045605_-1867516-LOC_Os11g36470	0	174.908	-20	0	down	osa-miR1426	23.6964	10.8268	1.13007	0.00134261	up	LOC_Os03g05270	114.08	298.35	-1.38696	0	down
chr11_21913121_20045605_-1867516-LOC_Os11g36470	0	174.908	-20	0	down	osa-miR1426	23.6964	10.8268	1.13007	0.00134261	up	LOC_Os08g01510	590.779	1643.36	-1.47595	0	down
chr11_21913121_20045605_-1867516-LOC_Os11g36470	0	174.908	-20	0	down	osa-miR1426	23.6964	10.8268	1.13007	0.00134261	up	LOC_Os06g05630	423.384	858.183	-1.01932	0	down
chr11_21913121_20045605_-1867516-LOC_Os11g36470	0	174.908	-20	0	down	osa-miR1426	23.6964	10.8268	1.13007	0.00134261	up	LOC_Os04g29960	68.3473	161.284	-1.23865	4.3483e-10	down
chr11_21913121_20045605_-1867516-LOC_Os11g36470	0	174.908	-20	0	down	osa-miR1426	23.6964	10.8268	1.13007	0.00134261	up	LOC_Os02g30800	92.0026	226.115	-1.29731	3.89348e-07	down
chr11_21913121_20045605_-1867516-LOC_Os11g36470	0	174.908	-20	0	down	osa-miR1426	23.6964	10.8268	1.13007	0.00134261	up	LOC_Os06g46799	138.783	1083.15	-2.96434	0	down
chr11_21913121_20045605_-1867516-LOC_Os11g36470	0	174.908	-20	0	down	osa-miR1426	23.6964	10.8268	1.13007	0.00134261	up	LOC_Os03g63060	81.5287	283.166	-1.79627	0	down
chr11_21913121_20045605_-1867516-LOC_Os11g36470	0	174.908	-20	0	down	osa-miR1426	23.6964	10.8268	1.13007	0.00134261	up	LOC_Os09g32540	88.1671	239.145	-1.43957	0	down
chr11_21913121_20045605_-1867516-LOC_Os11g36470	0	174.908	-20	0	down	osa-miR1426	23.6964	10.8268	1.13007	0.00134261	up	LOC_Os01g67220	864.375	2432.47	-1.49269	0	down
chr11_21913121_20045605_-1867516-LOC_Os11g36470	0	174.908	-20	0	down	osa-miR1426	23.6964	10.8268	1.13007	0.00134261	up	LOC_Os09g21430	1.1138	8.67152	-2.9608	0.0167878	down
chr11_21913121_20045605_-1867516-LOC_Os11g36470	0	174.908	-20	0	down	osa-miR1426	23.6964	10.8268	1.13007	0.00134261	up	LOC_Os11g11490	276.429	749.409	-1.43884	0.00288016	down
chr11_21913121_20045605_-1867516-LOC_Os11g36470	0	174.908	-20	0	down	osa-miR1426	23.6964	10.8268	1.13007	0.00134261	up	LOC_Os07g18874	46.2337	201.777	-2.12574	0	down
chr11_21913121_20045605_-1867516-LOC_Os11g36470	0	174.908	-20	0	down	osa-miR1426	23.6964	10.8268	1.13007	0.00134261	up	LOC_Os02g35180	346.229	1201.3	-1.7948	0	down
chr11_21913121_20045605_-1867516-LOC_Os11g36470	0	174.908	-20	0	down	osa-miR1426	23.6964	10.8268	1.13007	0.00134261	up	LOC_Os03g05270	114.08	298.35	-1.38696	0	down
chr11_21913121_20045605_-1867516-LOC_Os11g36470	0	174.908	-20	0	down	osa-miR1426	23.6964	10.8268	1.13007	0.00134261	up	LOC_Os08g01510	590.779	1643.36	-1.47595	0	down
chr11_21913121_20045605_-1867516-LOC_Os11g36470	0	174.908	-20	0	down	osa-miR1426	23.6964	10.8268	1.13007	0.00134261	up	LOC_Os06g05630	423.384	858.183	-1.01932	0	down
chr11_21913121_20045605_-1867516-LOC_Os11g36470	0	174.908	-20	0	down	osa-miR1426	23.6964	10.8268	1.13007	0.00134261	up	LOC_Os04g29960	68.3473	161.284	-1.23865	4.3483e-10	down
chr11_21913121_20045605_-1867516-LOC_Os11g36470	0	174.908	-20	0	down	osa-miR1426	23.6964	10.8268	1.13007	0.00134261	up	LOC_Os02g30800	92.0026	226.115	-1.29731	3.89348e-07	down
chr11_21913121_20045605_-1867516-LOC_Os11g36470	0	174.908	-20	0	down	osa-miR1426	23.6964	10.8268	1.13007	0.00134261	up	LOC_Os06g46799	138.783	1083.15	-2.96434	0	down
chr11_21913121_20045605_-1867516-LOC_Os11g36470	0	174.908	-20	0	down	osa-miR1426	23.6964	10.8268	1.13007	0.00134261	up	LOC_Os03g63060	81.5287	283.166	-1.79627	0	down
chr11_21913121_20045605_-1867516-LOC_Os11g36470	0	174.908	-20	0	down	osa-miR1426	23.6964	10.8268	1.13007	0.00134261	up	LOC_Os09g32540	88.1671	239.145	-1.43957	0	down
chr11_21913121_20045605_-1867516-LOC_Os11g36470	0	174.908	-20	0	down	osa-miR1426	23.6964	10.8268	1.13007	0.00134261	up	LOC_Os01g67220	864.375	2432.47	-1.49269	0	down
chr11_21913121_20045605_-1867516-LOC_Os11g36470	0	174.908	-20	0	down	osa-miR1426	23.6964	10.8268	1.13007	0.00134261	up	LOC_Os09g21430	1.1138	8.67152	-2.9608	0.0167878	down
chr11_21913121_20045605_-1867516-LOC_Os11g36470	0	174.908	-20	0	down	osa-miR1426	23.6964	10.8268	1.13007	0.00134261	up	LOC_Os11g11490	276.429	749.409	-1.43884	0.00288016	down
chr11_21913121_20045605_-1867516-LOC_Os11g36470	0	174.908	-20	0	down	osa-miR1426	23.6964	10.8268	1.13007	0.00134261	up	LOC_Os07g18874	46.2337	201.777	-2.12574	0	down
chr11_21913121_20045605_-1867516-LOC_Os11g36470	0	174.908	-20	0	down	osa-miR1426	23.6964	10.8268	1.13007	0.00134261	up	LOC_Os02g35180	346.229	1201.3	-1.7948	0	down
chr11_21913121_20045605_-1867516-LOC_Os11g36470	0	174.908	-20	0	down	osa-miR1426	23.6964	10.8268	1.13007	0.00134261	up	LOC_Os03g05270	114.08	298.35	-1.38696	0	down
chr11_21913121_20045605_-1867516-LOC_Os11g36470	0	174.908	-20	0	down	osa-miR1426	23.6964	10.8268	1.13007	0.00134261	up	LOC_Os08g01510	590.779	1643.36	-1.47595	0	down
chr11_21913121_20045605_-1867516-LOC_Os11g36470	0	174.908	-20	0	down	osa-miR1426	23.6964	10.8268	1.13007	0.00134261	up	LOC_Os06g05630	423.384	858.183	-1.01932	0	down
chr11_21913121_20045605_-1867516-LOC_Os11g36470	0	174.908	-20	0	down	osa-miR1426	23.6964	10.8268	1.13007	0.00134261	up	LOC_Os04g29960	68.3473	161.284	-1.23865	4.3483e-10	down
chr11_21913121_20045605_-1867516-LOC_Os11g36470	0	174.908	-20	0	down	osa-miR1426	23.6964	10.8268	1.13007	0.00134261	up	LOC_Os02g30800	92.0026	226.115	-1.29731	3.89348e-07	down
chr11_21913121_20045605_-1867516-LOC_Os11g36470	0	174.908	-20	0	down	osa-miR1426	23.6964	10.8268	1.13007	0.00134261	up	LOC_Os06g46799	138.783	1083.15	-2.96434	0	down
chr11_21913121_20045605_-1867516-LOC_Os11g36470	0	174.908	-20	0	down	osa-miR1426	23.6964	10.8268	1.13007	0.00134261	up	LOC_Os03g63060	81.5287	283.166	-1.79627	0	down
chr11_21913121_20045605_-1867516-LOC_Os11g36470	0	174.908	-20	0	down	osa-miR1426	23.6964	10.8268	1.13007	0.00134261	up	LOC_Os09g32540	88.1671	239.145	-1.43957	0	down
chr11_21913121_20045605_-1867516-LOC_Os11g36470	0	174.908	-20	0	down	osa-miR1426	23.6964	10.8268	1.13007	0.00134261	up	LOC_Os01g67220	864.375	2432.47	-1.49269	0	down
chr11_21913121_20045605_-1867516-LOC_Os11g36470	0	174.908	-20	0	down	osa-miR1426	23.6964	10.8268	1.13007	0.00134261	up	LOC_Os09g21430	1.1138	8.67152	-2.9608	0.0167878	down
chr11_21913121_20045605_-1867516-LOC_Os11g36470	0	174.908	-20	0	down	osa-miR1426	23.6964	10.8268	1.13007	0.00134261	up	LOC_Os11g11490	276.429	749.409	-1.43884	0.00288016	down
chr11_21913121_20045605_-1867516-LOC_Os11g36470	0	174.908	-20	0	down	osa-miR1426	23.6964	10.8268	1.13007	0.00134261	up	LOC_Os07g18874	46.2337	201.777	-2.12574	0	down
chr11_21913121_20045605_-1867516-LOC_Os11g36470	0	174.908	-20	0	down	osa-miR1426	23.6964	10.8268	1.13007	0.00134261	up	LOC_Os02g35180	346.229	1201.3	-1.7948	0	down
chr11_21913121_20045605_-1867516-LOC_Os11g36470	0	174.908	-20	0	down	osa-miR1426	23.6964	10.8268	1.13007	0.00134261	up	LOC_Os03g05270	114.08	298.35	-1.38696	0	down
chr11_21913121_20045605_-1867516-LOC_Os11g36470	0	174.908	-20	0	down	osa-miR1426	23.6964	10.8268	1.13007	0.00134261	up	LOC_Os08g01510	590.779	1643.36	-1.47595	0	down
chr11_21913121_20045605_-1867516-LOC_Os11g36470	0	174.908	-20	0	down	osa-miR1426	23.6964	10.8268	1.13007	0.00134261	up	LOC_Os06g05630	423.384	858.183	-1.01932	0	down
chr11_21913121_20045605_-1867516-LOC_Os11g36470	0	174.908	-20	0	down	osa-miR1426	23.6964	10.8268	1.13007	0.00134261	up	LOC_Os04g29960	68.3473	161.284	-1.23865	4.3483e-10	down
chr11_21913121_20045605_-1867516-LOC_Os11g36470	0	174.908	-20	0	down	osa-miR1426	23.6964	10.8268	1.13007	0.00134261	up	LOC_Os02g30800	92.0026	226.115	-1.29731	3.89348e-07	down
chr11_21913121_20045605_-1867516-LOC_Os11g36470	0	174.908	-20	0	down	osa-miR1426	23.6964	10.8268	1.13007	0.00134261	up	LOC_Os06g46799	138.783	1083.15	-2.96434	0	down
chr11_21913121_20045605_-1867516-LOC_Os11g36470	0	174.908	-20	0	down	osa-miR1426	23.6964	10.8268	1.13007	0.00134261	up	LOC_Os03g63060	81.5287	283.166	-1.79627	0	down
chr11_21913121_20045605_-1867516-LOC_Os11g36470	0	174.908	-20	0	down	osa-miR1426	23.6964	10.8268	1.13007	0.00134261	up	LOC_Os09g32540	88.1671	239.145	-1.43957	0	down
chr11_21913121_20045605_-1867516-LOC_Os11g36470	0	174.908	-20	0	down	osa-miR1426	23.6964	10.8268	1.13007	0.00134261	up	LOC_Os01g67220	864.375	2432.47	-1.49269	0	down
chr11_21913121_20045605_-1867516-LOC_Os11g36470	0	174.908	-20	0	down	osa-miR1426	23.6964	10.8268	1.13007	0.00134261	up	LOC_Os09g21430	1.1138	8.67152	-2.9608	0.0167878	down
chr11_21913121_20045605_-1867516-LOC_Os11g36470	0	174.908	-20	0	down	osa-miR1426	23.6964	10.8268	1.13007	0.00134261	up	LOC_Os11g11490	276.429	749.409	-1.43884	0.00288016	down
chr11_21913121_20045605_-1867516-LOC_Os11g36470	0	174.908	-20	0	down	osa-miR1426	23.6964	10.8268	1.13007	0.00134261	up	LOC_Os07g18874	46.2337	201.777	-2.12574	0	down
chr11_21913121_20045605_-1867516-LOC_Os11g36470	0	174.908	-20	0	down	osa-miR1426	23.6964	10.8268	1.13007	0.00134261	up	LOC_Os02g35180	346.229	1201.3	-1.7948	0	down
chr11_21913121_20045605_-1867516-LOC_Os11g36470	0	174.908	-20	0	down	osa-miR1426	23.6964	10.8268	1.13007	0.00134261	up	LOC_Os03g05270	114.08	298.35	-1.38696	0	down
chr11_21913121_20045605_-1867516-LOC_Os11g36470	0	174.908	-20	0	down	osa-miR1426	23.6964	10.8268	1.13007	0.00134261	up	LOC_Os08g01510	590.779	1643.36	-1.47595	0	down
chr11_21913121_20045605_-1867516-LOC_Os11g36470	0	174.908	-20	0	down	osa-miR1426	23.6964	10.8268	1.13007	0.00134261	up	LOC_Os06g05630	423.384	858.183	-1.01932	0	down
chr11_21913121_20045605_-1867516-LOC_Os11g36470	0	174.908	-20	0	down	osa-miR1426	23.6964	10.8268	1.13007	0.00134261	up	LOC_Os04g29960	68.3473	161.284	-1.23865	4.3483e-10	down
chr11_21913121_20045605_-1867516-LOC_Os11g36470	0	174.908	-20	0	down	osa-miR1426	23.6964	10.8268	1.13007	0.00134261	up	LOC_Os02g30800	92.0026	226.115	-1.29731	3.89348e-07	down
chr11_21913121_20045605_-1867516-LOC_Os11g36470	0	174.908	-20	0	down	osa-miR1426	23.6964	10.8268	1.13007	0.00134261	up	LOC_Os06g46799	138.783	1083.15	-2.96434	0	down
chr11_21913121_20045605_-1867516-LOC_Os11g36470	0	174.908	-20	0	down	osa-miR1426	23.6964	10.8268	1.13007	0.00134261	up	LOC_Os03g63060	81.5287	283.166	-1.79627	0	down
chr11_21913121_20045605_-1867516-LOC_Os11g36470	0	174.908	-20	0	down	osa-miR1426	23.6964	10.8268	1.13007	0.00134261	up	LOC_Os09g32540	88.1671	239.145	-1.43957	0	down
chr11_21913121_20045605_-1867516-LOC_Os11g36470	0	174.908	-20	0	down	osa-miR1426	23.6964	10.8268	1.13007	0.00134261	up	LOC_Os01g67220	864.375	2432.47	-1.49269	0	down
chr11_21913121_20045605_-1867516-LOC_Os11g36470	0	174.908	-20	0	down	osa-miR1426	23.6964	10.8268	1.13007	0.00134261	up	LOC_Os09g21430	1.1138	8.67152	-2.9608	0.0167878	down
chr11_21913121_20045605_-1867516-LOC_Os11g36470	0	174.908	-20	0	down	osa-miR1426	23.6964	10.8268	1.13007	0.00134261	up	LOC_Os11g11490	276.429	749.409	-1.43884	0.00288016	down
chr11_21913121_20045605_-1867516-LOC_Os11g36470	0	174.908	-20	0	down	osa-miR1426	23.6964	10.8268	1.13007	0.00134261	up	LOC_Os07g18874	46.2337	201.777	-2.12574	0	down
chr11_21913121_20045605_-1867516-LOC_Os11g36470	0	174.908	-20	0	down	osa-miR1426	23.6964	10.8268	1.13007	0.00134261	up	LOC_Os02g35180	346.229	1201.3	-1.7948	0	down
chr11_21913121_20045605_-1867516-LOC_Os11g36470	0	174.908	-20	0	down	osa-miR1426	23.6964	10.8268	1.13007	0.00134261	up	LOC_Os03g05270	114.08	298.35	-1.38696	0	down
chr11_21913121_20045605_-1867516-LOC_Os11g36470	0	174.908	-20	0	down	osa-miR1426	23.6964	10.8268	1.13007	0.00134261	up	LOC_Os08g01510	590.779	1643.36	-1.47595	0	down
chr11_21913121_20045605_-1867516-LOC_Os11g36470	0	174.908	-20	0	down	osa-miR1426	23.6964	10.8268	1.13007	0.00134261	up	LOC_Os06g05630	423.384	858.183	-1.01932	0	down
chr11_21913121_20045605_-1867516-LOC_Os11g36470	0	174.908	-20	0	down	osa-miR1426	23.6964	10.8268	1.13007	0.00134261	up	LOC_Os04g29960	68.3473	161.284	-1.23865	4.3483e-10	down
chr11_21913121_20045605_-1867516-LOC_Os11g36470	0	174.908	-20	0	down	osa-miR1426	23.6964	10.8268	1.13007	0.00134261	up	LOC_Os02g30800	92.0026	226.115	-1.29731	3.89348e-07	down
chr11_21913121_20045605_-1867516-LOC_Os11g36470	0	174.908	-20	0	down	osa-miR1426	23.6964	10.8268	1.13007	0.00134261	up	LOC_Os06g46799	138.783	1083.15	-2.96434	0	down
chr11_21913121_20045605_-1867516-LOC_Os11g36470	0	174.908	-20	0	down	osa-miR1426	23.6964	10.8268	1.13007	0.00134261	up	LOC_Os03g63060	81.5287	283.166	-1.79627	0	down
chr11_21913121_20045605_-1867516-LOC_Os11g36470	0	174.908	-20	0	down	osa-miR1426	23.6964	10.8268	1.13007	0.00134261	up	LOC_Os09g32540	88.1671	239.145	-1.43957	0	down
chr11_21913121_20045605_-1867516-LOC_Os11g36470	0	174.908	-20	0	down	osa-miR1426	23.6964	10.8268	1.13007	0.00134261	up	LOC_Os01g67220	864.375	2432.47	-1.49269	0	down
chr11_21913121_20045605_-1867516-LOC_Os11g36470	0	174.908	-20	0	down	osa-miR1426	23.6964	10.8268	1.13007	0.00134261	up	LOC_Os09g21430	1.1138	8.67152	-2.9608	0.0167878	down
chr11_21913121_20045605_-1867516-LOC_Os11g36470	0	174.908	-20	0	down	osa-miR1426	23.6964	10.8268	1.13007	0.00134261	up	LOC_Os11g11490	276.429	749.409	-1.43884	0.00288016	down
chr11_21913121_20045605_-1867516-LOC_Os11g36470	0	174.908	-20	0	down	osa-miR1426	23.6964	10.8268	1.13007	0.00134261	up	LOC_Os07g18874	46.2337	201.777	-2.12574	0	down
chr11_21913121_20045605_-1867516-LOC_Os11g36470	0	174.908	-20	0	down	osa-miR1426	23.6964	10.8268	1.13007	0.00134261	up	LOC_Os02g35180	346.229	1201.3	-1.7948	0	down
chr11_21913121_20045605_-1867516-LOC_Os11g36470	0	174.908	-20	0	down	osa-miR1426	23.6964	10.8268	1.13007	0.00134261	up	LOC_Os03g05270	114.08	298.35	-1.38696	0	down
chr11_21913121_20045605_-1867516-LOC_Os11g36470	0	174.908	-20	0	down	osa-miR1426	23.6964	10.8268	1.13007	0.00134261	up	LOC_Os08g01510	590.779	1643.36	-1.47595	0	down
chr11_21913121_20045605_-1867516-LOC_Os11g36470	0	174.908	-20	0	down	osa-miR1426	23.6964	10.8268	1.13007	0.00134261	up	LOC_Os06g05630	423.384	858.183	-1.01932	0	down
chr11_21913121_20045605_-1867516-LOC_Os11g36470	0	174.908	-20	0	down	osa-miR1426	23.6964	10.8268	1.13007	0.00134261	up	LOC_Os04g29960	68.3473	161.284	-1.23865	4.3483e-10	down
chr11_21913121_20045605_-1867516-LOC_Os11g36470	0	174.908	-20	0	down	osa-miR1426	23.6964	10.8268	1.13007	0.00134261	up	LOC_Os02g30800	92.0026	226.115	-1.29731	3.89348e-07	down
chr11_21913121_20045605_-1867516-LOC_Os11g36470	0	174.908	-20	0	down	osa-miR1426	23.6964	10.8268	1.13007	0.00134261	up	LOC_Os06g46799	138.783	1083.15	-2.96434	0	down
chr11_21913121_20045605_-1867516-LOC_Os11g36470	0	174.908	-20	0	down	osa-miR1426	23.6964	10.8268	1.13007	0.00134261	up	LOC_Os03g63060	81.5287	283.166	-1.79627	0	down
chr11_21913121_20045605_-1867516-LOC_Os11g36470	0	174.908	-20	0	down	osa-miR1426	23.6964	10.8268	1.13007	0.00134261	up	LOC_Os09g32540	88.1671	239.145	-1.43957	0	down
chr11_21913121_20045605_-1867516-LOC_Os11g36470	0	174.908	-20	0	down	osa-miR1426	23.6964	10.8268	1.13007	0.00134261	up	LOC_Os01g67220	864.375	2432.47	-1.49269	0	down
chr11_21913121_20045605_-1867516-LOC_Os11g36470	0	174.908	-20	0	down	osa-miR1426	23.6964	10.8268	1.13007	0.00134261	up	LOC_Os09g21430	1.1138	8.67152	-2.9608	0.0167878	down
chr11_21913121_20045605_-1867516-LOC_Os11g36470	0	174.908	-20	0	down	osa-miR1426	23.6964	10.8268	1.13007	0.00134261	up	LOC_Os11g11490	276.429	749.409	-1.43884	0.00288016	down
chr11_21913121_20045605_-1867516-LOC_Os11g36470	0	174.908	-20	0	down	osa-miR1426	23.6964	10.8268	1.13007	0.00134261	up	LOC_Os07g18874	46.2337	201.777	-2.12574	0	down
chr11_21913121_20045605_-1867516-LOC_Os11g36470	0	174.908	-20	0	down	osa-miR1426	23.6964	10.8268	1.13007	0.00134261	up	LOC_Os02g35180	346.229	1201.3	-1.7948	0	down
chr11_21913121_20045605_-1867516-LOC_Os11g36470	0	174.908	-20	0	down	osa-miR1426	23.6964	10.8268	1.13007	0.00134261	up	LOC_Os03g05270	114.08	298.35	-1.38696	0	down
chr11_21913121_20045605_-1867516-LOC_Os11g36470	0	174.908	-20	0	down	osa-miR1426	23.6964	10.8268	1.13007	0.00134261	up	LOC_Os08g01510	590.779	1643.36	-1.47595	0	down
chr11_21913121_20045605_-1867516-LOC_Os11g36470	0	174.908	-20	0	down	osa-miR1426	23.6964	10.8268	1.13007	0.00134261	up	LOC_Os06g05630	423.384	858.183	-1.01932	0	down
chr11_21913121_20045605_-1867516-LOC_Os11g36470	0	174.908	-20	0	down	osa-miR1426	23.6964	10.8268	1.13007	0.00134261	up	LOC_Os04g29960	68.3473	161.284	-1.23865	4.3483e-10	down
chr11_21913121_20045605_-1867516-LOC_Os11g36470	0	174.908	-20	0	down	osa-miR1426	23.6964	10.8268	1.13007	0.00134261	up	LOC_Os02g30800	92.0026	226.115	-1.29731	3.89348e-07	down
chr11_21913121_20045605_-1867516-LOC_Os11g36470	0	174.908	-20	0	down	osa-miR1426	23.6964	10.8268	1.13007	0.00134261	up	LOC_Os06g46799	138.783	1083.15	-2.96434	0	down
chr11_21913121_20045605_-1867516-LOC_Os11g36470	0	174.908	-20	0	down	osa-miR1426	23.6964	10.8268	1.13007	0.00134261	up	LOC_Os03g63060	81.5287	283.166	-1.79627	0	down
chr11_21913121_20045605_-1867516-LOC_Os11g36470	0	174.908	-20	0	down	osa-miR1426	23.6964	10.8268	1.13007	0.00134261	up	LOC_Os09g32540	88.1671	239.145	-1.43957	0	down
chr11_21913121_20045605_-1867516-LOC_Os11g36470	0	174.908	-20	0	down	osa-miR1426	23.6964	10.8268	1.13007	0.00134261	up	LOC_Os01g67220	864.375	2432.47	-1.49269	0	down
chr11_21913121_20045605_-1867516-LOC_Os11g36470	0	174.908	-20	0	down	osa-miR1426	23.6964	10.8268	1.13007	0.00134261	up	LOC_Os09g21430	1.1138	8.67152	-2.9608	0.0167878	down
chr11_21913121_20045605_-1867516-LOC_Os11g36470	0	174.908	-20	0	down	osa-miR1426	23.6964	10.8268	1.13007	0.00134261	up	LOC_Os11g11490	276.429	749.409	-1.43884	0.00288016	down
chr11_21913121_20045605_-1867516-LOC_Os11g36470	0	174.908	-20	0	down	osa-miR1426	23.6964	10.8268	1.13007	0.00134261	up	LOC_Os07g18874	46.2337	201.777	-2.12574	0	down
chr11_21913121_20045605_-1867516-LOC_Os11g36470	0	174.908	-20	0	down	osa-miR1426	23.6964	10.8268	1.13007	0.00134261	up	LOC_Os02g35180	346.229	1201.3	-1.7948	0	down
chr11_21913121_20045605_-1867516-LOC_Os11g36470	0	174.908	-20	0	down	osa-miR1426	23.6964	10.8268	1.13007	0.00134261	up	LOC_Os03g05270	114.08	298.35	-1.38696	0	down
chr11_21913121_20045605_-1867516-LOC_Os11g36470	0	174.908	-20	0	down	osa-miR1426	23.6964	10.8268	1.13007	0.00134261	up	LOC_Os08g01510	590.779	1643.36	-1.47595	0	down
chr11_21913121_20045605_-1867516-LOC_Os11g36470	0	174.908	-20	0	down	osa-miR1426	23.6964	10.8268	1.13007	0.00134261	up	LOC_Os06g05630	423.384	858.183	-1.01932	0	down
chr11_21913121_20045605_-1867516-LOC_Os11g36470	0	174.908	-20	0	down	osa-miR1426	23.6964	10.8268	1.13007	0.00134261	up	LOC_Os04g29960	68.3473	161.284	-1.23865	4.3483e-10	down
chr11_21913121_20045605_-1867516-LOC_Os11g36470	0	174.908	-20	0	down	osa-miR1426	23.6964	10.8268	1.13007	0.00134261	up	LOC_Os02g30800	92.0026	226.115	-1.29731	3.89348e-07	down
chr11_21913121_20045605_-1867516-LOC_Os11g36470	0	174.908	-20	0	down	osa-miR1426	23.6964	10.8268	1.13007	0.00134261	up	LOC_Os06g46799	138.783	1083.15	-2.96434	0	down
chr11_21913121_20045605_-1867516-LOC_Os11g36470	0	174.908	-20	0	down	osa-miR1426	23.6964	10.8268	1.13007	0.00134261	up	LOC_Os03g63060	81.5287	283.166	-1.79627	0	down
chr11_21913121_20045605_-1867516-LOC_Os11g36470	0	174.908	-20	0	down	osa-miR1426	23.6964	10.8268	1.13007	0.00134261	up	LOC_Os09g32540	88.1671	239.145	-1.43957	0	down
chr11_21913121_20045605_-1867516-LOC_Os11g36470	0	174.908	-20	0	down	osa-miR1426	23.6964	10.8268	1.13007	0.00134261	up	LOC_Os01g67220	864.375	2432.47	-1.49269	0	down
chr11_21913121_20045605_-1867516-LOC_Os11g36470	0	174.908	-20	0	down	osa-miR1426	23.6964	10.8268	1.13007	0.00134261	up	LOC_Os09g21430	1.1138	8.67152	-2.9608	0.0167878	down
chr11_21913121_20045605_-1867516-LOC_Os11g36470	0	174.908	-20	0	down	osa-miR1426	23.6964	10.8268	1.13007	0.00134261	up	LOC_Os11g11490	276.429	749.409	-1.43884	0.00288016	down
chr11_21913121_20045605_-1867516-LOC_Os11g36470	0	174.908	-20	0	down	osa-miR1426	23.6964	10.8268	1.13007	0.00134261	up	LOC_Os07g18874	46.2337	201.777	-2.12574	0	down
chr11_21913121_20045605_-1867516-LOC_Os11g36470	0	174.908	-20	0	down	osa-miR1426	23.6964	10.8268	1.13007	0.00134261	up	LOC_Os02g35180	346.229	1201.3	-1.7948	0	down
chr11_21913121_20045605_-1867516-LOC_Os11g36470	0	174.908	-20	0	down	osa-miR1426	23.6964	10.8268	1.13007	0.00134261	up	LOC_Os03g05270	114.08	298.35	-1.38696	0	down
chr11_21913121_20045605_-1867516-LOC_Os11g36470	0	174.908	-20	0	down	osa-miR1426	23.6964	10.8268	1.13007	0.00134261	up	LOC_Os08g01510	590.779	1643.36	-1.47595	0	down
chr11_21913121_20045605_-1867516-LOC_Os11g36470	0	174.908	-20	0	down	osa-miR1426	23.6964	10.8268	1.13007	0.00134261	up	LOC_Os06g05630	423.384	858.183	-1.01932	0	down
chr11_21913121_20045605_-1867516-LOC_Os11g36470	0	174.908	-20	0	down	osa-miR1426	23.6964	10.8268	1.13007	0.00134261	up	LOC_Os04g29960	68.3473	161.284	-1.23865	4.3483e-10	down
chr11_21913121_20045605_-1867516-LOC_Os11g36470	0	174.908	-20	0	down	osa-miR1426	23.6964	10.8268	1.13007	0.00134261	up	LOC_Os02g30800	92.0026	226.115	-1.29731	3.89348e-07	down
chr11_21913121_20045605_-1867516-LOC_Os11g36470	0	174.908	-20	0	down	osa-miR1426	23.6964	10.8268	1.13007	0.00134261	up	LOC_Os06g46799	138.783	1083.15	-2.96434	0	down
chr11_21913121_20045605_-1867516-LOC_Os11g36470	0	174.908	-20	0	down	osa-miR1426	23.6964	10.8268	1.13007	0.00134261	up	LOC_Os03g63060	81.5287	283.166	-1.79627	0	down
chr11_21913121_20045605_-1867516-LOC_Os11g36470	0	174.908	-20	0	down	osa-miR1426	23.6964	10.8268	1.13007	0.00134261	up	LOC_Os09g32540	88.1671	239.145	-1.43957	0	down
chr11_21913121_20045605_-1867516-LOC_Os11g36470	0	174.908	-20	0	down	osa-miR1426	23.6964	10.8268	1.13007	0.00134261	up	LOC_Os01g67220	864.375	2432.47	-1.49269	0	down
chr11_21913121_20045605_-1867516-LOC_Os11g36470	0	174.908	-20	0	down	osa-miR1426	23.6964	10.8268	1.13007	0.00134261	up	LOC_Os09g21430	1.1138	8.67152	-2.9608	0.0167878	down
chr11_21913121_20045605_-1867516-LOC_Os11g36470	0	174.908	-20	0	down	osa-miR1426	23.6964	10.8268	1.13007	0.00134261	up	LOC_Os11g11490	276.429	749.409	-1.43884	0.00288016	down
chr11_21913121_20045605_-1867516-LOC_Os11g36470	0	174.908	-20	0	down	osa-miR1426	23.6964	10.8268	1.13007	0.00134261	up	LOC_Os07g18874	46.2337	201.777	-2.12574	0	down
chr11_21913121_20045605_-1867516-LOC_Os11g36470	0	174.908	-20	0	down	osa-miR1426	23.6964	10.8268	1.13007	0.00134261	up	LOC_Os02g35180	346.229	1201.3	-1.7948	0	down
chr11_21913121_20045605_-1867516-LOC_Os11g36470	0	174.908	-20	0	down	osa-miR1426	23.6964	10.8268	1.13007	0.00134261	up	LOC_Os03g05270	114.08	298.35	-1.38696	0	down
chr11_21913121_20045605_-1867516-LOC_Os11g36470	0	174.908	-20	0	down	osa-miR1426	23.6964	10.8268	1.13007	0.00134261	up	LOC_Os08g01510	590.779	1643.36	-1.47595	0	down
chr11_21913121_20045605_-1867516-LOC_Os11g36470	0	174.908	-20	0	down	osa-miR1426	23.6964	10.8268	1.13007	0.00134261	up	LOC_Os06g05630	423.384	858.183	-1.01932	0	down
chr11_21913121_20045605_-1867516-LOC_Os11g36470	0	174.908	-20	0	down	osa-miR1426	23.6964	10.8268	1.13007	0.00134261	up	LOC_Os04g29960	68.3473	161.284	-1.23865	4.3483e-10	down
chr11_21913121_20045605_-1867516-LOC_Os11g36470	0	174.908	-20	0	down	osa-miR1426	23.6964	10.8268	1.13007	0.00134261	up	LOC_Os02g30800	92.0026	226.115	-1.29731	3.89348e-07	down
chr11_21913121_20045605_-1867516-LOC_Os11g36470	0	174.908	-20	0	down	osa-miR1426	23.6964	10.8268	1.13007	0.00134261	up	LOC_Os06g46799	138.783	1083.15	-2.96434	0	down
chr11_21913121_20045605_-1867516-LOC_Os11g36470	0	174.908	-20	0	down	osa-miR1426	23.6964	10.8268	1.13007	0.00134261	up	LOC_Os03g63060	81.5287	283.166	-1.79627	0	down
chr11_21913121_20045605_-1867516-LOC_Os11g36470	0	174.908	-20	0	down	osa-miR1426	23.6964	10.8268	1.13007	0.00134261	up	LOC_Os09g32540	88.1671	239.145	-1.43957	0	down
chr11_21913121_20045605_-1867516-LOC_Os11g36470	0	174.908	-20	0	down	osa-miR1426	23.6964	10.8268	1.13007	0.00134261	up	LOC_Os01g67220	864.375	2432.47	-1.49269	0	down
chr11_21913121_20045605_-1867516-LOC_Os11g36470	0	174.908	-20	0	down	osa-miR1426	23.6964	10.8268	1.13007	0.00134261	up	LOC_Os09g21430	1.1138	8.67152	-2.9608	0.0167878	down
chr11_21913121_20045605_-1867516-LOC_Os11g36470	0	174.908	-20	0	down	osa-miR1426	23.6964	10.8268	1.13007	0.00134261	up	LOC_Os11g11490	276.429	749.409	-1.43884	0.00288016	down
chr11_21913121_20045605_-1867516-LOC_Os11g36470	0	174.908	-20	0	down	osa-miR1426	23.6964	10.8268	1.13007	0.00134261	up	LOC_Os07g18874	46.2337	201.777	-2.12574	0	down
chr11_21913121_20045605_-1867516-LOC_Os11g36470	0	174.908	-20	0	down	osa-miR1426	23.6964	10.8268	1.13007	0.00134261	up	LOC_Os02g35180	346.229	1201.3	-1.7948	0	down
chr11_21913121_20045605_-1867516-LOC_Os11g36470	0	174.908	-20	0	down	osa-miR1426	23.6964	10.8268	1.13007	0.00134261	up	LOC_Os03g05270	114.08	298.35	-1.38696	0	down
chr11_21913121_20045605_-1867516-LOC_Os11g36470	0	174.908	-20	0	down	osa-miR1426	23.6964	10.8268	1.13007	0.00134261	up	LOC_Os08g01510	590.779	1643.36	-1.47595	0	down
chr11_21913121_20045605_-1867516-LOC_Os11g36470	0	174.908	-20	0	down	osa-miR1426	23.6964	10.8268	1.13007	0.00134261	up	LOC_Os06g05630	423.384	858.183	-1.01932	0	down
chr11_21913121_20045605_-1867516-LOC_Os11g36470	0	174.908	-20	0	down	osa-miR1426	23.6964	10.8268	1.13007	0.00134261	up	LOC_Os04g29960	68.3473	161.284	-1.23865	4.3483e-10	down
chr11_21913121_20045605_-1867516-LOC_Os11g36470	0	174.908	-20	0	down	osa-miR1426	23.6964	10.8268	1.13007	0.00134261	up	LOC_Os02g30800	92.0026	226.115	-1.29731	3.89348e-07	down
chr11_21913121_20045605_-1867516-LOC_Os11g36470	0	174.908	-20	0	down	osa-miR1426	23.6964	10.8268	1.13007	0.00134261	up	LOC_Os06g46799	138.783	1083.15	-2.96434	0	down
chr11_21913121_20045605_-1867516-LOC_Os11g36470	0	174.908	-20	0	down	osa-miR1426	23.6964	10.8268	1.13007	0.00134261	up	LOC_Os03g63060	81.5287	283.166	-1.79627	0	down
chr11_21913121_20045605_-1867516-LOC_Os11g36470	0	174.908	-20	0	down	osa-miR1426	23.6964	10.8268	1.13007	0.00134261	up	LOC_Os09g32540	88.1671	239.145	-1.43957	0	down
chr11_21913121_20045605_-1867516-LOC_Os11g36470	0	174.908	-20	0	down	osa-miR1426	23.6964	10.8268	1.13007	0.00134261	up	LOC_Os01g67220	864.375	2432.47	-1.49269	0	down
chr11_21913121_20045605_-1867516-LOC_Os11g36470	0	174.908	-20	0	down	osa-miR1426	23.6964	10.8268	1.13007	0.00134261	up	LOC_Os09g21430	1.1138	8.67152	-2.9608	0.0167878	down
chr11_21913121_20045605_-1867516-LOC_Os11g36470	0	174.908	-20	0	down	osa-miR1426	23.6964	10.8268	1.13007	0.00134261	up	LOC_Os11g11490	276.429	749.409	-1.43884	0.00288016	down
chr11_21913121_20045605_-1867516-LOC_Os11g36470	0	174.908	-20	0	down	osa-miR1426	23.6964	10.8268	1.13007	0.00134261	up	LOC_Os07g18874	46.2337	201.777	-2.12574	0	down
chr11_21913121_20045605_-1867516-LOC_Os11g36470	0	174.908	-20	0	down	osa-miR1426	23.6964	10.8268	1.13007	0.00134261	up	LOC_Os02g35180	346.229	1201.3	-1.7948	0	down
chr11_21913121_20045605_-1867516-LOC_Os11g36470	0	174.908	-20	0	down	osa-miR1426	23.6964	10.8268	1.13007	0.00134261	up	LOC_Os03g05270	114.08	298.35	-1.38696	0	down
chr11_21913121_20045605_-1867516-LOC_Os11g36470	0	174.908	-20	0	down	osa-miR1426	23.6964	10.8268	1.13007	0.00134261	up	LOC_Os08g01510	590.779	1643.36	-1.47595	0	down
chr11_21913121_20045605_-1867516-LOC_Os11g36470	0	174.908	-20	0	down	osa-miR1426	23.6964	10.8268	1.13007	0.00134261	up	LOC_Os06g05630	423.384	858.183	-1.01932	0	down
chr11_21913121_20045605_-1867516-LOC_Os11g36470	0	174.908	-20	0	down	osa-miR1426	23.6964	10.8268	1.13007	0.00134261	up	LOC_Os04g29960	68.3473	161.284	-1.23865	4.3483e-10	down
chr11_21913121_20045605_-1867516-LOC_Os11g36470	0	174.908	-20	0	down	osa-miR1426	23.6964	10.8268	1.13007	0.00134261	up	LOC_Os02g30800	92.0026	226.115	-1.29731	3.89348e-07	down
chr11_21913121_20045605_-1867516-LOC_Os11g36470	0	174.908	-20	0	down	osa-miR1426	23.6964	10.8268	1.13007	0.00134261	up	LOC_Os06g46799	138.783	1083.15	-2.96434	0	down
chr11_21913121_20045605_-1867516-LOC_Os11g36470	0	174.908	-20	0	down	osa-miR1426	23.6964	10.8268	1.13007	0.00134261	up	LOC_Os03g63060	81.5287	283.166	-1.79627	0	down
chr11_21913121_20045605_-1867516-LOC_Os11g36470	0	174.908	-20	0	down	osa-miR1426	23.6964	10.8268	1.13007	0.00134261	up	LOC_Os09g32540	88.1671	239.145	-1.43957	0	down
chr11_21913121_20045605_-1867516-LOC_Os11g36470	0	174.908	-20	0	down	osa-miR1426	23.6964	10.8268	1.13007	0.00134261	up	LOC_Os01g67220	864.375	2432.47	-1.49269	0	down
chr11_21913121_20045605_-1867516-LOC_Os11g36470	0	174.908	-20	0	down	osa-miR1426	23.6964	10.8268	1.13007	0.00134261	up	LOC_Os09g21430	1.1138	8.67152	-2.9608	0.0167878	down
chr11_21913121_20045605_-1867516-LOC_Os11g36470	0	174.908	-20	0	down	osa-miR1426	23.6964	10.8268	1.13007	0.00134261	up	LOC_Os11g11490	276.429	749.409	-1.43884	0.00288016	down
chr11_21913121_20045605_-1867516-LOC_Os11g36470	0	174.908	-20	0	down	osa-miR1426	23.6964	10.8268	1.13007	0.00134261	up	LOC_Os07g18874	46.2337	201.777	-2.12574	0	down
chr11_21913121_20045605_-1867516-LOC_Os11g36470	0	174.908	-20	0	down	osa-miR1426	23.6964	10.8268	1.13007	0.00134261	up	LOC_Os02g35180	346.229	1201.3	-1.7948	0	down
chr11_21913121_20045605_-1867516-LOC_Os11g36470	0	174.908	-20	0	down	osa-miR1426	23.6964	10.8268	1.13007	0.00134261	up	LOC_Os03g05270	114.08	298.35	-1.38696	0	down
chr11_21913121_20045605_-1867516-LOC_Os11g36470	0	174.908	-20	0	down	osa-miR1426	23.6964	10.8268	1.13007	0.00134261	up	LOC_Os08g01510	590.779	1643.36	-1.47595	0	down
chr11_21913121_20045605_-1867516-LOC_Os11g36470	0	174.908	-20	0	down	osa-miR1426	23.6964	10.8268	1.13007	0.00134261	up	LOC_Os06g05630	423.384	858.183	-1.01932	0	down
chr11_21913121_20045605_-1867516-LOC_Os11g36470	0	174.908	-20	0	down	osa-miR1426	23.6964	10.8268	1.13007	0.00134261	up	LOC_Os04g29960	68.3473	161.284	-1.23865	4.3483e-10	down
chr11_21913121_20045605_-1867516-LOC_Os11g36470	0	174.908	-20	0	down	osa-miR1426	23.6964	10.8268	1.13007	0.00134261	up	LOC_Os02g30800	92.0026	226.115	-1.29731	3.89348e-07	down
chr11_21913121_20045605_-1867516-LOC_Os11g36470	0	174.908	-20	0	down	osa-miR1426	23.6964	10.8268	1.13007	0.00134261	up	LOC_Os06g46799	138.783	1083.15	-2.96434	0	down
chr11_21913121_20045605_-1867516-LOC_Os11g36470	0	174.908	-20	0	down	osa-miR1426	23.6964	10.8268	1.13007	0.00134261	up	LOC_Os03g63060	81.5287	283.166	-1.79627	0	down
chr11_21913121_20045605_-1867516-LOC_Os11g36470	0	174.908	-20	0	down	osa-miR1426	23.6964	10.8268	1.13007	0.00134261	up	LOC_Os09g32540	88.1671	239.145	-1.43957	0	down
chr11_21913121_20045605_-1867516-LOC_Os11g36470	0	174.908	-20	0	down	osa-miR1426	23.6964	10.8268	1.13007	0.00134261	up	LOC_Os01g67220	864.375	2432.47	-1.49269	0	down
chr11_21913121_20045605_-1867516-LOC_Os11g36470	0	174.908	-20	0	down	osa-miR1426	23.6964	10.8268	1.13007	0.00134261	up	LOC_Os09g21430	1.1138	8.67152	-2.9608	0.0167878	down
chr11_21913121_20045605_-1867516-LOC_Os11g36470	0	174.908	-20	0	down	osa-miR1426	23.6964	10.8268	1.13007	0.00134261	up	LOC_Os11g11490	276.429	749.409	-1.43884	0.00288016	down
chr11_21913121_20045605_-1867516-LOC_Os11g36470	0	174.908	-20	0	down	osa-miR1426	23.6964	10.8268	1.13007	0.00134261	up	LOC_Os07g18874	46.2337	201.777	-2.12574	0	down
chr11_21913121_20045605_-1867516-LOC_Os11g36470	0	174.908	-20	0	down	osa-miR1426	23.6964	10.8268	1.13007	0.00134261	up	LOC_Os02g35180	346.229	1201.3	-1.7948	0	down
chr11_21913121_20045605_-1867516-LOC_Os11g36470	0	174.908	-20	0	down	osa-miR1426	23.6964	10.8268	1.13007	0.00134261	up	LOC_Os03g05270	114.08	298.35	-1.38696	0	down
chr11_21913121_20045605_-1867516-LOC_Os11g36470	0	174.908	-20	0	down	osa-miR1426	23.6964	10.8268	1.13007	0.00134261	up	LOC_Os08g01510	590.779	1643.36	-1.47595	0	down
chr11_21913121_20045605_-1867516-LOC_Os11g36470	0	174.908	-20	0	down	osa-miR1426	23.6964	10.8268	1.13007	0.00134261	up	LOC_Os06g05630	423.384	858.183	-1.01932	0	down
chr11_21913121_20045605_-1867516-LOC_Os11g36470	0	174.908	-20	0	down	osa-miR1426	23.6964	10.8268	1.13007	0.00134261	up	LOC_Os04g29960	68.3473	161.284	-1.23865	4.3483e-10	down
chr11_21913121_20045605_-1867516-LOC_Os11g36470	0	174.908	-20	0	down	osa-miR1426	23.6964	10.8268	1.13007	0.00134261	up	LOC_Os02g30800	92.0026	226.115	-1.29731	3.89348e-07	down
chr11_21913121_20045605_-1867516-LOC_Os11g36470	0	174.908	-20	0	down	osa-miR1426	23.6964	10.8268	1.13007	0.00134261	up	LOC_Os06g46799	138.783	1083.15	-2.96434	0	down
chr11_21913121_20045605_-1867516-LOC_Os11g36470	0	174.908	-20	0	down	osa-miR1426	23.6964	10.8268	1.13007	0.00134261	up	LOC_Os03g63060	81.5287	283.166	-1.79627	0	down
chr11_21913121_20045605_-1867516-LOC_Os11g36470	0	174.908	-20	0	down	osa-miR1426	23.6964	10.8268	1.13007	0.00134261	up	LOC_Os09g32540	88.1671	239.145	-1.43957	0	down
chr11_21913121_20045605_-1867516-LOC_Os11g36470	0	174.908	-20	0	down	osa-miR1426	23.6964	10.8268	1.13007	0.00134261	up	LOC_Os01g67220	864.375	2432.47	-1.49269	0	down
chr11_21913121_20045605_-1867516-LOC_Os11g36470	0	174.908	-20	0	down	osa-miR1426	23.6964	10.8268	1.13007	0.00134261	up	LOC_Os09g21430	1.1138	8.67152	-2.9608	0.0167878	down
chr11_21913121_20045605_-1867516-LOC_Os11g36470	0	174.908	-20	0	down	osa-miR1426	23.6964	10.8268	1.13007	0.00134261	up	LOC_Os11g11490	276.429	749.409	-1.43884	0.00288016	down
chr11_21913121_20045605_-1867516-LOC_Os11g36470	0	174.908	-20	0	down	osa-miR1426	23.6964	10.8268	1.13007	0.00134261	up	LOC_Os07g18874	46.2337	201.777	-2.12574	0	down
chr11_21913121_20045605_-1867516-LOC_Os11g36470	0	174.908	-20	0	down	osa-miR1426	23.6964	10.8268	1.13007	0.00134261	up	LOC_Os02g35180	346.229	1201.3	-1.7948	0	down
chr11_21913121_20045605_-1867516-LOC_Os11g36470	0	174.908	-20	0	down	osa-miR1426	23.6964	10.8268	1.13007	0.00134261	up	LOC_Os03g05270	114.08	298.35	-1.38696	0	down
chr11_21913121_20045605_-1867516-LOC_Os11g36470	0	174.908	-20	0	down	osa-miR1426	23.6964	10.8268	1.13007	0.00134261	up	LOC_Os08g01510	590.779	1643.36	-1.47595	0	down
chr11_21913121_20045605_-1867516-LOC_Os11g36470	0	174.908	-20	0	down	osa-miR1426	23.6964	10.8268	1.13007	0.00134261	up	LOC_Os06g05630	423.384	858.183	-1.01932	0	down
chr11_21913121_20045605_-1867516-LOC_Os11g36470	0	174.908	-20	0	down	osa-miR1426	23.6964	10.8268	1.13007	0.00134261	up	LOC_Os04g29960	68.3473	161.284	-1.23865	4.3483e-10	down
chr11_21913121_20045605_-1867516-LOC_Os11g36470	0	174.908	-20	0	down	osa-miR1426	23.6964	10.8268	1.13007	0.00134261	up	LOC_Os02g30800	92.0026	226.115	-1.29731	3.89348e-07	down
chr11_21913121_20045605_-1867516-LOC_Os11g36470	0	174.908	-20	0	down	osa-miR1426	23.6964	10.8268	1.13007	0.00134261	up	LOC_Os06g46799	138.783	1083.15	-2.96434	0	down
chr11_21913121_20045605_-1867516-LOC_Os11g36470	0	174.908	-20	0	down	osa-miR1426	23.6964	10.8268	1.13007	0.00134261	up	LOC_Os03g63060	81.5287	283.166	-1.79627	0	down
chr11_21913121_20045605_-1867516-LOC_Os11g36470	0	174.908	-20	0	down	osa-miR1426	23.6964	10.8268	1.13007	0.00134261	up	LOC_Os09g32540	88.1671	239.145	-1.43957	0	down
chr11_21913121_20045605_-1867516-LOC_Os11g36470	0	174.908	-20	0	down	osa-miR1426	23.6964	10.8268	1.13007	0.00134261	up	LOC_Os01g67220	864.375	2432.47	-1.49269	0	down
chr11_21913121_20045605_-1867516-LOC_Os11g36470	0	174.908	-20	0	down	osa-miR1426	23.6964	10.8268	1.13007	0.00134261	up	LOC_Os09g21430	1.1138	8.67152	-2.9608	0.0167878	down
chr11_21913121_20045605_-1867516-LOC_Os11g36470	0	174.908	-20	0	down	osa-miR1426	23.6964	10.8268	1.13007	0.00134261	up	LOC_Os11g11490	276.429	749.409	-1.43884	0.00288016	down
chr11_21913121_20045605_-1867516-LOC_Os11g36470	0	174.908	-20	0	down	osa-miR1426	23.6964	10.8268	1.13007	0.00134261	up	LOC_Os07g18874	46.2337	201.777	-2.12574	0	down
chr11_21913121_20045605_-1867516-LOC_Os11g36470	0	174.908	-20	0	down	osa-miR1426	23.6964	10.8268	1.13007	0.00134261	up	LOC_Os02g35180	346.229	1201.3	-1.7948	0	down
chr11_21913121_20045605_-1867516-LOC_Os11g36470	0	174.908	-20	0	down	osa-miR1426	23.6964	10.8268	1.13007	0.00134261	up	LOC_Os03g05270	114.08	298.35	-1.38696	0	down
chr11_21913121_20045605_-1867516-LOC_Os11g36470	0	174.908	-20	0	down	osa-miR1426	23.6964	10.8268	1.13007	0.00134261	up	LOC_Os08g01510	590.779	1643.36	-1.47595	0	down
chr11_21913121_20045605_-1867516-LOC_Os11g36470	0	174.908	-20	0	down	osa-miR1426	23.6964	10.8268	1.13007	0.00134261	up	LOC_Os06g05630	423.384	858.183	-1.01932	0	down
chr11_21913121_20045605_-1867516-LOC_Os11g36470	0	174.908	-20	0	down	osa-miR1426	23.6964	10.8268	1.13007	0.00134261	up	LOC_Os04g29960	68.3473	161.284	-1.23865	4.3483e-10	down
chr11_21913121_20045605_-1867516-LOC_Os11g36470	0	174.908	-20	0	down	osa-miR1426	23.6964	10.8268	1.13007	0.00134261	up	LOC_Os02g30800	92.0026	226.115	-1.29731	3.89348e-07	down
chr11_21913121_20045605_-1867516-LOC_Os11g36470	0	174.908	-20	0	down	osa-miR1426	23.6964	10.8268	1.13007	0.00134261	up	LOC_Os06g46799	138.783	1083.15	-2.96434	0	down
chr11_21913121_20045605_-1867516-LOC_Os11g36470	0	174.908	-20	0	down	osa-miR1426	23.6964	10.8268	1.13007	0.00134261	up	LOC_Os03g63060	81.5287	283.166	-1.79627	0	down
chr11_21913121_20045605_-1867516-LOC_Os11g36470	0	174.908	-20	0	down	osa-miR1426	23.6964	10.8268	1.13007	0.00134261	up	LOC_Os09g32540	88.1671	239.145	-1.43957	0	down
chr11_21913121_20045605_-1867516-LOC_Os11g36470	0	174.908	-20	0	down	osa-miR1426	23.6964	10.8268	1.13007	0.00134261	up	LOC_Os01g67220	864.375	2432.47	-1.49269	0	down
chr11_21913121_20045605_-1867516-LOC_Os11g36470	0	174.908	-20	0	down	osa-miR1426	23.6964	10.8268	1.13007	0.00134261	up	LOC_Os09g21430	1.1138	8.67152	-2.9608	0.0167878	down
chr11_21913121_20045605_-1867516-LOC_Os11g36470	0	174.908	-20	0	down	osa-miR1426	23.6964	10.8268	1.13007	0.00134261	up	LOC_Os11g11490	276.429	749.409	-1.43884	0.00288016	down
chr11_21913121_20045605_-1867516-LOC_Os11g36470	0	174.908	-20	0	down	osa-miR1426	23.6964	10.8268	1.13007	0.00134261	up	LOC_Os07g18874	46.2337	201.777	-2.12574	0	down
chr11_21913121_20045605_-1867516-LOC_Os11g36470	0	174.908	-20	0	down	osa-miR1426	23.6964	10.8268	1.13007	0.00134261	up	LOC_Os02g35180	346.229	1201.3	-1.7948	0	down
chr11_21913121_20045605_-1867516-LOC_Os11g36470	0	174.908	-20	0	down	osa-miR1426	23.6964	10.8268	1.13007	0.00134261	up	LOC_Os03g05270	114.08	298.35	-1.38696	0	down
chr11_21913121_20045605_-1867516-LOC_Os11g36470	0	174.908	-20	0	down	osa-miR1426	23.6964	10.8268	1.13007	0.00134261	up	LOC_Os08g01510	590.779	1643.36	-1.47595	0	down
chr11_21913121_20045605_-1867516-LOC_Os11g36470	0	174.908	-20	0	down	osa-miR1426	23.6964	10.8268	1.13007	0.00134261	up	LOC_Os06g05630	423.384	858.183	-1.01932	0	down
chr11_21913121_20045605_-1867516-LOC_Os11g36470	0	174.908	-20	0	down	osa-miR1426	23.6964	10.8268	1.13007	0.00134261	up	LOC_Os04g29960	68.3473	161.284	-1.23865	4.3483e-10	down
chr11_21913121_20045605_-1867516-LOC_Os11g36470	0	174.908	-20	0	down	osa-miR1426	23.6964	10.8268	1.13007	0.00134261	up	LOC_Os02g30800	92.0026	226.115	-1.29731	3.89348e-07	down
chr11_21913121_20045605_-1867516-LOC_Os11g36470	0	174.908	-20	0	down	osa-miR1426	23.6964	10.8268	1.13007	0.00134261	up	LOC_Os06g46799	138.783	1083.15	-2.96434	0	down
chr11_21913121_20045605_-1867516-LOC_Os11g36470	0	174.908	-20	0	down	osa-miR1426	23.6964	10.8268	1.13007	0.00134261	up	LOC_Os03g63060	81.5287	283.166	-1.79627	0	down
chr11_21913121_20045605_-1867516-LOC_Os11g36470	0	174.908	-20	0	down	osa-miR1426	23.6964	10.8268	1.13007	0.00134261	up	LOC_Os09g32540	88.1671	239.145	-1.43957	0	down
chr11_21913121_20045605_-1867516-LOC_Os11g36470	0	174.908	-20	0	down	osa-miR1426	23.6964	10.8268	1.13007	0.00134261	up	LOC_Os01g67220	864.375	2432.47	-1.49269	0	down
chr11_21913121_20045605_-1867516-LOC_Os11g36470	0	174.908	-20	0	down	osa-miR1426	23.6964	10.8268	1.13007	0.00134261	up	LOC_Os09g21430	1.1138	8.67152	-2.9608	0.0167878	down
chr11_21913121_20045605_-1867516-LOC_Os11g36470	0	174.908	-20	0	down	osa-miR1426	23.6964	10.8268	1.13007	0.00134261	up	LOC_Os11g11490	276.429	749.409	-1.43884	0.00288016	down
chr11_21913121_20045605_-1867516-LOC_Os11g36470	0	174.908	-20	0	down	osa-miR1426	23.6964	10.8268	1.13007	0.00134261	up	LOC_Os07g18874	46.2337	201.777	-2.12574	0	down
chr11_21913121_20045605_-1867516-LOC_Os11g36470	0	174.908	-20	0	down	osa-miR1426	23.6964	10.8268	1.13007	0.00134261	up	LOC_Os02g35180	346.229	1201.3	-1.7948	0	down
chr11_21913121_20045605_-1867516-LOC_Os11g36470	0	174.908	-20	0	down	osa-miR1426	23.6964	10.8268	1.13007	0.00134261	up	LOC_Os03g05270	114.08	298.35	-1.38696	0	down
chr11_21913121_20045605_-1867516-LOC_Os11g36470	0	174.908	-20	0	down	osa-miR1426	23.6964	10.8268	1.13007	0.00134261	up	LOC_Os08g01510	590.779	1643.36	-1.47595	0	down
chr11_21913121_20045605_-1867516-LOC_Os11g36470	0	174.908	-20	0	down	osa-miR1426	23.6964	10.8268	1.13007	0.00134261	up	LOC_Os06g05630	423.384	858.183	-1.01932	0	down
chr11_21913121_20045605_-1867516-LOC_Os11g36470	0	174.908	-20	0	down	osa-miR1426	23.6964	10.8268	1.13007	0.00134261	up	LOC_Os04g29960	68.3473	161.284	-1.23865	4.3483e-10	down
chr11_21913121_20045605_-1867516-LOC_Os11g36470	0	174.908	-20	0	down	osa-miR1426	23.6964	10.8268	1.13007	0.00134261	up	LOC_Os02g30800	92.0026	226.115	-1.29731	3.89348e-07	down
chr11_21913121_20045605_-1867516-LOC_Os11g36470	0	174.908	-20	0	down	osa-miR1426	23.6964	10.8268	1.13007	0.00134261	up	LOC_Os06g46799	138.783	1083.15	-2.96434	0	down
chr11_21913121_20045605_-1867516-LOC_Os11g36470	0	174.908	-20	0	down	osa-miR1426	23.6964	10.8268	1.13007	0.00134261	up	LOC_Os03g63060	81.5287	283.166	-1.79627	0	down
chr11_21913121_20045605_-1867516-LOC_Os11g36470	0	174.908	-20	0	down	osa-miR1426	23.6964	10.8268	1.13007	0.00134261	up	LOC_Os09g32540	88.1671	239.145	-1.43957	0	down
chr11_21913121_20045605_-1867516-LOC_Os11g36470	0	174.908	-20	0	down	osa-miR1426	23.6964	10.8268	1.13007	0.00134261	up	LOC_Os01g67220	864.375	2432.47	-1.49269	0	down
chr11_21913121_20045605_-1867516-LOC_Os11g36470	0	174.908	-20	0	down	osa-miR1426	23.6964	10.8268	1.13007	0.00134261	up	LOC_Os09g21430	1.1138	8.67152	-2.9608	0.0167878	down
chr11_27264220_27225946_+38274-LOC_Os11g44990	142.367	352.256	-1.30701	4.73e-06	down	osa-miR1426	23.6964	10.8268	1.13007	0.00134261	up	LOC_Os11g11490	276.429	749.409	-1.43884	0.00288016	down
chr11_27264220_27225946_+38274-LOC_Os11g44990	142.367	352.256	-1.30701	4.73e-06	down	osa-miR1426	23.6964	10.8268	1.13007	0.00134261	up	LOC_Os07g18874	46.2337	201.777	-2.12574	0	down
chr11_27264220_27225946_+38274-LOC_Os11g44990	142.367	352.256	-1.30701	4.73e-06	down	osa-miR1426	23.6964	10.8268	1.13007	0.00134261	up	LOC_Os02g35180	346.229	1201.3	-1.7948	0	down
chr11_27264220_27225946_+38274-LOC_Os11g44990	142.367	352.256	-1.30701	4.73e-06	down	osa-miR1426	23.6964	10.8268	1.13007	0.00134261	up	LOC_Os03g05270	114.08	298.35	-1.38696	0	down
chr11_27264220_27225946_+38274-LOC_Os11g44990	142.367	352.256	-1.30701	4.73e-06	down	osa-miR1426	23.6964	10.8268	1.13007	0.00134261	up	LOC_Os08g01510	590.779	1643.36	-1.47595	0	down
chr11_27264220_27225946_+38274-LOC_Os11g44990	142.367	352.256	-1.30701	4.73e-06	down	osa-miR1426	23.6964	10.8268	1.13007	0.00134261	up	LOC_Os06g05630	423.384	858.183	-1.01932	0	down
chr11_27264220_27225946_+38274-LOC_Os11g44990	142.367	352.256	-1.30701	4.73e-06	down	osa-miR1426	23.6964	10.8268	1.13007	0.00134261	up	LOC_Os04g29960	68.3473	161.284	-1.23865	4.3483e-10	down
chr11_27264220_27225946_+38274-LOC_Os11g44990	142.367	352.256	-1.30701	4.73e-06	down	osa-miR1426	23.6964	10.8268	1.13007	0.00134261	up	LOC_Os02g30800	92.0026	226.115	-1.29731	3.89348e-07	down
chr11_27264220_27225946_+38274-LOC_Os11g44990	142.367	352.256	-1.30701	4.73e-06	down	osa-miR1426	23.6964	10.8268	1.13007	0.00134261	up	LOC_Os06g46799	138.783	1083.15	-2.96434	0	down
chr11_27264220_27225946_+38274-LOC_Os11g44990	142.367	352.256	-1.30701	4.73e-06	down	osa-miR1426	23.6964	10.8268	1.13007	0.00134261	up	LOC_Os03g63060	81.5287	283.166	-1.79627	0	down
chr11_27264220_27225946_+38274-LOC_Os11g44990	142.367	352.256	-1.30701	4.73e-06	down	osa-miR1426	23.6964	10.8268	1.13007	0.00134261	up	LOC_Os09g32540	88.1671	239.145	-1.43957	0	down
chr11_27264220_27225946_+38274-LOC_Os11g44990	142.367	352.256	-1.30701	4.73e-06	down	osa-miR1426	23.6964	10.8268	1.13007	0.00134261	up	LOC_Os01g67220	864.375	2432.47	-1.49269	0	down
chr11_27264220_27225946_+38274-LOC_Os11g44990	142.367	352.256	-1.30701	4.73e-06	down	osa-miR1426	23.6964	10.8268	1.13007	0.00134261	up	LOC_Os09g21430	1.1138	8.67152	-2.9608	0.0167878	down
chr11_27264220_27225946_+38274-LOC_Os11g44990	142.367	352.256	-1.30701	4.73e-06	down	osa-miR1426	23.6964	10.8268	1.13007	0.00134261	up	LOC_Os11g11490	276.429	749.409	-1.43884	0.00288016	down
chr11_27264220_27225946_+38274-LOC_Os11g44990	142.367	352.256	-1.30701	4.73e-06	down	osa-miR1426	23.6964	10.8268	1.13007	0.00134261	up	LOC_Os07g18874	46.2337	201.777	-2.12574	0	down
chr11_27264220_27225946_+38274-LOC_Os11g44990	142.367	352.256	-1.30701	4.73e-06	down	osa-miR1426	23.6964	10.8268	1.13007	0.00134261	up	LOC_Os02g35180	346.229	1201.3	-1.7948	0	down
chr11_27264220_27225946_+38274-LOC_Os11g44990	142.367	352.256	-1.30701	4.73e-06	down	osa-miR1426	23.6964	10.8268	1.13007	0.00134261	up	LOC_Os03g05270	114.08	298.35	-1.38696	0	down
chr11_27264220_27225946_+38274-LOC_Os11g44990	142.367	352.256	-1.30701	4.73e-06	down	osa-miR1426	23.6964	10.8268	1.13007	0.00134261	up	LOC_Os08g01510	590.779	1643.36	-1.47595	0	down
chr11_27264220_27225946_+38274-LOC_Os11g44990	142.367	352.256	-1.30701	4.73e-06	down	osa-miR1426	23.6964	10.8268	1.13007	0.00134261	up	LOC_Os06g05630	423.384	858.183	-1.01932	0	down
chr11_27264220_27225946_+38274-LOC_Os11g44990	142.367	352.256	-1.30701	4.73e-06	down	osa-miR1426	23.6964	10.8268	1.13007	0.00134261	up	LOC_Os04g29960	68.3473	161.284	-1.23865	4.3483e-10	down
chr11_27264220_27225946_+38274-LOC_Os11g44990	142.367	352.256	-1.30701	4.73e-06	down	osa-miR1426	23.6964	10.8268	1.13007	0.00134261	up	LOC_Os02g30800	92.0026	226.115	-1.29731	3.89348e-07	down
chr11_27264220_27225946_+38274-LOC_Os11g44990	142.367	352.256	-1.30701	4.73e-06	down	osa-miR1426	23.6964	10.8268	1.13007	0.00134261	up	LOC_Os06g46799	138.783	1083.15	-2.96434	0	down
chr11_27264220_27225946_+38274-LOC_Os11g44990	142.367	352.256	-1.30701	4.73e-06	down	osa-miR1426	23.6964	10.8268	1.13007	0.00134261	up	LOC_Os03g63060	81.5287	283.166	-1.79627	0	down
chr11_27264220_27225946_+38274-LOC_Os11g44990	142.367	352.256	-1.30701	4.73e-06	down	osa-miR1426	23.6964	10.8268	1.13007	0.00134261	up	LOC_Os09g32540	88.1671	239.145	-1.43957	0	down
chr11_27264220_27225946_+38274-LOC_Os11g44990	142.367	352.256	-1.30701	4.73e-06	down	osa-miR1426	23.6964	10.8268	1.13007	0.00134261	up	LOC_Os01g67220	864.375	2432.47	-1.49269	0	down
chr11_27264220_27225946_+38274-LOC_Os11g44990	142.367	352.256	-1.30701	4.73e-06	down	osa-miR1426	23.6964	10.8268	1.13007	0.00134261	up	LOC_Os09g21430	1.1138	8.67152	-2.9608	0.0167878	down
chr11_27264220_27225946_+38274-LOC_Os11g44990	142.367	352.256	-1.30701	4.73e-06	down	osa-miR1426	23.6964	10.8268	1.13007	0.00134261	up	LOC_Os11g11490	276.429	749.409	-1.43884	0.00288016	down
chr11_27264220_27225946_+38274-LOC_Os11g44990	142.367	352.256	-1.30701	4.73e-06	down	osa-miR1426	23.6964	10.8268	1.13007	0.00134261	up	LOC_Os07g18874	46.2337	201.777	-2.12574	0	down
chr11_27264220_27225946_+38274-LOC_Os11g44990	142.367	352.256	-1.30701	4.73e-06	down	osa-miR1426	23.6964	10.8268	1.13007	0.00134261	up	LOC_Os02g35180	346.229	1201.3	-1.7948	0	down
chr11_27264220_27225946_+38274-LOC_Os11g44990	142.367	352.256	-1.30701	4.73e-06	down	osa-miR1426	23.6964	10.8268	1.13007	0.00134261	up	LOC_Os03g05270	114.08	298.35	-1.38696	0	down
chr11_27264220_27225946_+38274-LOC_Os11g44990	142.367	352.256	-1.30701	4.73e-06	down	osa-miR1426	23.6964	10.8268	1.13007	0.00134261	up	LOC_Os08g01510	590.779	1643.36	-1.47595	0	down
chr11_27264220_27225946_+38274-LOC_Os11g44990	142.367	352.256	-1.30701	4.73e-06	down	osa-miR1426	23.6964	10.8268	1.13007	0.00134261	up	LOC_Os06g05630	423.384	858.183	-1.01932	0	down
chr11_27264220_27225946_+38274-LOC_Os11g44990	142.367	352.256	-1.30701	4.73e-06	down	osa-miR1426	23.6964	10.8268	1.13007	0.00134261	up	LOC_Os04g29960	68.3473	161.284	-1.23865	4.3483e-10	down
chr11_27264220_27225946_+38274-LOC_Os11g44990	142.367	352.256	-1.30701	4.73e-06	down	osa-miR1426	23.6964	10.8268	1.13007	0.00134261	up	LOC_Os02g30800	92.0026	226.115	-1.29731	3.89348e-07	down
chr11_27264220_27225946_+38274-LOC_Os11g44990	142.367	352.256	-1.30701	4.73e-06	down	osa-miR1426	23.6964	10.8268	1.13007	0.00134261	up	LOC_Os06g46799	138.783	1083.15	-2.96434	0	down
chr11_27264220_27225946_+38274-LOC_Os11g44990	142.367	352.256	-1.30701	4.73e-06	down	osa-miR1426	23.6964	10.8268	1.13007	0.00134261	up	LOC_Os03g63060	81.5287	283.166	-1.79627	0	down
chr11_27264220_27225946_+38274-LOC_Os11g44990	142.367	352.256	-1.30701	4.73e-06	down	osa-miR1426	23.6964	10.8268	1.13007	0.00134261	up	LOC_Os09g32540	88.1671	239.145	-1.43957	0	down
chr11_27264220_27225946_+38274-LOC_Os11g44990	142.367	352.256	-1.30701	4.73e-06	down	osa-miR1426	23.6964	10.8268	1.13007	0.00134261	up	LOC_Os01g67220	864.375	2432.47	-1.49269	0	down
chr11_27264220_27225946_+38274-LOC_Os11g44990	142.367	352.256	-1.30701	4.73e-06	down	osa-miR1426	23.6964	10.8268	1.13007	0.00134261	up	LOC_Os09g21430	1.1138	8.67152	-2.9608	0.0167878	down
chr11_27264220_27225946_+38274-LOC_Os11g44990	142.367	352.256	-1.30701	4.73e-06	down	osa-miR1426	23.6964	10.8268	1.13007	0.00134261	up	LOC_Os11g11490	276.429	749.409	-1.43884	0.00288016	down
chr11_27264220_27225946_+38274-LOC_Os11g44990	142.367	352.256	-1.30701	4.73e-06	down	osa-miR1426	23.6964	10.8268	1.13007	0.00134261	up	LOC_Os07g18874	46.2337	201.777	-2.12574	0	down
chr11_27264220_27225946_+38274-LOC_Os11g44990	142.367	352.256	-1.30701	4.73e-06	down	osa-miR1426	23.6964	10.8268	1.13007	0.00134261	up	LOC_Os02g35180	346.229	1201.3	-1.7948	0	down
chr11_27264220_27225946_+38274-LOC_Os11g44990	142.367	352.256	-1.30701	4.73e-06	down	osa-miR1426	23.6964	10.8268	1.13007	0.00134261	up	LOC_Os03g05270	114.08	298.35	-1.38696	0	down
chr11_27264220_27225946_+38274-LOC_Os11g44990	142.367	352.256	-1.30701	4.73e-06	down	osa-miR1426	23.6964	10.8268	1.13007	0.00134261	up	LOC_Os08g01510	590.779	1643.36	-1.47595	0	down
chr11_27264220_27225946_+38274-LOC_Os11g44990	142.367	352.256	-1.30701	4.73e-06	down	osa-miR1426	23.6964	10.8268	1.13007	0.00134261	up	LOC_Os06g05630	423.384	858.183	-1.01932	0	down
chr11_27264220_27225946_+38274-LOC_Os11g44990	142.367	352.256	-1.30701	4.73e-06	down	osa-miR1426	23.6964	10.8268	1.13007	0.00134261	up	LOC_Os04g29960	68.3473	161.284	-1.23865	4.3483e-10	down
chr11_27264220_27225946_+38274-LOC_Os11g44990	142.367	352.256	-1.30701	4.73e-06	down	osa-miR1426	23.6964	10.8268	1.13007	0.00134261	up	LOC_Os02g30800	92.0026	226.115	-1.29731	3.89348e-07	down
chr11_27264220_27225946_+38274-LOC_Os11g44990	142.367	352.256	-1.30701	4.73e-06	down	osa-miR1426	23.6964	10.8268	1.13007	0.00134261	up	LOC_Os06g46799	138.783	1083.15	-2.96434	0	down
chr11_27264220_27225946_+38274-LOC_Os11g44990	142.367	352.256	-1.30701	4.73e-06	down	osa-miR1426	23.6964	10.8268	1.13007	0.00134261	up	LOC_Os03g63060	81.5287	283.166	-1.79627	0	down
chr11_27264220_27225946_+38274-LOC_Os11g44990	142.367	352.256	-1.30701	4.73e-06	down	osa-miR1426	23.6964	10.8268	1.13007	0.00134261	up	LOC_Os09g32540	88.1671	239.145	-1.43957	0	down
chr11_27264220_27225946_+38274-LOC_Os11g44990	142.367	352.256	-1.30701	4.73e-06	down	osa-miR1426	23.6964	10.8268	1.13007	0.00134261	up	LOC_Os01g67220	864.375	2432.47	-1.49269	0	down
chr11_27264220_27225946_+38274-LOC_Os11g44990	142.367	352.256	-1.30701	4.73e-06	down	osa-miR1426	23.6964	10.8268	1.13007	0.00134261	up	LOC_Os09g21430	1.1138	8.67152	-2.9608	0.0167878	down
chr11_27264220_27225946_+38274-LOC_Os11g44990	142.367	352.256	-1.30701	4.73e-06	down	osa-miR1426	23.6964	10.8268	1.13007	0.00134261	up	LOC_Os11g11490	276.429	749.409	-1.43884	0.00288016	down
chr11_27264220_27225946_+38274-LOC_Os11g44990	142.367	352.256	-1.30701	4.73e-06	down	osa-miR1426	23.6964	10.8268	1.13007	0.00134261	up	LOC_Os07g18874	46.2337	201.777	-2.12574	0	down
chr11_27264220_27225946_+38274-LOC_Os11g44990	142.367	352.256	-1.30701	4.73e-06	down	osa-miR1426	23.6964	10.8268	1.13007	0.00134261	up	LOC_Os02g35180	346.229	1201.3	-1.7948	0	down
chr11_27264220_27225946_+38274-LOC_Os11g44990	142.367	352.256	-1.30701	4.73e-06	down	osa-miR1426	23.6964	10.8268	1.13007	0.00134261	up	LOC_Os03g05270	114.08	298.35	-1.38696	0	down
chr11_27264220_27225946_+38274-LOC_Os11g44990	142.367	352.256	-1.30701	4.73e-06	down	osa-miR1426	23.6964	10.8268	1.13007	0.00134261	up	LOC_Os08g01510	590.779	1643.36	-1.47595	0	down
chr11_27264220_27225946_+38274-LOC_Os11g44990	142.367	352.256	-1.30701	4.73e-06	down	osa-miR1426	23.6964	10.8268	1.13007	0.00134261	up	LOC_Os06g05630	423.384	858.183	-1.01932	0	down
chr11_27264220_27225946_+38274-LOC_Os11g44990	142.367	352.256	-1.30701	4.73e-06	down	osa-miR1426	23.6964	10.8268	1.13007	0.00134261	up	LOC_Os04g29960	68.3473	161.284	-1.23865	4.3483e-10	down
chr11_27264220_27225946_+38274-LOC_Os11g44990	142.367	352.256	-1.30701	4.73e-06	down	osa-miR1426	23.6964	10.8268	1.13007	0.00134261	up	LOC_Os02g30800	92.0026	226.115	-1.29731	3.89348e-07	down
chr11_27264220_27225946_+38274-LOC_Os11g44990	142.367	352.256	-1.30701	4.73e-06	down	osa-miR1426	23.6964	10.8268	1.13007	0.00134261	up	LOC_Os06g46799	138.783	1083.15	-2.96434	0	down
chr11_27264220_27225946_+38274-LOC_Os11g44990	142.367	352.256	-1.30701	4.73e-06	down	osa-miR1426	23.6964	10.8268	1.13007	0.00134261	up	LOC_Os03g63060	81.5287	283.166	-1.79627	0	down
chr11_27264220_27225946_+38274-LOC_Os11g44990	142.367	352.256	-1.30701	4.73e-06	down	osa-miR1426	23.6964	10.8268	1.13007	0.00134261	up	LOC_Os09g32540	88.1671	239.145	-1.43957	0	down
chr11_27264220_27225946_+38274-LOC_Os11g44990	142.367	352.256	-1.30701	4.73e-06	down	osa-miR1426	23.6964	10.8268	1.13007	0.00134261	up	LOC_Os01g67220	864.375	2432.47	-1.49269	0	down
chr11_27264220_27225946_+38274-LOC_Os11g44990	142.367	352.256	-1.30701	4.73e-06	down	osa-miR1426	23.6964	10.8268	1.13007	0.00134261	up	LOC_Os09g21430	1.1138	8.67152	-2.9608	0.0167878	down
chr9_11675871_11394316_+281555-LOC_Os09g19160	0	262.768	-20	0	down	osa-miR1426	23.6964	10.8268	1.13007	0.00134261	up	LOC_Os11g11490	276.429	749.409	-1.43884	0.00288016	down
chr9_11675871_11394316_+281555-LOC_Os09g19160	0	262.768	-20	0	down	osa-miR1426	23.6964	10.8268	1.13007	0.00134261	up	LOC_Os07g18874	46.2337	201.777	-2.12574	0	down
chr9_11675871_11394316_+281555-LOC_Os09g19160	0	262.768	-20	0	down	osa-miR1426	23.6964	10.8268	1.13007	0.00134261	up	LOC_Os02g35180	346.229	1201.3	-1.7948	0	down
chr9_11675871_11394316_+281555-LOC_Os09g19160	0	262.768	-20	0	down	osa-miR1426	23.6964	10.8268	1.13007	0.00134261	up	LOC_Os03g05270	114.08	298.35	-1.38696	0	down
chr9_11675871_11394316_+281555-LOC_Os09g19160	0	262.768	-20	0	down	osa-miR1426	23.6964	10.8268	1.13007	0.00134261	up	LOC_Os08g01510	590.779	1643.36	-1.47595	0	down
chr9_11675871_11394316_+281555-LOC_Os09g19160	0	262.768	-20	0	down	osa-miR1426	23.6964	10.8268	1.13007	0.00134261	up	LOC_Os06g05630	423.384	858.183	-1.01932	0	down
chr9_11675871_11394316_+281555-LOC_Os09g19160	0	262.768	-20	0	down	osa-miR1426	23.6964	10.8268	1.13007	0.00134261	up	LOC_Os04g29960	68.3473	161.284	-1.23865	4.3483e-10	down
chr9_11675871_11394316_+281555-LOC_Os09g19160	0	262.768	-20	0	down	osa-miR1426	23.6964	10.8268	1.13007	0.00134261	up	LOC_Os02g30800	92.0026	226.115	-1.29731	3.89348e-07	down
chr9_11675871_11394316_+281555-LOC_Os09g19160	0	262.768	-20	0	down	osa-miR1426	23.6964	10.8268	1.13007	0.00134261	up	LOC_Os06g46799	138.783	1083.15	-2.96434	0	down
chr9_11675871_11394316_+281555-LOC_Os09g19160	0	262.768	-20	0	down	osa-miR1426	23.6964	10.8268	1.13007	0.00134261	up	LOC_Os03g63060	81.5287	283.166	-1.79627	0	down
chr9_11675871_11394316_+281555-LOC_Os09g19160	0	262.768	-20	0	down	osa-miR1426	23.6964	10.8268	1.13007	0.00134261	up	LOC_Os09g32540	88.1671	239.145	-1.43957	0	down
chr9_11675871_11394316_+281555-LOC_Os09g19160	0	262.768	-20	0	down	osa-miR1426	23.6964	10.8268	1.13007	0.00134261	up	LOC_Os01g67220	864.375	2432.47	-1.49269	0	down
chr9_11675871_11394316_+281555-LOC_Os09g19160	0	262.768	-20	0	down	osa-miR1426	23.6964	10.8268	1.13007	0.00134261	up	LOC_Os09g21430	1.1138	8.67152	-2.9608	0.0167878	down
chr9_11675871_11394316_+281555-LOC_Os09g19160	0	262.768	-20	0	down	osa-miR1426	23.6964	10.8268	1.13007	0.00134261	up	LOC_Os11g11490	276.429	749.409	-1.43884	0.00288016	down
chr9_11675871_11394316_+281555-LOC_Os09g19160	0	262.768	-20	0	down	osa-miR1426	23.6964	10.8268	1.13007	0.00134261	up	LOC_Os07g18874	46.2337	201.777	-2.12574	0	down
chr9_11675871_11394316_+281555-LOC_Os09g19160	0	262.768	-20	0	down	osa-miR1426	23.6964	10.8268	1.13007	0.00134261	up	LOC_Os02g35180	346.229	1201.3	-1.7948	0	down
chr9_11675871_11394316_+281555-LOC_Os09g19160	0	262.768	-20	0	down	osa-miR1426	23.6964	10.8268	1.13007	0.00134261	up	LOC_Os03g05270	114.08	298.35	-1.38696	0	down
chr9_11675871_11394316_+281555-LOC_Os09g19160	0	262.768	-20	0	down	osa-miR1426	23.6964	10.8268	1.13007	0.00134261	up	LOC_Os08g01510	590.779	1643.36	-1.47595	0	down
chr9_11675871_11394316_+281555-LOC_Os09g19160	0	262.768	-20	0	down	osa-miR1426	23.6964	10.8268	1.13007	0.00134261	up	LOC_Os06g05630	423.384	858.183	-1.01932	0	down
chr9_11675871_11394316_+281555-LOC_Os09g19160	0	262.768	-20	0	down	osa-miR1426	23.6964	10.8268	1.13007	0.00134261	up	LOC_Os04g29960	68.3473	161.284	-1.23865	4.3483e-10	down
chr9_11675871_11394316_+281555-LOC_Os09g19160	0	262.768	-20	0	down	osa-miR1426	23.6964	10.8268	1.13007	0.00134261	up	LOC_Os02g30800	92.0026	226.115	-1.29731	3.89348e-07	down
chr9_11675871_11394316_+281555-LOC_Os09g19160	0	262.768	-20	0	down	osa-miR1426	23.6964	10.8268	1.13007	0.00134261	up	LOC_Os06g46799	138.783	1083.15	-2.96434	0	down
chr9_11675871_11394316_+281555-LOC_Os09g19160	0	262.768	-20	0	down	osa-miR1426	23.6964	10.8268	1.13007	0.00134261	up	LOC_Os03g63060	81.5287	283.166	-1.79627	0	down
chr9_11675871_11394316_+281555-LOC_Os09g19160	0	262.768	-20	0	down	osa-miR1426	23.6964	10.8268	1.13007	0.00134261	up	LOC_Os09g32540	88.1671	239.145	-1.43957	0	down
chr9_11675871_11394316_+281555-LOC_Os09g19160	0	262.768	-20	0	down	osa-miR1426	23.6964	10.8268	1.13007	0.00134261	up	LOC_Os01g67220	864.375	2432.47	-1.49269	0	down
chr9_11675871_11394316_+281555-LOC_Os09g19160	0	262.768	-20	0	down	osa-miR1426	23.6964	10.8268	1.13007	0.00134261	up	LOC_Os09g21430	1.1138	8.67152	-2.9608	0.0167878	down
chr9_11675871_11394316_+281555-LOC_Os09g19160	0	262.768	-20	0	down	osa-miR1426	23.6964	10.8268	1.13007	0.00134261	up	LOC_Os11g11490	276.429	749.409	-1.43884	0.00288016	down
chr9_11675871_11394316_+281555-LOC_Os09g19160	0	262.768	-20	0	down	osa-miR1426	23.6964	10.8268	1.13007	0.00134261	up	LOC_Os07g18874	46.2337	201.777	-2.12574	0	down
chr9_11675871_11394316_+281555-LOC_Os09g19160	0	262.768	-20	0	down	osa-miR1426	23.6964	10.8268	1.13007	0.00134261	up	LOC_Os02g35180	346.229	1201.3	-1.7948	0	down
chr9_11675871_11394316_+281555-LOC_Os09g19160	0	262.768	-20	0	down	osa-miR1426	23.6964	10.8268	1.13007	0.00134261	up	LOC_Os03g05270	114.08	298.35	-1.38696	0	down
chr9_11675871_11394316_+281555-LOC_Os09g19160	0	262.768	-20	0	down	osa-miR1426	23.6964	10.8268	1.13007	0.00134261	up	LOC_Os08g01510	590.779	1643.36	-1.47595	0	down
chr9_11675871_11394316_+281555-LOC_Os09g19160	0	262.768	-20	0	down	osa-miR1426	23.6964	10.8268	1.13007	0.00134261	up	LOC_Os06g05630	423.384	858.183	-1.01932	0	down
chr9_11675871_11394316_+281555-LOC_Os09g19160	0	262.768	-20	0	down	osa-miR1426	23.6964	10.8268	1.13007	0.00134261	up	LOC_Os04g29960	68.3473	161.284	-1.23865	4.3483e-10	down
chr9_11675871_11394316_+281555-LOC_Os09g19160	0	262.768	-20	0	down	osa-miR1426	23.6964	10.8268	1.13007	0.00134261	up	LOC_Os02g30800	92.0026	226.115	-1.29731	3.89348e-07	down
chr9_11675871_11394316_+281555-LOC_Os09g19160	0	262.768	-20	0	down	osa-miR1426	23.6964	10.8268	1.13007	0.00134261	up	LOC_Os06g46799	138.783	1083.15	-2.96434	0	down
chr9_11675871_11394316_+281555-LOC_Os09g19160	0	262.768	-20	0	down	osa-miR1426	23.6964	10.8268	1.13007	0.00134261	up	LOC_Os03g63060	81.5287	283.166	-1.79627	0	down
chr9_11675871_11394316_+281555-LOC_Os09g19160	0	262.768	-20	0	down	osa-miR1426	23.6964	10.8268	1.13007	0.00134261	up	LOC_Os09g32540	88.1671	239.145	-1.43957	0	down
chr9_11675871_11394316_+281555-LOC_Os09g19160	0	262.768	-20	0	down	osa-miR1426	23.6964	10.8268	1.13007	0.00134261	up	LOC_Os01g67220	864.375	2432.47	-1.49269	0	down
chr9_11675871_11394316_+281555-LOC_Os09g19160	0	262.768	-20	0	down	osa-miR1426	23.6964	10.8268	1.13007	0.00134261	up	LOC_Os09g21430	1.1138	8.67152	-2.9608	0.0167878	down
chr9_11675871_11394316_+281555-LOC_Os09g19160	0	262.768	-20	0	down	osa-miR1426	23.6964	10.8268	1.13007	0.00134261	up	LOC_Os11g11490	276.429	749.409	-1.43884	0.00288016	down
chr9_11675871_11394316_+281555-LOC_Os09g19160	0	262.768	-20	0	down	osa-miR1426	23.6964	10.8268	1.13007	0.00134261	up	LOC_Os07g18874	46.2337	201.777	-2.12574	0	down
chr9_11675871_11394316_+281555-LOC_Os09g19160	0	262.768	-20	0	down	osa-miR1426	23.6964	10.8268	1.13007	0.00134261	up	LOC_Os02g35180	346.229	1201.3	-1.7948	0	down
chr9_11675871_11394316_+281555-LOC_Os09g19160	0	262.768	-20	0	down	osa-miR1426	23.6964	10.8268	1.13007	0.00134261	up	LOC_Os03g05270	114.08	298.35	-1.38696	0	down
chr9_11675871_11394316_+281555-LOC_Os09g19160	0	262.768	-20	0	down	osa-miR1426	23.6964	10.8268	1.13007	0.00134261	up	LOC_Os08g01510	590.779	1643.36	-1.47595	0	down
chr9_11675871_11394316_+281555-LOC_Os09g19160	0	262.768	-20	0	down	osa-miR1426	23.6964	10.8268	1.13007	0.00134261	up	LOC_Os06g05630	423.384	858.183	-1.01932	0	down
chr9_11675871_11394316_+281555-LOC_Os09g19160	0	262.768	-20	0	down	osa-miR1426	23.6964	10.8268	1.13007	0.00134261	up	LOC_Os04g29960	68.3473	161.284	-1.23865	4.3483e-10	down
chr9_11675871_11394316_+281555-LOC_Os09g19160	0	262.768	-20	0	down	osa-miR1426	23.6964	10.8268	1.13007	0.00134261	up	LOC_Os02g30800	92.0026	226.115	-1.29731	3.89348e-07	down
chr9_11675871_11394316_+281555-LOC_Os09g19160	0	262.768	-20	0	down	osa-miR1426	23.6964	10.8268	1.13007	0.00134261	up	LOC_Os06g46799	138.783	1083.15	-2.96434	0	down
chr9_11675871_11394316_+281555-LOC_Os09g19160	0	262.768	-20	0	down	osa-miR1426	23.6964	10.8268	1.13007	0.00134261	up	LOC_Os03g63060	81.5287	283.166	-1.79627	0	down
chr9_11675871_11394316_+281555-LOC_Os09g19160	0	262.768	-20	0	down	osa-miR1426	23.6964	10.8268	1.13007	0.00134261	up	LOC_Os09g32540	88.1671	239.145	-1.43957	0	down
chr9_11675871_11394316_+281555-LOC_Os09g19160	0	262.768	-20	0	down	osa-miR1426	23.6964	10.8268	1.13007	0.00134261	up	LOC_Os01g67220	864.375	2432.47	-1.49269	0	down
chr9_11675871_11394316_+281555-LOC_Os09g19160	0	262.768	-20	0	down	osa-miR1426	23.6964	10.8268	1.13007	0.00134261	up	LOC_Os09g21430	1.1138	8.67152	-2.9608	0.0167878	down
chr9_11675871_11394316_+281555-LOC_Os09g19160	0	262.768	-20	0	down	osa-miR1426	23.6964	10.8268	1.13007	0.00134261	up	LOC_Os11g11490	276.429	749.409	-1.43884	0.00288016	down
chr9_11675871_11394316_+281555-LOC_Os09g19160	0	262.768	-20	0	down	osa-miR1426	23.6964	10.8268	1.13007	0.00134261	up	LOC_Os07g18874	46.2337	201.777	-2.12574	0	down
[truncated: 13,933 more rows]
