# Supplementary material for: Comprehensive identification and characterization of lncRNAs and circRNAs reveal potential brown planthopper-responsive ceRNA networks in rice
Source: Front Plant Sci. 2023 Aug 10;14:1242089. doi: 10.3389/fpls.2023.1242089 (PMC10457010; doi:10.3389/fpls.2023.1242089)
Supplement: Supplementary file 17 [file Table_12.xls]

## Sheet: sheet1
Supplementary Table 12. CeRNA network of circRNA-miRNA-mRNA in NIP at early feeding stage.
DEcircRNA						DEmiRNA						DEmRNA
circRNA_AccID	S_early	S_0	Log2FC	FDR	Style	miRNA_AccID	S_early	S_0	Log2FC	FDR	Style	mRNA_AccID	S_early	S_0	Log2FC	FDR	Style
chr5_19472056_19412253_+59803-LOC_Os05g33110	89.4876	0	20	0	up	osa-miR1861n	10.3484	36.5889	-1.822	3.26303e-05	down	LOC_Os10g39260	534.489	96.2333	2.47355	0	up
chr5_19472056_19412253_+59803-LOC_Os05g33110	89.4876	0	20	0	up	osa-miR1861n	10.3484	36.5889	-1.822	3.26303e-05	down	LOC_Os10g39300	132.393	16.7066	2.98634	0	up
chr5_19472056_19412253_+59803-LOC_Os05g33110	89.4876	0	20	0	up	osa-miR1861n	10.3484	36.5889	-1.822	3.26303e-05	down	LOC_Os10g39260	534.489	96.2333	2.47355	0	up
chr5_19472056_19412253_+59803-LOC_Os05g33110	89.4876	0	20	0	up	osa-miR1861n	10.3484	36.5889	-1.822	3.26303e-05	down	LOC_Os10g39300	132.393	16.7066	2.98634	0	up
chr3_1055408_1052875_+2533-na	3.52527	13.0164	-1.88452	0.00540114	down	osa-miR1437b-5p	140.47	70.147	1.00181	4.36695e-07	up	LOC_Os01g74300	11712.4	31523.5	-1.42839	0	down
chr3_1055408_1052875_+2533-na	3.52527	13.0164	-1.88452	0.00540114	down	osa-miR1437b-5p	140.47	70.147	1.00181	4.36695e-07	up	LOC_Os01g60670	102.584	261.58	-1.35044	0	down
chr3_1055408_1052875_+2533-na	3.52527	13.0164	-1.88452	0.00540114	down	osa-miR1437b-5p	140.47	70.147	1.00181	4.36695e-07	up	LOC_Os01g08820	5.41633	50.3128	-3.21554	1.82299e-13	down
chr3_1055408_1052875_+2533-na	3.52527	13.0164	-1.88452	0.00540114	down	osa-miR1437b-5p	140.47	70.147	1.00181	4.36695e-07	up	LOC_Os08g40420	249.344	668.025	-1.42176	4.44089e-16	down
chr3_1055408_1052875_+2533-na	3.52527	13.0164	-1.88452	0.00540114	down	osa-miR1437b-5p	140.47	70.147	1.00181	4.36695e-07	up	LOC_Os07g17970	47.4497	137.394	-1.53385	0	down
chr3_1055408_1052875_+2533-na	3.52527	13.0164	-1.88452	0.00540114	down	osa-miR1437b-5p	140.47	70.147	1.00181	4.36695e-07	up	LOC_Os02g21090	51.6678	153.923	-1.57487	0	down
chr3_1055408_1052875_+2533-na	3.52527	13.0164	-1.88452	0.00540114	down	osa-miR1437b-5p	140.47	70.147	1.00181	4.36695e-07	up	LOC_Os07g26440	2215.28	5367.31	-1.27671	0	down
chr3_1055408_1052875_+2533-na	3.52527	13.0164	-1.88452	0.00540114	down	osa-miR1437b-5p	140.47	70.147	1.00181	4.36695e-07	up	LOC_Os02g04540	4.52292	43.7839	-3.27507	1.00286e-12	down
chr3_1055408_1052875_+2533-na	3.52527	13.0164	-1.88452	0.00540114	down	osa-miR1437b-5p	140.47	70.147	1.00181	4.36695e-07	up	LOC_Os05g45930	942.346	2251.52	-1.25657	0	down
chr3_1055408_1052875_+2533-na	3.52527	13.0164	-1.88452	0.00540114	down	osa-miR1437b-5p	140.47	70.147	1.00181	4.36695e-07	up	LOC_Os11g29000	18.9395	60.4092	-1.67337	7.15095e-12	down
chr3_1055408_1052875_+2533-na	3.52527	13.0164	-1.88452	0.00540114	down	osa-miR1437b-5p	140.47	70.147	1.00181	4.36695e-07	up	LOC_Os02g25230	147.802	387.381	-1.39009	0	down
chr3_1055408_1052875_+2533-na	3.52527	13.0164	-1.88452	0.00540114	down	osa-miR1437b-5p	140.47	70.147	1.00181	4.36695e-07	up	LOC_Os02g56100	69.2291	163.622	-1.24092	6.94944e-12	down
chr3_1055408_1052875_+2533-na	3.52527	13.0164	-1.88452	0.00540114	down	osa-miR1437b-5p	140.47	70.147	1.00181	4.36695e-07	up	LOC_Os01g60770	271.785	1493.82	-2.45847	0	down
chr3_8951244_8940833_-10411-LOC_Os03g16220	162.659	469.403	-1.52897	0.000177429	down	osa-miR531b	67.5369	28.0902	1.26561	0.0122221	up	LOC_Os01g33080	138.998	328.278	-1.23986	0	down
chr3_8951244_8940833_-10411-LOC_Os03g16220	162.659	469.403	-1.52897	0.000177429	down	osa-miR531b	67.5369	28.0902	1.26561	0.0122221	up	LOC_Os05g08530	7.54686	19.3808	-1.36068	0.00878878	down
chr3_8951244_8940833_-10411-LOC_Os03g16220	162.659	469.403	-1.52897	0.000177429	down	osa-miR531b	67.5369	28.0902	1.26561	0.0122221	up	LOC_Os08g38560	1.98138	14.114	-2.83255	0.00738235	down
chr3_8951244_8940833_-10411-LOC_Os03g16220	162.659	469.403	-1.52897	0.000177429	down	osa-miR531b	67.5369	28.0902	1.26561	0.0122221	up	LOC_Os07g17970	47.4497	137.394	-1.53385	0	down
chr3_8951244_8940833_-10411-LOC_Os03g16220	162.659	469.403	-1.52897	0.000177429	down	osa-miR531b	67.5369	28.0902	1.26561	0.0122221	up	LOC_Os10g16974	236.319	1235.2	-2.38594	0	down
chr8_27730020_27717173_+12847-LOC_Os08g44040	1.44626	27.6598	-4.25739	0.00235449	down	osa-miR399b	80.6322	3.1979	4.65616	7.63833e-14	up	LOC_Os04g42860	214.996	457.577	-1.0897	0	down
chr8_27730020_27717173_+12847-LOC_Os08g44040	1.44626	27.6598	-4.25739	0.00235449	down	osa-miR399b	80.6322	3.1979	4.65616	7.63833e-14	up	LOC_Os12g36410	4.35053	134.451	-4.94975	0	down
chr8_27730020_27717173_+12847-LOC_Os08g44040	1.44626	27.6598	-4.25739	0.00235449	down	osa-miR399b	80.6322	3.1979	4.65616	7.63833e-14	up	LOC_Os02g54280	31.4605	144.3	-2.19746	0.000465692	down
chr3_8951244_8940833_-10411-LOC_Os03g16220	162.659	469.403	-1.52897	0.000177429	down	osa-miR531a	92.5844	25.6583	1.85134	6.80149e-07	up	LOC_Os01g33080	138.998	328.278	-1.23986	0	down
chr3_8951244_8940833_-10411-LOC_Os03g16220	162.659	469.403	-1.52897	0.000177429	down	osa-miR531a	92.5844	25.6583	1.85134	6.80149e-07	up	LOC_Os04g46740	92.2058	288.925	-1.64776	0	down
chr3_8951244_8940833_-10411-LOC_Os03g16220	162.659	469.403	-1.52897	0.000177429	down	osa-miR531c	90.2706	23.5012	1.94152	1.62045e-06	up	LOC_Os01g33080	138.998	328.278	-1.23986	0	down
chr3_8951244_8940833_-10411-LOC_Os03g16220	162.659	469.403	-1.52897	0.000177429	down	osa-miR531c	90.2706	23.5012	1.94152	1.62045e-06	up	LOC_Os04g46740	92.2058	288.925	-1.64776	0	down
chr4_19401494_19391425_-10069-LOC_Os04g32350	27.9988	97.6228	-1.80186	7.08e-10	down	osa-miR5829	68.1192	12.311	2.46811	0.00193533	up	LOC_Os01g61880	332.347	990.214	-1.57505	0	down
chr4_19401494_19391425_-10069-LOC_Os04g32350	27.9988	97.6228	-1.80186	7.08e-10	down	osa-miR5829	68.1192	12.311	2.46811	0.00193533	up	LOC_Os04g59380	28.8239	105.938	-1.87789	0	down
chr4_19401494_19391425_-10069-LOC_Os04g32350	27.9988	97.6228	-1.80186	7.08e-10	down	osa-miR5829	68.1192	12.311	2.46811	0.00193533	up	LOC_Os12g10220	81.6518	187.839	-1.20194	0	down
chr4_19401494_19391425_-10069-LOC_Os04g32350	27.9988	97.6228	-1.80186	7.08e-10	down	osa-miR5829	68.1192	12.311	2.46811	0.00193533	up	LOC_Os08g36920	490.204	1098.15	-1.16362	0	down
chr11_20956148_20947082_+9066-LOC_Os11g35710	0.406762	7.32171	-4.16993	0.00900592	down	osa-miR169i-5p.2	941.335	359.262	1.38967	0	up	LOC_Os11g11350	10.1314	45.4984	-2.16698	8.49321e-14	down
chr11_20956148_20947082_+9066-LOC_Os11g35710	0.406762	7.32171	-4.16993	0.00900592	down	osa-miR169i-5p.2	941.335	359.262	1.38967	0	up	LOC_Os11g17970	21.3024	95.8771	-2.17017	0	down
chr11_20956148_20947082_+9066-LOC_Os11g35710	0.406762	7.32171	-4.16993	0.00900592	down	osa-miR169i-5p.2	941.335	359.262	1.38967	0	up	LOC_Os07g15370	240.624	761.485	-1.66204	0	down
chr11_20956148_20947082_+9066-LOC_Os11g35710	0.406762	7.32171	-4.16993	0.00900592	down	osa-miR169i-5p.2	941.335	359.262	1.38967	0	up	LOC_Os07g31840	266.117	553.98	-1.05777	0	down
chr11_20956148_20947082_+9066-LOC_Os11g35710	0.406762	7.32171	-4.16993	0.00900592	down	osa-miR169i-5p.2	941.335	359.262	1.38967	0	up	LOC_Os05g07600	1.53631	25.681	-4.06316	2.15388e-10	down
chr11_20956148_20947082_+9066-LOC_Os11g35710	0.406762	7.32171	-4.16993	0.00900592	down	osa-miR169i-5p.2	941.335	359.262	1.38967	0	up	LOC_Os11g36180	57.3232	132.863	-1.21275	1.09257e-07	down
chr11_20956148_20947082_+9066-LOC_Os11g35710	0.406762	7.32171	-4.16993	0.00900592	down	osa-miR169i-5p.2	941.335	359.262	1.38967	0	up	LOC_Os07g46560	97.7788	226.882	-1.21435	1.06763e-06	down
chr11_20956148_20947082_+9066-LOC_Os11g35710	0.406762	7.32171	-4.16993	0.00900592	down	osa-miR169i-5p.2	941.335	359.262	1.38967	0	up	LOC_Os04g33200	202.534	439.899	-1.11901	0	down
chr3_8951244_8940833_-10411-LOC_Os03g16220	162.659	469.403	-1.52897	0.000177429	down	osa-miR169i-5p.2	941.335	359.262	1.38967	0	up	LOC_Os11g11350	10.1314	45.4984	-2.16698	8.49321e-14	down
chr3_8951244_8940833_-10411-LOC_Os03g16220	162.659	469.403	-1.52897	0.000177429	down	osa-miR169i-5p.2	941.335	359.262	1.38967	0	up	LOC_Os11g17970	21.3024	95.8771	-2.17017	0	down
chr3_8951244_8940833_-10411-LOC_Os03g16220	162.659	469.403	-1.52897	0.000177429	down	osa-miR169i-5p.2	941.335	359.262	1.38967	0	up	LOC_Os07g15370	240.624	761.485	-1.66204	0	down
chr3_8951244_8940833_-10411-LOC_Os03g16220	162.659	469.403	-1.52897	0.000177429	down	osa-miR169i-5p.2	941.335	359.262	1.38967	0	up	LOC_Os07g31840	266.117	553.98	-1.05777	0	down
chr3_8951244_8940833_-10411-LOC_Os03g16220	162.659	469.403	-1.52897	0.000177429	down	osa-miR169i-5p.2	941.335	359.262	1.38967	0	up	LOC_Os05g07600	1.53631	25.681	-4.06316	2.15388e-10	down
chr3_8951244_8940833_-10411-LOC_Os03g16220	162.659	469.403	-1.52897	0.000177429	down	osa-miR169i-5p.2	941.335	359.262	1.38967	0	up	LOC_Os11g36180	57.3232	132.863	-1.21275	1.09257e-07	down
chr3_8951244_8940833_-10411-LOC_Os03g16220	162.659	469.403	-1.52897	0.000177429	down	osa-miR169i-5p.2	941.335	359.262	1.38967	0	up	LOC_Os07g46560	97.7788	226.882	-1.21435	1.06763e-06	down
chr3_8951244_8940833_-10411-LOC_Os03g16220	162.659	469.403	-1.52897	0.000177429	down	osa-miR169i-5p.2	941.335	359.262	1.38967	0	up	LOC_Os04g33200	202.534	439.899	-1.11901	0	down
chr7_22887911_22887164_+747-na	0.406762	4.88114	-3.58496	0.0488941	down	osa-miR169i-5p.2	941.335	359.262	1.38967	0	up	LOC_Os11g11350	10.1314	45.4984	-2.16698	8.49321e-14	down
chr7_22887911_22887164_+747-na	0.406762	4.88114	-3.58496	0.0488941	down	osa-miR169i-5p.2	941.335	359.262	1.38967	0	up	LOC_Os11g17970	21.3024	95.8771	-2.17017	0	down
chr7_22887911_22887164_+747-na	0.406762	4.88114	-3.58496	0.0488941	down	osa-miR169i-5p.2	941.335	359.262	1.38967	0	up	LOC_Os07g15370	240.624	761.485	-1.66204	0	down
chr7_22887911_22887164_+747-na	0.406762	4.88114	-3.58496	0.0488941	down	osa-miR169i-5p.2	941.335	359.262	1.38967	0	up	LOC_Os07g31840	266.117	553.98	-1.05777	0	down
chr7_22887911_22887164_+747-na	0.406762	4.88114	-3.58496	0.0488941	down	osa-miR169i-5p.2	941.335	359.262	1.38967	0	up	LOC_Os05g07600	1.53631	25.681	-4.06316	2.15388e-10	down
chr7_22887911_22887164_+747-na	0.406762	4.88114	-3.58496	0.0488941	down	osa-miR169i-5p.2	941.335	359.262	1.38967	0	up	LOC_Os11g36180	57.3232	132.863	-1.21275	1.09257e-07	down
chr7_22887911_22887164_+747-na	0.406762	4.88114	-3.58496	0.0488941	down	osa-miR169i-5p.2	941.335	359.262	1.38967	0	up	LOC_Os07g46560	97.7788	226.882	-1.21435	1.06763e-06	down
chr7_22887911_22887164_+747-na	0.406762	4.88114	-3.58496	0.0488941	down	osa-miR169i-5p.2	941.335	359.262	1.38967	0	up	LOC_Os04g33200	202.534	439.899	-1.11901	0	down
chr4_19401494_19391425_-10069-LOC_Os04g32350	27.9988	97.6228	-1.80186	7.08e-10	down	osa-miR3979-5p	12.9914	3.46229	1.90776	0.0210496	up	LOC_Os05g34320	234.92	662.273	-1.49525	0	down
chr4_19401494_19391425_-10069-LOC_Os04g32350	27.9988	97.6228	-1.80186	7.08e-10	down	osa-miR3979-5p	12.9914	3.46229	1.90776	0.0210496	up	LOC_Os10g04290	343.387	819.329	-1.25461	0	down
chr4_19401494_19391425_-10069-LOC_Os04g32350	27.9988	97.6228	-1.80186	7.08e-10	down	osa-miR3979-5p	12.9914	3.46229	1.90776	0.0210496	up	LOC_Os03g13200	223.09	621.883	-1.47902	0	down
chr4_19401494_19391425_-10069-LOC_Os04g32350	27.9988	97.6228	-1.80186	7.08e-10	down	osa-miR3979-5p	12.9914	3.46229	1.90776	0.0210496	up	LOC_Os10g42400	13.8361	41.8946	-1.59833	0.0179812	down
chr4_19401494_19391425_-10069-LOC_Os04g32350	27.9988	97.6228	-1.80186	7.08e-10	down	osa-miR3979-5p	12.9914	3.46229	1.90776	0.0210496	up	LOC_Os04g39150	918.379	2657.18	-1.53273	4.44089e-16	down
chr4_19401494_19391425_-10069-LOC_Os04g32350	27.9988	97.6228	-1.80186	7.08e-10	down	osa-miR3979-5p	12.9914	3.46229	1.90776	0.0210496	up	LOC_Os04g51040	193.602	395.169	-1.02938	0	down
chr4_19401494_19391425_-10069-LOC_Os04g32350	27.9988	97.6228	-1.80186	7.08e-10	down	osa-miR3979-5p	12.9914	3.46229	1.90776	0.0210496	up	LOC_Os04g43300	99.856	469.766	-2.23402	0	down
chr4_19401494_19391425_-10069-LOC_Os04g32350	27.9988	97.6228	-1.80186	7.08e-10	down	osa-miR3979-5p	12.9914	3.46229	1.90776	0.0210496	up	LOC_Os01g68050	39.4631	99.379	-1.33244	0.00102348	down
chr4_19401494_19391425_-10069-LOC_Os04g32350	27.9988	97.6228	-1.80186	7.08e-10	down	osa-miR3979-5p	12.9914	3.46229	1.90776	0.0210496	up	LOC_Os09g19930	889.879	1864.41	-1.06704	0	down
chr4_19401494_19391425_-10069-LOC_Os04g32350	27.9988	97.6228	-1.80186	7.08e-10	down	osa-miR3979-5p	12.9914	3.46229	1.90776	0.0210496	up	LOC_Os07g24190	7016.12	25917.1	-1.88516	0	down
chr4_19401494_19391425_-10069-LOC_Os04g32350	27.9988	97.6228	-1.80186	7.08e-10	down	osa-miR3979-5p	12.9914	3.46229	1.90776	0.0210496	up	LOC_Os07g31840	266.117	553.98	-1.05777	0	down
chr4_19401494_19391425_-10069-LOC_Os04g32350	27.9988	97.6228	-1.80186	7.08e-10	down	osa-miR3979-5p	12.9914	3.46229	1.90776	0.0210496	up	LOC_Os07g31840	266.117	553.98	-1.05777	0	down
chr4_19401494_19391425_-10069-LOC_Os04g32350	27.9988	97.6228	-1.80186	7.08e-10	down	osa-miR3979-5p	12.9914	3.46229	1.90776	0.0210496	up	LOC_Os06g42800	607.293	1528.34	-1.3315	0	down
chr4_19401494_19391425_-10069-LOC_Os04g32350	27.9988	97.6228	-1.80186	7.08e-10	down	osa-miR3979-5p	12.9914	3.46229	1.90776	0.0210496	up	LOC_Os02g19620	16.9717	74.722	-2.1384	1.9943e-05	down
chr4_19401494_19391425_-10069-LOC_Os04g32350	27.9988	97.6228	-1.80186	7.08e-10	down	osa-miR3979-5p	12.9914	3.46229	1.90776	0.0210496	up	LOC_Os08g17870	450.943	1072.31	-1.2497	0	down
chr4_19401494_19391425_-10069-LOC_Os04g32350	27.9988	97.6228	-1.80186	7.08e-10	down	osa-miR3979-5p	12.9914	3.46229	1.90776	0.0210496	up	LOC_Os02g58390	45.3961	93.006	-1.03476	1.72666e-06	down
chr4_19401494_19391425_-10069-LOC_Os04g32350	27.9988	97.6228	-1.80186	7.08e-10	down	osa-miR3979-5p	12.9914	3.46229	1.90776	0.0210496	up	LOC_Os08g06380	1259.11	6009.24	-2.25478	0	down
chr4_19401494_19391425_-10069-LOC_Os04g32350	27.9988	97.6228	-1.80186	7.08e-10	down	osa-miR3979-5p	12.9914	3.46229	1.90776	0.0210496	up	LOC_Os03g45750	9.7407	22.7318	-1.22261	0.0172923	down
chr4_19401494_19391425_-10069-LOC_Os04g32350	27.9988	97.6228	-1.80186	7.08e-10	down	osa-miR3979-5p	12.9914	3.46229	1.90776	0.0210496	up	LOC_Os03g19200	391.395	915.306	-1.22563	0	down
chr4_19401494_19391425_-10069-LOC_Os04g32350	27.9988	97.6228	-1.80186	7.08e-10	down	osa-miR3979-5p	12.9914	3.46229	1.90776	0.0210496	up	LOC_Os02g58220	40.5079	169.896	-2.06838	0	down
chr4_19401494_19391425_-10069-LOC_Os04g32350	27.9988	97.6228	-1.80186	7.08e-10	down	osa-miR3979-5p	12.9914	3.46229	1.90776	0.0210496	up	LOC_Os04g49620	924.858	2117.11	-1.19479	0	down
chr4_19401494_19391425_-10069-LOC_Os04g32350	27.9988	97.6228	-1.80186	7.08e-10	down	osa-miR3979-5p	12.9914	3.46229	1.90776	0.0210496	up	LOC_Os01g50080	142.037	597.016	-2.0715	0	down
chr4_19401494_19391425_-10069-LOC_Os04g32350	27.9988	97.6228	-1.80186	7.08e-10	down	osa-miR3979-5p	12.9914	3.46229	1.90776	0.0210496	up	LOC_Os05g01230	142.032	309.05	-1.12163	0	down
chr4_19401494_19391425_-10069-LOC_Os04g32350	27.9988	97.6228	-1.80186	7.08e-10	down	osa-miR3979-5p	12.9914	3.46229	1.90776	0.0210496	up	LOC_Os02g02840	392.24	976.584	-1.31601	0	down
chr4_19401494_19391425_-10069-LOC_Os04g32350	27.9988	97.6228	-1.80186	7.08e-10	down	osa-miR3979-5p	12.9914	3.46229	1.90776	0.0210496	up	LOC_Os07g14850	2314.58	6448.99	-1.47832	0	down
chr4_19401494_19391425_-10069-LOC_Os04g32350	27.9988	97.6228	-1.80186	7.08e-10	down	osa-miR3979-5p	12.9914	3.46229	1.90776	0.0210496	up	LOC_Os07g32390	221.809	891.151	-2.00635	0	down
chr4_19401494_19391425_-10069-LOC_Os04g32350	27.9988	97.6228	-1.80186	7.08e-10	down	osa-miR3979-5p	12.9914	3.46229	1.90776	0.0210496	up	LOC_Os12g41230	439.02	912.115	-1.05493	0	down
chr4_19401494_19391425_-10069-LOC_Os04g32350	27.9988	97.6228	-1.80186	7.08e-10	down	osa-miR3979-5p	12.9914	3.46229	1.90776	0.0210496	up	LOC_Os10g19180	60.4526	130.454	-1.10966	9.09411e-09	down
chr4_19401494_19391425_-10069-LOC_Os04g32350	27.9988	97.6228	-1.80186	7.08e-10	down	osa-miR3979-5p	12.9914	3.46229	1.90776	0.0210496	up	LOC_Os09g29360	30.1936	129.455	-2.10013	0	down
chr4_19401494_19391425_-10069-LOC_Os04g32350	27.9988	97.6228	-1.80186	7.08e-10	down	osa-miR3979-5p	12.9914	3.46229	1.90776	0.0210496	up	LOC_Os08g31340	38.2862	87.5419	-1.19315	7.41107e-10	down
chr4_19401494_19391425_-10069-LOC_Os04g32350	27.9988	97.6228	-1.80186	7.08e-10	down	osa-miR3979-5p	12.9914	3.46229	1.90776	0.0210496	up	LOC_Os06g41050	6.94643	23.2191	-1.74097	0.000733401	down
chr1_39623317_39620597_-2720-LOC_Os01g68160	7.86406	52.879	-2.74935	3.16e-05	down	osa-miR3979-5p	12.9914	3.46229	1.90776	0.0210496	up	LOC_Os05g34320	234.92	662.273	-1.49525	0	down
chr1_39623317_39620597_-2720-LOC_Os01g68160	7.86406	52.879	-2.74935	3.16e-05	down	osa-miR3979-5p	12.9914	3.46229	1.90776	0.0210496	up	LOC_Os10g04290	343.387	819.329	-1.25461	0	down
chr1_39623317_39620597_-2720-LOC_Os01g68160	7.86406	52.879	-2.74935	3.16e-05	down	osa-miR3979-5p	12.9914	3.46229	1.90776	0.0210496	up	LOC_Os03g13200	223.09	621.883	-1.47902	0	down
chr1_39623317_39620597_-2720-LOC_Os01g68160	7.86406	52.879	-2.74935	3.16e-05	down	osa-miR3979-5p	12.9914	3.46229	1.90776	0.0210496	up	LOC_Os10g42400	13.8361	41.8946	-1.59833	0.0179812	down
chr1_39623317_39620597_-2720-LOC_Os01g68160	7.86406	52.879	-2.74935	3.16e-05	down	osa-miR3979-5p	12.9914	3.46229	1.90776	0.0210496	up	LOC_Os04g39150	918.379	2657.18	-1.53273	4.44089e-16	down
chr1_39623317_39620597_-2720-LOC_Os01g68160	7.86406	52.879	-2.74935	3.16e-05	down	osa-miR3979-5p	12.9914	3.46229	1.90776	0.0210496	up	LOC_Os04g51040	193.602	395.169	-1.02938	0	down
chr1_39623317_39620597_-2720-LOC_Os01g68160	7.86406	52.879	-2.74935	3.16e-05	down	osa-miR3979-5p	12.9914	3.46229	1.90776	0.0210496	up	LOC_Os04g43300	99.856	469.766	-2.23402	0	down
chr1_39623317_39620597_-2720-LOC_Os01g68160	7.86406	52.879	-2.74935	3.16e-05	down	osa-miR3979-5p	12.9914	3.46229	1.90776	0.0210496	up	LOC_Os01g68050	39.4631	99.379	-1.33244	0.00102348	down
chr1_39623317_39620597_-2720-LOC_Os01g68160	7.86406	52.879	-2.74935	3.16e-05	down	osa-miR3979-5p	12.9914	3.46229	1.90776	0.0210496	up	LOC_Os09g19930	889.879	1864.41	-1.06704	0	down
chr1_39623317_39620597_-2720-LOC_Os01g68160	7.86406	52.879	-2.74935	3.16e-05	down	osa-miR3979-5p	12.9914	3.46229	1.90776	0.0210496	up	LOC_Os07g24190	7016.12	25917.1	-1.88516	0	down
chr1_39623317_39620597_-2720-LOC_Os01g68160	7.86406	52.879	-2.74935	3.16e-05	down	osa-miR3979-5p	12.9914	3.46229	1.90776	0.0210496	up	LOC_Os07g31840	266.117	553.98	-1.05777	0	down
chr1_39623317_39620597_-2720-LOC_Os01g68160	7.86406	52.879	-2.74935	3.16e-05	down	osa-miR3979-5p	12.9914	3.46229	1.90776	0.0210496	up	LOC_Os07g31840	266.117	553.98	-1.05777	0	down
chr1_39623317_39620597_-2720-LOC_Os01g68160	7.86406	52.879	-2.74935	3.16e-05	down	osa-miR3979-5p	12.9914	3.46229	1.90776	0.0210496	up	LOC_Os06g42800	607.293	1528.34	-1.3315	0	down
chr1_39623317_39620597_-2720-LOC_Os01g68160	7.86406	52.879	-2.74935	3.16e-05	down	osa-miR3979-5p	12.9914	3.46229	1.90776	0.0210496	up	LOC_Os02g19620	16.9717	74.722	-2.1384	1.9943e-05	down
chr1_39623317_39620597_-2720-LOC_Os01g68160	7.86406	52.879	-2.74935	3.16e-05	down	osa-miR3979-5p	12.9914	3.46229	1.90776	0.0210496	up	LOC_Os08g17870	450.943	1072.31	-1.2497	0	down
chr1_39623317_39620597_-2720-LOC_Os01g68160	7.86406	52.879	-2.74935	3.16e-05	down	osa-miR3979-5p	12.9914	3.46229	1.90776	0.0210496	up	LOC_Os02g58390	45.3961	93.006	-1.03476	1.72666e-06	down
chr1_39623317_39620597_-2720-LOC_Os01g68160	7.86406	52.879	-2.74935	3.16e-05	down	osa-miR3979-5p	12.9914	3.46229	1.90776	0.0210496	up	LOC_Os08g06380	1259.11	6009.24	-2.25478	0	down
chr1_39623317_39620597_-2720-LOC_Os01g68160	7.86406	52.879	-2.74935	3.16e-05	down	osa-miR3979-5p	12.9914	3.46229	1.90776	0.0210496	up	LOC_Os03g45750	9.7407	22.7318	-1.22261	0.0172923	down
chr1_39623317_39620597_-2720-LOC_Os01g68160	7.86406	52.879	-2.74935	3.16e-05	down	osa-miR3979-5p	12.9914	3.46229	1.90776	0.0210496	up	LOC_Os03g19200	391.395	915.306	-1.22563	0	down
chr1_39623317_39620597_-2720-LOC_Os01g68160	7.86406	52.879	-2.74935	3.16e-05	down	osa-miR3979-5p	12.9914	3.46229	1.90776	0.0210496	up	LOC_Os02g58220	40.5079	169.896	-2.06838	0	down
chr1_39623317_39620597_-2720-LOC_Os01g68160	7.86406	52.879	-2.74935	3.16e-05	down	osa-miR3979-5p	12.9914	3.46229	1.90776	0.0210496	up	LOC_Os04g49620	924.858	2117.11	-1.19479	0	down
chr1_39623317_39620597_-2720-LOC_Os01g68160	7.86406	52.879	-2.74935	3.16e-05	down	osa-miR3979-5p	12.9914	3.46229	1.90776	0.0210496	up	LOC_Os01g50080	142.037	597.016	-2.0715	0	down
chr1_39623317_39620597_-2720-LOC_Os01g68160	7.86406	52.879	-2.74935	3.16e-05	down	osa-miR3979-5p	12.9914	3.46229	1.90776	0.0210496	up	LOC_Os05g01230	142.032	309.05	-1.12163	0	down
chr1_39623317_39620597_-2720-LOC_Os01g68160	7.86406	52.879	-2.74935	3.16e-05	down	osa-miR3979-5p	12.9914	3.46229	1.90776	0.0210496	up	LOC_Os02g02840	392.24	976.584	-1.31601	0	down
chr1_39623317_39620597_-2720-LOC_Os01g68160	7.86406	52.879	-2.74935	3.16e-05	down	osa-miR3979-5p	12.9914	3.46229	1.90776	0.0210496	up	LOC_Os07g14850	2314.58	6448.99	-1.47832	0	down
chr1_39623317_39620597_-2720-LOC_Os01g68160	7.86406	52.879	-2.74935	3.16e-05	down	osa-miR3979-5p	12.9914	3.46229	1.90776	0.0210496	up	LOC_Os07g32390	221.809	891.151	-2.00635	0	down
chr1_39623317_39620597_-2720-LOC_Os01g68160	7.86406	52.879	-2.74935	3.16e-05	down	osa-miR3979-5p	12.9914	3.46229	1.90776	0.0210496	up	LOC_Os12g41230	439.02	912.115	-1.05493	0	down
chr1_39623317_39620597_-2720-LOC_Os01g68160	7.86406	52.879	-2.74935	3.16e-05	down	osa-miR3979-5p	12.9914	3.46229	1.90776	0.0210496	up	LOC_Os10g19180	60.4526	130.454	-1.10966	9.09411e-09	down
chr1_39623317_39620597_-2720-LOC_Os01g68160	7.86406	52.879	-2.74935	3.16e-05	down	osa-miR3979-5p	12.9914	3.46229	1.90776	0.0210496	up	LOC_Os09g29360	30.1936	129.455	-2.10013	0	down
chr1_39623317_39620597_-2720-LOC_Os01g68160	7.86406	52.879	-2.74935	3.16e-05	down	osa-miR3979-5p	12.9914	3.46229	1.90776	0.0210496	up	LOC_Os08g31340	38.2862	87.5419	-1.19315	7.41107e-10	down
chr1_39623317_39620597_-2720-LOC_Os01g68160	7.86406	52.879	-2.74935	3.16e-05	down	osa-miR3979-5p	12.9914	3.46229	1.90776	0.0210496	up	LOC_Os06g41050	6.94643	23.2191	-1.74097	0.000733401	down
chr5_19472056_19412253_+59803-LOC_Os05g33110	89.4876	0	20	0	up	osa-miR5542	49.1438	111.635	-1.1837	1.0249e-07	down	LOC_Os08g39840	1667.54	721.707	1.20824	0	up
chr5_19472056_19412253_+59803-LOC_Os05g33110	89.4876	0	20	0	up	osa-miR5542	49.1438	111.635	-1.1837	1.0249e-07	down	LOC_Os11g14544	8630.49	3580.59	1.26924	0	up
chr5_19472056_19412253_+59803-LOC_Os05g33110	89.4876	0	20	0	up	osa-miR5542	49.1438	111.635	-1.1837	1.0249e-07	down	LOC_Os04g27060	63.7699	21.6176	1.56067	3.62741e-06	up
chr5_19472056_19412253_+59803-LOC_Os05g33110	89.4876	0	20	0	up	osa-miR5542	49.1438	111.635	-1.1837	1.0249e-07	down	LOC_Os11g04030	1219.99	483.285	1.33592	0	up
chr5_19472056_19412253_+59803-LOC_Os05g33110	89.4876	0	20	0	up	osa-miR5542	49.1438	111.635	-1.1837	1.0249e-07	down	LOC_Os01g48940	1869.5	560.435	1.73803	0	up
chr5_19472056_19412253_+59803-LOC_Os05g33110	89.4876	0	20	0	up	osa-miR5542	49.1438	111.635	-1.1837	1.0249e-07	down	LOC_Os08g04370	46.5508	11.7496	1.98619	2.26334e-10	up
chr5_19472056_19412253_+59803-LOC_Os05g33110	89.4876	0	20	0	up	osa-miR5542	49.1438	111.635	-1.1837	1.0249e-07	down	LOC_Os04g57300	5468.79	2494.62	1.1324	0	up
chr5_19472056_19412253_+59803-LOC_Os05g33110	89.4876	0	20	0	up	osa-miR5542	49.1438	111.635	-1.1837	1.0249e-07	down	LOC_Os08g39840	1667.54	721.707	1.20824	0	up
chr5_19472056_19412253_+59803-LOC_Os05g33110	89.4876	0	20	0	up	osa-miR5542	49.1438	111.635	-1.1837	1.0249e-07	down	LOC_Os11g14544	8630.49	3580.59	1.26924	0	up
chr5_19472056_19412253_+59803-LOC_Os05g33110	89.4876	0	20	0	up	osa-miR5542	49.1438	111.635	-1.1837	1.0249e-07	down	LOC_Os04g27060	63.7699	21.6176	1.56067	3.62741e-06	up
chr5_19472056_19412253_+59803-LOC_Os05g33110	89.4876	0	20	0	up	osa-miR5542	49.1438	111.635	-1.1837	1.0249e-07	down	LOC_Os11g04030	1219.99	483.285	1.33592	0	up
chr5_19472056_19412253_+59803-LOC_Os05g33110	89.4876	0	20	0	up	osa-miR5542	49.1438	111.635	-1.1837	1.0249e-07	down	LOC_Os01g48940	1869.5	560.435	1.73803	0	up
chr5_19472056_19412253_+59803-LOC_Os05g33110	89.4876	0	20	0	up	osa-miR5542	49.1438	111.635	-1.1837	1.0249e-07	down	LOC_Os08g04370	46.5508	11.7496	1.98619	2.26334e-10	up
chr5_19472056_19412253_+59803-LOC_Os05g33110	89.4876	0	20	0	up	osa-miR5542	49.1438	111.635	-1.1837	1.0249e-07	down	LOC_Os04g57300	5468.79	2494.62	1.1324	0	up
chr5_19472056_19412253_+59803-LOC_Os05g33110	89.4876	0	20	0	up	osa-miR167h-3p	44.4854	102.208	-1.2001	0.000937152	down	LOC_Os01g72680	105.337	38.9819	1.43414	3.21104e-07	up
chr5_19472056_19412253_+59803-LOC_Os05g33110	89.4876	0	20	0	up	osa-miR167h-3p	44.4854	102.208	-1.2001	0.000937152	down	LOC_Os02g06290	22.73	6.3737	1.8344	0.000134513	up
chr5_19472056_19412253_+59803-LOC_Os05g33110	89.4876	0	20	0	up	osa-miR167h-3p	44.4854	102.208	-1.2001	0.000937152	down	LOC_Os08g13360	2480.59	1018.23	1.28462	0	up
chr5_19472056_19412253_+59803-LOC_Os05g33110	89.4876	0	20	0	up	osa-miR167h-3p	44.4854	102.208	-1.2001	0.000937152	down	LOC_Os07g26300	12.0674	3.04554	1.98634	0.00468437	up
chr5_19472056_19412253_+59803-LOC_Os05g33110	89.4876	0	20	0	up	osa-miR167h-3p	44.4854	102.208	-1.2001	0.000937152	down	LOC_Os10g13700	68.9348	17.5456	1.97413	1.582e-09	up
chr8_12419240_12417836_+1404-LOC_Os08g20660	2.25979	10.5758	-2.22651	0.0144356	down	osa-miR156g-5p	7729.69	3072.63	1.33094	0	up	LOC_Os01g04750	61.0038	181.2	-1.57061	0	down
chr8_12419240_12417836_+1404-LOC_Os08g20660	2.25979	10.5758	-2.22651	0.0144356	down	osa-miR156g-5p	7729.69	3072.63	1.33094	0	up	LOC_Os06g28000	58.2734	274.91	-2.23805	0	down
chr8_12419240_12417836_+1404-LOC_Os08g20660	2.25979	10.5758	-2.22651	0.0144356	down	osa-miR156g-5p	7729.69	3072.63	1.33094	0	up	LOC_Os01g62490	89.0212	209.928	-1.23767	2.49309e-09	down
chr8_12419240_12417836_+1404-LOC_Os08g20660	2.25979	10.5758	-2.22651	0.0144356	down	osa-miR156g-5p	7729.69	3072.63	1.33094	0	up	LOC_Os01g62490	89.0212	209.928	-1.23767	2.49309e-09	down
chr8_12419240_12417836_+1404-LOC_Os08g20660	2.25979	10.5758	-2.22651	0.0144356	down	osa-miR156g-5p	7729.69	3072.63	1.33094	0	up	LOC_Os02g47180	193.805	511.493	-1.40011	0	down
chr8_12419240_12417836_+1404-LOC_Os08g20660	2.25979	10.5758	-2.22651	0.0144356	down	osa-miR156g-5p	7729.69	3072.63	1.33094	0	up	LOC_Os05g03190	1618.32	4201.08	-1.37626	0	down
chr8_12419240_12417836_+1404-LOC_Os08g20660	2.25979	10.5758	-2.22651	0.0144356	down	osa-miR156g-5p	7729.69	3072.63	1.33094	0	up	LOC_Os11g03240	347.044	1053.62	-1.60216	0	down
chr8_12419240_12417836_+1404-LOC_Os08g20660	2.25979	10.5758	-2.22651	0.0144356	down	osa-miR156g-5p	7729.69	3072.63	1.33094	0	up	LOC_Os01g50470	26.6439	55.2225	-1.05145	2.36808e-05	down
chr8_12419240_12417836_+1404-LOC_Os08g20660	2.25979	10.5758	-2.22651	0.0144356	down	osa-miR156g-5p	7729.69	3072.63	1.33094	0	up	LOC_Os08g23180	922.876	4616.59	-2.32262	0	down
chr8_12419240_12417836_+1404-LOC_Os08g20660	2.25979	10.5758	-2.22651	0.0144356	down	osa-miR156g-5p	7729.69	3072.63	1.33094	0	up	LOC_Os08g23180	922.876	4616.59	-2.32262	0	down
chr8_12419240_12417836_+1404-LOC_Os08g20660	2.25979	10.5758	-2.22651	0.0144356	down	osa-miR156g-5p	7729.69	3072.63	1.33094	0	up	LOC_Os01g21960	134.05	341.424	-1.34879	3.26806e-11	down
chr8_12419240_12417836_+1404-LOC_Os08g20660	2.25979	10.5758	-2.22651	0.0144356	down	osa-miR156g-5p	7729.69	3072.63	1.33094	0	up	LOC_Os09g36350	909.033	2757.84	-1.60113	0	down
chr8_12419240_12417836_+1404-LOC_Os08g20660	2.25979	10.5758	-2.22651	0.0144356	down	osa-miR156g-5p	7729.69	3072.63	1.33094	0	up	LOC_Os10g38730	31.7009	70.1041	-1.14498	1.03413e-07	down
chr8_12419240_12417836_+1404-LOC_Os08g20660	2.25979	10.5758	-2.22651	0.0144356	down	osa-miR156g-5p	7729.69	3072.63	1.33094	0	up	LOC_Os08g20410	12.5809	56.0465	-2.15539	1.18595e-07	down
chr8_12419240_12417836_+1404-LOC_Os08g20660	2.25979	10.5758	-2.22651	0.0144356	down	osa-miR156g-5p	7729.69	3072.63	1.33094	0	up	LOC_Os09g34110	650.48	1577.23	-1.27781	0	down
chr8_12419240_12417836_+1404-LOC_Os08g20660	2.25979	10.5758	-2.22651	0.0144356	down	osa-miR156g-5p	7729.69	3072.63	1.33094	0	up	LOC_Os04g59320	283.346	619.424	-1.12836	0	down
chr8_12419240_12417836_+1404-LOC_Os08g20660	2.25979	10.5758	-2.22651	0.0144356	down	osa-miR156g-5p	7729.69	3072.63	1.33094	0	up	LOC_Os01g41120	2.01028	10.9019	-2.43911	0.014675	down
chr8_12419240_12417836_+1404-LOC_Os08g20660	2.25979	10.5758	-2.22651	0.0144356	down	osa-miR156g-5p	7729.69	3072.63	1.33094	0	up	LOC_Os02g01140	63.998	200.489	-1.64742	9.99201e-16	down
chr8_12419240_12417836_+1404-LOC_Os08g20660	2.25979	10.5758	-2.22651	0.0144356	down	osa-miR156g-5p	7729.69	3072.63	1.33094	0	up	LOC_Os01g22660	123.925	266.208	-1.10309	2.08757e-10	down
chr8_12419240_12417836_+1404-LOC_Os08g20660	2.25979	10.5758	-2.22651	0.0144356	down	osa-miR156g-5p	7729.69	3072.63	1.33094	0	up	LOC_Os09g13650	169.606	387.333	-1.19139	6.16518e-12	down
chr8_12419240_12417836_+1404-LOC_Os08g20660	2.25979	10.5758	-2.22651	0.0144356	down	osa-miR156g-5p	7729.69	3072.63	1.33094	0	up	LOC_Os02g25230	147.802	387.381	-1.39009	0	down
chr8_12419240_12417836_+1404-LOC_Os08g20660	2.25979	10.5758	-2.22651	0.0144356	down	osa-miR156g-5p	7729.69	3072.63	1.33094	0	up	LOC_Os08g35760	190.85	1511.02	-2.98502	0	down
chr8_12419240_12417836_+1404-LOC_Os08g20660	2.25979	10.5758	-2.22651	0.0144356	down	osa-miR156g-5p	7729.69	3072.63	1.33094	0	up	LOC_Os01g44110	391.195	1013.05	-1.37274	0	down
chr8_12419240_12417836_+1404-LOC_Os08g20660	2.25979	10.5758	-2.22651	0.0144356	down	osa-miR156g-5p	7729.69	3072.63	1.33094	0	up	LOC_Os05g31254	13.3826	66.5773	-2.31467	2.48656e-11	down
chr5_1187506_1185179_-2327-LOC_Os05g03050	0.406762	15.4569	-5.24793	0.00132166	down	osa-miR156g-5p	7729.69	3072.63	1.33094	0	up	LOC_Os01g04750	61.0038	181.2	-1.57061	0	down
chr5_1187506_1185179_-2327-LOC_Os05g03050	0.406762	15.4569	-5.24793	0.00132166	down	osa-miR156g-5p	7729.69	3072.63	1.33094	0	up	LOC_Os06g28000	58.2734	274.91	-2.23805	0	down
chr5_1187506_1185179_-2327-LOC_Os05g03050	0.406762	15.4569	-5.24793	0.00132166	down	osa-miR156g-5p	7729.69	3072.63	1.33094	0	up	LOC_Os01g62490	89.0212	209.928	-1.23767	2.49309e-09	down
chr5_1187506_1185179_-2327-LOC_Os05g03050	0.406762	15.4569	-5.24793	0.00132166	down	osa-miR156g-5p	7729.69	3072.63	1.33094	0	up	LOC_Os01g62490	89.0212	209.928	-1.23767	2.49309e-09	down
chr5_1187506_1185179_-2327-LOC_Os05g03050	0.406762	15.4569	-5.24793	0.00132166	down	osa-miR156g-5p	7729.69	3072.63	1.33094	0	up	LOC_Os02g47180	193.805	511.493	-1.40011	0	down
chr5_1187506_1185179_-2327-LOC_Os05g03050	0.406762	15.4569	-5.24793	0.00132166	down	osa-miR156g-5p	7729.69	3072.63	1.33094	0	up	LOC_Os05g03190	1618.32	4201.08	-1.37626	0	down
chr5_1187506_1185179_-2327-LOC_Os05g03050	0.406762	15.4569	-5.24793	0.00132166	down	osa-miR156g-5p	7729.69	3072.63	1.33094	0	up	LOC_Os11g03240	347.044	1053.62	-1.60216	0	down
chr5_1187506_1185179_-2327-LOC_Os05g03050	0.406762	15.4569	-5.24793	0.00132166	down	osa-miR156g-5p	7729.69	3072.63	1.33094	0	up	LOC_Os01g50470	26.6439	55.2225	-1.05145	2.36808e-05	down
chr5_1187506_1185179_-2327-LOC_Os05g03050	0.406762	15.4569	-5.24793	0.00132166	down	osa-miR156g-5p	7729.69	3072.63	1.33094	0	up	LOC_Os08g23180	922.876	4616.59	-2.32262	0	down
chr5_1187506_1185179_-2327-LOC_Os05g03050	0.406762	15.4569	-5.24793	0.00132166	down	osa-miR156g-5p	7729.69	3072.63	1.33094	0	up	LOC_Os08g23180	922.876	4616.59	-2.32262	0	down
chr5_1187506_1185179_-2327-LOC_Os05g03050	0.406762	15.4569	-5.24793	0.00132166	down	osa-miR156g-5p	7729.69	3072.63	1.33094	0	up	LOC_Os01g21960	134.05	341.424	-1.34879	3.26806e-11	down
chr5_1187506_1185179_-2327-LOC_Os05g03050	0.406762	15.4569	-5.24793	0.00132166	down	osa-miR156g-5p	7729.69	3072.63	1.33094	0	up	LOC_Os09g36350	909.033	2757.84	-1.60113	0	down
chr5_1187506_1185179_-2327-LOC_Os05g03050	0.406762	15.4569	-5.24793	0.00132166	down	osa-miR156g-5p	7729.69	3072.63	1.33094	0	up	LOC_Os10g38730	31.7009	70.1041	-1.14498	1.03413e-07	down
chr5_1187506_1185179_-2327-LOC_Os05g03050	0.406762	15.4569	-5.24793	0.00132166	down	osa-miR156g-5p	7729.69	3072.63	1.33094	0	up	LOC_Os08g20410	12.5809	56.0465	-2.15539	1.18595e-07	down
chr5_1187506_1185179_-2327-LOC_Os05g03050	0.406762	15.4569	-5.24793	0.00132166	down	osa-miR156g-5p	7729.69	3072.63	1.33094	0	up	LOC_Os09g34110	650.48	1577.23	-1.27781	0	down
chr5_1187506_1185179_-2327-LOC_Os05g03050	0.406762	15.4569	-5.24793	0.00132166	down	osa-miR156g-5p	7729.69	3072.63	1.33094	0	up	LOC_Os04g59320	283.346	619.424	-1.12836	0	down
chr5_1187506_1185179_-2327-LOC_Os05g03050	0.406762	15.4569	-5.24793	0.00132166	down	osa-miR156g-5p	7729.69	3072.63	1.33094	0	up	LOC_Os01g41120	2.01028	10.9019	-2.43911	0.014675	down
chr5_1187506_1185179_-2327-LOC_Os05g03050	0.406762	15.4569	-5.24793	0.00132166	down	osa-miR156g-5p	7729.69	3072.63	1.33094	0	up	LOC_Os02g01140	63.998	200.489	-1.64742	9.99201e-16	down
chr5_1187506_1185179_-2327-LOC_Os05g03050	0.406762	15.4569	-5.24793	0.00132166	down	osa-miR156g-5p	7729.69	3072.63	1.33094	0	up	LOC_Os01g22660	123.925	266.208	-1.10309	2.08757e-10	down
chr5_1187506_1185179_-2327-LOC_Os05g03050	0.406762	15.4569	-5.24793	0.00132166	down	osa-miR156g-5p	7729.69	3072.63	1.33094	0	up	LOC_Os09g13650	169.606	387.333	-1.19139	6.16518e-12	down
chr5_1187506_1185179_-2327-LOC_Os05g03050	0.406762	15.4569	-5.24793	0.00132166	down	osa-miR156g-5p	7729.69	3072.63	1.33094	0	up	LOC_Os02g25230	147.802	387.381	-1.39009	0	down
chr5_1187506_1185179_-2327-LOC_Os05g03050	0.406762	15.4569	-5.24793	0.00132166	down	osa-miR156g-5p	7729.69	3072.63	1.33094	0	up	LOC_Os08g35760	190.85	1511.02	-2.98502	0	down
chr5_1187506_1185179_-2327-LOC_Os05g03050	0.406762	15.4569	-5.24793	0.00132166	down	osa-miR156g-5p	7729.69	3072.63	1.33094	0	up	LOC_Os01g44110	391.195	1013.05	-1.37274	0	down
chr5_1187506_1185179_-2327-LOC_Os05g03050	0.406762	15.4569	-5.24793	0.00132166	down	osa-miR156g-5p	7729.69	3072.63	1.33094	0	up	LOC_Os05g31254	13.3826	66.5773	-2.31467	2.48656e-11	down
chr8_12419240_12417836_+1404-LOC_Os08g20660	2.25979	10.5758	-2.22651	0.0144356	down	osa-miR156c-5p	7852.73	3052.83	1.36305	0	up	LOC_Os01g04750	61.0038	181.2	-1.57061	0	down
chr8_12419240_12417836_+1404-LOC_Os08g20660	2.25979	10.5758	-2.22651	0.0144356	down	osa-miR156c-5p	7852.73	3052.83	1.36305	0	up	LOC_Os06g28000	58.2734	274.91	-2.23805	0	down
chr8_12419240_12417836_+1404-LOC_Os08g20660	2.25979	10.5758	-2.22651	0.0144356	down	osa-miR156c-5p	7852.73	3052.83	1.36305	0	up	LOC_Os01g62490	89.0212	209.928	-1.23767	2.49309e-09	down
chr8_12419240_12417836_+1404-LOC_Os08g20660	2.25979	10.5758	-2.22651	0.0144356	down	osa-miR156c-5p	7852.73	3052.83	1.36305	0	up	LOC_Os01g62490	89.0212	209.928	-1.23767	2.49309e-09	down
chr8_12419240_12417836_+1404-LOC_Os08g20660	2.25979	10.5758	-2.22651	0.0144356	down	osa-miR156c-5p	7852.73	3052.83	1.36305	0	up	LOC_Os02g47180	193.805	511.493	-1.40011	0	down
chr8_12419240_12417836_+1404-LOC_Os08g20660	2.25979	10.5758	-2.22651	0.0144356	down	osa-miR156c-5p	7852.73	3052.83	1.36305	0	up	LOC_Os05g03190	1618.32	4201.08	-1.37626	0	down
chr8_12419240_12417836_+1404-LOC_Os08g20660	2.25979	10.5758	-2.22651	0.0144356	down	osa-miR156c-5p	7852.73	3052.83	1.36305	0	up	LOC_Os11g03240	347.044	1053.62	-1.60216	0	down
chr8_12419240_12417836_+1404-LOC_Os08g20660	2.25979	10.5758	-2.22651	0.0144356	down	osa-miR156c-5p	7852.73	3052.83	1.36305	0	up	LOC_Os01g50470	26.6439	55.2225	-1.05145	2.36808e-05	down
chr8_12419240_12417836_+1404-LOC_Os08g20660	2.25979	10.5758	-2.22651	0.0144356	down	osa-miR156c-5p	7852.73	3052.83	1.36305	0	up	LOC_Os08g23180	922.876	4616.59	-2.32262	0	down
chr8_12419240_12417836_+1404-LOC_Os08g20660	2.25979	10.5758	-2.22651	0.0144356	down	osa-miR156c-5p	7852.73	3052.83	1.36305	0	up	LOC_Os08g23180	922.876	4616.59	-2.32262	0	down
chr8_12419240_12417836_+1404-LOC_Os08g20660	2.25979	10.5758	-2.22651	0.0144356	down	osa-miR156c-5p	7852.73	3052.83	1.36305	0	up	LOC_Os01g21960	134.05	341.424	-1.34879	3.26806e-11	down
chr8_12419240_12417836_+1404-LOC_Os08g20660	2.25979	10.5758	-2.22651	0.0144356	down	osa-miR156c-5p	7852.73	3052.83	1.36305	0	up	LOC_Os09g36350	909.033	2757.84	-1.60113	0	down
chr8_12419240_12417836_+1404-LOC_Os08g20660	2.25979	10.5758	-2.22651	0.0144356	down	osa-miR156c-5p	7852.73	3052.83	1.36305	0	up	LOC_Os10g38730	31.7009	70.1041	-1.14498	1.03413e-07	down
chr8_12419240_12417836_+1404-LOC_Os08g20660	2.25979	10.5758	-2.22651	0.0144356	down	osa-miR156c-5p	7852.73	3052.83	1.36305	0	up	LOC_Os08g20410	12.5809	56.0465	-2.15539	1.18595e-07	down
chr8_12419240_12417836_+1404-LOC_Os08g20660	2.25979	10.5758	-2.22651	0.0144356	down	osa-miR156c-5p	7852.73	3052.83	1.36305	0	up	LOC_Os09g34110	650.48	1577.23	-1.27781	0	down
chr8_12419240_12417836_+1404-LOC_Os08g20660	2.25979	10.5758	-2.22651	0.0144356	down	osa-miR156c-5p	7852.73	3052.83	1.36305	0	up	LOC_Os04g59320	283.346	619.424	-1.12836	0	down
chr8_12419240_12417836_+1404-LOC_Os08g20660	2.25979	10.5758	-2.22651	0.0144356	down	osa-miR156c-5p	7852.73	3052.83	1.36305	0	up	LOC_Os01g41120	2.01028	10.9019	-2.43911	0.014675	down
chr8_12419240_12417836_+1404-LOC_Os08g20660	2.25979	10.5758	-2.22651	0.0144356	down	osa-miR156c-5p	7852.73	3052.83	1.36305	0	up	LOC_Os02g01140	63.998	200.489	-1.64742	9.99201e-16	down
chr8_12419240_12417836_+1404-LOC_Os08g20660	2.25979	10.5758	-2.22651	0.0144356	down	osa-miR156c-5p	7852.73	3052.83	1.36305	0	up	LOC_Os01g22660	123.925	266.208	-1.10309	2.08757e-10	down
chr8_12419240_12417836_+1404-LOC_Os08g20660	2.25979	10.5758	-2.22651	0.0144356	down	osa-miR156c-5p	7852.73	3052.83	1.36305	0	up	LOC_Os09g13650	169.606	387.333	-1.19139	6.16518e-12	down
chr8_12419240_12417836_+1404-LOC_Os08g20660	2.25979	10.5758	-2.22651	0.0144356	down	osa-miR156c-5p	7852.73	3052.83	1.36305	0	up	LOC_Os02g25230	147.802	387.381	-1.39009	0	down
chr8_12419240_12417836_+1404-LOC_Os08g20660	2.25979	10.5758	-2.22651	0.0144356	down	osa-miR156c-5p	7852.73	3052.83	1.36305	0	up	LOC_Os08g35760	190.85	1511.02	-2.98502	0	down
chr8_12419240_12417836_+1404-LOC_Os08g20660	2.25979	10.5758	-2.22651	0.0144356	down	osa-miR156c-5p	7852.73	3052.83	1.36305	0	up	LOC_Os01g44110	391.195	1013.05	-1.37274	0	down
chr8_12419240_12417836_+1404-LOC_Os08g20660	2.25979	10.5758	-2.22651	0.0144356	down	osa-miR156c-5p	7852.73	3052.83	1.36305	0	up	LOC_Os05g31254	13.3826	66.5773	-2.31467	2.48656e-11	down
chr5_1187506_1185179_-2327-LOC_Os05g03050	0.406762	15.4569	-5.24793	0.00132166	down	osa-miR156c-5p	7852.73	3052.83	1.36305	0	up	LOC_Os01g04750	61.0038	181.2	-1.57061	0	down
chr5_1187506_1185179_-2327-LOC_Os05g03050	0.406762	15.4569	-5.24793	0.00132166	down	osa-miR156c-5p	7852.73	3052.83	1.36305	0	up	LOC_Os06g28000	58.2734	274.91	-2.23805	0	down
chr5_1187506_1185179_-2327-LOC_Os05g03050	0.406762	15.4569	-5.24793	0.00132166	down	osa-miR156c-5p	7852.73	3052.83	1.36305	0	up	LOC_Os01g62490	89.0212	209.928	-1.23767	2.49309e-09	down
chr5_1187506_1185179_-2327-LOC_Os05g03050	0.406762	15.4569	-5.24793	0.00132166	down	osa-miR156c-5p	7852.73	3052.83	1.36305	0	up	LOC_Os01g62490	89.0212	209.928	-1.23767	2.49309e-09	down
chr5_1187506_1185179_-2327-LOC_Os05g03050	0.406762	15.4569	-5.24793	0.00132166	down	osa-miR156c-5p	7852.73	3052.83	1.36305	0	up	LOC_Os02g47180	193.805	511.493	-1.40011	0	down
chr5_1187506_1185179_-2327-LOC_Os05g03050	0.406762	15.4569	-5.24793	0.00132166	down	osa-miR156c-5p	7852.73	3052.83	1.36305	0	up	LOC_Os05g03190	1618.32	4201.08	-1.37626	0	down
chr5_1187506_1185179_-2327-LOC_Os05g03050	0.406762	15.4569	-5.24793	0.00132166	down	osa-miR156c-5p	7852.73	3052.83	1.36305	0	up	LOC_Os11g03240	347.044	1053.62	-1.60216	0	down
chr5_1187506_1185179_-2327-LOC_Os05g03050	0.406762	15.4569	-5.24793	0.00132166	down	osa-miR156c-5p	7852.73	3052.83	1.36305	0	up	LOC_Os01g50470	26.6439	55.2225	-1.05145	2.36808e-05	down
chr5_1187506_1185179_-2327-LOC_Os05g03050	0.406762	15.4569	-5.24793	0.00132166	down	osa-miR156c-5p	7852.73	3052.83	1.36305	0	up	LOC_Os08g23180	922.876	4616.59	-2.32262	0	down
chr5_1187506_1185179_-2327-LOC_Os05g03050	0.406762	15.4569	-5.24793	0.00132166	down	osa-miR156c-5p	7852.73	3052.83	1.36305	0	up	LOC_Os08g23180	922.876	4616.59	-2.32262	0	down
chr5_1187506_1185179_-2327-LOC_Os05g03050	0.406762	15.4569	-5.24793	0.00132166	down	osa-miR156c-5p	7852.73	3052.83	1.36305	0	up	LOC_Os01g21960	134.05	341.424	-1.34879	3.26806e-11	down
chr5_1187506_1185179_-2327-LOC_Os05g03050	0.406762	15.4569	-5.24793	0.00132166	down	osa-miR156c-5p	7852.73	3052.83	1.36305	0	up	LOC_Os09g36350	909.033	2757.84	-1.60113	0	down
chr5_1187506_1185179_-2327-LOC_Os05g03050	0.406762	15.4569	-5.24793	0.00132166	down	osa-miR156c-5p	7852.73	3052.83	1.36305	0	up	LOC_Os10g38730	31.7009	70.1041	-1.14498	1.03413e-07	down
chr5_1187506_1185179_-2327-LOC_Os05g03050	0.406762	15.4569	-5.24793	0.00132166	down	osa-miR156c-5p	7852.73	3052.83	1.36305	0	up	LOC_Os08g20410	12.5809	56.0465	-2.15539	1.18595e-07	down
chr5_1187506_1185179_-2327-LOC_Os05g03050	0.406762	15.4569	-5.24793	0.00132166	down	osa-miR156c-5p	7852.73	3052.83	1.36305	0	up	LOC_Os09g34110	650.48	1577.23	-1.27781	0	down
chr5_1187506_1185179_-2327-LOC_Os05g03050	0.406762	15.4569	-5.24793	0.00132166	down	osa-miR156c-5p	7852.73	3052.83	1.36305	0	up	LOC_Os04g59320	283.346	619.424	-1.12836	0	down
chr5_1187506_1185179_-2327-LOC_Os05g03050	0.406762	15.4569	-5.24793	0.00132166	down	osa-miR156c-5p	7852.73	3052.83	1.36305	0	up	LOC_Os01g41120	2.01028	10.9019	-2.43911	0.014675	down
chr5_1187506_1185179_-2327-LOC_Os05g03050	0.406762	15.4569	-5.24793	0.00132166	down	osa-miR156c-5p	7852.73	3052.83	1.36305	0	up	LOC_Os02g01140	63.998	200.489	-1.64742	9.99201e-16	down
chr5_1187506_1185179_-2327-LOC_Os05g03050	0.406762	15.4569	-5.24793	0.00132166	down	osa-miR156c-5p	7852.73	3052.83	1.36305	0	up	LOC_Os01g22660	123.925	266.208	-1.10309	2.08757e-10	down
chr5_1187506_1185179_-2327-LOC_Os05g03050	0.406762	15.4569	-5.24793	0.00132166	down	osa-miR156c-5p	7852.73	3052.83	1.36305	0	up	LOC_Os09g13650	169.606	387.333	-1.19139	6.16518e-12	down
chr5_1187506_1185179_-2327-LOC_Os05g03050	0.406762	15.4569	-5.24793	0.00132166	down	osa-miR156c-5p	7852.73	3052.83	1.36305	0	up	LOC_Os02g25230	147.802	387.381	-1.39009	0	down
chr5_1187506_1185179_-2327-LOC_Os05g03050	0.406762	15.4569	-5.24793	0.00132166	down	osa-miR156c-5p	7852.73	3052.83	1.36305	0	up	LOC_Os08g35760	190.85	1511.02	-2.98502	0	down
chr5_1187506_1185179_-2327-LOC_Os05g03050	0.406762	15.4569	-5.24793	0.00132166	down	osa-miR156c-5p	7852.73	3052.83	1.36305	0	up	LOC_Os01g44110	391.195	1013.05	-1.37274	0	down
chr5_1187506_1185179_-2327-LOC_Os05g03050	0.406762	15.4569	-5.24793	0.00132166	down	osa-miR156c-5p	7852.73	3052.83	1.36305	0	up	LOC_Os05g31254	13.3826	66.5773	-2.31467	2.48656e-11	down
chr8_12419240_12417836_+1404-LOC_Os08g20660	2.25979	10.5758	-2.22651	0.0144356	down	osa-miR156e	7844.58	3105.59	1.33683	0	up	LOC_Os01g04750	61.0038	181.2	-1.57061	0	down
chr8_12419240_12417836_+1404-LOC_Os08g20660	2.25979	10.5758	-2.22651	0.0144356	down	osa-miR156e	7844.58	3105.59	1.33683	0	up	LOC_Os06g28000	58.2734	274.91	-2.23805	0	down
chr8_12419240_12417836_+1404-LOC_Os08g20660	2.25979	10.5758	-2.22651	0.0144356	down	osa-miR156e	7844.58	3105.59	1.33683	0	up	LOC_Os01g62490	89.0212	209.928	-1.23767	2.49309e-09	down
chr8_12419240_12417836_+1404-LOC_Os08g20660	2.25979	10.5758	-2.22651	0.0144356	down	osa-miR156e	7844.58	3105.59	1.33683	0	up	LOC_Os01g62490	89.0212	209.928	-1.23767	2.49309e-09	down
chr8_12419240_12417836_+1404-LOC_Os08g20660	2.25979	10.5758	-2.22651	0.0144356	down	osa-miR156e	7844.58	3105.59	1.33683	0	up	LOC_Os02g47180	193.805	511.493	-1.40011	0	down
chr8_12419240_12417836_+1404-LOC_Os08g20660	2.25979	10.5758	-2.22651	0.0144356	down	osa-miR156e	7844.58	3105.59	1.33683	0	up	LOC_Os05g03190	1618.32	4201.08	-1.37626	0	down
chr8_12419240_12417836_+1404-LOC_Os08g20660	2.25979	10.5758	-2.22651	0.0144356	down	osa-miR156e	7844.58	3105.59	1.33683	0	up	LOC_Os11g03240	347.044	1053.62	-1.60216	0	down
chr8_12419240_12417836_+1404-LOC_Os08g20660	2.25979	10.5758	-2.22651	0.0144356	down	osa-miR156e	7844.58	3105.59	1.33683	0	up	LOC_Os01g50470	26.6439	55.2225	-1.05145	2.36808e-05	down
chr8_12419240_12417836_+1404-LOC_Os08g20660	2.25979	10.5758	-2.22651	0.0144356	down	osa-miR156e	7844.58	3105.59	1.33683	0	up	LOC_Os08g23180	922.876	4616.59	-2.32262	0	down
chr8_12419240_12417836_+1404-LOC_Os08g20660	2.25979	10.5758	-2.22651	0.0144356	down	osa-miR156e	7844.58	3105.59	1.33683	0	up	LOC_Os08g23180	922.876	4616.59	-2.32262	0	down
chr8_12419240_12417836_+1404-LOC_Os08g20660	2.25979	10.5758	-2.22651	0.0144356	down	osa-miR156e	7844.58	3105.59	1.33683	0	up	LOC_Os01g21960	134.05	341.424	-1.34879	3.26806e-11	down
chr8_12419240_12417836_+1404-LOC_Os08g20660	2.25979	10.5758	-2.22651	0.0144356	down	osa-miR156e	7844.58	3105.59	1.33683	0	up	LOC_Os09g36350	909.033	2757.84	-1.60113	0	down
chr8_12419240_12417836_+1404-LOC_Os08g20660	2.25979	10.5758	-2.22651	0.0144356	down	osa-miR156e	7844.58	3105.59	1.33683	0	up	LOC_Os10g38730	31.7009	70.1041	-1.14498	1.03413e-07	down
chr8_12419240_12417836_+1404-LOC_Os08g20660	2.25979	10.5758	-2.22651	0.0144356	down	osa-miR156e	7844.58	3105.59	1.33683	0	up	LOC_Os08g20410	12.5809	56.0465	-2.15539	1.18595e-07	down
chr8_12419240_12417836_+1404-LOC_Os08g20660	2.25979	10.5758	-2.22651	0.0144356	down	osa-miR156e	7844.58	3105.59	1.33683	0	up	LOC_Os09g34110	650.48	1577.23	-1.27781	0	down
chr8_12419240_12417836_+1404-LOC_Os08g20660	2.25979	10.5758	-2.22651	0.0144356	down	osa-miR156e	7844.58	3105.59	1.33683	0	up	LOC_Os04g59320	283.346	619.424	-1.12836	0	down
chr8_12419240_12417836_+1404-LOC_Os08g20660	2.25979	10.5758	-2.22651	0.0144356	down	osa-miR156e	7844.58	3105.59	1.33683	0	up	LOC_Os01g41120	2.01028	10.9019	-2.43911	0.014675	down
chr8_12419240_12417836_+1404-LOC_Os08g20660	2.25979	10.5758	-2.22651	0.0144356	down	osa-miR156e	7844.58	3105.59	1.33683	0	up	LOC_Os02g01140	63.998	200.489	-1.64742	9.99201e-16	down
chr8_12419240_12417836_+1404-LOC_Os08g20660	2.25979	10.5758	-2.22651	0.0144356	down	osa-miR156e	7844.58	3105.59	1.33683	0	up	LOC_Os01g22660	123.925	266.208	-1.10309	2.08757e-10	down
chr8_12419240_12417836_+1404-LOC_Os08g20660	2.25979	10.5758	-2.22651	0.0144356	down	osa-miR156e	7844.58	3105.59	1.33683	0	up	LOC_Os09g13650	169.606	387.333	-1.19139	6.16518e-12	down
chr8_12419240_12417836_+1404-LOC_Os08g20660	2.25979	10.5758	-2.22651	0.0144356	down	osa-miR156e	7844.58	3105.59	1.33683	0	up	LOC_Os02g25230	147.802	387.381	-1.39009	0	down
chr8_12419240_12417836_+1404-LOC_Os08g20660	2.25979	10.5758	-2.22651	0.0144356	down	osa-miR156e	7844.58	3105.59	1.33683	0	up	LOC_Os08g35760	190.85	1511.02	-2.98502	0	down
chr8_12419240_12417836_+1404-LOC_Os08g20660	2.25979	10.5758	-2.22651	0.0144356	down	osa-miR156e	7844.58	3105.59	1.33683	0	up	LOC_Os01g44110	391.195	1013.05	-1.37274	0	down
chr8_12419240_12417836_+1404-LOC_Os08g20660	2.25979	10.5758	-2.22651	0.0144356	down	osa-miR156e	7844.58	3105.59	1.33683	0	up	LOC_Os05g31254	13.3826	66.5773	-2.31467	2.48656e-11	down
chr5_1187506_1185179_-2327-LOC_Os05g03050	0.406762	15.4569	-5.24793	0.00132166	down	osa-miR156e	7844.58	3105.59	1.33683	0	up	LOC_Os01g04750	61.0038	181.2	-1.57061	0	down
chr5_1187506_1185179_-2327-LOC_Os05g03050	0.406762	15.4569	-5.24793	0.00132166	down	osa-miR156e	7844.58	3105.59	1.33683	0	up	LOC_Os06g28000	58.2734	274.91	-2.23805	0	down
chr5_1187506_1185179_-2327-LOC_Os05g03050	0.406762	15.4569	-5.24793	0.00132166	down	osa-miR156e	7844.58	3105.59	1.33683	0	up	LOC_Os01g62490	89.0212	209.928	-1.23767	2.49309e-09	down
chr5_1187506_1185179_-2327-LOC_Os05g03050	0.406762	15.4569	-5.24793	0.00132166	down	osa-miR156e	7844.58	3105.59	1.33683	0	up	LOC_Os01g62490	89.0212	209.928	-1.23767	2.49309e-09	down
chr5_1187506_1185179_-2327-LOC_Os05g03050	0.406762	15.4569	-5.24793	0.00132166	down	osa-miR156e	7844.58	3105.59	1.33683	0	up	LOC_Os02g47180	193.805	511.493	-1.40011	0	down
chr5_1187506_1185179_-2327-LOC_Os05g03050	0.406762	15.4569	-5.24793	0.00132166	down	osa-miR156e	7844.58	3105.59	1.33683	0	up	LOC_Os05g03190	1618.32	4201.08	-1.37626	0	down
chr5_1187506_1185179_-2327-LOC_Os05g03050	0.406762	15.4569	-5.24793	0.00132166	down	osa-miR156e	7844.58	3105.59	1.33683	0	up	LOC_Os11g03240	347.044	1053.62	-1.60216	0	down
chr5_1187506_1185179_-2327-LOC_Os05g03050	0.406762	15.4569	-5.24793	0.00132166	down	osa-miR156e	7844.58	3105.59	1.33683	0	up	LOC_Os01g50470	26.6439	55.2225	-1.05145	2.36808e-05	down
chr5_1187506_1185179_-2327-LOC_Os05g03050	0.406762	15.4569	-5.24793	0.00132166	down	osa-miR156e	7844.58	3105.59	1.33683	0	up	LOC_Os08g23180	922.876	4616.59	-2.32262	0	down
chr5_1187506_1185179_-2327-LOC_Os05g03050	0.406762	15.4569	-5.24793	0.00132166	down	osa-miR156e	7844.58	3105.59	1.33683	0	up	LOC_Os08g23180	922.876	4616.59	-2.32262	0	down
chr5_1187506_1185179_-2327-LOC_Os05g03050	0.406762	15.4569	-5.24793	0.00132166	down	osa-miR156e	7844.58	3105.59	1.33683	0	up	LOC_Os01g21960	134.05	341.424	-1.34879	3.26806e-11	down
chr5_1187506_1185179_-2327-LOC_Os05g03050	0.406762	15.4569	-5.24793	0.00132166	down	osa-miR156e	7844.58	3105.59	1.33683	0	up	LOC_Os09g36350	909.033	2757.84	-1.60113	0	down
chr5_1187506_1185179_-2327-LOC_Os05g03050	0.406762	15.4569	-5.24793	0.00132166	down	osa-miR156e	7844.58	3105.59	1.33683	0	up	LOC_Os10g38730	31.7009	70.1041	-1.14498	1.03413e-07	down
chr5_1187506_1185179_-2327-LOC_Os05g03050	0.406762	15.4569	-5.24793	0.00132166	down	osa-miR156e	7844.58	3105.59	1.33683	0	up	LOC_Os08g20410	12.5809	56.0465	-2.15539	1.18595e-07	down
chr5_1187506_1185179_-2327-LOC_Os05g03050	0.406762	15.4569	-5.24793	0.00132166	down	osa-miR156e	7844.58	3105.59	1.33683	0	up	LOC_Os09g34110	650.48	1577.23	-1.27781	0	down
chr5_1187506_1185179_-2327-LOC_Os05g03050	0.406762	15.4569	-5.24793	0.00132166	down	osa-miR156e	7844.58	3105.59	1.33683	0	up	LOC_Os04g59320	283.346	619.424	-1.12836	0	down
chr5_1187506_1185179_-2327-LOC_Os05g03050	0.406762	15.4569	-5.24793	0.00132166	down	osa-miR156e	7844.58	3105.59	1.33683	0	up	LOC_Os01g41120	2.01028	10.9019	-2.43911	0.014675	down
chr5_1187506_1185179_-2327-LOC_Os05g03050	0.406762	15.4569	-5.24793	0.00132166	down	osa-miR156e	7844.58	3105.59	1.33683	0	up	LOC_Os02g01140	63.998	200.489	-1.64742	9.99201e-16	down
chr5_1187506_1185179_-2327-LOC_Os05g03050	0.406762	15.4569	-5.24793	0.00132166	down	osa-miR156e	7844.58	3105.59	1.33683	0	up	LOC_Os01g22660	123.925	266.208	-1.10309	2.08757e-10	down
chr5_1187506_1185179_-2327-LOC_Os05g03050	0.406762	15.4569	-5.24793	0.00132166	down	osa-miR156e	7844.58	3105.59	1.33683	0	up	LOC_Os09g13650	169.606	387.333	-1.19139	6.16518e-12	down
chr5_1187506_1185179_-2327-LOC_Os05g03050	0.406762	15.4569	-5.24793	0.00132166	down	osa-miR156e	7844.58	3105.59	1.33683	0	up	LOC_Os02g25230	147.802	387.381	-1.39009	0	down
chr5_1187506_1185179_-2327-LOC_Os05g03050	0.406762	15.4569	-5.24793	0.00132166	down	osa-miR156e	7844.58	3105.59	1.33683	0	up	LOC_Os08g35760	190.85	1511.02	-2.98502	0	down
chr5_1187506_1185179_-2327-LOC_Os05g03050	0.406762	15.4569	-5.24793	0.00132166	down	osa-miR156e	7844.58	3105.59	1.33683	0	up	LOC_Os01g44110	391.195	1013.05	-1.37274	0	down
chr5_1187506_1185179_-2327-LOC_Os05g03050	0.406762	15.4569	-5.24793	0.00132166	down	osa-miR156e	7844.58	3105.59	1.33683	0	up	LOC_Os05g31254	13.3826	66.5773	-2.31467	2.48656e-11	down
chr8_12419240_12417836_+1404-LOC_Os08g20660	2.25979	10.5758	-2.22651	0.0144356	down	osa-miR156i	7746.74	3066.7	1.3369	0	up	LOC_Os01g04750	61.0038	181.2	-1.57061	0	down
chr8_12419240_12417836_+1404-LOC_Os08g20660	2.25979	10.5758	-2.22651	0.0144356	down	osa-miR156i	7746.74	3066.7	1.3369	0	up	LOC_Os06g28000	58.2734	274.91	-2.23805	0	down
chr8_12419240_12417836_+1404-LOC_Os08g20660	2.25979	10.5758	-2.22651	0.0144356	down	osa-miR156i	7746.74	3066.7	1.3369	0	up	LOC_Os01g62490	89.0212	209.928	-1.23767	2.49309e-09	down
chr8_12419240_12417836_+1404-LOC_Os08g20660	2.25979	10.5758	-2.22651	0.0144356	down	osa-miR156i	7746.74	3066.7	1.3369	0	up	LOC_Os01g62490	89.0212	209.928	-1.23767	2.49309e-09	down
chr8_12419240_12417836_+1404-LOC_Os08g20660	2.25979	10.5758	-2.22651	0.0144356	down	osa-miR156i	7746.74	3066.7	1.3369	0	up	LOC_Os02g47180	193.805	511.493	-1.40011	0	down
chr8_12419240_12417836_+1404-LOC_Os08g20660	2.25979	10.5758	-2.22651	0.0144356	down	osa-miR156i	7746.74	3066.7	1.3369	0	up	LOC_Os05g03190	1618.32	4201.08	-1.37626	0	down
chr8_12419240_12417836_+1404-LOC_Os08g20660	2.25979	10.5758	-2.22651	0.0144356	down	osa-miR156i	7746.74	3066.7	1.3369	0	up	LOC_Os11g03240	347.044	1053.62	-1.60216	0	down
chr8_12419240_12417836_+1404-LOC_Os08g20660	2.25979	10.5758	-2.22651	0.0144356	down	osa-miR156i	7746.74	3066.7	1.3369	0	up	LOC_Os01g50470	26.6439	55.2225	-1.05145	2.36808e-05	down
chr8_12419240_12417836_+1404-LOC_Os08g20660	2.25979	10.5758	-2.22651	0.0144356	down	osa-miR156i	7746.74	3066.7	1.3369	0	up	LOC_Os08g23180	922.876	4616.59	-2.32262	0	down
chr8_12419240_12417836_+1404-LOC_Os08g20660	2.25979	10.5758	-2.22651	0.0144356	down	osa-miR156i	7746.74	3066.7	1.3369	0	up	LOC_Os08g23180	922.876	4616.59	-2.32262	0	down
chr8_12419240_12417836_+1404-LOC_Os08g20660	2.25979	10.5758	-2.22651	0.0144356	down	osa-miR156i	7746.74	3066.7	1.3369	0	up	LOC_Os01g21960	134.05	341.424	-1.34879	3.26806e-11	down
chr8_12419240_12417836_+1404-LOC_Os08g20660	2.25979	10.5758	-2.22651	0.0144356	down	osa-miR156i	7746.74	3066.7	1.3369	0	up	LOC_Os09g36350	909.033	2757.84	-1.60113	0	down
chr8_12419240_12417836_+1404-LOC_Os08g20660	2.25979	10.5758	-2.22651	0.0144356	down	osa-miR156i	7746.74	3066.7	1.3369	0	up	LOC_Os10g38730	31.7009	70.1041	-1.14498	1.03413e-07	down
chr8_12419240_12417836_+1404-LOC_Os08g20660	2.25979	10.5758	-2.22651	0.0144356	down	osa-miR156i	7746.74	3066.7	1.3369	0	up	LOC_Os08g20410	12.5809	56.0465	-2.15539	1.18595e-07	down
chr8_12419240_12417836_+1404-LOC_Os08g20660	2.25979	10.5758	-2.22651	0.0144356	down	osa-miR156i	7746.74	3066.7	1.3369	0	up	LOC_Os09g34110	650.48	1577.23	-1.27781	0	down
chr8_12419240_12417836_+1404-LOC_Os08g20660	2.25979	10.5758	-2.22651	0.0144356	down	osa-miR156i	7746.74	3066.7	1.3369	0	up	LOC_Os04g59320	283.346	619.424	-1.12836	0	down
chr8_12419240_12417836_+1404-LOC_Os08g20660	2.25979	10.5758	-2.22651	0.0144356	down	osa-miR156i	7746.74	3066.7	1.3369	0	up	LOC_Os01g41120	2.01028	10.9019	-2.43911	0.014675	down
chr8_12419240_12417836_+1404-LOC_Os08g20660	2.25979	10.5758	-2.22651	0.0144356	down	osa-miR156i	7746.74	3066.7	1.3369	0	up	LOC_Os02g01140	63.998	200.489	-1.64742	9.99201e-16	down
chr8_12419240_12417836_+1404-LOC_Os08g20660	2.25979	10.5758	-2.22651	0.0144356	down	osa-miR156i	7746.74	3066.7	1.3369	0	up	LOC_Os01g22660	123.925	266.208	-1.10309	2.08757e-10	down
chr8_12419240_12417836_+1404-LOC_Os08g20660	2.25979	10.5758	-2.22651	0.0144356	down	osa-miR156i	7746.74	3066.7	1.3369	0	up	LOC_Os09g13650	169.606	387.333	-1.19139	6.16518e-12	down
chr8_12419240_12417836_+1404-LOC_Os08g20660	2.25979	10.5758	-2.22651	0.0144356	down	osa-miR156i	7746.74	3066.7	1.3369	0	up	LOC_Os02g25230	147.802	387.381	-1.39009	0	down
chr8_12419240_12417836_+1404-LOC_Os08g20660	2.25979	10.5758	-2.22651	0.0144356	down	osa-miR156i	7746.74	3066.7	1.3369	0	up	LOC_Os08g35760	190.85	1511.02	-2.98502	0	down
chr8_12419240_12417836_+1404-LOC_Os08g20660	2.25979	10.5758	-2.22651	0.0144356	down	osa-miR156i	7746.74	3066.7	1.3369	0	up	LOC_Os01g44110	391.195	1013.05	-1.37274	0	down
chr8_12419240_12417836_+1404-LOC_Os08g20660	2.25979	10.5758	-2.22651	0.0144356	down	osa-miR156i	7746.74	3066.7	1.3369	0	up	LOC_Os05g31254	13.3826	66.5773	-2.31467	2.48656e-11	down
chr5_1187506_1185179_-2327-LOC_Os05g03050	0.406762	15.4569	-5.24793	0.00132166	down	osa-miR156i	7746.74	3066.7	1.3369	0	up	LOC_Os01g04750	61.0038	181.2	-1.57061	0	down
chr5_1187506_1185179_-2327-LOC_Os05g03050	0.406762	15.4569	-5.24793	0.00132166	down	osa-miR156i	7746.74	3066.7	1.3369	0	up	LOC_Os06g28000	58.2734	274.91	-2.23805	0	down
chr5_1187506_1185179_-2327-LOC_Os05g03050	0.406762	15.4569	-5.24793	0.00132166	down	osa-miR156i	7746.74	3066.7	1.3369	0	up	LOC_Os01g62490	89.0212	209.928	-1.23767	2.49309e-09	down
chr5_1187506_1185179_-2327-LOC_Os05g03050	0.406762	15.4569	-5.24793	0.00132166	down	osa-miR156i	7746.74	3066.7	1.3369	0	up	LOC_Os01g62490	89.0212	209.928	-1.23767	2.49309e-09	down
chr5_1187506_1185179_-2327-LOC_Os05g03050	0.406762	15.4569	-5.24793	0.00132166	down	osa-miR156i	7746.74	3066.7	1.3369	0	up	LOC_Os02g47180	193.805	511.493	-1.40011	0	down
chr5_1187506_1185179_-2327-LOC_Os05g03050	0.406762	15.4569	-5.24793	0.00132166	down	osa-miR156i	7746.74	3066.7	1.3369	0	up	LOC_Os05g03190	1618.32	4201.08	-1.37626	0	down
chr5_1187506_1185179_-2327-LOC_Os05g03050	0.406762	15.4569	-5.24793	0.00132166	down	osa-miR156i	7746.74	3066.7	1.3369	0	up	LOC_Os11g03240	347.044	1053.62	-1.60216	0	down
chr5_1187506_1185179_-2327-LOC_Os05g03050	0.406762	15.4569	-5.24793	0.00132166	down	osa-miR156i	7746.74	3066.7	1.3369	0	up	LOC_Os01g50470	26.6439	55.2225	-1.05145	2.36808e-05	down
chr5_1187506_1185179_-2327-LOC_Os05g03050	0.406762	15.4569	-5.24793	0.00132166	down	osa-miR156i	7746.74	3066.7	1.3369	0	up	LOC_Os08g23180	922.876	4616.59	-2.32262	0	down
chr5_1187506_1185179_-2327-LOC_Os05g03050	0.406762	15.4569	-5.24793	0.00132166	down	osa-miR156i	7746.74	3066.7	1.3369	0	up	LOC_Os08g23180	922.876	4616.59	-2.32262	0	down
chr5_1187506_1185179_-2327-LOC_Os05g03050	0.406762	15.4569	-5.24793	0.00132166	down	osa-miR156i	7746.74	3066.7	1.3369	0	up	LOC_Os01g21960	134.05	341.424	-1.34879	3.26806e-11	down
chr5_1187506_1185179_-2327-LOC_Os05g03050	0.406762	15.4569	-5.24793	0.00132166	down	osa-miR156i	7746.74	3066.7	1.3369	0	up	LOC_Os09g36350	909.033	2757.84	-1.60113	0	down
chr5_1187506_1185179_-2327-LOC_Os05g03050	0.406762	15.4569	-5.24793	0.00132166	down	osa-miR156i	7746.74	3066.7	1.3369	0	up	LOC_Os10g38730	31.7009	70.1041	-1.14498	1.03413e-07	down
chr5_1187506_1185179_-2327-LOC_Os05g03050	0.406762	15.4569	-5.24793	0.00132166	down	osa-miR156i	7746.74	3066.7	1.3369	0	up	LOC_Os08g20410	12.5809	56.0465	-2.15539	1.18595e-07	down
chr5_1187506_1185179_-2327-LOC_Os05g03050	0.406762	15.4569	-5.24793	0.00132166	down	osa-miR156i	7746.74	3066.7	1.3369	0	up	LOC_Os09g34110	650.48	1577.23	-1.27781	0	down
chr5_1187506_1185179_-2327-LOC_Os05g03050	0.406762	15.4569	-5.24793	0.00132166	down	osa-miR156i	7746.74	3066.7	1.3369	0	up	LOC_Os04g59320	283.346	619.424	-1.12836	0	down
chr5_1187506_1185179_-2327-LOC_Os05g03050	0.406762	15.4569	-5.24793	0.00132166	down	osa-miR156i	7746.74	3066.7	1.3369	0	up	LOC_Os01g41120	2.01028	10.9019	-2.43911	0.014675	down
chr5_1187506_1185179_-2327-LOC_Os05g03050	0.406762	15.4569	-5.24793	0.00132166	down	osa-miR156i	7746.74	3066.7	1.3369	0	up	LOC_Os02g01140	63.998	200.489	-1.64742	9.99201e-16	down
chr5_1187506_1185179_-2327-LOC_Os05g03050	0.406762	15.4569	-5.24793	0.00132166	down	osa-miR156i	7746.74	3066.7	1.3369	0	up	LOC_Os01g22660	123.925	266.208	-1.10309	2.08757e-10	down
chr5_1187506_1185179_-2327-LOC_Os05g03050	0.406762	15.4569	-5.24793	0.00132166	down	osa-miR156i	7746.74	3066.7	1.3369	0	up	LOC_Os09g13650	169.606	387.333	-1.19139	6.16518e-12	down
chr5_1187506_1185179_-2327-LOC_Os05g03050	0.406762	15.4569	-5.24793	0.00132166	down	osa-miR156i	7746.74	3066.7	1.3369	0	up	LOC_Os02g25230	147.802	387.381	-1.39009	0	down
chr5_1187506_1185179_-2327-LOC_Os05g03050	0.406762	15.4569	-5.24793	0.00132166	down	osa-miR156i	7746.74	3066.7	1.3369	0	up	LOC_Os08g35760	190.85	1511.02	-2.98502	0	down
chr5_1187506_1185179_-2327-LOC_Os05g03050	0.406762	15.4569	-5.24793	0.00132166	down	osa-miR156i	7746.74	3066.7	1.3369	0	up	LOC_Os01g44110	391.195	1013.05	-1.37274	0	down
chr5_1187506_1185179_-2327-LOC_Os05g03050	0.406762	15.4569	-5.24793	0.00132166	down	osa-miR156i	7746.74	3066.7	1.3369	0	up	LOC_Os05g31254	13.3826	66.5773	-2.31467	2.48656e-11	down
chr5_19472056_19412253_+59803-LOC_Os05g33110	89.4876	0	20	0	up	osa-miR166e-5p	5.90518	97.524	-4.0457	1.11022e-16	down	LOC_Os06g38780	138.269	56.7085	1.28584	4.44089e-15	up
chr5_19472056_19412253_+59803-LOC_Os05g33110	89.4876	0	20	0	up	osa-miR166e-5p	5.90518	97.524	-4.0457	1.11022e-16	down	LOC_Os04g38540	59.7235	8.78859	2.7646	1.07692e-14	up
chr5_19472056_19412253_+59803-LOC_Os05g33110	89.4876	0	20	0	up	osa-miR166e-5p	5.90518	97.524	-4.0457	1.11022e-16	down	LOC_Os03g41350	2530.7	1201.61	1.07457	0	up
chr5_19472056_19412253_+59803-LOC_Os05g33110	89.4876	0	20	0	up	osa-miR166e-5p	5.90518	97.524	-4.0457	1.11022e-16	down	LOC_Os12g03640	483.275	68.551	2.8176	0	up
chr5_19472056_19412253_+59803-LOC_Os05g33110	89.4876	0	20	0	up	osa-miR166e-5p	5.90518	97.524	-4.0457	1.11022e-16	down	LOC_Os11g03820	1288.6	181.958	2.82413	0	up
chr5_19472056_19412253_+59803-LOC_Os05g33110	89.4876	0	20	0	up	osa-miR166e-5p	5.90518	97.524	-4.0457	1.11022e-16	down	LOC_Os06g38780	138.269	56.7085	1.28584	4.44089e-15	up
chr5_19472056_19412253_+59803-LOC_Os05g33110	89.4876	0	20	0	up	osa-miR166e-5p	5.90518	97.524	-4.0457	1.11022e-16	down	LOC_Os04g38540	59.7235	8.78859	2.7646	1.07692e-14	up
chr5_19472056_19412253_+59803-LOC_Os05g33110	89.4876	0	20	0	up	osa-miR166e-5p	5.90518	97.524	-4.0457	1.11022e-16	down	LOC_Os03g41350	2530.7	1201.61	1.07457	0	up
chr5_19472056_19412253_+59803-LOC_Os05g33110	89.4876	0	20	0	up	osa-miR166e-5p	5.90518	97.524	-4.0457	1.11022e-16	down	LOC_Os12g03640	483.275	68.551	2.8176	0	up
chr5_19472056_19412253_+59803-LOC_Os05g33110	89.4876	0	20	0	up	osa-miR166e-5p	5.90518	97.524	-4.0457	1.11022e-16	down	LOC_Os11g03820	1288.6	181.958	2.82413	0	up
chr5_19472056_19412253_+59803-LOC_Os05g33110	89.4876	0	20	0	up	osa-miR1859	23.0625	83.1293	-1.84981	2.63296e-10	down	LOC_Os12g38150	389.129	137.573	1.50005	0	up
chr5_19472056_19412253_+59803-LOC_Os05g33110	89.4876	0	20	0	up	osa-miR1859	23.0625	83.1293	-1.84981	2.63296e-10	down	LOC_Os11g25780	3060.92	740.789	2.04683	0	up
chr5_19472056_19412253_+59803-LOC_Os05g33110	89.4876	0	20	0	up	osa-miR1859	23.0625	83.1293	-1.84981	2.63296e-10	down	LOC_Os12g38150	389.129	137.573	1.50005	0	up
chr5_19472056_19412253_+59803-LOC_Os05g33110	89.4876	0	20	0	up	osa-miR1859	23.0625	83.1293	-1.84981	2.63296e-10	down	LOC_Os11g25780	3060.92	740.789	2.04683	0	up
chr8_27730020_27717173_+12847-LOC_Os08g44040	1.44626	27.6598	-4.25739	0.00235449	down	osa-miR2925	16.8666	4.63985	1.86202	0.000606938	up	LOC_Os05g50910	219.328	627.657	-1.51689	0	down
chr8_27730020_27717173_+12847-LOC_Os08g44040	1.44626	27.6598	-4.25739	0.00235449	down	osa-miR2925	16.8666	4.63985	1.86202	0.000606938	up	LOC_Os02g42560	55.7608	192.09	-1.78446	0	down
chr8_27730020_27717173_+12847-LOC_Os08g44040	1.44626	27.6598	-4.25739	0.00235449	down	osa-miR2925	16.8666	4.63985	1.86202	0.000606938	up	LOC_Os02g42560	55.7608	192.09	-1.78446	0	down
chr8_27730020_27717173_+12847-LOC_Os08g44040	1.44626	27.6598	-4.25739	0.00235449	down	osa-miR2925	16.8666	4.63985	1.86202	0.000606938	up	LOC_Os01g61590	471.76	964.149	-1.0312	0	down
chr8_27730020_27717173_+12847-LOC_Os08g44040	1.44626	27.6598	-4.25739	0.00235449	down	osa-miR2925	16.8666	4.63985	1.86202	0.000606938	up	LOC_Os03g04530	94.4569	324.415	-1.78011	0	down
chr8_27730020_27717173_+12847-LOC_Os08g44040	1.44626	27.6598	-4.25739	0.00235449	down	osa-miR2925	16.8666	4.63985	1.86202	0.000606938	up	LOC_Os09g06560	163.062	496.827	-1.60733	0	down
chr8_27730020_27717173_+12847-LOC_Os08g44040	1.44626	27.6598	-4.25739	0.00235449	down	osa-miR2925	16.8666	4.63985	1.86202	0.000606938	up	LOC_Os09g25000	75.6704	223.073	-1.55971	3.9545e-06	down
chr8_27730020_27717173_+12847-LOC_Os08g44040	1.44626	27.6598	-4.25739	0.00235449	down	osa-miR2925	16.8666	4.63985	1.86202	0.000606938	up	LOC_Os04g49660	650.577	1395.02	-1.10049	0	down
chr8_27730020_27717173_+12847-LOC_Os08g44040	1.44626	27.6598	-4.25739	0.00235449	down	osa-miR2925	16.8666	4.63985	1.86202	0.000606938	up	LOC_Os04g40510	86.1928	236.06	-1.45351	1.71634e-07	down
chr8_27730020_27717173_+12847-LOC_Os08g44040	1.44626	27.6598	-4.25739	0.00235449	down	osa-miR2925	16.8666	4.63985	1.86202	0.000606938	up	LOC_Os04g04330	5.91575	59.0351	-3.31894	0	down
chr8_27730020_27717173_+12847-LOC_Os08g44040	1.44626	27.6598	-4.25739	0.00235449	down	osa-miR2925	16.8666	4.63985	1.86202	0.000606938	up	LOC_Os07g13260	69.0444	145.22	-1.07265	7.6161e-10	down
chr8_27730020_27717173_+12847-LOC_Os08g44040	1.44626	27.6598	-4.25739	0.00235449	down	osa-miR2925	16.8666	4.63985	1.86202	0.000606938	up	LOC_Os12g36490	2.49835	16.2613	-2.70239	0.0131579	down
chr8_27730020_27717173_+12847-LOC_Os08g44040	1.44626	27.6598	-4.25739	0.00235449	down	osa-miR2925	16.8666	4.63985	1.86202	0.000606938	up	LOC_Os06g08790	79.4527	200.698	-1.33686	0	down
chr8_27730020_27717173_+12847-LOC_Os08g44040	1.44626	27.6598	-4.25739	0.00235449	down	osa-miR2925	16.8666	4.63985	1.86202	0.000606938	up	LOC_Os09g16920	160.902	371.112	-1.20567	0	down
chr8_27730020_27717173_+12847-LOC_Os08g44040	1.44626	27.6598	-4.25739	0.00235449	down	osa-miR2925	16.8666	4.63985	1.86202	0.000606938	up	LOC_Os03g23960	93.3734	340.824	-1.86794	0	down
chr8_27730020_27717173_+12847-LOC_Os08g44040	1.44626	27.6598	-4.25739	0.00235449	down	osa-miR2925	16.8666	4.63985	1.86202	0.000606938	up	LOC_Os12g36890	42.955	188.72	-2.13535	0	down
chr8_27730020_27717173_+12847-LOC_Os08g44040	1.44626	27.6598	-4.25739	0.00235449	down	osa-miR2925	16.8666	4.63985	1.86202	0.000606938	up	LOC_Os01g21034	141.337	580.936	-2.03924	0	down
chr8_27730020_27717173_+12847-LOC_Os08g44040	1.44626	27.6598	-4.25739	0.00235449	down	osa-miR2925	16.8666	4.63985	1.86202	0.000606938	up	LOC_Os02g12890	413.229	1282.44	-1.63387	0	down
chr8_27730020_27717173_+12847-LOC_Os08g44040	1.44626	27.6598	-4.25739	0.00235449	down	osa-miR2925	16.8666	4.63985	1.86202	0.000606938	up	LOC_Os08g30070	77.4794	228.005	-1.55718	0	down
chr8_27730020_27717173_+12847-LOC_Os08g44040	1.44626	27.6598	-4.25739	0.00235449	down	osa-miR2925	16.8666	4.63985	1.86202	0.000606938	up	LOC_Os01g11460	26.5091	75.9891	-1.51931	2.12571e-06	down
chr8_27730020_27717173_+12847-LOC_Os08g44040	1.44626	27.6598	-4.25739	0.00235449	down	osa-miR2925	16.8666	4.63985	1.86202	0.000606938	up	LOC_Os07g33120	70.5549	194.582	-1.46356	5.90822e-05	down
chr8_27730020_27717173_+12847-LOC_Os08g44040	1.44626	27.6598	-4.25739	0.00235449	down	osa-miR2925	16.8666	4.63985	1.86202	0.000606938	up	LOC_Os04g01610	35.7811	94.1932	-1.39642	3.33067e-16	down
chr8_27730020_27717173_+12847-LOC_Os08g44040	1.44626	27.6598	-4.25739	0.00235449	down	osa-miR2925	16.8666	4.63985	1.86202	0.000606938	up	LOC_Os04g01610	35.7811	94.1932	-1.39642	3.33067e-16	down
chr8_27730020_27717173_+12847-LOC_Os08g44040	1.44626	27.6598	-4.25739	0.00235449	down	osa-miR2925	16.8666	4.63985	1.86202	0.000606938	up	LOC_Os05g50910	219.328	627.657	-1.51689	0	down
chr8_27730020_27717173_+12847-LOC_Os08g44040	1.44626	27.6598	-4.25739	0.00235449	down	osa-miR2925	16.8666	4.63985	1.86202	0.000606938	up	LOC_Os02g42560	55.7608	192.09	-1.78446	0	down
chr8_27730020_27717173_+12847-LOC_Os08g44040	1.44626	27.6598	-4.25739	0.00235449	down	osa-miR2925	16.8666	4.63985	1.86202	0.000606938	up	LOC_Os02g42560	55.7608	192.09	-1.78446	0	down
chr8_27730020_27717173_+12847-LOC_Os08g44040	1.44626	27.6598	-4.25739	0.00235449	down	osa-miR2925	16.8666	4.63985	1.86202	0.000606938	up	LOC_Os01g61590	471.76	964.149	-1.0312	0	down
chr8_27730020_27717173_+12847-LOC_Os08g44040	1.44626	27.6598	-4.25739	0.00235449	down	osa-miR2925	16.8666	4.63985	1.86202	0.000606938	up	LOC_Os03g04530	94.4569	324.415	-1.78011	0	down
chr8_27730020_27717173_+12847-LOC_Os08g44040	1.44626	27.6598	-4.25739	0.00235449	down	osa-miR2925	16.8666	4.63985	1.86202	0.000606938	up	LOC_Os09g06560	163.062	496.827	-1.60733	0	down
chr8_27730020_27717173_+12847-LOC_Os08g44040	1.44626	27.6598	-4.25739	0.00235449	down	osa-miR2925	16.8666	4.63985	1.86202	0.000606938	up	LOC_Os09g25000	75.6704	223.073	-1.55971	3.9545e-06	down
chr8_27730020_27717173_+12847-LOC_Os08g44040	1.44626	27.6598	-4.25739	0.00235449	down	osa-miR2925	16.8666	4.63985	1.86202	0.000606938	up	LOC_Os04g49660	650.577	1395.02	-1.10049	0	down
chr8_27730020_27717173_+12847-LOC_Os08g44040	1.44626	27.6598	-4.25739	0.00235449	down	osa-miR2925	16.8666	4.63985	1.86202	0.000606938	up	LOC_Os04g40510	86.1928	236.06	-1.45351	1.71634e-07	down
chr8_27730020_27717173_+12847-LOC_Os08g44040	1.44626	27.6598	-4.25739	0.00235449	down	osa-miR2925	16.8666	4.63985	1.86202	0.000606938	up	LOC_Os04g04330	5.91575	59.0351	-3.31894	0	down
chr8_27730020_27717173_+12847-LOC_Os08g44040	1.44626	27.6598	-4.25739	0.00235449	down	osa-miR2925	16.8666	4.63985	1.86202	0.000606938	up	LOC_Os07g13260	69.0444	145.22	-1.07265	7.6161e-10	down
chr8_27730020_27717173_+12847-LOC_Os08g44040	1.44626	27.6598	-4.25739	0.00235449	down	osa-miR2925	16.8666	4.63985	1.86202	0.000606938	up	LOC_Os12g36490	2.49835	16.2613	-2.70239	0.0131579	down
chr8_27730020_27717173_+12847-LOC_Os08g44040	1.44626	27.6598	-4.25739	0.00235449	down	osa-miR2925	16.8666	4.63985	1.86202	0.000606938	up	LOC_Os06g08790	79.4527	200.698	-1.33686	0	down
chr8_27730020_27717173_+12847-LOC_Os08g44040	1.44626	27.6598	-4.25739	0.00235449	down	osa-miR2925	16.8666	4.63985	1.86202	0.000606938	up	LOC_Os09g16920	160.902	371.112	-1.20567	0	down
chr8_27730020_27717173_+12847-LOC_Os08g44040	1.44626	27.6598	-4.25739	0.00235449	down	osa-miR2925	16.8666	4.63985	1.86202	0.000606938	up	LOC_Os03g23960	93.3734	340.824	-1.86794	0	down
chr8_27730020_27717173_+12847-LOC_Os08g44040	1.44626	27.6598	-4.25739	0.00235449	down	osa-miR2925	16.8666	4.63985	1.86202	0.000606938	up	LOC_Os12g36890	42.955	188.72	-2.13535	0	down
chr8_27730020_27717173_+12847-LOC_Os08g44040	1.44626	27.6598	-4.25739	0.00235449	down	osa-miR2925	16.8666	4.63985	1.86202	0.000606938	up	LOC_Os01g21034	141.337	580.936	-2.03924	0	down
chr8_27730020_27717173_+12847-LOC_Os08g44040	1.44626	27.6598	-4.25739	0.00235449	down	osa-miR2925	16.8666	4.63985	1.86202	0.000606938	up	LOC_Os02g12890	413.229	1282.44	-1.63387	0	down
chr8_27730020_27717173_+12847-LOC_Os08g44040	1.44626	27.6598	-4.25739	0.00235449	down	osa-miR2925	16.8666	4.63985	1.86202	0.000606938	up	LOC_Os08g30070	77.4794	228.005	-1.55718	0	down
chr8_27730020_27717173_+12847-LOC_Os08g44040	1.44626	27.6598	-4.25739	0.00235449	down	osa-miR2925	16.8666	4.63985	1.86202	0.000606938	up	LOC_Os01g11460	26.5091	75.9891	-1.51931	2.12571e-06	down
chr8_27730020_27717173_+12847-LOC_Os08g44040	1.44626	27.6598	-4.25739	0.00235449	down	osa-miR2925	16.8666	4.63985	1.86202	0.000606938	up	LOC_Os07g33120	70.5549	194.582	-1.46356	5.90822e-05	down
chr8_27730020_27717173_+12847-LOC_Os08g44040	1.44626	27.6598	-4.25739	0.00235449	down	osa-miR2925	16.8666	4.63985	1.86202	0.000606938	up	LOC_Os04g01610	35.7811	94.1932	-1.39642	3.33067e-16	down
chr8_27730020_27717173_+12847-LOC_Os08g44040	1.44626	27.6598	-4.25739	0.00235449	down	osa-miR2925	16.8666	4.63985	1.86202	0.000606938	up	LOC_Os04g01610	35.7811	94.1932	-1.39642	3.33067e-16	down
chr8_12419240_12417836_+1404-LOC_Os08g20660	2.25979	10.5758	-2.22651	0.0144356	down	osa-miR156a	7876.86	3202.39	1.29847	0	up	LOC_Os01g04750	61.0038	181.2	-1.57061	0	down
chr8_12419240_12417836_+1404-LOC_Os08g20660	2.25979	10.5758	-2.22651	0.0144356	down	osa-miR156a	7876.86	3202.39	1.29847	0	up	LOC_Os06g28000	58.2734	274.91	-2.23805	0	down
chr8_12419240_12417836_+1404-LOC_Os08g20660	2.25979	10.5758	-2.22651	0.0144356	down	osa-miR156a	7876.86	3202.39	1.29847	0	up	LOC_Os01g62490	89.0212	209.928	-1.23767	2.49309e-09	down
chr8_12419240_12417836_+1404-LOC_Os08g20660	2.25979	10.5758	-2.22651	0.0144356	down	osa-miR156a	7876.86	3202.39	1.29847	0	up	LOC_Os01g62490	89.0212	209.928	-1.23767	2.49309e-09	down
chr8_12419240_12417836_+1404-LOC_Os08g20660	2.25979	10.5758	-2.22651	0.0144356	down	osa-miR156a	7876.86	3202.39	1.29847	0	up	LOC_Os02g47180	193.805	511.493	-1.40011	0	down
chr8_12419240_12417836_+1404-LOC_Os08g20660	2.25979	10.5758	-2.22651	0.0144356	down	osa-miR156a	7876.86	3202.39	1.29847	0	up	LOC_Os05g03190	1618.32	4201.08	-1.37626	0	down
chr8_12419240_12417836_+1404-LOC_Os08g20660	2.25979	10.5758	-2.22651	0.0144356	down	osa-miR156a	7876.86	3202.39	1.29847	0	up	LOC_Os11g03240	347.044	1053.62	-1.60216	0	down
chr8_12419240_12417836_+1404-LOC_Os08g20660	2.25979	10.5758	-2.22651	0.0144356	down	osa-miR156a	7876.86	3202.39	1.29847	0	up	LOC_Os01g50470	26.6439	55.2225	-1.05145	2.36808e-05	down
chr8_12419240_12417836_+1404-LOC_Os08g20660	2.25979	10.5758	-2.22651	0.0144356	down	osa-miR156a	7876.86	3202.39	1.29847	0	up	LOC_Os08g23180	922.876	4616.59	-2.32262	0	down
chr8_12419240_12417836_+1404-LOC_Os08g20660	2.25979	10.5758	-2.22651	0.0144356	down	osa-miR156a	7876.86	3202.39	1.29847	0	up	LOC_Os08g23180	922.876	4616.59	-2.32262	0	down
chr8_12419240_12417836_+1404-LOC_Os08g20660	2.25979	10.5758	-2.22651	0.0144356	down	osa-miR156a	7876.86	3202.39	1.29847	0	up	LOC_Os01g21960	134.05	341.424	-1.34879	3.26806e-11	down
chr8_12419240_12417836_+1404-LOC_Os08g20660	2.25979	10.5758	-2.22651	0.0144356	down	osa-miR156a	7876.86	3202.39	1.29847	0	up	LOC_Os09g36350	909.033	2757.84	-1.60113	0	down
chr8_12419240_12417836_+1404-LOC_Os08g20660	2.25979	10.5758	-2.22651	0.0144356	down	osa-miR156a	7876.86	3202.39	1.29847	0	up	LOC_Os10g38730	31.7009	70.1041	-1.14498	1.03413e-07	down
chr8_12419240_12417836_+1404-LOC_Os08g20660	2.25979	10.5758	-2.22651	0.0144356	down	osa-miR156a	7876.86	3202.39	1.29847	0	up	LOC_Os08g20410	12.5809	56.0465	-2.15539	1.18595e-07	down
chr8_12419240_12417836_+1404-LOC_Os08g20660	2.25979	10.5758	-2.22651	0.0144356	down	osa-miR156a	7876.86	3202.39	1.29847	0	up	LOC_Os09g34110	650.48	1577.23	-1.27781	0	down
chr8_12419240_12417836_+1404-LOC_Os08g20660	2.25979	10.5758	-2.22651	0.0144356	down	osa-miR156a	7876.86	3202.39	1.29847	0	up	LOC_Os04g59320	283.346	619.424	-1.12836	0	down
chr8_12419240_12417836_+1404-LOC_Os08g20660	2.25979	10.5758	-2.22651	0.0144356	down	osa-miR156a	7876.86	3202.39	1.29847	0	up	LOC_Os01g41120	2.01028	10.9019	-2.43911	0.014675	down
chr8_12419240_12417836_+1404-LOC_Os08g20660	2.25979	10.5758	-2.22651	0.0144356	down	osa-miR156a	7876.86	3202.39	1.29847	0	up	LOC_Os02g01140	63.998	200.489	-1.64742	9.99201e-16	down
chr8_12419240_12417836_+1404-LOC_Os08g20660	2.25979	10.5758	-2.22651	0.0144356	down	osa-miR156a	7876.86	3202.39	1.29847	0	up	LOC_Os01g22660	123.925	266.208	-1.10309	2.08757e-10	down
chr8_12419240_12417836_+1404-LOC_Os08g20660	2.25979	10.5758	-2.22651	0.0144356	down	osa-miR156a	7876.86	3202.39	1.29847	0	up	LOC_Os09g13650	169.606	387.333	-1.19139	6.16518e-12	down
chr8_12419240_12417836_+1404-LOC_Os08g20660	2.25979	10.5758	-2.22651	0.0144356	down	osa-miR156a	7876.86	3202.39	1.29847	0	up	LOC_Os02g25230	147.802	387.381	-1.39009	0	down
chr8_12419240_12417836_+1404-LOC_Os08g20660	2.25979	10.5758	-2.22651	0.0144356	down	osa-miR156a	7876.86	3202.39	1.29847	0	up	LOC_Os08g35760	190.85	1511.02	-2.98502	0	down
chr8_12419240_12417836_+1404-LOC_Os08g20660	2.25979	10.5758	-2.22651	0.0144356	down	osa-miR156a	7876.86	3202.39	1.29847	0	up	LOC_Os01g44110	391.195	1013.05	-1.37274	0	down
chr8_12419240_12417836_+1404-LOC_Os08g20660	2.25979	10.5758	-2.22651	0.0144356	down	osa-miR156a	7876.86	3202.39	1.29847	0	up	LOC_Os05g31254	13.3826	66.5773	-2.31467	2.48656e-11	down
chr5_1187506_1185179_-2327-LOC_Os05g03050	0.406762	15.4569	-5.24793	0.00132166	down	osa-miR156a	7876.86	3202.39	1.29847	0	up	LOC_Os01g04750	61.0038	181.2	-1.57061	0	down
chr5_1187506_1185179_-2327-LOC_Os05g03050	0.406762	15.4569	-5.24793	0.00132166	down	osa-miR156a	7876.86	3202.39	1.29847	0	up	LOC_Os06g28000	58.2734	274.91	-2.23805	0	down
chr5_1187506_1185179_-2327-LOC_Os05g03050	0.406762	15.4569	-5.24793	0.00132166	down	osa-miR156a	7876.86	3202.39	1.29847	0	up	LOC_Os01g62490	89.0212	209.928	-1.23767	2.49309e-09	down
chr5_1187506_1185179_-2327-LOC_Os05g03050	0.406762	15.4569	-5.24793	0.00132166	down	osa-miR156a	7876.86	3202.39	1.29847	0	up	LOC_Os01g62490	89.0212	209.928	-1.23767	2.49309e-09	down
chr5_1187506_1185179_-2327-LOC_Os05g03050	0.406762	15.4569	-5.24793	0.00132166	down	osa-miR156a	7876.86	3202.39	1.29847	0	up	LOC_Os02g47180	193.805	511.493	-1.40011	0	down
chr5_1187506_1185179_-2327-LOC_Os05g03050	0.406762	15.4569	-5.24793	0.00132166	down	osa-miR156a	7876.86	3202.39	1.29847	0	up	LOC_Os05g03190	1618.32	4201.08	-1.37626	0	down
chr5_1187506_1185179_-2327-LOC_Os05g03050	0.406762	15.4569	-5.24793	0.00132166	down	osa-miR156a	7876.86	3202.39	1.29847	0	up	LOC_Os11g03240	347.044	1053.62	-1.60216	0	down
chr5_1187506_1185179_-2327-LOC_Os05g03050	0.406762	15.4569	-5.24793	0.00132166	down	osa-miR156a	7876.86	3202.39	1.29847	0	up	LOC_Os01g50470	26.6439	55.2225	-1.05145	2.36808e-05	down
chr5_1187506_1185179_-2327-LOC_Os05g03050	0.406762	15.4569	-5.24793	0.00132166	down	osa-miR156a	7876.86	3202.39	1.29847	0	up	LOC_Os08g23180	922.876	4616.59	-2.32262	0	down
chr5_1187506_1185179_-2327-LOC_Os05g03050	0.406762	15.4569	-5.24793	0.00132166	down	osa-miR156a	7876.86	3202.39	1.29847	0	up	LOC_Os08g23180	922.876	4616.59	-2.32262	0	down
chr5_1187506_1185179_-2327-LOC_Os05g03050	0.406762	15.4569	-5.24793	0.00132166	down	osa-miR156a	7876.86	3202.39	1.29847	0	up	LOC_Os01g21960	134.05	341.424	-1.34879	3.26806e-11	down
chr5_1187506_1185179_-2327-LOC_Os05g03050	0.406762	15.4569	-5.24793	0.00132166	down	osa-miR156a	7876.86	3202.39	1.29847	0	up	LOC_Os09g36350	909.033	2757.84	-1.60113	0	down
chr5_1187506_1185179_-2327-LOC_Os05g03050	0.406762	15.4569	-5.24793	0.00132166	down	osa-miR156a	7876.86	3202.39	1.29847	0	up	LOC_Os10g38730	31.7009	70.1041	-1.14498	1.03413e-07	down
chr5_1187506_1185179_-2327-LOC_Os05g03050	0.406762	15.4569	-5.24793	0.00132166	down	osa-miR156a	7876.86	3202.39	1.29847	0	up	LOC_Os08g20410	12.5809	56.0465	-2.15539	1.18595e-07	down
chr5_1187506_1185179_-2327-LOC_Os05g03050	0.406762	15.4569	-5.24793	0.00132166	down	osa-miR156a	7876.86	3202.39	1.29847	0	up	LOC_Os09g34110	650.48	1577.23	-1.27781	0	down
chr5_1187506_1185179_-2327-LOC_Os05g03050	0.406762	15.4569	-5.24793	0.00132166	down	osa-miR156a	7876.86	3202.39	1.29847	0	up	LOC_Os04g59320	283.346	619.424	-1.12836	0	down
chr5_1187506_1185179_-2327-LOC_Os05g03050	0.406762	15.4569	-5.24793	0.00132166	down	osa-miR156a	7876.86	3202.39	1.29847	0	up	LOC_Os01g41120	2.01028	10.9019	-2.43911	0.014675	down
chr5_1187506_1185179_-2327-LOC_Os05g03050	0.406762	15.4569	-5.24793	0.00132166	down	osa-miR156a	7876.86	3202.39	1.29847	0	up	LOC_Os02g01140	63.998	200.489	-1.64742	9.99201e-16	down
chr5_1187506_1185179_-2327-LOC_Os05g03050	0.406762	15.4569	-5.24793	0.00132166	down	osa-miR156a	7876.86	3202.39	1.29847	0	up	LOC_Os01g22660	123.925	266.208	-1.10309	2.08757e-10	down
chr5_1187506_1185179_-2327-LOC_Os05g03050	0.406762	15.4569	-5.24793	0.00132166	down	osa-miR156a	7876.86	3202.39	1.29847	0	up	LOC_Os09g13650	169.606	387.333	-1.19139	6.16518e-12	down
chr5_1187506_1185179_-2327-LOC_Os05g03050	0.406762	15.4569	-5.24793	0.00132166	down	osa-miR156a	7876.86	3202.39	1.29847	0	up	LOC_Os02g25230	147.802	387.381	-1.39009	0	down
chr5_1187506_1185179_-2327-LOC_Os05g03050	0.406762	15.4569	-5.24793	0.00132166	down	osa-miR156a	7876.86	3202.39	1.29847	0	up	LOC_Os08g35760	190.85	1511.02	-2.98502	0	down
chr5_1187506_1185179_-2327-LOC_Os05g03050	0.406762	15.4569	-5.24793	0.00132166	down	osa-miR156a	7876.86	3202.39	1.29847	0	up	LOC_Os01g44110	391.195	1013.05	-1.37274	0	down
chr5_1187506_1185179_-2327-LOC_Os05g03050	0.406762	15.4569	-5.24793	0.00132166	down	osa-miR156a	7876.86	3202.39	1.29847	0	up	LOC_Os05g31254	13.3826	66.5773	-2.31467	2.48656e-11	down
chr5_19472056_19412253_+59803-LOC_Os05g33110	89.4876	0	20	0	up	osa-miR166k-5p	11.1264	32.077	-1.52755	0.00210521	down	LOC_Os10g39260	534.489	96.2333	2.47355	0	up
chr5_19472056_19412253_+59803-LOC_Os05g33110	89.4876	0	20	0	up	osa-miR166k-5p	11.1264	32.077	-1.52755	0.00210521	down	LOC_Os10g14180	756.065	235.666	1.68177	0	up
chr5_19472056_19412253_+59803-LOC_Os05g33110	89.4876	0	20	0	up	osa-miR166k-5p	11.1264	32.077	-1.52755	0.00210521	down	LOC_Os10g39300	132.393	16.7066	2.98634	0	up
chr5_19472056_19412253_+59803-LOC_Os05g33110	89.4876	0	20	0	up	osa-miR166k-5p	11.1264	32.077	-1.52755	0.00210521	down	LOC_Os08g24260	27.0238	10.9439	1.3041	0.040855	up
chr5_19472056_19412253_+59803-LOC_Os05g33110	89.4876	0	20	0	up	osa-miR166k-5p	11.1264	32.077	-1.52755	0.00210521	down	LOC_Os01g53779	273.887	73.8338	1.89123	0	up
chr5_19472056_19412253_+59803-LOC_Os05g33110	89.4876	0	20	0	up	osa-miR166k-5p	11.1264	32.077	-1.52755	0.00210521	down	LOC_Os02g12350	59.9393	19.276	1.6367	0.000580951	up
chr5_19472056_19412253_+59803-LOC_Os05g33110	89.4876	0	20	0	up	osa-miR166k-5p	11.1264	32.077	-1.52755	0.00210521	down	LOC_Os01g15900	417.494	166.506	1.32618	2.44249e-15	up
chr5_19472056_19412253_+59803-LOC_Os05g33110	89.4876	0	20	0	up	osa-miR166k-5p	11.1264	32.077	-1.52755	0.00210521	down	LOC_Os05g15530	109.269	36.3999	1.58588	5.44009e-15	up
chr5_19472056_19412253_+59803-LOC_Os05g33110	89.4876	0	20	0	up	osa-miR166k-5p	11.1264	32.077	-1.52755	0.00210521	down	LOC_Os05g07080	35.8427	10.7581	1.73625	1.14847e-05	up
chr5_19472056_19412253_+59803-LOC_Os05g33110	89.4876	0	20	0	up	osa-miR5815	28.7045	61.6485	-1.10279	3.23105e-05	down	LOC_Os09g04160	4204.03	2043.99	1.04038	0	up
chr5_19472056_19412253_+59803-LOC_Os05g33110	89.4876	0	20	0	up	osa-miR5815	28.7045	61.6485	-1.10279	3.23105e-05	down	LOC_Os09g17360	95.4254	19.5707	2.28568	0	up
chr5_19472056_19412253_+59803-LOC_Os05g33110	89.4876	0	20	0	up	osa-miR5815	28.7045	61.6485	-1.10279	3.23105e-05	down	LOC_Os09g07154	65.0837	10.2978	2.65996	1.73853e-11	up
chr5_19472056_19412253_+59803-LOC_Os05g33110	89.4876	0	20	0	up	osa-miR5815	28.7045	61.6485	-1.10279	3.23105e-05	down	LOC_Os11g46950	70.0674	29.0191	1.27174	0.000553034	up
chr5_19472056_19412253_+59803-LOC_Os05g33110	89.4876	0	20	0	up	osa-miR166a-5p	9.94415	98.528	-3.30861	0	down	LOC_Os06g38780	138.269	56.7085	1.28584	4.44089e-15	up
chr5_19472056_19412253_+59803-LOC_Os05g33110	89.4876	0	20	0	up	osa-miR166a-5p	9.94415	98.528	-3.30861	0	down	LOC_Os04g38540	59.7235	8.78859	2.7646	1.07692e-14	up
chr5_19472056_19412253_+59803-LOC_Os05g33110	89.4876	0	20	0	up	osa-miR166a-5p	9.94415	98.528	-3.30861	0	down	LOC_Os03g41350	2530.7	1201.61	1.07457	0	up
chr5_19472056_19412253_+59803-LOC_Os05g33110	89.4876	0	20	0	up	osa-miR166a-5p	9.94415	98.528	-3.30861	0	down	LOC_Os12g03640	483.275	68.551	2.8176	0	up
chr5_19472056_19412253_+59803-LOC_Os05g33110	89.4876	0	20	0	up	osa-miR166a-5p	9.94415	98.528	-3.30861	0	down	LOC_Os11g03820	1288.6	181.958	2.82413	0	up
chr5_19472056_19412253_+59803-LOC_Os05g33110	89.4876	0	20	0	up	osa-miR166a-5p	9.94415	98.528	-3.30861	0	down	LOC_Os06g38780	138.269	56.7085	1.28584	4.44089e-15	up
chr5_19472056_19412253_+59803-LOC_Os05g33110	89.4876	0	20	0	up	osa-miR166a-5p	9.94415	98.528	-3.30861	0	down	LOC_Os04g38540	59.7235	8.78859	2.7646	1.07692e-14	up
chr5_19472056_19412253_+59803-LOC_Os05g33110	89.4876	0	20	0	up	osa-miR166a-5p	9.94415	98.528	-3.30861	0	down	LOC_Os03g41350	2530.7	1201.61	1.07457	0	up
chr5_19472056_19412253_+59803-LOC_Os05g33110	89.4876	0	20	0	up	osa-miR166a-5p	9.94415	98.528	-3.30861	0	down	LOC_Os12g03640	483.275	68.551	2.8176	0	up
chr5_19472056_19412253_+59803-LOC_Os05g33110	89.4876	0	20	0	up	osa-miR166a-5p	9.94415	98.528	-3.30861	0	down	LOC_Os11g03820	1288.6	181.958	2.82413	0	up
chr10_19762616_19761134_-1482-LOC_Os10g36880	1.62705	12.2028	-2.90689	0.0110222	down	osa-miR530-5p	3162.88	1366.02	1.21126	9.74502e-08	up	LOC_Os06g23274	564.364	1292.36	-1.19531	0	down
chr10_19762616_19761134_-1482-LOC_Os10g36880	1.62705	12.2028	-2.90689	0.0110222	down	osa-miR530-5p	3162.88	1366.02	1.21126	9.74502e-08	up	LOC_Os02g08220	24.0361	61.144	-1.34701	7.30058e-08	down
chr10_19762616_19761134_-1482-LOC_Os10g36880	1.62705	12.2028	-2.90689	0.0110222	down	osa-miR530-5p	3162.88	1366.02	1.21126	9.74502e-08	up	LOC_Os08g36760	119.324	286.92	-1.26576	0	down
chr10_19762616_19761134_-1482-LOC_Os10g36880	1.62705	12.2028	-2.90689	0.0110222	down	osa-miR530-5p	3162.88	1366.02	1.21126	9.74502e-08	up	LOC_Os05g39850	142.834	690.219	-2.27271	0	down
chr10_19762616_19761134_-1482-LOC_Os10g36880	1.62705	12.2028	-2.90689	0.0110222	down	osa-miR530-5p	3162.88	1366.02	1.21126	9.74502e-08	up	LOC_Os11g02130	36.4624	130.029	-1.83435	4.76937e-09	down
chr10_19762616_19761134_-1482-LOC_Os10g36880	1.62705	12.2028	-2.90689	0.0110222	down	osa-miR530-5p	3162.88	1366.02	1.21126	9.74502e-08	up	LOC_Os04g26350	30.6929	110.887	-1.85311	0	down
chr10_19762616_19761134_-1482-LOC_Os10g36880	1.62705	12.2028	-2.90689	0.0110222	down	osa-miR530-5p	3162.88	1366.02	1.21126	9.74502e-08	up	LOC_Os05g35070	73.3217	184.771	-1.33342	0	down
chr10_19762616_19761134_-1482-LOC_Os10g36880	1.62705	12.2028	-2.90689	0.0110222	down	osa-miR530-5p	3162.88	1366.02	1.21126	9.74502e-08	up	LOC_Os06g02810	55.4588	186.305	-1.74818	0	down
chr10_19762616_19761134_-1482-LOC_Os10g36880	1.62705	12.2028	-2.90689	0.0110222	down	osa-miR530-5p	3162.88	1366.02	1.21126	9.74502e-08	up	LOC_Os03g43684	1319.09	3706.64	-1.49056	0	down
chr10_19762616_19761134_-1482-LOC_Os10g36880	1.62705	12.2028	-2.90689	0.0110222	down	osa-miR530-5p	3162.88	1366.02	1.21126	9.74502e-08	up	LOC_Os02g48360	234.733	724.948	-1.62686	0	down
chr10_19762616_19761134_-1482-LOC_Os10g36880	1.62705	12.2028	-2.90689	0.0110222	down	osa-miR530-5p	3162.88	1366.02	1.21126	9.74502e-08	up	LOC_Os03g28160	160.881	1052.3	-2.70948	0	down
chr10_19762616_19761134_-1482-LOC_Os10g36880	1.62705	12.2028	-2.90689	0.0110222	down	osa-miR530-5p	3162.88	1366.02	1.21126	9.74502e-08	up	LOC_Os02g51620	153.512	580.775	-1.91963	0	down
chr10_19762616_19761134_-1482-LOC_Os10g36880	1.62705	12.2028	-2.90689	0.0110222	down	osa-miR530-5p	3162.88	1366.02	1.21126	9.74502e-08	up	LOC_Os01g74170	29.6305	85.2108	-1.52395	0.000138152	down
chr10_19762616_19761134_-1482-LOC_Os10g36880	1.62705	12.2028	-2.90689	0.0110222	down	osa-miR530-5p	3162.88	1366.02	1.21126	9.74502e-08	up	LOC_Os01g56020	26.0005	96.8829	-1.8977	0	down
chr10_19762616_19761134_-1482-LOC_Os10g36880	1.62705	12.2028	-2.90689	0.0110222	down	osa-miR530-5p	3162.88	1366.02	1.21126	9.74502e-08	up	LOC_Os09g35630	424.555	1362.89	-1.68264	0	down
chr10_19762616_19761134_-1482-LOC_Os10g36880	1.62705	12.2028	-2.90689	0.0110222	down	osa-miR530-5p	3162.88	1366.02	1.21126	9.74502e-08	up	LOC_Os02g01210	1534.73	3171.42	-1.04715	0	down
chr8_14114776_14113159_-1617-LOC_Os08g23360	32.9477	70.7765	-1.10309	0.000234576	down	osa-miR530-5p	3162.88	1366.02	1.21126	9.74502e-08	up	LOC_Os06g23274	564.364	1292.36	-1.19531	0	down
chr8_14114776_14113159_-1617-LOC_Os08g23360	32.9477	70.7765	-1.10309	0.000234576	down	osa-miR530-5p	3162.88	1366.02	1.21126	9.74502e-08	up	LOC_Os02g08220	24.0361	61.144	-1.34701	7.30058e-08	down
chr8_14114776_14113159_-1617-LOC_Os08g23360	32.9477	70.7765	-1.10309	0.000234576	down	osa-miR530-5p	3162.88	1366.02	1.21126	9.74502e-08	up	LOC_Os08g36760	119.324	286.92	-1.26576	0	down
chr8_14114776_14113159_-1617-LOC_Os08g23360	32.9477	70.7765	-1.10309	0.000234576	down	osa-miR530-5p	3162.88	1366.02	1.21126	9.74502e-08	up	LOC_Os05g39850	142.834	690.219	-2.27271	0	down
chr8_14114776_14113159_-1617-LOC_Os08g23360	32.9477	70.7765	-1.10309	0.000234576	down	osa-miR530-5p	3162.88	1366.02	1.21126	9.74502e-08	up	LOC_Os11g02130	36.4624	130.029	-1.83435	4.76937e-09	down
chr8_14114776_14113159_-1617-LOC_Os08g23360	32.9477	70.7765	-1.10309	0.000234576	down	osa-miR530-5p	3162.88	1366.02	1.21126	9.74502e-08	up	LOC_Os04g26350	30.6929	110.887	-1.85311	0	down
chr8_14114776_14113159_-1617-LOC_Os08g23360	32.9477	70.7765	-1.10309	0.000234576	down	osa-miR530-5p	3162.88	1366.02	1.21126	9.74502e-08	up	LOC_Os05g35070	73.3217	184.771	-1.33342	0	down
chr8_14114776_14113159_-1617-LOC_Os08g23360	32.9477	70.7765	-1.10309	0.000234576	down	osa-miR530-5p	3162.88	1366.02	1.21126	9.74502e-08	up	LOC_Os06g02810	55.4588	186.305	-1.74818	0	down
chr8_14114776_14113159_-1617-LOC_Os08g23360	32.9477	70.7765	-1.10309	0.000234576	down	osa-miR530-5p	3162.88	1366.02	1.21126	9.74502e-08	up	LOC_Os03g43684	1319.09	3706.64	-1.49056	0	down
chr8_14114776_14113159_-1617-LOC_Os08g23360	32.9477	70.7765	-1.10309	0.000234576	down	osa-miR530-5p	3162.88	1366.02	1.21126	9.74502e-08	up	LOC_Os02g48360	234.733	724.948	-1.62686	0	down
chr8_14114776_14113159_-1617-LOC_Os08g23360	32.9477	70.7765	-1.10309	0.000234576	down	osa-miR530-5p	3162.88	1366.02	1.21126	9.74502e-08	up	LOC_Os03g28160	160.881	1052.3	-2.70948	0	down
chr8_14114776_14113159_-1617-LOC_Os08g23360	32.9477	70.7765	-1.10309	0.000234576	down	osa-miR530-5p	3162.88	1366.02	1.21126	9.74502e-08	up	LOC_Os02g51620	153.512	580.775	-1.91963	0	down
chr8_14114776_14113159_-1617-LOC_Os08g23360	32.9477	70.7765	-1.10309	0.000234576	down	osa-miR530-5p	3162.88	1366.02	1.21126	9.74502e-08	up	LOC_Os01g74170	29.6305	85.2108	-1.52395	0.000138152	down
chr8_14114776_14113159_-1617-LOC_Os08g23360	32.9477	70.7765	-1.10309	0.000234576	down	osa-miR530-5p	3162.88	1366.02	1.21126	9.74502e-08	up	LOC_Os01g56020	26.0005	96.8829	-1.8977	0	down
chr8_14114776_14113159_-1617-LOC_Os08g23360	32.9477	70.7765	-1.10309	0.000234576	down	osa-miR530-5p	3162.88	1366.02	1.21126	9.74502e-08	up	LOC_Os09g35630	424.555	1362.89	-1.68264	0	down
chr8_14114776_14113159_-1617-LOC_Os08g23360	32.9477	70.7765	-1.10309	0.000234576	down	osa-miR530-5p	3162.88	1366.02	1.21126	9.74502e-08	up	LOC_Os02g01210	1534.73	3171.42	-1.04715	0	down
chr3_8951244_8940833_-10411-LOC_Os03g16220	162.659	469.403	-1.52897	0.000177429	down	osa-miR530-5p	3162.88	1366.02	1.21126	9.74502e-08	up	LOC_Os06g23274	564.364	1292.36	-1.19531	0	down
chr3_8951244_8940833_-10411-LOC_Os03g16220	162.659	469.403	-1.52897	0.000177429	down	osa-miR530-5p	3162.88	1366.02	1.21126	9.74502e-08	up	LOC_Os02g08220	24.0361	61.144	-1.34701	7.30058e-08	down
chr3_8951244_8940833_-10411-LOC_Os03g16220	162.659	469.403	-1.52897	0.000177429	down	osa-miR530-5p	3162.88	1366.02	1.21126	9.74502e-08	up	LOC_Os08g36760	119.324	286.92	-1.26576	0	down
chr3_8951244_8940833_-10411-LOC_Os03g16220	162.659	469.403	-1.52897	0.000177429	down	osa-miR530-5p	3162.88	1366.02	1.21126	9.74502e-08	up	LOC_Os05g39850	142.834	690.219	-2.27271	0	down
chr3_8951244_8940833_-10411-LOC_Os03g16220	162.659	469.403	-1.52897	0.000177429	down	osa-miR530-5p	3162.88	1366.02	1.21126	9.74502e-08	up	LOC_Os11g02130	36.4624	130.029	-1.83435	4.76937e-09	down
chr3_8951244_8940833_-10411-LOC_Os03g16220	162.659	469.403	-1.52897	0.000177429	down	osa-miR530-5p	3162.88	1366.02	1.21126	9.74502e-08	up	LOC_Os04g26350	30.6929	110.887	-1.85311	0	down
chr3_8951244_8940833_-10411-LOC_Os03g16220	162.659	469.403	-1.52897	0.000177429	down	osa-miR530-5p	3162.88	1366.02	1.21126	9.74502e-08	up	LOC_Os05g35070	73.3217	184.771	-1.33342	0	down
chr3_8951244_8940833_-10411-LOC_Os03g16220	162.659	469.403	-1.52897	0.000177429	down	osa-miR530-5p	3162.88	1366.02	1.21126	9.74502e-08	up	LOC_Os06g02810	55.4588	186.305	-1.74818	0	down
chr3_8951244_8940833_-10411-LOC_Os03g16220	162.659	469.403	-1.52897	0.000177429	down	osa-miR530-5p	3162.88	1366.02	1.21126	9.74502e-08	up	LOC_Os03g43684	1319.09	3706.64	-1.49056	0	down
chr3_8951244_8940833_-10411-LOC_Os03g16220	162.659	469.403	-1.52897	0.000177429	down	osa-miR530-5p	3162.88	1366.02	1.21126	9.74502e-08	up	LOC_Os02g48360	234.733	724.948	-1.62686	0	down
chr3_8951244_8940833_-10411-LOC_Os03g16220	162.659	469.403	-1.52897	0.000177429	down	osa-miR530-5p	3162.88	1366.02	1.21126	9.74502e-08	up	LOC_Os03g28160	160.881	1052.3	-2.70948	0	down
chr3_8951244_8940833_-10411-LOC_Os03g16220	162.659	469.403	-1.52897	0.000177429	down	osa-miR530-5p	3162.88	1366.02	1.21126	9.74502e-08	up	LOC_Os02g51620	153.512	580.775	-1.91963	0	down
chr3_8951244_8940833_-10411-LOC_Os03g16220	162.659	469.403	-1.52897	0.000177429	down	osa-miR530-5p	3162.88	1366.02	1.21126	9.74502e-08	up	LOC_Os01g74170	29.6305	85.2108	-1.52395	0.000138152	down
chr3_8951244_8940833_-10411-LOC_Os03g16220	162.659	469.403	-1.52897	0.000177429	down	osa-miR530-5p	3162.88	1366.02	1.21126	9.74502e-08	up	LOC_Os01g56020	26.0005	96.8829	-1.8977	0	down
chr3_8951244_8940833_-10411-LOC_Os03g16220	162.659	469.403	-1.52897	0.000177429	down	osa-miR530-5p	3162.88	1366.02	1.21126	9.74502e-08	up	LOC_Os09g35630	424.555	1362.89	-1.68264	0	down
chr3_8951244_8940833_-10411-LOC_Os03g16220	162.659	469.403	-1.52897	0.000177429	down	osa-miR530-5p	3162.88	1366.02	1.21126	9.74502e-08	up	LOC_Os02g01210	1534.73	3171.42	-1.04715	0	down
chr11_10789989_10787816_-2173-LOC_Os11g18947	1.12989	12.2028	-3.43296	2.23e-05	down	osa-miR5833	100.863	40.3292	1.3225	2.80457e-05	up	LOC_Os12g38360	73.7671	227.877	-1.6272	0	down
chr11_10789989_10787816_-2173-LOC_Os11g18947	1.12989	12.2028	-3.43296	2.23e-05	down	osa-miR5833	100.863	40.3292	1.3225	2.80457e-05	up	LOC_Os10g20770	7.10454	27.678	-1.96193	0.000189853	down
chr11_10789989_10787816_-2173-LOC_Os11g18947	1.12989	12.2028	-3.43296	2.23e-05	down	osa-miR5833	100.863	40.3292	1.3225	2.80457e-05	up	LOC_Os08g40930	999.852	2107.5	-1.07575	0	down
chr11_10789989_10787816_-2173-LOC_Os11g18947	1.12989	12.2028	-3.43296	2.23e-05	down	osa-miR5833	100.863	40.3292	1.3225	2.80457e-05	up	LOC_Os05g02820	1065.64	2613.93	-1.2945	0	down
chr11_10789989_10787816_-2173-LOC_Os11g18947	1.12989	12.2028	-3.43296	2.23e-05	down	osa-miR5833	100.863	40.3292	1.3225	2.80457e-05	up	LOC_Os08g16610	28.2375	80.8226	-1.51714	0.00411873	down
chr11_10789989_10787816_-2173-LOC_Os11g18947	1.12989	12.2028	-3.43296	2.23e-05	down	osa-miR5833	100.863	40.3292	1.3225	2.80457e-05	up	LOC_Os03g53920	309.506	916.166	-1.56564	0	down
chr11_10789989_10787816_-2173-LOC_Os11g18947	1.12989	12.2028	-3.43296	2.23e-05	down	osa-miR5833	100.863	40.3292	1.3225	2.80457e-05	up	LOC_Os12g03410	134.773	303.946	-1.17328	0	down
chr11_10789989_10787816_-2173-LOC_Os11g18947	1.12989	12.2028	-3.43296	2.23e-05	down	osa-miR5833	100.863	40.3292	1.3225	2.80457e-05	up	LOC_Os05g35480	227.243	534.345	-1.23353	0	down
chr11_10789989_10787816_-2173-LOC_Os11g18947	1.12989	12.2028	-3.43296	2.23e-05	down	osa-miR5833	100.863	40.3292	1.3225	2.80457e-05	up	LOC_Os02g04240	26.8996	85.4915	-1.6682	7.38048e-07	down
chr11_10789989_10787816_-2173-LOC_Os11g18947	1.12989	12.2028	-3.43296	2.23e-05	down	osa-miR5833	100.863	40.3292	1.3225	2.80457e-05	up	LOC_Os07g24190	7016.12	25917.1	-1.88516	0	down
chr11_10789989_10787816_-2173-LOC_Os11g18947	1.12989	12.2028	-3.43296	2.23e-05	down	osa-miR5833	100.863	40.3292	1.3225	2.80457e-05	up	LOC_Os05g30750	834.364	1844.23	-1.14427	0	down
chr11_10789989_10787816_-2173-LOC_Os11g18947	1.12989	12.2028	-3.43296	2.23e-05	down	osa-miR5833	100.863	40.3292	1.3225	2.80457e-05	up	LOC_Os02g34030	1.65709	9.06714	-2.452	0.00905669	down
chr11_10789989_10787816_-2173-LOC_Os11g18947	1.12989	12.2028	-3.43296	2.23e-05	down	osa-miR5833	100.863	40.3292	1.3225	2.80457e-05	up	LOC_Os04g50960	35.3885	178.089	-2.33125	0	down
chr11_10789989_10787816_-2173-LOC_Os11g18947	1.12989	12.2028	-3.43296	2.23e-05	down	osa-miR5833	100.863	40.3292	1.3225	2.80457e-05	up	LOC_Os09g26970	2.97233	11.7292	-1.98044	0.0168743	down
chr11_10789989_10787816_-2173-LOC_Os11g18947	1.12989	12.2028	-3.43296	2.23e-05	down	osa-miR5833	100.863	40.3292	1.3225	2.80457e-05	up	LOC_Os01g08790	1.66844	12.5659	-2.91294	0.00425314	down
chr11_10789989_10787816_-2173-LOC_Os11g18947	1.12989	12.2028	-3.43296	2.23e-05	down	osa-miR5833	100.863	40.3292	1.3225	2.80457e-05	up	LOC_Os08g39490	580.048	1960.55	-1.75701	0	down
chr11_10789989_10787816_-2173-LOC_Os11g18947	1.12989	12.2028	-3.43296	2.23e-05	down	osa-miR5833	100.863	40.3292	1.3225	2.80457e-05	up	LOC_Os04g56060	276.853	685.095	-1.30718	0	down
chr11_10789989_10787816_-2173-LOC_Os11g18947	1.12989	12.2028	-3.43296	2.23e-05	down	osa-miR5833	100.863	40.3292	1.3225	2.80457e-05	up	LOC_Os04g56060	276.853	685.095	-1.30718	0	down
chr11_10789989_10787816_-2173-LOC_Os11g18947	1.12989	12.2028	-3.43296	2.23e-05	down	osa-miR5833	100.863	40.3292	1.3225	2.80457e-05	up	LOC_Os01g02930	84.8561	188.63	-1.15247	2.69107e-12	down
chr11_10789989_10787816_-2173-LOC_Os11g18947	1.12989	12.2028	-3.43296	2.23e-05	down	osa-miR5833	100.863	40.3292	1.3225	2.80457e-05	up	LOC_Os07g14850	2314.58	6448.99	-1.47832	0	down
chr11_10789989_10787816_-2173-LOC_Os11g18947	1.12989	12.2028	-3.43296	2.23e-05	down	osa-miR5833	100.863	40.3292	1.3225	2.80457e-05	up	LOC_Os06g44410	59.0914	144.468	-1.28973	3.43254e-10	down
chr11_10789989_10787816_-2173-LOC_Os11g18947	1.12989	12.2028	-3.43296	2.23e-05	down	osa-miR5833	100.863	40.3292	1.3225	2.80457e-05	up	LOC_Os03g49830	186.098	470.977	-1.33959	0	down
chr1_39623317_39620597_-2720-LOC_Os01g68160	7.86406	52.879	-2.74935	3.16e-05	down	osa-miR5833	100.863	40.3292	1.3225	2.80457e-05	up	LOC_Os12g38360	73.7671	227.877	-1.6272	0	down
chr1_39623317_39620597_-2720-LOC_Os01g68160	7.86406	52.879	-2.74935	3.16e-05	down	osa-miR5833	100.863	40.3292	1.3225	2.80457e-05	up	LOC_Os10g20770	7.10454	27.678	-1.96193	0.000189853	down
chr1_39623317_39620597_-2720-LOC_Os01g68160	7.86406	52.879	-2.74935	3.16e-05	down	osa-miR5833	100.863	40.3292	1.3225	2.80457e-05	up	LOC_Os08g40930	999.852	2107.5	-1.07575	0	down
chr1_39623317_39620597_-2720-LOC_Os01g68160	7.86406	52.879	-2.74935	3.16e-05	down	osa-miR5833	100.863	40.3292	1.3225	2.80457e-05	up	LOC_Os05g02820	1065.64	2613.93	-1.2945	0	down
chr1_39623317_39620597_-2720-LOC_Os01g68160	7.86406	52.879	-2.74935	3.16e-05	down	osa-miR5833	100.863	40.3292	1.3225	2.80457e-05	up	LOC_Os08g16610	28.2375	80.8226	-1.51714	0.00411873	down
chr1_39623317_39620597_-2720-LOC_Os01g68160	7.86406	52.879	-2.74935	3.16e-05	down	osa-miR5833	100.863	40.3292	1.3225	2.80457e-05	up	LOC_Os03g53920	309.506	916.166	-1.56564	0	down
chr1_39623317_39620597_-2720-LOC_Os01g68160	7.86406	52.879	-2.74935	3.16e-05	down	osa-miR5833	100.863	40.3292	1.3225	2.80457e-05	up	LOC_Os12g03410	134.773	303.946	-1.17328	0	down
chr1_39623317_39620597_-2720-LOC_Os01g68160	7.86406	52.879	-2.74935	3.16e-05	down	osa-miR5833	100.863	40.3292	1.3225	2.80457e-05	up	LOC_Os05g35480	227.243	534.345	-1.23353	0	down
chr1_39623317_39620597_-2720-LOC_Os01g68160	7.86406	52.879	-2.74935	3.16e-05	down	osa-miR5833	100.863	40.3292	1.3225	2.80457e-05	up	LOC_Os02g04240	26.8996	85.4915	-1.6682	7.38048e-07	down
chr1_39623317_39620597_-2720-LOC_Os01g68160	7.86406	52.879	-2.74935	3.16e-05	down	osa-miR5833	100.863	40.3292	1.3225	2.80457e-05	up	LOC_Os07g24190	7016.12	25917.1	-1.88516	0	down
chr1_39623317_39620597_-2720-LOC_Os01g68160	7.86406	52.879	-2.74935	3.16e-05	down	osa-miR5833	100.863	40.3292	1.3225	2.80457e-05	up	LOC_Os05g30750	834.364	1844.23	-1.14427	0	down
chr1_39623317_39620597_-2720-LOC_Os01g68160	7.86406	52.879	-2.74935	3.16e-05	down	osa-miR5833	100.863	40.3292	1.3225	2.80457e-05	up	LOC_Os02g34030	1.65709	9.06714	-2.452	0.00905669	down
chr1_39623317_39620597_-2720-LOC_Os01g68160	7.86406	52.879	-2.74935	3.16e-05	down	osa-miR5833	100.863	40.3292	1.3225	2.80457e-05	up	LOC_Os04g50960	35.3885	178.089	-2.33125	0	down
chr1_39623317_39620597_-2720-LOC_Os01g68160	7.86406	52.879	-2.74935	3.16e-05	down	osa-miR5833	100.863	40.3292	1.3225	2.80457e-05	up	LOC_Os09g26970	2.97233	11.7292	-1.98044	0.0168743	down
chr1_39623317_39620597_-2720-LOC_Os01g68160	7.86406	52.879	-2.74935	3.16e-05	down	osa-miR5833	100.863	40.3292	1.3225	2.80457e-05	up	LOC_Os01g08790	1.66844	12.5659	-2.91294	0.00425314	down
chr1_39623317_39620597_-2720-LOC_Os01g68160	7.86406	52.879	-2.74935	3.16e-05	down	osa-miR5833	100.863	40.3292	1.3225	2.80457e-05	up	LOC_Os08g39490	580.048	1960.55	-1.75701	0	down
chr1_39623317_39620597_-2720-LOC_Os01g68160	7.86406	52.879	-2.74935	3.16e-05	down	osa-miR5833	100.863	40.3292	1.3225	2.80457e-05	up	LOC_Os04g56060	276.853	685.095	-1.30718	0	down
chr1_39623317_39620597_-2720-LOC_Os01g68160	7.86406	52.879	-2.74935	3.16e-05	down	osa-miR5833	100.863	40.3292	1.3225	2.80457e-05	up	LOC_Os04g56060	276.853	685.095	-1.30718	0	down
chr1_39623317_39620597_-2720-LOC_Os01g68160	7.86406	52.879	-2.74935	3.16e-05	down	osa-miR5833	100.863	40.3292	1.3225	2.80457e-05	up	LOC_Os01g02930	84.8561	188.63	-1.15247	2.69107e-12	down
chr1_39623317_39620597_-2720-LOC_Os01g68160	7.86406	52.879	-2.74935	3.16e-05	down	osa-miR5833	100.863	40.3292	1.3225	2.80457e-05	up	LOC_Os07g14850	2314.58	6448.99	-1.47832	0	down
chr1_39623317_39620597_-2720-LOC_Os01g68160	7.86406	52.879	-2.74935	3.16e-05	down	osa-miR5833	100.863	40.3292	1.3225	2.80457e-05	up	LOC_Os06g44410	59.0914	144.468	-1.28973	3.43254e-10	down
chr1_39623317_39620597_-2720-LOC_Os01g68160	7.86406	52.879	-2.74935	3.16e-05	down	osa-miR5833	100.863	40.3292	1.3225	2.80457e-05	up	LOC_Os03g49830	186.098	470.977	-1.33959	0	down
chr8_27730020_27717173_+12847-LOC_Os08g44040	1.44626	27.6598	-4.25739	0.00235449	down	osa-miR1854-5p	92.2115	29.3582	1.65118	0.000195318	up	LOC_Os01g73790	451.808	1422.17	-1.65432	0	down
chr8_27730020_27717173_+12847-LOC_Os08g44040	1.44626	27.6598	-4.25739	0.00235449	down	osa-miR1854-5p	92.2115	29.3582	1.65118	0.000195318	up	LOC_Os03g02460	43.8771	146.611	-1.74045	0	down
chr8_27730020_27717173_+12847-LOC_Os08g44040	1.44626	27.6598	-4.25739	0.00235449	down	osa-miR1854-5p	92.2115	29.3582	1.65118	0.000195318	up	LOC_Os01g64820	128.859	378.165	-1.55322	0	down
chr8_27730020_27717173_+12847-LOC_Os08g44040	1.44626	27.6598	-4.25739	0.00235449	down	osa-miR1854-5p	92.2115	29.3582	1.65118	0.000195318	up	LOC_Os02g02040	117.88	682.067	-2.5326	0	down
chr8_27730020_27717173_+12847-LOC_Os08g44040	1.44626	27.6598	-4.25739	0.00235449	down	osa-miR1854-5p	92.2115	29.3582	1.65118	0.000195318	up	LOC_Os04g34290	55.1486	119.54	-1.11609	5.74705e-07	down
chr8_27730020_27717173_+12847-LOC_Os08g44040	1.44626	27.6598	-4.25739	0.00235449	down	osa-miR1854-5p	92.2115	29.3582	1.65118	0.000195318	up	LOC_Os06g32720	27.4171	122.728	-2.16232	8.54935e-11	down
chr8_27730020_27717173_+12847-LOC_Os08g44040	1.44626	27.6598	-4.25739	0.00235449	down	osa-miR1854-5p	92.2115	29.3582	1.65118	0.000195318	up	LOC_Os11g24374	65.6926	141.077	-1.10268	1.08018e-10	down
chr8_27730020_27717173_+12847-LOC_Os08g44040	1.44626	27.6598	-4.25739	0.00235449	down	osa-miR1854-5p	92.2115	29.3582	1.65118	0.000195318	up	LOC_Os02g52510	31.85	98.0894	-1.6228	1.4872e-09	down
chr8_27730020_27717173_+12847-LOC_Os08g44040	1.44626	27.6598	-4.25739	0.00235449	down	osa-miR1854-5p	92.2115	29.3582	1.65118	0.000195318	up	LOC_Os01g11920	89.3338	211.352	-1.24237	1.11022e-16	down
chr8_27730020_27717173_+12847-LOC_Os08g44040	1.44626	27.6598	-4.25739	0.00235449	down	osa-miR1854-5p	92.2115	29.3582	1.65118	0.000195318	up	LOC_Os02g57140	351.364	826.863	-1.23468	0	down
chr8_27730020_27717173_+12847-LOC_Os08g44040	1.44626	27.6598	-4.25739	0.00235449	down	osa-miR1854-5p	92.2115	29.3582	1.65118	0.000195318	up	LOC_Os01g07110	167.956	350.767	-1.06243	1.33227e-15	down
chr8_27730020_27717173_+12847-LOC_Os08g44040	1.44626	27.6598	-4.25739	0.00235449	down	osa-miR1854-5p	92.2115	29.3582	1.65118	0.000195318	up	LOC_Os08g31760	392.032	844.085	-1.10641	0	down
chr8_27730020_27717173_+12847-LOC_Os08g44040	1.44626	27.6598	-4.25739	0.00235449	down	osa-miR1854-5p	92.2115	29.3582	1.65118	0.000195318	up	LOC_Os12g36410	4.35053	134.451	-4.94975	0	down
chr8_27730020_27717173_+12847-LOC_Os08g44040	1.44626	27.6598	-4.25739	0.00235449	down	osa-miR1854-5p	92.2115	29.3582	1.65118	0.000195318	up	LOC_Os01g12860	167.1	423.833	-1.34278	0	down
chr8_27730020_27717173_+12847-LOC_Os08g44040	1.44626	27.6598	-4.25739	0.00235449	down	osa-miR1854-5p	92.2115	29.3582	1.65118	0.000195318	up	LOC_Os01g64900	114.796	391.901	-1.77141	0	down
chr8_27730020_27717173_+12847-LOC_Os08g44040	1.44626	27.6598	-4.25739	0.00235449	down	osa-miR1854-5p	92.2115	29.3582	1.65118	0.000195318	up	LOC_Os12g41230	439.02	912.115	-1.05493	0	down
chr8_27730020_27717173_+12847-LOC_Os08g44040	1.44626	27.6598	-4.25739	0.00235449	down	osa-miR1854-5p	92.2115	29.3582	1.65118	0.000195318	up	LOC_Os06g43220	26.331	73.9937	-1.49064	0.000114164	down
chr8_27730020_27717173_+12847-LOC_Os08g44040	1.44626	27.6598	-4.25739	0.00235449	down	osa-miR1854-5p	92.2115	29.3582	1.65118	0.000195318	up	LOC_Os01g70410	106.733	259.951	-1.28424	7.88258e-14	down
chr12_12199362_12196956_+2406-LOC_Os12g21700	0.406762	7.32171	-4.16993	0.0100894	down	osa-miR1854-5p	92.2115	29.3582	1.65118	0.000195318	up	LOC_Os01g73790	451.808	1422.17	-1.65432	0	down
chr12_12199362_12196956_+2406-LOC_Os12g21700	0.406762	7.32171	-4.16993	0.0100894	down	osa-miR1854-5p	92.2115	29.3582	1.65118	0.000195318	up	LOC_Os03g02460	43.8771	146.611	-1.74045	0	down
chr12_12199362_12196956_+2406-LOC_Os12g21700	0.406762	7.32171	-4.16993	0.0100894	down	osa-miR1854-5p	92.2115	29.3582	1.65118	0.000195318	up	LOC_Os01g64820	128.859	378.165	-1.55322	0	down
chr12_12199362_12196956_+2406-LOC_Os12g21700	0.406762	7.32171	-4.16993	0.0100894	down	osa-miR1854-5p	92.2115	29.3582	1.65118	0.000195318	up	LOC_Os02g02040	117.88	682.067	-2.5326	0	down
chr12_12199362_12196956_+2406-LOC_Os12g21700	0.406762	7.32171	-4.16993	0.0100894	down	osa-miR1854-5p	92.2115	29.3582	1.65118	0.000195318	up	LOC_Os04g34290	55.1486	119.54	-1.11609	5.74705e-07	down
chr12_12199362_12196956_+2406-LOC_Os12g21700	0.406762	7.32171	-4.16993	0.0100894	down	osa-miR1854-5p	92.2115	29.3582	1.65118	0.000195318	up	LOC_Os06g32720	27.4171	122.728	-2.16232	8.54935e-11	down
chr12_12199362_12196956_+2406-LOC_Os12g21700	0.406762	7.32171	-4.16993	0.0100894	down	osa-miR1854-5p	92.2115	29.3582	1.65118	0.000195318	up	LOC_Os11g24374	65.6926	141.077	-1.10268	1.08018e-10	down
chr12_12199362_12196956_+2406-LOC_Os12g21700	0.406762	7.32171	-4.16993	0.0100894	down	osa-miR1854-5p	92.2115	29.3582	1.65118	0.000195318	up	LOC_Os02g52510	31.85	98.0894	-1.6228	1.4872e-09	down
chr12_12199362_12196956_+2406-LOC_Os12g21700	0.406762	7.32171	-4.16993	0.0100894	down	osa-miR1854-5p	92.2115	29.3582	1.65118	0.000195318	up	LOC_Os01g11920	89.3338	211.352	-1.24237	1.11022e-16	down
chr12_12199362_12196956_+2406-LOC_Os12g21700	0.406762	7.32171	-4.16993	0.0100894	down	osa-miR1854-5p	92.2115	29.3582	1.65118	0.000195318	up	LOC_Os02g57140	351.364	826.863	-1.23468	0	down
chr12_12199362_12196956_+2406-LOC_Os12g21700	0.406762	7.32171	-4.16993	0.0100894	down	osa-miR1854-5p	92.2115	29.3582	1.65118	0.000195318	up	LOC_Os01g07110	167.956	350.767	-1.06243	1.33227e-15	down
chr12_12199362_12196956_+2406-LOC_Os12g21700	0.406762	7.32171	-4.16993	0.0100894	down	osa-miR1854-5p	92.2115	29.3582	1.65118	0.000195318	up	LOC_Os08g31760	392.032	844.085	-1.10641	0	down
chr12_12199362_12196956_+2406-LOC_Os12g21700	0.406762	7.32171	-4.16993	0.0100894	down	osa-miR1854-5p	92.2115	29.3582	1.65118	0.000195318	up	LOC_Os12g36410	4.35053	134.451	-4.94975	0	down
chr12_12199362_12196956_+2406-LOC_Os12g21700	0.406762	7.32171	-4.16993	0.0100894	down	osa-miR1854-5p	92.2115	29.3582	1.65118	0.000195318	up	LOC_Os01g12860	167.1	423.833	-1.34278	0	down
chr12_12199362_12196956_+2406-LOC_Os12g21700	0.406762	7.32171	-4.16993	0.0100894	down	osa-miR1854-5p	92.2115	29.3582	1.65118	0.000195318	up	LOC_Os01g64900	114.796	391.901	-1.77141	0	down
chr12_12199362_12196956_+2406-LOC_Os12g21700	0.406762	7.32171	-4.16993	0.0100894	down	osa-miR1854-5p	92.2115	29.3582	1.65118	0.000195318	up	LOC_Os12g41230	439.02	912.115	-1.05493	0	down
chr12_12199362_12196956_+2406-LOC_Os12g21700	0.406762	7.32171	-4.16993	0.0100894	down	osa-miR1854-5p	92.2115	29.3582	1.65118	0.000195318	up	LOC_Os06g43220	26.331	73.9937	-1.49064	0.000114164	down
chr12_12199362_12196956_+2406-LOC_Os12g21700	0.406762	7.32171	-4.16993	0.0100894	down	osa-miR1854-5p	92.2115	29.3582	1.65118	0.000195318	up	LOC_Os01g70410	106.733	259.951	-1.28424	7.88258e-14	down
chr12_12201013_12196956_+4057-LOC_Os12g21700	17.5811	47.9979	-1.44894	0.000477312	down	osa-miR1854-5p	92.2115	29.3582	1.65118	0.000195318	up	LOC_Os01g73790	451.808	1422.17	-1.65432	0	down
chr12_12201013_12196956_+4057-LOC_Os12g21700	17.5811	47.9979	-1.44894	0.000477312	down	osa-miR1854-5p	92.2115	29.3582	1.65118	0.000195318	up	LOC_Os03g02460	43.8771	146.611	-1.74045	0	down
chr12_12201013_12196956_+4057-LOC_Os12g21700	17.5811	47.9979	-1.44894	0.000477312	down	osa-miR1854-5p	92.2115	29.3582	1.65118	0.000195318	up	LOC_Os01g64820	128.859	378.165	-1.55322	0	down
chr12_12201013_12196956_+4057-LOC_Os12g21700	17.5811	47.9979	-1.44894	0.000477312	down	osa-miR1854-5p	92.2115	29.3582	1.65118	0.000195318	up	LOC_Os02g02040	117.88	682.067	-2.5326	0	down
chr12_12201013_12196956_+4057-LOC_Os12g21700	17.5811	47.9979	-1.44894	0.000477312	down	osa-miR1854-5p	92.2115	29.3582	1.65118	0.000195318	up	LOC_Os04g34290	55.1486	119.54	-1.11609	5.74705e-07	down
chr12_12201013_12196956_+4057-LOC_Os12g21700	17.5811	47.9979	-1.44894	0.000477312	down	osa-miR1854-5p	92.2115	29.3582	1.65118	0.000195318	up	LOC_Os06g32720	27.4171	122.728	-2.16232	8.54935e-11	down
chr12_12201013_12196956_+4057-LOC_Os12g21700	17.5811	47.9979	-1.44894	0.000477312	down	osa-miR1854-5p	92.2115	29.3582	1.65118	0.000195318	up	LOC_Os11g24374	65.6926	141.077	-1.10268	1.08018e-10	down
chr12_12201013_12196956_+4057-LOC_Os12g21700	17.5811	47.9979	-1.44894	0.000477312	down	osa-miR1854-5p	92.2115	29.3582	1.65118	0.000195318	up	LOC_Os02g52510	31.85	98.0894	-1.6228	1.4872e-09	down
chr12_12201013_12196956_+4057-LOC_Os12g21700	17.5811	47.9979	-1.44894	0.000477312	down	osa-miR1854-5p	92.2115	29.3582	1.65118	0.000195318	up	LOC_Os01g11920	89.3338	211.352	-1.24237	1.11022e-16	down
chr12_12201013_12196956_+4057-LOC_Os12g21700	17.5811	47.9979	-1.44894	0.000477312	down	osa-miR1854-5p	92.2115	29.3582	1.65118	0.000195318	up	LOC_Os02g57140	351.364	826.863	-1.23468	0	down
chr12_12201013_12196956_+4057-LOC_Os12g21700	17.5811	47.9979	-1.44894	0.000477312	down	osa-miR1854-5p	92.2115	29.3582	1.65118	0.000195318	up	LOC_Os01g07110	167.956	350.767	-1.06243	1.33227e-15	down
chr12_12201013_12196956_+4057-LOC_Os12g21700	17.5811	47.9979	-1.44894	0.000477312	down	osa-miR1854-5p	92.2115	29.3582	1.65118	0.000195318	up	LOC_Os08g31760	392.032	844.085	-1.10641	0	down
chr12_12201013_12196956_+4057-LOC_Os12g21700	17.5811	47.9979	-1.44894	0.000477312	down	osa-miR1854-5p	92.2115	29.3582	1.65118	0.000195318	up	LOC_Os12g36410	4.35053	134.451	-4.94975	0	down
chr12_12201013_12196956_+4057-LOC_Os12g21700	17.5811	47.9979	-1.44894	0.000477312	down	osa-miR1854-5p	92.2115	29.3582	1.65118	0.000195318	up	LOC_Os01g12860	167.1	423.833	-1.34278	0	down
chr12_12201013_12196956_+4057-LOC_Os12g21700	17.5811	47.9979	-1.44894	0.000477312	down	osa-miR1854-5p	92.2115	29.3582	1.65118	0.000195318	up	LOC_Os01g64900	114.796	391.901	-1.77141	0	down
chr12_12201013_12196956_+4057-LOC_Os12g21700	17.5811	47.9979	-1.44894	0.000477312	down	osa-miR1854-5p	92.2115	29.3582	1.65118	0.000195318	up	LOC_Os12g41230	439.02	912.115	-1.05493	0	down
chr12_12201013_12196956_+4057-LOC_Os12g21700	17.5811	47.9979	-1.44894	0.000477312	down	osa-miR1854-5p	92.2115	29.3582	1.65118	0.000195318	up	LOC_Os06g43220	26.331	73.9937	-1.49064	0.000114164	down
chr12_12201013_12196956_+4057-LOC_Os12g21700	17.5811	47.9979	-1.44894	0.000477312	down	osa-miR1854-5p	92.2115	29.3582	1.65118	0.000195318	up	LOC_Os01g70410	106.733	259.951	-1.28424	7.88258e-14	down
chr12_12201013_12196956_+4057-LOC_Os12g21700	17.5811	47.9979	-1.44894	0.000477312	down	osa-miR1854-5p	92.2115	29.3582	1.65118	0.000195318	up	LOC_Os01g73790	451.808	1422.17	-1.65432	0	down
chr12_12201013_12196956_+4057-LOC_Os12g21700	17.5811	47.9979	-1.44894	0.000477312	down	osa-miR1854-5p	92.2115	29.3582	1.65118	0.000195318	up	LOC_Os03g02460	43.8771	146.611	-1.74045	0	down
chr12_12201013_12196956_+4057-LOC_Os12g21700	17.5811	47.9979	-1.44894	0.000477312	down	osa-miR1854-5p	92.2115	29.3582	1.65118	0.000195318	up	LOC_Os01g64820	128.859	378.165	-1.55322	0	down
chr12_12201013_12196956_+4057-LOC_Os12g21700	17.5811	47.9979	-1.44894	0.000477312	down	osa-miR1854-5p	92.2115	29.3582	1.65118	0.000195318	up	LOC_Os02g02040	117.88	682.067	-2.5326	0	down
chr12_12201013_12196956_+4057-LOC_Os12g21700	17.5811	47.9979	-1.44894	0.000477312	down	osa-miR1854-5p	92.2115	29.3582	1.65118	0.000195318	up	LOC_Os04g34290	55.1486	119.54	-1.11609	5.74705e-07	down
chr12_12201013_12196956_+4057-LOC_Os12g21700	17.5811	47.9979	-1.44894	0.000477312	down	osa-miR1854-5p	92.2115	29.3582	1.65118	0.000195318	up	LOC_Os06g32720	27.4171	122.728	-2.16232	8.54935e-11	down
chr12_12201013_12196956_+4057-LOC_Os12g21700	17.5811	47.9979	-1.44894	0.000477312	down	osa-miR1854-5p	92.2115	29.3582	1.65118	0.000195318	up	LOC_Os11g24374	65.6926	141.077	-1.10268	1.08018e-10	down
chr12_12201013_12196956_+4057-LOC_Os12g21700	17.5811	47.9979	-1.44894	0.000477312	down	osa-miR1854-5p	92.2115	29.3582	1.65118	0.000195318	up	LOC_Os02g52510	31.85	98.0894	-1.6228	1.4872e-09	down
chr12_12201013_12196956_+4057-LOC_Os12g21700	17.5811	47.9979	-1.44894	0.000477312	down	osa-miR1854-5p	92.2115	29.3582	1.65118	0.000195318	up	LOC_Os01g11920	89.3338	211.352	-1.24237	1.11022e-16	down
chr12_12201013_12196956_+4057-LOC_Os12g21700	17.5811	47.9979	-1.44894	0.000477312	down	osa-miR1854-5p	92.2115	29.3582	1.65118	0.000195318	up	LOC_Os02g57140	351.364	826.863	-1.23468	0	down
chr12_12201013_12196956_+4057-LOC_Os12g21700	17.5811	47.9979	-1.44894	0.000477312	down	osa-miR1854-5p	92.2115	29.3582	1.65118	0.000195318	up	LOC_Os01g07110	167.956	350.767	-1.06243	1.33227e-15	down
chr12_12201013_12196956_+4057-LOC_Os12g21700	17.5811	47.9979	-1.44894	0.000477312	down	osa-miR1854-5p	92.2115	29.3582	1.65118	0.000195318	up	LOC_Os08g31760	392.032	844.085	-1.10641	0	down
chr12_12201013_12196956_+4057-LOC_Os12g21700	17.5811	47.9979	-1.44894	0.000477312	down	osa-miR1854-5p	92.2115	29.3582	1.65118	0.000195318	up	LOC_Os12g36410	4.35053	134.451	-4.94975	0	down
chr12_12201013_12196956_+4057-LOC_Os12g21700	17.5811	47.9979	-1.44894	0.000477312	down	osa-miR1854-5p	92.2115	29.3582	1.65118	0.000195318	up	LOC_Os01g12860	167.1	423.833	-1.34278	0	down
chr12_12201013_12196956_+4057-LOC_Os12g21700	17.5811	47.9979	-1.44894	0.000477312	down	osa-miR1854-5p	92.2115	29.3582	1.65118	0.000195318	up	LOC_Os01g64900	114.796	391.901	-1.77141	0	down
chr12_12201013_12196956_+4057-LOC_Os12g21700	17.5811	47.9979	-1.44894	0.000477312	down	osa-miR1854-5p	92.2115	29.3582	1.65118	0.000195318	up	LOC_Os12g41230	439.02	912.115	-1.05493	0	down
chr12_12201013_12196956_+4057-LOC_Os12g21700	17.5811	47.9979	-1.44894	0.000477312	down	osa-miR1854-5p	92.2115	29.3582	1.65118	0.000195318	up	LOC_Os06g43220	26.331	73.9937	-1.49064	0.000114164	down
chr12_12201013_12196956_+4057-LOC_Os12g21700	17.5811	47.9979	-1.44894	0.000477312	down	osa-miR1854-5p	92.2115	29.3582	1.65118	0.000195318	up	LOC_Os01g70410	106.733	259.951	-1.28424	7.88258e-14	down
chr5_1187506_1185179_-2327-LOC_Os05g03050	0.406762	15.4569	-5.24793	0.00132166	down	osa-miR1854-5p	92.2115	29.3582	1.65118	0.000195318	up	LOC_Os01g73790	451.808	1422.17	-1.65432	0	down
chr5_1187506_1185179_-2327-LOC_Os05g03050	0.406762	15.4569	-5.24793	0.00132166	down	osa-miR1854-5p	92.2115	29.3582	1.65118	0.000195318	up	LOC_Os03g02460	43.8771	146.611	-1.74045	0	down
chr5_1187506_1185179_-2327-LOC_Os05g03050	0.406762	15.4569	-5.24793	0.00132166	down	osa-miR1854-5p	92.2115	29.3582	1.65118	0.000195318	up	LOC_Os01g64820	128.859	378.165	-1.55322	0	down
chr5_1187506_1185179_-2327-LOC_Os05g03050	0.406762	15.4569	-5.24793	0.00132166	down	osa-miR1854-5p	92.2115	29.3582	1.65118	0.000195318	up	LOC_Os02g02040	117.88	682.067	-2.5326	0	down
chr5_1187506_1185179_-2327-LOC_Os05g03050	0.406762	15.4569	-5.24793	0.00132166	down	osa-miR1854-5p	92.2115	29.3582	1.65118	0.000195318	up	LOC_Os04g34290	55.1486	119.54	-1.11609	5.74705e-07	down
chr5_1187506_1185179_-2327-LOC_Os05g03050	0.406762	15.4569	-5.24793	0.00132166	down	osa-miR1854-5p	92.2115	29.3582	1.65118	0.000195318	up	LOC_Os06g32720	27.4171	122.728	-2.16232	8.54935e-11	down
chr5_1187506_1185179_-2327-LOC_Os05g03050	0.406762	15.4569	-5.24793	0.00132166	down	osa-miR1854-5p	92.2115	29.3582	1.65118	0.000195318	up	LOC_Os11g24374	65.6926	141.077	-1.10268	1.08018e-10	down
chr5_1187506_1185179_-2327-LOC_Os05g03050	0.406762	15.4569	-5.24793	0.00132166	down	osa-miR1854-5p	92.2115	29.3582	1.65118	0.000195318	up	LOC_Os02g52510	31.85	98.0894	-1.6228	1.4872e-09	down
chr5_1187506_1185179_-2327-LOC_Os05g03050	0.406762	15.4569	-5.24793	0.00132166	down	osa-miR1854-5p	92.2115	29.3582	1.65118	0.000195318	up	LOC_Os01g11920	89.3338	211.352	-1.24237	1.11022e-16	down
chr5_1187506_1185179_-2327-LOC_Os05g03050	0.406762	15.4569	-5.24793	0.00132166	down	osa-miR1854-5p	92.2115	29.3582	1.65118	0.000195318	up	LOC_Os02g57140	351.364	826.863	-1.23468	0	down
chr5_1187506_1185179_-2327-LOC_Os05g03050	0.406762	15.4569	-5.24793	0.00132166	down	osa-miR1854-5p	92.2115	29.3582	1.65118	0.000195318	up	LOC_Os01g07110	167.956	350.767	-1.06243	1.33227e-15	down
chr5_1187506_1185179_-2327-LOC_Os05g03050	0.406762	15.4569	-5.24793	0.00132166	down	osa-miR1854-5p	92.2115	29.3582	1.65118	0.000195318	up	LOC_Os08g31760	392.032	844.085	-1.10641	0	down
chr5_1187506_1185179_-2327-LOC_Os05g03050	0.406762	15.4569	-5.24793	0.00132166	down	osa-miR1854-5p	92.2115	29.3582	1.65118	0.000195318	up	LOC_Os12g36410	4.35053	134.451	-4.94975	0	down
chr5_1187506_1185179_-2327-LOC_Os05g03050	0.406762	15.4569	-5.24793	0.00132166	down	osa-miR1854-5p	92.2115	29.3582	1.65118	0.000195318	up	LOC_Os01g12860	167.1	423.833	-1.34278	0	down
chr5_1187506_1185179_-2327-LOC_Os05g03050	0.406762	15.4569	-5.24793	0.00132166	down	osa-miR1854-5p	92.2115	29.3582	1.65118	0.000195318	up	LOC_Os01g64900	114.796	391.901	-1.77141	0	down
chr5_1187506_1185179_-2327-LOC_Os05g03050	0.406762	15.4569	-5.24793	0.00132166	down	osa-miR1854-5p	92.2115	29.3582	1.65118	0.000195318	up	LOC_Os12g41230	439.02	912.115	-1.05493	0	down
chr5_1187506_1185179_-2327-LOC_Os05g03050	0.406762	15.4569	-5.24793	0.00132166	down	osa-miR1854-5p	92.2115	29.3582	1.65118	0.000195318	up	LOC_Os06g43220	26.331	73.9937	-1.49064	0.000114164	down
chr5_1187506_1185179_-2327-LOC_Os05g03050	0.406762	15.4569	-5.24793	0.00132166	down	osa-miR1854-5p	92.2115	29.3582	1.65118	0.000195318	up	LOC_Os01g70410	106.733	259.951	-1.28424	7.88258e-14	down
chr2_17883615_17882692_+923-na	0.361566	9.76228	-4.75489	0.00268099	down	osa-miR156b-3p	21219.4	2835.34	2.90379	0	up	LOC_Os02g40010	166.867	334.971	-1.00533	0	down
chr2_17883615_17882692_+923-na	0.361566	9.76228	-4.75489	0.00268099	down	osa-miR156b-3p	21219.4	2835.34	2.90379	0	up	LOC_Os03g06940	574.248	1663.35	-1.53435	0	down
chr2_17883615_17882692_+923-na	0.361566	9.76228	-4.75489	0.00268099	down	osa-miR156b-3p	21219.4	2835.34	2.90379	0	up	LOC_Os02g56520	114.769	360.69	-1.65202	0	down
chr2_17883615_17882692_+923-na	0.361566	9.76228	-4.75489	0.00268099	down	osa-miR156b-3p	21219.4	2835.34	2.90379	0	up	LOC_Os03g04770	1429.7	3549.89	-1.31206	0	down
chr2_17883615_17882692_+923-na	0.361566	9.76228	-4.75489	0.00268099	down	osa-miR156b-3p	21219.4	2835.34	2.90379	0	up	LOC_Os01g01170	29.0704	157.852	-2.44095	0	down
chr2_17883615_17882692_+923-na	0.361566	9.76228	-4.75489	0.00268099	down	osa-miR156b-3p	21219.4	2835.34	2.90379	0	up	LOC_Os11g17970	21.3024	95.8771	-2.17017	0	down
chr2_17883615_17882692_+923-na	0.361566	9.76228	-4.75489	0.00268099	down	osa-miR156b-3p	21219.4	2835.34	2.90379	0	up	LOC_Os01g67830	2.23135	21.3884	-3.26084	3.27037e-08	down
chr2_17883615_17882692_+923-na	0.361566	9.76228	-4.75489	0.00268099	down	osa-miR156b-3p	21219.4	2835.34	2.90379	0	up	LOC_Os02g40440	29.4439	164.475	-2.48183	4.32987e-15	down
chr2_17883615_17882692_+923-na	0.361566	9.76228	-4.75489	0.00268099	down	osa-miR156b-3p	21219.4	2835.34	2.90379	0	up	LOC_Os12g39980	239.552	1138.6	-2.24885	0	down
chr2_17883615_17882692_+923-na	0.361566	9.76228	-4.75489	0.00268099	down	osa-miR156b-3p	21219.4	2835.34	2.90379	0	up	LOC_Os03g63510	138.49	293.49	-1.08353	2.08679e-10	down
chr2_17883615_17882692_+923-na	0.361566	9.76228	-4.75489	0.00268099	down	osa-miR156b-3p	21219.4	2835.34	2.90379	0	up	LOC_Os10g40620	54.4099	210.365	-1.95095	0	down
chr2_17883615_17882692_+923-na	0.361566	9.76228	-4.75489	0.00268099	down	osa-miR156b-3p	21219.4	2835.34	2.90379	0	up	LOC_Os09g34110	650.48	1577.23	-1.27781	0	down
chr2_17883615_17882692_+923-na	0.361566	9.76228	-4.75489	0.00268099	down	osa-miR156b-3p	21219.4	2835.34	2.90379	0	up	LOC_Os02g37590	683.315	1569.47	-1.19965	0	down
chr2_17883615_17882692_+923-na	0.361566	9.76228	-4.75489	0.00268099	down	osa-miR156b-3p	21219.4	2835.34	2.90379	0	up	LOC_Os09g21120	139.337	345.971	-1.31207	2.03015e-12	down
chr2_17883615_17882692_+923-na	0.361566	9.76228	-4.75489	0.00268099	down	osa-miR156b-3p	21219.4	2835.34	2.90379	0	up	LOC_Os04g32190	33.2146	77.0995	-1.2149	0.000934841	down
chr2_17883615_17882692_+923-na	0.361566	9.76228	-4.75489	0.00268099	down	osa-miR156b-3p	21219.4	2835.34	2.90379	0	up	LOC_Os05g33960	83.16	171.124	-1.04108	0	down
chr2_17883615_17882692_+923-na	0.361566	9.76228	-4.75489	0.00268099	down	osa-miR156b-3p	21219.4	2835.34	2.90379	0	up	LOC_Os01g02930	84.8561	188.63	-1.15247	2.69107e-12	down
chr2_17883615_17882692_+923-na	0.361566	9.76228	-4.75489	0.00268099	down	osa-miR156b-3p	21219.4	2835.34	2.90379	0	up	LOC_Os01g07260	145.163	367.863	-1.3415	0	down
chr2_17883615_17882692_+923-na	0.361566	9.76228	-4.75489	0.00268099	down	osa-miR156b-3p	21219.4	2835.34	2.90379	0	up	LOC_Os11g30360	39.6961	115.457	-1.54028	8.81099e-07	down
chr2_17883615_17882692_+923-na	0.361566	9.76228	-4.75489	0.00268099	down	osa-miR156b-3p	21219.4	2835.34	2.90379	0	up	LOC_Os06g10350	194.957	891.269	-2.19271	0	down
chr2_17883615_17882692_+923-na	0.361566	9.76228	-4.75489	0.00268099	down	osa-miR156b-3p	21219.4	2835.34	2.90379	0	up	LOC_Os08g31340	38.2862	87.5419	-1.19315	7.41107e-10	down
chr2_17883615_17882692_+923-na	0.361566	9.76228	-4.75489	0.00268099	down	osa-miR156b-3p	21219.4	2835.34	2.90379	0	up	LOC_Os04g57650	83.8091	207.612	-1.30871	0	down
chr2_17883615_17882692_+923-na	0.361566	9.76228	-4.75489	0.00268099	down	osa-miR156b-3p	21219.4	2835.34	2.90379	0	up	LOC_Os06g09230	168.159	337.66	-1.00575	0	down
chr8_12419240_12417836_+1404-LOC_Os08g20660	2.25979	10.5758	-2.22651	0.0144356	down	osa-miR156b-5p	7775.61	3079.52	1.33625	0	up	LOC_Os01g04750	61.0038	181.2	-1.57061	0	down
chr8_12419240_12417836_+1404-LOC_Os08g20660	2.25979	10.5758	-2.22651	0.0144356	down	osa-miR156b-5p	7775.61	3079.52	1.33625	0	up	LOC_Os06g28000	58.2734	274.91	-2.23805	0	down
chr8_12419240_12417836_+1404-LOC_Os08g20660	2.25979	10.5758	-2.22651	0.0144356	down	osa-miR156b-5p	7775.61	3079.52	1.33625	0	up	LOC_Os01g62490	89.0212	209.928	-1.23767	2.49309e-09	down
chr8_12419240_12417836_+1404-LOC_Os08g20660	2.25979	10.5758	-2.22651	0.0144356	down	osa-miR156b-5p	7775.61	3079.52	1.33625	0	up	LOC_Os01g62490	89.0212	209.928	-1.23767	2.49309e-09	down
chr8_12419240_12417836_+1404-LOC_Os08g20660	2.25979	10.5758	-2.22651	0.0144356	down	osa-miR156b-5p	7775.61	3079.52	1.33625	0	up	LOC_Os02g47180	193.805	511.493	-1.40011	0	down
chr8_12419240_12417836_+1404-LOC_Os08g20660	2.25979	10.5758	-2.22651	0.0144356	down	osa-miR156b-5p	7775.61	3079.52	1.33625	0	up	LOC_Os05g03190	1618.32	4201.08	-1.37626	0	down
chr8_12419240_12417836_+1404-LOC_Os08g20660	2.25979	10.5758	-2.22651	0.0144356	down	osa-miR156b-5p	7775.61	3079.52	1.33625	0	up	LOC_Os11g03240	347.044	1053.62	-1.60216	0	down
chr8_12419240_12417836_+1404-LOC_Os08g20660	2.25979	10.5758	-2.22651	0.0144356	down	osa-miR156b-5p	7775.61	3079.52	1.33625	0	up	LOC_Os01g50470	26.6439	55.2225	-1.05145	2.36808e-05	down
chr8_12419240_12417836_+1404-LOC_Os08g20660	2.25979	10.5758	-2.22651	0.0144356	down	osa-miR156b-5p	7775.61	3079.52	1.33625	0	up	LOC_Os08g23180	922.876	4616.59	-2.32262	0	down
chr8_12419240_12417836_+1404-LOC_Os08g20660	2.25979	10.5758	-2.22651	0.0144356	down	osa-miR156b-5p	7775.61	3079.52	1.33625	0	up	LOC_Os08g23180	922.876	4616.59	-2.32262	0	down
chr8_12419240_12417836_+1404-LOC_Os08g20660	2.25979	10.5758	-2.22651	0.0144356	down	osa-miR156b-5p	7775.61	3079.52	1.33625	0	up	LOC_Os01g21960	134.05	341.424	-1.34879	3.26806e-11	down
chr8_12419240_12417836_+1404-LOC_Os08g20660	2.25979	10.5758	-2.22651	0.0144356	down	osa-miR156b-5p	7775.61	3079.52	1.33625	0	up	LOC_Os09g36350	909.033	2757.84	-1.60113	0	down
chr8_12419240_12417836_+1404-LOC_Os08g20660	2.25979	10.5758	-2.22651	0.0144356	down	osa-miR156b-5p	7775.61	3079.52	1.33625	0	up	LOC_Os10g38730	31.7009	70.1041	-1.14498	1.03413e-07	down
chr8_12419240_12417836_+1404-LOC_Os08g20660	2.25979	10.5758	-2.22651	0.0144356	down	osa-miR156b-5p	7775.61	3079.52	1.33625	0	up	LOC_Os08g20410	12.5809	56.0465	-2.15539	1.18595e-07	down
chr8_12419240_12417836_+1404-LOC_Os08g20660	2.25979	10.5758	-2.22651	0.0144356	down	osa-miR156b-5p	7775.61	3079.52	1.33625	0	up	LOC_Os09g34110	650.48	1577.23	-1.27781	0	down
chr8_12419240_12417836_+1404-LOC_Os08g20660	2.25979	10.5758	-2.22651	0.0144356	down	osa-miR156b-5p	7775.61	3079.52	1.33625	0	up	LOC_Os04g59320	283.346	619.424	-1.12836	0	down
chr8_12419240_12417836_+1404-LOC_Os08g20660	2.25979	10.5758	-2.22651	0.0144356	down	osa-miR156b-5p	7775.61	3079.52	1.33625	0	up	LOC_Os01g41120	2.01028	10.9019	-2.43911	0.014675	down
chr8_12419240_12417836_+1404-LOC_Os08g20660	2.25979	10.5758	-2.22651	0.0144356	down	osa-miR156b-5p	7775.61	3079.52	1.33625	0	up	LOC_Os02g01140	63.998	200.489	-1.64742	9.99201e-16	down
chr8_12419240_12417836_+1404-LOC_Os08g20660	2.25979	10.5758	-2.22651	0.0144356	down	osa-miR156b-5p	7775.61	3079.52	1.33625	0	up	LOC_Os01g22660	123.925	266.208	-1.10309	2.08757e-10	down
chr8_12419240_12417836_+1404-LOC_Os08g20660	2.25979	10.5758	-2.22651	0.0144356	down	osa-miR156b-5p	7775.61	3079.52	1.33625	0	up	LOC_Os09g13650	169.606	387.333	-1.19139	6.16518e-12	down
chr8_12419240_12417836_+1404-LOC_Os08g20660	2.25979	10.5758	-2.22651	0.0144356	down	osa-miR156b-5p	7775.61	3079.52	1.33625	0	up	LOC_Os02g25230	147.802	387.381	-1.39009	0	down
chr8_12419240_12417836_+1404-LOC_Os08g20660	2.25979	10.5758	-2.22651	0.0144356	down	osa-miR156b-5p	7775.61	3079.52	1.33625	0	up	LOC_Os08g35760	190.85	1511.02	-2.98502	0	down
chr8_12419240_12417836_+1404-LOC_Os08g20660	2.25979	10.5758	-2.22651	0.0144356	down	osa-miR156b-5p	7775.61	3079.52	1.33625	0	up	LOC_Os01g44110	391.195	1013.05	-1.37274	0	down
chr8_12419240_12417836_+1404-LOC_Os08g20660	2.25979	10.5758	-2.22651	0.0144356	down	osa-miR156b-5p	7775.61	3079.52	1.33625	0	up	LOC_Os05g31254	13.3826	66.5773	-2.31467	2.48656e-11	down
chr5_1187506_1185179_-2327-LOC_Os05g03050	0.406762	15.4569	-5.24793	0.00132166	down	osa-miR156b-5p	7775.61	3079.52	1.33625	0	up	LOC_Os01g04750	61.0038	181.2	-1.57061	0	down
chr5_1187506_1185179_-2327-LOC_Os05g03050	0.406762	15.4569	-5.24793	0.00132166	down	osa-miR156b-5p	7775.61	3079.52	1.33625	0	up	LOC_Os06g28000	58.2734	274.91	-2.23805	0	down
chr5_1187506_1185179_-2327-LOC_Os05g03050	0.406762	15.4569	-5.24793	0.00132166	down	osa-miR156b-5p	7775.61	3079.52	1.33625	0	up	LOC_Os01g62490	89.0212	209.928	-1.23767	2.49309e-09	down
chr5_1187506_1185179_-2327-LOC_Os05g03050	0.406762	15.4569	-5.24793	0.00132166	down	osa-miR156b-5p	7775.61	3079.52	1.33625	0	up	LOC_Os01g62490	89.0212	209.928	-1.23767	2.49309e-09	down
chr5_1187506_1185179_-2327-LOC_Os05g03050	0.406762	15.4569	-5.24793	0.00132166	down	osa-miR156b-5p	7775.61	3079.52	1.33625	0	up	LOC_Os02g47180	193.805	511.493	-1.40011	0	down
chr5_1187506_1185179_-2327-LOC_Os05g03050	0.406762	15.4569	-5.24793	0.00132166	down	osa-miR156b-5p	7775.61	3079.52	1.33625	0	up	LOC_Os05g03190	1618.32	4201.08	-1.37626	0	down
chr5_1187506_1185179_-2327-LOC_Os05g03050	0.406762	15.4569	-5.24793	0.00132166	down	osa-miR156b-5p	7775.61	3079.52	1.33625	0	up	LOC_Os11g03240	347.044	1053.62	-1.60216	0	down
chr5_1187506_1185179_-2327-LOC_Os05g03050	0.406762	15.4569	-5.24793	0.00132166	down	osa-miR156b-5p	7775.61	3079.52	1.33625	0	up	LOC_Os01g50470	26.6439	55.2225	-1.05145	2.36808e-05	down
chr5_1187506_1185179_-2327-LOC_Os05g03050	0.406762	15.4569	-5.24793	0.00132166	down	osa-miR156b-5p	7775.61	3079.52	1.33625	0	up	LOC_Os08g23180	922.876	4616.59	-2.32262	0	down
chr5_1187506_1185179_-2327-LOC_Os05g03050	0.406762	15.4569	-5.24793	0.00132166	down	osa-miR156b-5p	7775.61	3079.52	1.33625	0	up	LOC_Os08g23180	922.876	4616.59	-2.32262	0	down
chr5_1187506_1185179_-2327-LOC_Os05g03050	0.406762	15.4569	-5.24793	0.00132166	down	osa-miR156b-5p	7775.61	3079.52	1.33625	0	up	LOC_Os01g21960	134.05	341.424	-1.34879	3.26806e-11	down
chr5_1187506_1185179_-2327-LOC_Os05g03050	0.406762	15.4569	-5.24793	0.00132166	down	osa-miR156b-5p	7775.61	3079.52	1.33625	0	up	LOC_Os09g36350	909.033	2757.84	-1.60113	0	down
chr5_1187506_1185179_-2327-LOC_Os05g03050	0.406762	15.4569	-5.24793	0.00132166	down	osa-miR156b-5p	7775.61	3079.52	1.33625	0	up	LOC_Os10g38730	31.7009	70.1041	-1.14498	1.03413e-07	down
chr5_1187506_1185179_-2327-LOC_Os05g03050	0.406762	15.4569	-5.24793	0.00132166	down	osa-miR156b-5p	7775.61	3079.52	1.33625	0	up	LOC_Os08g20410	12.5809	56.0465	-2.15539	1.18595e-07	down
chr5_1187506_1185179_-2327-LOC_Os05g03050	0.406762	15.4569	-5.24793	0.00132166	down	osa-miR156b-5p	7775.61	3079.52	1.33625	0	up	LOC_Os09g34110	650.48	1577.23	-1.27781	0	down
chr5_1187506_1185179_-2327-LOC_Os05g03050	0.406762	15.4569	-5.24793	0.00132166	down	osa-miR156b-5p	7775.61	3079.52	1.33625	0	up	LOC_Os04g59320	283.346	619.424	-1.12836	0	down
chr5_1187506_1185179_-2327-LOC_Os05g03050	0.406762	15.4569	-5.24793	0.00132166	down	osa-miR156b-5p	7775.61	3079.52	1.33625	0	up	LOC_Os01g41120	2.01028	10.9019	-2.43911	0.014675	down
chr5_1187506_1185179_-2327-LOC_Os05g03050	0.406762	15.4569	-5.24793	0.00132166	down	osa-miR156b-5p	7775.61	3079.52	1.33625	0	up	LOC_Os02g01140	63.998	200.489	-1.64742	9.99201e-16	down
chr5_1187506_1185179_-2327-LOC_Os05g03050	0.406762	15.4569	-5.24793	0.00132166	down	osa-miR156b-5p	7775.61	3079.52	1.33625	0	up	LOC_Os01g22660	123.925	266.208	-1.10309	2.08757e-10	down
chr5_1187506_1185179_-2327-LOC_Os05g03050	0.406762	15.4569	-5.24793	0.00132166	down	osa-miR156b-5p	7775.61	3079.52	1.33625	0	up	LOC_Os09g13650	169.606	387.333	-1.19139	6.16518e-12	down
chr5_1187506_1185179_-2327-LOC_Os05g03050	0.406762	15.4569	-5.24793	0.00132166	down	osa-miR156b-5p	7775.61	3079.52	1.33625	0	up	LOC_Os02g25230	147.802	387.381	-1.39009	0	down
chr5_1187506_1185179_-2327-LOC_Os05g03050	0.406762	15.4569	-5.24793	0.00132166	down	osa-miR156b-5p	7775.61	3079.52	1.33625	0	up	LOC_Os08g35760	190.85	1511.02	-2.98502	0	down
chr5_1187506_1185179_-2327-LOC_Os05g03050	0.406762	15.4569	-5.24793	0.00132166	down	osa-miR156b-5p	7775.61	3079.52	1.33625	0	up	LOC_Os01g44110	391.195	1013.05	-1.37274	0	down
chr5_1187506_1185179_-2327-LOC_Os05g03050	0.406762	15.4569	-5.24793	0.00132166	down	osa-miR156b-5p	7775.61	3079.52	1.33625	0	up	LOC_Os05g31254	13.3826	66.5773	-2.31467	2.48656e-11	down
chr3_35551483_35550028_-1455-LOC_Os03g62850	3.97722	23.5922	-2.56847	0.00686787	down	osa-miR1431	61.7773	23.1135	1.41834	0.0296548	up	LOC_Os01g46290	63.2355	136.268	-1.10764	3.55271e-15	down
chr3_35551483_35550028_-1455-LOC_Os03g62850	3.97722	23.5922	-2.56847	0.00686787	down	osa-miR1431	61.7773	23.1135	1.41834	0.0296548	up	LOC_Os07g01090	143.549	294.093	-1.03473	0	down
chr3_35551483_35550028_-1455-LOC_Os03g62850	3.97722	23.5922	-2.56847	0.00686787	down	osa-miR1431	61.7773	23.1135	1.41834	0.0296548	up	LOC_Os07g30810	195.66	584.304	-1.57837	0	down
chr3_35551483_35550028_-1455-LOC_Os03g62850	3.97722	23.5922	-2.56847	0.00686787	down	osa-miR1431	61.7773	23.1135	1.41834	0.0296548	up	LOC_Os02g34030	1.65709	9.06714	-2.452	0.00905669	down
chr3_35551483_35550028_-1455-LOC_Os03g62850	3.97722	23.5922	-2.56847	0.00686787	down	osa-miR1431	61.7773	23.1135	1.41834	0.0296548	up	LOC_Os01g74152	52.038	119.89	-1.20407	2.25375e-14	down
chr3_35551483_35550028_-1455-LOC_Os03g62850	3.97722	23.5922	-2.56847	0.00686787	down	osa-miR1431	61.7773	23.1135	1.41834	0.0296548	up	LOC_Os01g63930	357.533	903.689	-1.33775	0	down
chr3_35551483_35550028_-1455-LOC_Os03g62850	3.97722	23.5922	-2.56847	0.00686787	down	osa-miR1431	61.7773	23.1135	1.41834	0.0296548	up	LOC_Os05g32110	1734.24	6548.88	-1.91694	0	down
chr3_35551483_35550028_-1455-LOC_Os03g62850	3.97722	23.5922	-2.56847	0.00686787	down	osa-miR1431	61.7773	23.1135	1.41834	0.0296548	up	LOC_Os06g44310	116.105	302.547	-1.38172	0	down
chr2_13470992_13467826_-3166-LOC_Os02g22590	0.406762	9.76228	-4.58496	0.031306	down	osa-miR1861d	18.7867	4.47579	2.0695	0.0102596	up	LOC_Os08g02440	11.8315	37.3325	-1.6578	0.000315244	down
chr2_13470992_13467826_-3166-LOC_Os02g22590	0.406762	9.76228	-4.58496	0.031306	down	osa-miR1861d	18.7867	4.47579	2.0695	0.0102596	up	LOC_Os04g56850	130.835	297.8	-1.18659	2.69507e-12	down
chr2_13470992_13467826_-3166-LOC_Os02g22590	0.406762	9.76228	-4.58496	0.031306	down	osa-miR1861d	18.7867	4.47579	2.0695	0.0102596	up	LOC_Os06g02680	6.58481	16.3422	-1.31139	0.0319807	down
chr2_13470992_13467826_-3166-LOC_Os02g22590	0.406762	9.76228	-4.58496	0.031306	down	osa-miR1861d	18.7867	4.47579	2.0695	0.0102596	up	LOC_Os06g18670	845.979	4969	-2.55426	0	down
chr2_13470992_13467826_-3166-LOC_Os02g22590	0.406762	9.76228	-4.58496	0.031306	down	osa-miR1861d	18.7867	4.47579	2.0695	0.0102596	up	LOC_Os06g11990	2942.72	8023.55	-1.44709	0	down
chr2_13470992_13467826_-3166-LOC_Os02g22590	0.406762	9.76228	-4.58496	0.031306	down	osa-miR1861d	18.7867	4.47579	2.0695	0.0102596	up	LOC_Os10g40730	871.61	2172.99	-1.31793	0	down
chr2_13470992_13467826_-3166-LOC_Os02g22590	0.406762	9.76228	-4.58496	0.031306	down	osa-miR1861d	18.7867	4.47579	2.0695	0.0102596	up	LOC_Os03g29340	4.9537	17.8562	-1.84984	0.00097463	down
chr2_13470992_13467826_-3166-LOC_Os02g22590	0.406762	9.76228	-4.58496	0.031306	down	osa-miR1861d	18.7867	4.47579	2.0695	0.0102596	up	LOC_Os04g56390	45.1748	138.301	-1.61422	0	down
chr2_13470992_13467826_-3166-LOC_Os02g22590	0.406762	9.76228	-4.58496	0.031306	down	osa-miR1861d	18.7867	4.47579	2.0695	0.0102596	up	LOC_Os11g04190	3.73033	23.8533	-2.67681	3.77127e-06	down
chr2_13470992_13467826_-3166-LOC_Os02g22590	0.406762	9.76228	-4.58496	0.031306	down	osa-miR1861d	18.7867	4.47579	2.0695	0.0102596	up	LOC_Os07g32390	221.809	891.151	-2.00635	0	down
chr2_13470992_13469138_-1854-LOC_Os02g22590	9.49111	43.1167	-2.1836	0.000588141	down	osa-miR1861d	18.7867	4.47579	2.0695	0.0102596	up	LOC_Os08g02440	11.8315	37.3325	-1.6578	0.000315244	down
chr2_13470992_13469138_-1854-LOC_Os02g22590	9.49111	43.1167	-2.1836	0.000588141	down	osa-miR1861d	18.7867	4.47579	2.0695	0.0102596	up	LOC_Os04g56850	130.835	297.8	-1.18659	2.69507e-12	down
chr2_13470992_13469138_-1854-LOC_Os02g22590	9.49111	43.1167	-2.1836	0.000588141	down	osa-miR1861d	18.7867	4.47579	2.0695	0.0102596	up	LOC_Os06g02680	6.58481	16.3422	-1.31139	0.0319807	down
chr2_13470992_13469138_-1854-LOC_Os02g22590	9.49111	43.1167	-2.1836	0.000588141	down	osa-miR1861d	18.7867	4.47579	2.0695	0.0102596	up	LOC_Os06g18670	845.979	4969	-2.55426	0	down
chr2_13470992_13469138_-1854-LOC_Os02g22590	9.49111	43.1167	-2.1836	0.000588141	down	osa-miR1861d	18.7867	4.47579	2.0695	0.0102596	up	LOC_Os06g11990	2942.72	8023.55	-1.44709	0	down
chr2_13470992_13469138_-1854-LOC_Os02g22590	9.49111	43.1167	-2.1836	0.000588141	down	osa-miR1861d	18.7867	4.47579	2.0695	0.0102596	up	LOC_Os10g40730	871.61	2172.99	-1.31793	0	down
chr2_13470992_13469138_-1854-LOC_Os02g22590	9.49111	43.1167	-2.1836	0.000588141	down	osa-miR1861d	18.7867	4.47579	2.0695	0.0102596	up	LOC_Os03g29340	4.9537	17.8562	-1.84984	0.00097463	down
chr2_13470992_13469138_-1854-LOC_Os02g22590	9.49111	43.1167	-2.1836	0.000588141	down	osa-miR1861d	18.7867	4.47579	2.0695	0.0102596	up	LOC_Os04g56390	45.1748	138.301	-1.61422	0	down
chr2_13470992_13469138_-1854-LOC_Os02g22590	9.49111	43.1167	-2.1836	0.000588141	down	osa-miR1861d	18.7867	4.47579	2.0695	0.0102596	up	LOC_Os11g04190	3.73033	23.8533	-2.67681	3.77127e-06	down
chr2_13470992_13469138_-1854-LOC_Os02g22590	9.49111	43.1167	-2.1836	0.000588141	down	osa-miR1861d	18.7867	4.47579	2.0695	0.0102596	up	LOC_Os07g32390	221.809	891.151	-2.00635	0	down
