# Supplementary material for: Comprehensive identification and characterization of lncRNAs and circRNAs reveal potential brown planthopper-responsive ceRNA networks in rice
Source: Front Plant Sci. 2023 Aug 10;14:1242089. doi: 10.3389/fpls.2023.1242089 (PMC10457010; doi:10.3389/fpls.2023.1242089)
Supplement: Supplementary file 19 [file Table_14.xlsx]

## Sheet: Sheet1
Supplementary Table 14. CeRNA network of lncRNA/circRNA-miRNA-mRNA related to BPH resistance in rice.
DElncRNA/circRNA					DEmiRNA					DEmRNA
lncRNA/circRNA_AccID	S_early/S0	S_late/S0	R_early/R0	R_late/R0	miRNA_AccID	S_early/S0	S_late/S0	R_early/R0	R_late/R0	mRNA_AccID	S_early/S0	S_late/S0	R_early/R0	R_late/R0	Description
XLOC_002440	-1.60899	20	-0.384877	-0.21777	osa-miR399b	4.65616	6.15672	1.92259	1.88511	LOC_Os01g65240	20	#N/A	1.75534	-2.23426	Protein of unknown function DUF635 family protein.
XLOC_002440	-1.60899	20	-0.384877	-0.21777	osa-miR399b	4.65616	6.15672	1.92259	1.88511	LOC_Os02g54280	-2.19746	-4.84358	0.567044	-1.16914	Hypothetical conserved gene.
XLOC_002440	-1.60899	20	-0.384877	-0.21777	osa-miR399b	4.65616	6.15672	1.92259	1.88511	LOC_Os09g14100	-0.821264	-1.00974	3.24372	1.1193	Similar to NBS-LRR type resistance protein (Fragment).
XLOC_002440	-1.60899	20	-0.384877	-0.21777	osa-miR399b	4.65616	6.15672	1.92259	1.88511	LOC_Os11g35490	-0.0789958	-0.00652069	-0.674201	-0.501177
XLOC_002440	-1.60899	20	-0.384877	-0.21777	osa-miR399b	4.65616	6.15672	1.92259	1.88511	LOC_Os12g36410	-4.94975	-20	0.965481	-2.29002	Transposon protein, putative, Pong sub-class
XLOC_002610	-0.554538	20	-0.384877	-0.21777	osa-miR1860-3p	-0.124563	-0.335068	-1.19434	-1.24346	ChrUn.fgenesh.gene.85	-0.155303	-2.11135	1.82735	0.676799
XLOC_002610	-0.554538	20	-0.384877	-0.21777	osa-miR1860-3p	-0.124563	-0.335068	-1.19434	-1.24346	LOC_Os01g44110	-1.37274	-3.07456	1.92003	0.660429	Similar to Ser Thr specific protein kinase-like protein.
XLOC_002610	-0.554538	20	-0.384877	-0.21777	osa-miR1860-3p	-0.124563	-0.335068	-1.19434	-1.24346	LOC_Os01g55350	-0.0352802	-0.00196502	1.29624	1.26476	Similar to Phosphoenolpyruvate carboxylase, housekeeping isozyme (EC 4.1.1.31) (PEPCase).
XLOC_002610	-0.554538	20	-0.384877	-0.21777	osa-miR1860-3p	-0.124563	-0.335068	-1.19434	-1.24346	LOC_Os02g51970	1.08071	0.289343	6.14588	5.86678	Similar to Phi-1-like phosphate-induced protein.
XLOC_002610	-0.554538	20	-0.384877	-0.21777	osa-miR1860-3p	-0.124563	-0.335068	-1.19434	-1.24346	LOC_Os03g21850	0.387646	0.9526	1.04948	1.30221	PAP/25A core domain containing protein.
XLOC_002610	-0.554538	20	-0.384877	-0.21777	osa-miR1860-3p	-0.124563	-0.335068	-1.19434	-1.24346	LOC_Os05g39850	-2.27271	-5.6905	1.10383	-1.12821	Similar to DNA replication licensing factor MCM3 homolog (Replication origin activator) (ROA protein) (Fragment).
XLOC_002610	-0.554538	20	-0.384877	-0.21777	osa-miR1860-3p	-0.124563	-0.335068	-1.19434	-1.24346	LOC_Os07g31840	-1.05777	-3.2976	1.21269	-0.461108	Similar to Receptor-like protein kinase.
XLOC_002610	-0.554538	20	-0.384877	-0.21777	osa-miR1860-3p	-0.124563	-0.335068	-1.19434	-1.24346	LOC_Os07g35940	20	#N/A	20	20	Similar to Beta-amylase.
XLOC_002610	-0.554538	20	-0.384877	-0.21777	osa-miR1860-3p	-0.124563	-0.335068	-1.19434	-1.24346	LOC_Os09g17660	-1.86771	-4.61944	3.59128	1.97187	HSP20-like chaperone domain containing protein.
XLOC_002610	-0.554538	20	-0.384877	-0.21777	osa-miR1860-3p	-0.124563	-0.335068	-1.19434	-1.24346	LOC_Os11g26990	-0.86177	-4.03534	2.79135	0.746201	Conserved hypothetical protein.
XLOC_002610	-0.554538	20	-0.384877	-0.21777	osa-miR1860-3p	-0.124563	-0.335068	-1.19434	-1.24346	LOC_Os11g28870	-1.12593	-0.126344	1.63184	0.454413
XLOC_007510	-0.310508	20	-0.384877	-0.21777	osa-miR2100-5p	-1.36593	-0.443724	0.878276	1.32139	LOC_Os01g19210	-1.03739	-1.50433	-0.504397	-1.34695	0
XLOC_007510	-0.310508	20	-0.384877	-0.21777	osa-miR2100-5p	-1.36593	-0.443724	0.878276	1.32139	LOC_Os01g39890	0.0077695	-0.293667	-0.75129	-1.1011	Similar to submergence induced protein SI397.
XLOC_007510	-0.310508	20	-0.384877	-0.21777	osa-miR2100-5p	-1.36593	-0.443724	0.878276	1.32139	LOC_Os03g03470	-0.537412	-0.952216	-0.623954	-1.07457	Similar to cDNA clone:001-042-G03, full insert sequence.
XLOC_007510	-0.310508	20	-0.384877	-0.21777	osa-miR2100-5p	-1.36593	-0.443724	0.878276	1.32139	LOC_Os03g43684	-1.49056	-2.81958	-0.825032	-1.5711	Similar to Centromere protein-like protein (Fragment).
XLOC_007510	-0.310508	20	-0.384877	-0.21777	osa-miR812d	0.298692	0.196192	0.424822	1.056	LOC_Os04g08828	0.346678	-0.584165	-0.984352	-2.14274	Similar to Cytochrome P450 79A1 (EC 1.14.13.41) (Tyrosine N-monooxygenase) (Cytochrome P450Tyr).
XLOC_007510	-0.310508	20	-0.384877	-0.21777	osa-miR2100-5p	-1.36593	-0.443724	0.878276	1.32139	LOC_Os04g46780	-0.886612	-3.03308	-0.978036	-2.29746	Similar to OSIGBa0143N19.13 protein.
XLOC_007510	-0.310508	20	-0.384877	-0.21777	osa-miR812d	0.298692	0.196192	0.424822	1.056	LOC_Os04g52100	-0.730196	-1.24985	-0.685915	-1.0029	Peptidase M24A, methionine aminopeptidase, subfamily 1 protein.
XLOC_007510	-0.310508	20	-0.384877	-0.21777	osa-miR812d	0.298692	0.196192	0.424822	1.056	LOC_Os06g37300	0.0493195	0.17191	-0.912679	-1.25004	Similar to Ent-kaurene oxidase 1 (Fragment).
XLOC_007510	-0.310508	20	-0.384877	-0.21777	osa-miR2100-5p	-1.36593	-0.443724	0.878276	1.32139	LOC_Os07g46470	0.237508	0.303217	-0.698518	-1.17293	Hypothetical conserved gene.
XLOC_007510	-0.310508	20	-0.384877	-0.21777	osa-miR812d	0.298692	0.196192	0.424822	1.056	LOC_Os08g09790	-0.988242	-0.437161	-0.734698	-1.70263	Conserved hypothetical protein.
XLOC_007510	-0.310508	20	-0.384877	-0.21777	osa-miR2100-5p	-1.36593	-0.443724	0.878276	1.32139	LOC_Os10g07010	0.81853	0.434917	-0.644673	-1.65331
XLOC_007736	0.164226	20	-0.384877	-0.21777	osa-miR821b	0.210175	-0.440617	-1.9519	-1.42086	LOC_Os05g04490	0.972602	1.15283	1.75113	1.11218	Plant peroxidase domain containing protein.
XLOC_007736	0.164226	20	-0.384877	-0.21777	osa-miR821b	0.210175	-0.440617	-1.9519	-1.42086	LOC_Os05g27060	0.7943	1.24809	0.675307	1.55262
XLOC_007736	0.164226	20	-0.384877	-0.21777	osa-miR821b	0.210175	-0.440617	-1.9519	-1.42086	LOC_Os08g03180	-0.380302	0.818983	3.0152	2.62154	Integrase, catalytic core domain containing protein.
XLOC_007736	0.164226	20	-0.384877	-0.21777	osa-miR821b	0.210175	-0.440617	-1.9519	-1.42086	LOC_Os08g07080	0.784373	0.626346	0.72144	1.21622	Similar to Sesquiterpene synthase.
XLOC_007736	0.164226	20	-0.384877	-0.21777	osa-miR821b	0.210175	-0.440617	-1.9519	-1.42086	LOC_Os08g23780	0.599633	0.508221	1.00828	1.06997	Similar to Glycosyltransferase QUASIMODO1 (EC 2.4.1.-).
XLOC_007736	0.164226	20	-0.384877	-0.21777	osa-miR821b	0.210175	-0.440617	-1.9519	-1.42086	LOC_Os08g36910	0.797292	3.49673	0.707422	3.3173	Alpha-amylase isozyme 3D precursor (EC 3.2.1.1) (1,4-alpha-D-glucan glucanohydrolase).
XLOC_007736	0.164226	20	-0.384877	-0.21777	osa-miR821b	0.210175	-0.440617	-1.9519	-1.42086	LOC_Os10g31850	1.8069	2.39526	1.26093	1.91788	Similar to PGPD14 protein.
XLOC_007736	0.164226	20	-0.384877	-0.21777	osa-miR821b	0.210175	-0.440617	-1.9519	-1.42086	LOC_Os11g45710	1.23728	0.772005	1.09725	1.06603	Hypothetical conserved gene.
XLOC_008968	0.213256	20	-0.384877	-0.21777	osa-miR2919	0.205023	1.38655	0.120777	-0.197377	LOC_Os01g02890	-0.394702	-1.79324	1.12211	0.380643	Similar to Phosphatidyl serine synthase.
XLOC_008968	0.213256	20	-0.384877	-0.21777	osa-miR2919	0.205023	1.38655	0.120777	-0.197377	LOC_Os01g08520	-0.745301	-2.55336	-0.148586	-0.971345	Protein of unknown function DUF581 domain containing protein.
XLOC_008968	0.213256	20	-0.384877	-0.21777	osa-miR2919	0.205023	1.38655	0.120777	-0.197377	LOC_Os01g15830	-0.683138	-3.07931	2.64148	0.733985	Similar to Peroxidase 72 precursor (EC 1.11.1.7) (Atperox P72) (PRXR8) (ATP6a).
XLOC_008968	0.213256	20	-0.384877	-0.21777	osa-miR2919	0.205023	1.38655	0.120777	-0.197377	LOC_Os01g18240	-1.7342	-3.6676	-0.980895	-2.34963	Myb transcription factor domain containing protein.
XLOC_008968	0.213256	20	-0.384877	-0.21777	osa-miR2919	0.205023	1.38655	0.120777	-0.197377	LOC_Os01g21300	-0.988427	-3.15408	2.34306	0.963573	Similar to Monoglyceride lipase.
XLOC_008968	0.213256	20	-0.384877	-0.21777	osa-miR2919	0.205023	1.38655	0.120777	-0.197377	LOC_Os01g22640	-1.63469	-4.00055	-0.512185	-1.77924	Similar to Lipase homolog (Fragment).
XLOC_008968	0.213256	20	-0.384877	-0.21777	osa-miR2919	0.205023	1.38655	0.120777	-0.197377	LOC_Os01g42294	-2.00342	-4.18695	0.573115	-1.35443	Serine/threonine protein kinase-related domain containing protein.
XLOC_008968	0.213256	20	-0.384877	-0.21777	osa-miR2919	0.205023	1.38655	0.120777	-0.197377	LOC_Os01g44110	-1.37274	-3.07456	1.92003	0.660429	Similar to Ser Thr specific protein kinase-like protein.
XLOC_008968	0.213256	20	-0.384877	-0.21777	osa-miR2919	0.205023	1.38655	0.120777	-0.197377	LOC_Os01g47470	-0.927868	-2.93842	1.93243	0.310649	Similar to Ser Thr specific protein kinase-like protein.
XLOC_008968	0.213256	20	-0.384877	-0.21777	osa-miR2919	0.205023	1.38655	0.120777	-0.197377	LOC_Os01g64350	-0.700054	-0.902719	0.0103545	-0.0871455	Conserved hypothetical protein.
XLOC_008968	0.213256	20	-0.384877	-0.21777	osa-miR2919	0.205023	1.38655	0.120777	-0.197377	LOC_Os01g68050	-1.33244	-4.6459	-1.22628	-2.47255	Amino acid transporter, transmembrane domain containing protein.
XLOC_008968	0.213256	20	-0.384877	-0.21777	osa-miR2919	0.205023	1.38655	0.120777	-0.197377	LOC_Os01g69290	-1.07297	-4.00873	1.92479	0.208706	Conserved hypothetical protein.
XLOC_008968	0.213256	20	-0.384877	-0.21777	osa-miR2919	0.205023	1.38655	0.120777	-0.197377	LOC_Os02g09930	-1.55925	-5.23528	-0.243516	-1.84039	Similar to Cellulose synthase-like protein (Fragment).
XLOC_008968	0.213256	20	-0.384877	-0.21777	osa-miR2919	0.205023	1.38655	0.120777	-0.197377	LOC_Os02g25230	-1.39009	-2.75182	-0.104344	-0.587855	Similar to OSIGBa0107A02.7 protein.
XLOC_008968	0.213256	20	-0.384877	-0.21777	osa-miR2919	0.205023	1.38655	0.120777	-0.197377	LOC_Os02g34430	-2.25508	-4.48513	-0.817758	-2.41711	Similar to Ser Thr specific protein kinase-like protein.
XLOC_008968	0.213256	20	-0.384877	-0.21777	osa-miR2919	0.205023	1.38655	0.120777	-0.197377	LOC_Os02g45160	-1.26334	-3.5381	0.216332	-1.07583	Similar to ALMT3.
XLOC_008968	0.213256	20	-0.384877	-0.21777	osa-miR2919	0.205023	1.38655	0.120777	-0.197377	LOC_Os02g51320	-0.838355	-4.06057	2.08372	0.521487	Basic helix-loop-helix dimerisation region bHLH domain containing protein.
XLOC_008968	0.213256	20	-0.384877	-0.21777	osa-miR2919	0.205023	1.38655	0.120777	-0.197377	LOC_Os02g51720	-0.417061	-4.28225	2.91756	1.48844	Conserved hypothetical protein.
XLOC_008968	0.213256	20	-0.384877	-0.21777	osa-miR2919	0.205023	1.38655	0.120777	-0.197377	LOC_Os02g54830	-1.68044	-3.11314	-0.0434997	-1.61832	Similar to RING-H2 finger protein ATL1R (RING-H2 finger protein ATL8).
XLOC_008968	0.213256	20	-0.384877	-0.21777	osa-miR2919	0.205023	1.38655	0.120777	-0.197377	LOC_Os02g55410	-2.11071	-5.72961	0.416703	-1.24399	MCM family protein.
XLOC_008968	0.213256	20	-0.384877	-0.21777	osa-miR2919	0.205023	1.38655	0.120777	-0.197377	LOC_Os02g57140	-1.23468	-3.42159	2.17895	0.605841	Protein of unknown function DUF3741 domain containing protein.
XLOC_008968	0.213256	20	-0.384877	-0.21777	osa-miR2919	0.205023	1.38655	0.120777	-0.197377	LOC_Os02g58214	0.344846	-1.3507	0.800063	-0.0270491	Hypothetical gene.
XLOC_008968	0.213256	20	-0.384877	-0.21777	osa-miR2919	0.205023	1.38655	0.120777	-0.197377	LOC_Os03g07450	-1.41756	-3.84785	1.58336	0.0736638	Similar to Homeobox-leucine zipper protein HOX21.
XLOC_008968	0.213256	20	-0.384877	-0.21777	osa-miR2919	0.205023	1.38655	0.120777	-0.197377	LOC_Os03g12250	-1.98093	-4.09746	0.252618	-1.58009	Similar to atypical receptor-like kinase MARK.
XLOC_008968	0.213256	20	-0.384877	-0.21777	osa-miR2919	0.205023	1.38655	0.120777	-0.197377	LOC_Os03g12990	-1.19179	-2.19181	-0.331594	-0.933226	Phytosulfokine family protein.
XLOC_008968	0.213256	20	-0.384877	-0.21777	osa-miR2919	0.205023	1.38655	0.120777	-0.197377	LOC_Os03g15190	-0.29518	-2.22705	0.0308193	-0.558444	Conserved hypothetical protein.
XLOC_008968	0.213256	20	-0.384877	-0.21777	osa-miR2919	0.205023	1.38655	0.120777	-0.197377	LOC_Os03g18430	-1.02215	-2.88284	0.850514	-0.268244	Serine/threonine protein kinase domain containing protein.
XLOC_008968	0.213256	20	-0.384877	-0.21777	osa-miR2919	0.205023	1.38655	0.120777	-0.197377	LOC_Os03g43650	-0.576281	-1.92363	0.147951	-0.059342	Leucine-rich repeat, plant specific containing protein.
XLOC_008968	0.213256	20	-0.384877	-0.21777	osa-miR2919	0.205023	1.38655	0.120777	-0.197377	LOC_Os03g43670	-0.968914	-3.19783	0.943781	-0.810257	Regulator of chromosome condensation/beta-lactamase-inhibitor protein II domain containing protein.
XLOC_008968	0.213256	20	-0.384877	-0.21777	osa-miR2919	0.205023	1.38655	0.120777	-0.197377	LOC_Os03g46920	-2.52784	-6.28465	0.963036	-1.23137	Conserved hypothetical protein.
XLOC_008968	0.213256	20	-0.384877	-0.21777	osa-miR2919	0.205023	1.38655	0.120777	-0.197377	LOC_Os03g49610	-1.40761	-3.63499	1.47706	-0.120098	Similar to Beta-glucosidase.
XLOC_008968	0.213256	20	-0.384877	-0.21777	osa-miR2919	0.205023	1.38655	0.120777	-0.197377	LOC_Os03g55830	-1.69595	-3.65559	1.32556	-0.0293305	BTB domain containing protein.
XLOC_008968	0.213256	20	-0.384877	-0.21777	osa-miR2919	0.205023	1.38655	0.120777	-0.197377	LOC_Os03g59200	-1.24498	-2.86005	-0.026479	-0.85463	Protein of unknown function DUF868, plant family protein.
XLOC_008968	0.213256	20	-0.384877	-0.21777	osa-miR2919	0.205023	1.38655	0.120777	-0.197377	LOC_Os03g60340	-1.20747	-4.04199	1.78901	-0.278062	Protein of unknown function DUF231 domain containing protein.
XLOC_008968	0.213256	20	-0.384877	-0.21777	osa-miR2919	0.205023	1.38655	0.120777	-0.197377	LOC_Os04g03050	-2.76292	-6.77019	0.168157	-1.14024	Similar to OSIGBa0115D20.4 protein.
XLOC_008968	0.213256	20	-0.384877	-0.21777	osa-miR2919	0.205023	1.38655	0.120777	-0.197377	LOC_Os04g05050	-1.53327	-4.94518	1.19953	-0.854777	Similar to OSIGBa0147B06.7 protein.
XLOC_008968	0.213256	20	-0.384877	-0.21777	osa-miR2919	0.205023	1.38655	0.120777	-0.197377	LOC_Os04g08450	-0.257533	-1.75672	2.41114	1.6823	Similar to OSIGBa0136O08-OSIGBa0153H12.4 protein.
XLOC_008968	0.213256	20	-0.384877	-0.21777	osa-miR2919	0.205023	1.38655	0.120777	-0.197377	LOC_Os04g14190	-0.496173	-0.352101	0.209293	-0.118143	Similar to TRAF-type zinc finger family protein.
XLOC_008968	0.213256	20	-0.384877	-0.21777	osa-miR2919	0.205023	1.38655	0.120777	-0.197377	LOC_Os04g32340	0.199536	0.296128	0.25093	0.369078	Similar to H0718E12.5 protein.
XLOC_008968	0.213256	20	-0.384877	-0.21777	osa-miR2919	0.205023	1.38655	0.120777	-0.197377	LOC_Os04g35080	-1.01846	-2.18096	0.46623	0.0955601	Similar to Ser Thr specific protein kinase-like protein.
XLOC_008968	0.213256	20	-0.384877	-0.21777	osa-miR2919	0.205023	1.38655	0.120777	-0.197377	LOC_Os04g36070	-1.0527	-3.00926	-1.25696	-1.88771	A-type response regulator, Cytokinin signaling
XLOC_008968	0.213256	20	-0.384877	-0.21777	osa-miR2919	0.205023	1.38655	0.120777	-0.197377	LOC_Os04g42120	-0.53319	-0.668087	-0.556669	-0.642677	Similar to N-acetyltransferase ESCO1.
XLOC_008968	0.213256	20	-0.384877	-0.21777	osa-miR2919	0.205023	1.38655	0.120777	-0.197377	LOC_Os04g49890	-0.805289	-1.56682	-0.225318	-0.130739
XLOC_008968	0.213256	20	-0.384877	-0.21777	osa-miR2919	0.205023	1.38655	0.120777	-0.197377	LOC_Os04g51340	-2.03206	-4.70116	1.80945	-0.0904059	Similar to Pectin acetylesterase.
XLOC_008968	0.213256	20	-0.384877	-0.21777	osa-miR2919	0.205023	1.38655	0.120777	-0.197377	LOC_Os05g01350	-0.513533	-3.16725	0.460323	-0.745088	Actin-binding FH2 domain containing protein.
XLOC_008968	0.213256	20	-0.384877	-0.21777	osa-miR2919	0.205023	1.38655	0.120777	-0.197377	LOC_Os05g02435	0.247981	-3.10414	1.15686	0.435907	Hypothetical conserved gene.
XLOC_008968	0.213256	20	-0.384877	-0.21777	osa-miR2919	0.205023	1.38655	0.120777	-0.197377	LOC_Os05g04820	-1.55478	-4.01125	0.489126	-1.63864	Myb transcription factor domain containing protein.
XLOC_008968	0.213256	20	-0.384877	-0.21777	osa-miR2919	0.205023	1.38655	0.120777	-0.197377	LOC_Os05g32110	-1.91694	-3.73539	-0.759649	-2.0025	Similar to Phytochelatin synthetase-like protein 2.
XLOC_008968	0.213256	20	-0.384877	-0.21777	osa-miR2919	0.205023	1.38655	0.120777	-0.197377	LOC_Os05g32960	-1.21684	-3.86259	0.938158	-0.949612	Conserved hypothetical protein.
XLOC_008968	0.213256	20	-0.384877	-0.21777	osa-miR2919	0.205023	1.38655	0.120777	-0.197377	LOC_Os05g33080	-0.886954	-3.92296	2.07778	0.983675	Similar to Serine/threonine-protein kinase PBS1 (EC 2.7.1.37) (AvrPphB susceptible protein 1).
XLOC_008968	0.213256	20	-0.384877	-0.21777	osa-miR2919	0.205023	1.38655	0.120777	-0.197377	LOC_Os05g39850	-2.27271	-5.6905	1.10383	-1.12821	Similar to DNA replication licensing factor MCM3 homolog (Replication origin activator) (ROA protein) (Fragment).
XLOC_008968	0.213256	20	-0.384877	-0.21777	osa-miR2919	0.205023	1.38655	0.120777	-0.197377	LOC_Os05g48150	-1.12844	-3.66418	0.919812	-0.460949	Similar to Protein phosphatase 2A B'kappa subunit.
XLOC_008968	0.213256	20	-0.384877	-0.21777	osa-miR2919	0.205023	1.38655	0.120777	-0.197377	LOC_Os06g03970	-0.878588	-3.35936	1.61764	-0.230779	Receptor-like kinase (RLK), Drought and salt stress tolerance
XLOC_008968	0.213256	20	-0.384877	-0.21777	osa-miR2919	0.205023	1.38655	0.120777	-0.197377	LOC_Os06g04850	-0.781084	-5.0315	2.39369	0.251432	Similar to HAHB-6 (Fragment).
XLOC_008968	0.213256	20	-0.384877	-0.21777	osa-miR2919	0.205023	1.38655	0.120777	-0.197377	LOC_Os06g21099	0.00808927	-0.180436	0.150971	-0.10468	Transcription elongation factor, TFIIS/CRSP70, N-terminal, sub-type domain containing protein.
XLOC_008968	0.213256	20	-0.384877	-0.21777	osa-miR2919	0.205023	1.38655	0.120777	-0.197377	LOC_Os07g05190	-1.40278	-4.25067	1.90934	0.172499	Protein kinase, core domain containing protein.
XLOC_008968	0.213256	20	-0.384877	-0.21777	osa-miR2919	0.205023	1.38655	0.120777	-0.197377	LOC_Os07g10770	-2.13991	-4.2142	-1.04157	-2.45889	Similar to Cellulose synthase-4.
XLOC_008968	0.213256	20	-0.384877	-0.21777	osa-miR2919	0.205023	1.38655	0.120777	-0.197377	LOC_Os07g25730	-1.01123	1.24182	-0.18348	0.0644525	Hypothetical conserved gene.
XLOC_008968	0.213256	20	-0.384877	-0.21777	osa-miR2919	0.205023	1.38655	0.120777	-0.197377	LOC_Os07g42860	-0.485604	-1.92017	2.13641	1.16467	Cyclin, A/B/D/E domain containing protein.
XLOC_008968	0.213256	20	-0.384877	-0.21777	osa-miR2919	0.205023	1.38655	0.120777	-0.197377	LOC_Os08g06380	-2.25478	-4.436	-0.677873	-2.44853	Cellulose synthase family protein.
XLOC_008968	0.213256	20	-0.384877	-0.21777	osa-miR2919	0.205023	1.38655	0.120777	-0.197377	LOC_Os08g29200	-1.83684	-4.78674	1.11495	-1.03132	Similar to Polygalacturonase isoenzyme 1 beta subunit (Fragment).
XLOC_008968	0.213256	20	-0.384877	-0.21777	osa-miR2919	0.205023	1.38655	0.120777	-0.197377	LOC_Os08g39550	-0.706444	-3.83748	1.02179	-0.481913	Similar to DNA-damage-repair/toleration protein DRT100 precursor.
XLOC_008968	0.213256	20	-0.384877	-0.21777	osa-miR2919	0.205023	1.38655	0.120777	-0.197377	LOC_Os08g41960	0.990363	-0.0675744	-0.472316	-0.418238	Similar to MADS box transcription factor-like protein (MADS-box protein AGL72).
XLOC_008968	0.213256	20	-0.384877	-0.21777	osa-miR2919	0.205023	1.38655	0.120777	-0.197377	LOC_Os09g02250	-0.91158	-3.34783	1.25082	0.431982	Protein kinase, core domain containing protein.
XLOC_008968	0.213256	20	-0.384877	-0.21777	osa-miR2919	0.205023	1.38655	0.120777	-0.197377	LOC_Os09g20980	-0.752706	-3.18887	-0.798613	-1.5355	Zinc finger, RING/FYVE/PHD-type domain containing protein.
XLOC_008968	0.213256	20	-0.384877	-0.21777	osa-miR2919	0.205023	1.38655	0.120777	-0.197377	LOC_Os09g25490	-1.4192	-4.079	0.0607079	-1.0913	Similar to Cellulose synthase (Fragment).
XLOC_008968	0.213256	20	-0.384877	-0.21777	osa-miR2919	0.205023	1.38655	0.120777	-0.197377	LOC_Os10g05290	-0.342633	-0.888108	0.148504	-0.307495	Similar to RNA methyltransferase, TrmH family protein, expressed.
XLOC_008968	0.213256	20	-0.384877	-0.21777	osa-miR2919	0.205023	1.38655	0.120777	-0.197377	LOC_Os10g11140	-1.30143	-1.76792	-0.405121	-0.356545	Similar to predicted protein.
XLOC_008968	0.213256	20	-0.384877	-0.21777	osa-miR2919	0.205023	1.38655	0.120777	-0.197377	LOC_Os10g18820	-0.743547	-4.93394	2.35926	-0.317461	Similar to Dirigent-like protein, expressed.
XLOC_008968	0.213256	20	-0.384877	-0.21777	osa-miR2919	0.205023	1.38655	0.120777	-0.197377	LOC_Os10g26500	-1.00488	-2.47421	0.211184	-0.757812	Similar to HAHB-5 (Fragment).
XLOC_008968	0.213256	20	-0.384877	-0.21777	osa-miR2919	0.205023	1.38655	0.120777	-0.197377	LOC_Os10g32580	-1.54832	-7.07138	3.52102	0.315911	Esterase, SGNH hydrolase-type domain containing protein.
XLOC_008968	0.213256	20	-0.384877	-0.21777	osa-miR2919	0.205023	1.38655	0.120777	-0.197377	LOC_Os10g36060	-1.21643	-3.13836	0.441905	-0.732557	Similar to SKIP interacting protein 24 (Fragment).
XLOC_008968	0.213256	20	-0.384877	-0.21777	osa-miR2919	0.205023	1.38655	0.120777	-0.197377	LOC_Os10g40810	-0.758586	-3.09904	1.78828	0.163693	Similar to GATA transcription factor 9.
XLOC_008968	0.213256	20	-0.384877	-0.21777	osa-miR2919	0.205023	1.38655	0.120777	-0.197377	LOC_Os11g34110	-0.613362	-2.41117	-1.20848	-0.748384	Similar to H0502B11.6 protein.
XLOC_008968	0.213256	20	-0.384877	-0.21777	osa-miR2919	0.205023	1.38655	0.120777	-0.197377	LOC_Os11g38010	-1.05299	-3.3916	0.688557	-0.787265	Targeting for Xklp2 family protein.
XLOC_008968	0.213256	20	-0.384877	-0.21777	osa-miR2919	0.205023	1.38655	0.120777	-0.197377	LOC_Os11g43404	-0.147986	0.0162037	0.153848	0.24091	Conserved hypothetical protein.
XLOC_008968	0.213256	20	-0.384877	-0.21777	osa-miR2919	0.205023	1.38655	0.120777	-0.197377	LOC_Os12g17530	-2.36106	-5.57295	1.41756	-0.43408	Conserved hypothetical protein.
XLOC_010703	0.37708	20	-0.384877	-0.21777	osa-miR2090	-0.0910855	0.0152824	-1.59003	-0.353834	LOC_Os02g41680	0.431448	0.604186	1.21152	1.26095	Similar to Phenylalanine ammonia-lyase (EC 4.3.1.5).
XLOC_010703	0.37708	20	-0.384877	-0.21777	osa-miR2090	-0.0910855	0.0152824	-1.59003	-0.353834	LOC_Os03g06510	-1.32185	-4.00232	1.1005	-0.786926	Similar to Viral A-type inclusion protein repeat containing protein, expressed.
XLOC_010703	0.37708	20	-0.384877	-0.21777	osa-miR2090	-0.0910855	0.0152824	-1.59003	-0.353834	LOC_Os03g17410	-1.03196	3.11858	7.76906	8.00457	Hypothetical conserved gene.
XLOC_010703	0.37708	20	-0.384877	-0.21777	osa-miR2090	-0.0910855	0.0152824	-1.59003	-0.353834	LOC_Os03g19020	0.292155	-0.0813103	1.59997	1.0124	Zinc finger, RING/FYVE/PHD-type domain containing protein.
XLOC_010703	0.37708	20	-0.384877	-0.21777	osa-miR2090	-0.0910855	0.0152824	-1.59003	-0.353834	LOC_Os04g30340	1.18179	1.65476	1.43921	1.62729
XLOC_010703	0.37708	20	-0.384877	-0.21777	osa-miR2090	-0.0910855	0.0152824	-1.59003	-0.353834	LOC_Os05g17050	0.854626	1.13489	1.09455	1.06198
XLOC_010703	0.37708	20	-0.384877	-0.21777	osa-miR2090	-0.0910855	0.0152824	-1.59003	-0.353834	LOC_Os05g47790	-0.0186465	-1.31499	1.89861	1.06557	Conserved hypothetical protein.
XLOC_010703	0.37708	20	-0.384877	-0.21777	osa-miR2090	-0.0910855	0.0152824	-1.59003	-0.353834	LOC_Os12g38860	-0.457266	-1.2548	1.01992	-0.333134	Similar to Protein kinase domain containing protein, expressed.
XLOC_011258	-20	20	-0.384877	-0.21777	osa-miR529b	0.712329	-0.850025	0.13914	-1.62605	LOC_Os01g02290	0.694324	2.02859	1.85594	2.48143	Similar to Receptor serine/threonine kinase.
XLOC_011258	-20	20	-0.384877	-0.21777	osa-miR529b	0.712329	-0.850025	0.13914	-1.62605	LOC_Os02g35490	0.908525	1.58509	1.03895	1.40825	Similar to Seven trans-membrane protein (Fragment).
XLOC_011258	-20	20	-0.384877	-0.21777	osa-miR529b	0.712329	-0.850025	0.13914	-1.62605	LOC_Os03g03510	0.731892	0.596915	1.82859	1.74728	Similar to CBL-interacting protein kinase 9.
XLOC_011258	-20	20	-0.384877	-0.21777	osa-miR529b	0.712329	-0.850025	0.13914	-1.62605	LOC_Os03g06400	1.38338	1.7402	0.884359	1.70885	Conserved hypothetical protein.
XLOC_011258	-20	20	-0.384877	-0.21777	osa-miR529b	0.712329	-0.850025	0.13914	-1.62605	LOC_Os03g41350	1.07457	1.50534	0.454385	1.02385	BTB domain containing protein.
XLOC_011258	-20	20	-0.384877	-0.21777	osa-miR529b	0.712329	-0.850025	0.13914	-1.62605	LOC_Os03g43750	2.42026	4.10083	1.69385	1.78826	Similar to OSIGBa0153E02-OSIGBa0093I20.19 protein.
XLOC_011258	-20	20	-0.384877	-0.21777	osa-miR529b	0.712329	-0.850025	0.13914	-1.62605	LOC_Os04g08450	-0.257533	-1.75672	2.41114	1.6823	Similar to OSIGBa0136O08-OSIGBa0153H12.4 protein.
XLOC_011258	-20	20	-0.384877	-0.21777	osa-miR529b	0.712329	-0.850025	0.13914	-1.62605	LOC_Os05g48200	1.31328	0.945733	0.758383	1.11959	Similar to Glutamate synthase [NADH], amyloplastic.
XLOC_011258	-20	20	-0.384877	-0.21777	osa-miR529b	0.712329	-0.850025	0.13914	-1.62605	LOC_Os06g37560	-0.459814	1.68104	1.7812	2.43607	Similar to Beta-galactosidase precursor (EC 3.2.1.23) (Lactase).
XLOC_011258	-20	20	-0.384877	-0.21777	osa-miR529b	0.712329	-0.850025	0.13914	-1.62605	LOC_Os08g40690	3.38856	4.35936	2.14065	3.17761	Chitinase (EC 3.2.1.14).
XLOC_011258	-20	20	-0.384877	-0.21777	osa-miR529b	0.712329	-0.850025	0.13914	-1.62605	LOC_Os09g31438	-0.160591	0.0340579	2.19774	1.95889	Similar to Squamosa-promoter binding protein 2.
XLOC_011258	-20	20	-0.384877	-0.21777	osa-miR529b	0.712329	-0.850025	0.13914	-1.62605	LOC_Os12g11680	-0.313048	0.476914	0.330882	1.15767	Hypothetical conserved gene.
XLOC_011258	-20	20	-0.384877	-0.21777	osa-miR529b	0.712329	-0.850025	0.13914	-1.62605	LOC_Os12g18530	0.824964	1.96726	-0.0146512	1.03939	Nucleotidyltransferase domain containing protein.
XLOC_011258	-20	20	-0.384877	-0.21777	osa-miR529b	0.712329	-0.850025	0.13914	-1.62605	LOC_Os12g41910	-0.616158	-3.27368	2.778	1.24506	Similar to BTB/POZ
XLOC_011974	0.346844	20	-0.384877	-0.21777	osa-miR1860-3p	-0.124563	-0.335068	-1.19434	-1.24346	ChrUn.fgenesh.gene.85	-0.155303	-2.11135	1.82735	0.676799
XLOC_011974	0.346844	20	-0.384877	-0.21777	osa-miR2871b	-1.09828	-0.619756	-1.34626	-2.04543	ChrUn.fgenesh.gene.85	-0.155303	-2.11135	1.82735	0.676799
XLOC_011974	0.346844	20	-0.384877	-0.21777	osa-miR2871b	-1.09828	-0.619756	-1.34626	-2.04543	LOC_Os01g02300	0.615469	1.37093	1.89947	2.0959	Similar to ARK protein (Fragment).
XLOC_011974	0.346844	20	-0.384877	-0.21777	osa-miR2871b	-1.09828	-0.619756	-1.34626	-2.04543	LOC_Os01g07130	2.04654	2.95372	1.99859	2.88943	Conserved hypothetical protein.
XLOC_011974	0.346844	20	-0.384877	-0.21777	osa-miR1860-3p	-0.124563	-0.335068	-1.19434	-1.24346	LOC_Os01g44110	-1.37274	-3.07456	1.92003	0.660429	Similar to Ser Thr specific protein kinase-like protein.
XLOC_011974	0.346844	20	-0.384877	-0.21777	osa-miR1860-3p	-0.124563	-0.335068	-1.19434	-1.24346	LOC_Os01g55350	-0.0352802	-0.00196502	1.29624	1.26476	Similar to Phosphoenolpyruvate carboxylase, housekeeping isozyme (EC 4.1.1.31) (PEPCase).
XLOC_011974	0.346844	20	-0.384877	-0.21777	osa-miR2871b	-1.09828	-0.619756	-1.34626	-2.04543	LOC_Os02g31890	-1.43019	0.904125	3.53218	3.64708
XLOC_011974	0.346844	20	-0.384877	-0.21777	osa-miR2871b	-1.09828	-0.619756	-1.34626	-2.04543	LOC_Os02g45980	-1.02431	-4.58944	2.17273	0.634844	Similar to Chromosome condensation regulator protein (Fragment).
XLOC_011974	0.346844	20	-0.384877	-0.21777	osa-miR1860-3p	-0.124563	-0.335068	-1.19434	-1.24346	LOC_Os02g51970	1.08071	0.289343	6.14588	5.86678	Similar to Phi-1-like phosphate-induced protein.
XLOC_011974	0.346844	20	-0.384877	-0.21777	osa-miR2871b	-1.09828	-0.619756	-1.34626	-2.04543	LOC_Os02g52000	0.146434	0.295789	3.38513	3.28216	Similar to Phi-1 protein.
XLOC_011974	0.346844	20	-0.384877	-0.21777	osa-miR2871b	-1.09828	-0.619756	-1.34626	-2.04543	LOC_Os02g57740	-0.0105387	-2.06399	2.55587	1.39581	Similar to OSIGBa0136O08-OSIGBa0153H12.4 protein.
XLOC_011974	0.346844	20	-0.384877	-0.21777	osa-miR2871b	-1.09828	-0.619756	-1.34626	-2.04543	LOC_Os03g06390	0.913004	0.875989	1.09603	1.4548	Hypothetical conserved gene.
XLOC_011974	0.346844	20	-0.384877	-0.21777	osa-miR2871b	-1.09828	-0.619756	-1.34626	-2.04543	LOC_Os03g19080	-1.84049	-4.40607	1.03784	-1.09011	Conserved hypothetical protein.
XLOC_011974	0.346844	20	-0.384877	-0.21777	osa-miR1860-3p	-0.124563	-0.335068	-1.19434	-1.24346	LOC_Os03g21850	0.387646	0.9526	1.04948	1.30221	PAP/25A core domain containing protein.
XLOC_011974	0.346844	20	-0.384877	-0.21777	osa-miR2871b	-1.09828	-0.619756	-1.34626	-2.04543	LOC_Os03g21850	0.387646	0.9526	1.04948	1.30221	PAP/25A core domain containing protein.
XLOC_011974	0.346844	20	-0.384877	-0.21777	osa-miR2871b	-1.09828	-0.619756	-1.34626	-2.04543	LOC_Os03g31690	0.271742	0.383876	1.06392	0.982833	Similar to N-acetyl-glutamate synthase.
XLOC_011974	0.346844	20	-0.384877	-0.21777	osa-miR2871b	-1.09828	-0.619756	-1.34626	-2.04543	LOC_Os03g48490	-2.15011	-5.20779	1.86916	-0.944577	Hypothetical conserved gene.
XLOC_011974	0.346844	20	-0.384877	-0.21777	osa-miR2871b	-1.09828	-0.619756	-1.34626	-2.04543	LOC_Os03g64320	-0.734863	-3.12909	1.68499	-0.349059	Conserved hypothetical protein.
XLOC_011974	0.346844	20	-0.384877	-0.21777	osa-miR2871b	-1.09828	-0.619756	-1.34626	-2.04543	LOC_Os04g08450	-0.257533	-1.75672	2.41114	1.6823	Similar to OSIGBa0136O08-OSIGBa0153H12.4 protein.
XLOC_011974	0.346844	20	-0.384877	-0.21777	osa-miR2871b	-1.09828	-0.619756	-1.34626	-2.04543	LOC_Os04g58870	0.499326	0.555636	1.33797	0.947359	Exo70 exocyst complex subunit domain containing protein.
XLOC_011974	0.346844	20	-0.384877	-0.21777	osa-miR1860-3p	-0.124563	-0.335068	-1.19434	-1.24346	LOC_Os05g39850	-2.27271	-5.6905	1.10383	-1.12821	Similar to DNA replication licensing factor MCM3 homolog (Replication origin activator) (ROA protein) (Fragment).
XLOC_011974	0.346844	20	-0.384877	-0.21777	osa-miR2871b	-1.09828	-0.619756	-1.34626	-2.04543	LOC_Os06g32820	0.205127	-0.0737772	1.14095	0.144422
XLOC_011974	0.346844	20	-0.384877	-0.21777	osa-miR2871b	-1.09828	-0.619756	-1.34626	-2.04543	LOC_Os06g48440	0.884265	1.17235	3.56657	2.19515
XLOC_011974	0.346844	20	-0.384877	-0.21777	osa-miR2871b	-1.09828	-0.619756	-1.34626	-2.04543	LOC_Os06g49450	-0.599663	-1.96098	1.24933	-0.0541526	Conserved hypothetical protein.
XLOC_011974	0.346844	20	-0.384877	-0.21777	osa-miR2871b	-1.09828	-0.619756	-1.34626	-2.04543	LOC_Os07g20330	-0.608448	-1.76769	1.33393	0.430845
XLOC_011974	0.346844	20	-0.384877	-0.21777	osa-miR1860-3p	-0.124563	-0.335068	-1.19434	-1.24346	LOC_Os07g31840	-1.05777	-3.2976	1.21269	-0.461108	Similar to Receptor-like protein kinase.
XLOC_011974	0.346844	20	-0.384877	-0.21777	osa-miR2871b	-1.09828	-0.619756	-1.34626	-2.04543	LOC_Os07g33450	-0.838012	0.497331	4.77511	4.18909
XLOC_011974	0.346844	20	-0.384877	-0.21777	osa-miR1860-3p	-0.124563	-0.335068	-1.19434	-1.24346	LOC_Os07g35940	20	#N/A	20	20	Similar to Beta-amylase.
XLOC_011974	0.346844	20	-0.384877	-0.21777	osa-miR2871b	-1.09828	-0.619756	-1.34626	-2.04543	LOC_Os07g40250	-0.177807	-0.668115	1.6408	0.34796	Similar to Oxidoreductase, short chain dehydrogenase/reductase family protein, expressed.
XLOC_011974	0.346844	20	-0.384877	-0.21777	osa-miR2871b	-1.09828	-0.619756	-1.34626	-2.04543	LOC_Os08g28170	-0.210999	-0.879909	1.77357	1.1733	Similar to Permease 1.
XLOC_011974	0.346844	20	-0.384877	-0.21777	osa-miR2871b	-1.09828	-0.619756	-1.34626	-2.04543	LOC_Os08g34310	0.389863	-0.686979	3.14505	2.4719	Hypothetical conserved gene.
XLOC_011974	0.346844	20	-0.384877	-0.21777	osa-miR2871b	-1.09828	-0.619756	-1.34626	-2.04543	LOC_Os08g39570	-0.960639	-2.29253	2.8478	1.69777	Conserved hypothetical protein.
XLOC_011974	0.346844	20	-0.384877	-0.21777	osa-miR2871b	-1.09828	-0.619756	-1.34626	-2.04543	LOC_Os08g42670	-0.565541	-2.18612	2.90219	1.98257	Similar to Resistance protein T10rga2-1A.
XLOC_011974	0.346844	20	-0.384877	-0.21777	osa-miR2871b	-1.09828	-0.619756	-1.34626	-2.04543	LOC_Os09g04410	1.28837	-1.00021	2.60126	1.60327
XLOC_011974	0.346844	20	-0.384877	-0.21777	osa-miR1860-3p	-0.124563	-0.335068	-1.19434	-1.24346	LOC_Os09g17660	-1.86771	-4.61944	3.59128	1.97187	HSP20-like chaperone domain containing protein.
XLOC_011974	0.346844	20	-0.384877	-0.21777	osa-miR2871b	-1.09828	-0.619756	-1.34626	-2.04543	LOC_Os10g39260	2.47355	4.95702	1.81156	3.27328	Peptidase aspartic, catalytic domain containing protein.
XLOC_011974	0.346844	20	-0.384877	-0.21777	osa-miR2871b	-1.09828	-0.619756	-1.34626	-2.04543	LOC_Os10g41390	0.219052	0.714475	1.18896	1.40682	Protein kinase, core domain containing protein.
XLOC_011974	0.346844	20	-0.384877	-0.21777	osa-miR2871b	-1.09828	-0.619756	-1.34626	-2.04543	LOC_Os11g10770	0.34416	0.177047	1.19019	1.05039	Leucine-rich repeat, typical subtype containing protein.
XLOC_011974	0.346844	20	-0.384877	-0.21777	osa-miR1860-3p	-0.124563	-0.335068	-1.19434	-1.24346	LOC_Os11g26990	-0.86177	-4.03534	2.79135	0.746201	Conserved hypothetical protein.
XLOC_011974	0.346844	20	-0.384877	-0.21777	osa-miR1860-3p	-0.124563	-0.335068	-1.19434	-1.24346	LOC_Os11g28870	-1.12593	-0.126344	1.63184	0.454413
XLOC_011974	0.346844	20	-0.384877	-0.21777	osa-miR2871b	-1.09828	-0.619756	-1.34626	-2.04543	LOC_Os12g03640	2.8176	4.11699	2.11751	3.42751	Similar to D-mannose binding lectin family protein, expressed.
XLOC_011974	0.346844	20	-0.384877	-0.21777	osa-miR2871b	-1.09828	-0.619756	-1.34626	-2.04543	LOC_Os12g10670	-1.44735	-4.53439	2.1135	-0.274025	Similar to ATPase, AAA family protein.
XLOC_011974	0.346844	20	-0.384877	-0.21777	osa-miR2871b	-1.09828	-0.619756	-1.34626	-2.04543	LOC_Os12g35110	-0.133151	0.343888	1.25995	0.340404	Retrotransposon protein, putative, Ty3-gypsy subclass
XLOC_014117	-0.829643	20	-0.384877	-0.21777	osa-miR5075	2.13093	2.86435	1.21788	0.00315871	LOC_Os01g14850	-1.6628	-4.55138	1.88013	-0.0754848	Conserved hypothetical protein.
XLOC_014117	-0.829643	20	-0.384877	-0.21777	osa-miR5075	2.13093	2.86435	1.21788	0.00315871	LOC_Os01g42294	-2.00342	-4.18695	0.573115	-1.35443	Serine/threonine protein kinase-related domain containing protein.
XLOC_014117	-0.829643	20	-0.384877	-0.21777	osa-miR169f.2	1.18679	1.78718	1.05842	0.5123	LOC_Os01g47050	-0.882588	-3.26732	-0.365831	-1.42918	Cyclin-like F-box domain containing protein.
XLOC_014117	-0.829643	20	-0.384877	-0.21777	osa-miR169f.2	1.18679	1.78718	1.05842	0.5123	LOC_Os02g44320	-2.60674	-5.58405	3.51585	2.1718	Similar to Tfm5 protein.
XLOC_014117	-0.829643	20	-0.384877	-0.21777	osa-miR169f.2	1.18679	1.78718	1.05842	0.5123	LOC_Os03g06460	-0.71844	-2.40323	0.483254	0.421075	Similar to type I inositol-1,4,5-trisphosphate 5-phosphatase CVP2.
XLOC_014117	-0.829643	20	-0.384877	-0.21777	osa-miR5075	2.13093	2.86435	1.21788	0.00315871	LOC_Os05g28690	-1.27958	-4.39871	1.85069	0.308551	Hypothetical conserved gene.
XLOC_014117	-0.829643	20	-0.384877	-0.21777	osa-miR5075	2.13093	2.86435	1.21788	0.00315871	LOC_Os06g04090	-1.75334	-3.86801	-0.526054	-1.97675	Similar to NAM protein.
XLOC_014117	-0.829643	20	-0.384877	-0.21777	osa-miR169f.2	1.18679	1.78718	1.05842	0.5123	LOC_Os06g32880	-2.47506	-5.56887	0.231213	-0.803366
XLOC_014117	-0.829643	20	-0.384877	-0.21777	osa-miR169f.2	1.18679	1.78718	1.05842	0.5123	LOC_Os07g01600	-0.530483	-4.11926	2.66419	0.253528	Similar to disease resistance response protein 206.
XLOC_014117	-0.829643	20	-0.384877	-0.21777	osa-miR169f.2	1.18679	1.78718	1.05842	0.5123	LOC_Os07g35985	0.439693	-0.565037	0.139209	-0.0193188
XLOC_014117	-0.829643	20	-0.384877	-0.21777	osa-miR169f.2	1.18679	1.78718	1.05842	0.5123	LOC_Os07g42860	-0.485604	-1.92017	2.13641	1.16467	Cyclin, A/B/D/E domain containing protein.
XLOC_014117	-0.829643	20	-0.384877	-0.21777	osa-miR5075	2.13093	2.86435	1.21788	0.00315871	LOC_Os08g06380	-2.25478	-4.436	-0.677873	-2.44853	Cellulose synthase family protein.
XLOC_014117	-0.829643	20	-0.384877	-0.21777	osa-miR5075	2.13093	2.86435	1.21788	0.00315871	LOC_Os10g26500	-1.00488	-2.47421	0.211184	-0.757812	Similar to HAHB-5 (Fragment).
XLOC_014117	-0.829643	20	-0.384877	-0.21777	osa-miR169f.2	1.18679	1.78718	1.05842	0.5123	LOC_Os10g40040	0.120041	-0.470476	-0.599143	0.0710298	Similar to DM280 protein.
XLOC_014117	-0.829643	20	-0.384877	-0.21777	osa-miR169f.2	1.18679	1.78718	1.05842	0.5123	LOC_Os11g08542	1.73393	1.71269	0.765619	0.431985
XLOC_014117	-0.829643	20	-0.384877	-0.21777	osa-miR169f.2	1.18679	1.78718	1.05842	0.5123	LOC_Os11g31550	0.294711	2.1168	0.539317	2.26734
XLOC_014117	-0.829643	20	-0.384877	-0.21777	osa-miR169f.2	1.18679	1.78718	1.05842	0.5123	LOC_Os11g38010	-1.05299	-3.3916	0.688557	-0.787265	Targeting for Xklp2 family protein.
XLOC_014117	-0.829643	20	-0.384877	-0.21777	osa-miR169f.2	1.18679	1.78718	1.05842	0.5123	LOC_Os12g16210	-2.47523	-7.14265	1.13032	-1.51937	Similar to Zinc finger, DHHC domain containing 4.
XLOC_014117	-0.829643	20	-0.384877	-0.21777	osa-miR169f.2	1.18679	1.78718	1.05842	0.5123	LOC_Os12g19180	-0.825015	-3.53751	1.91572	0.282772	Conserved hypothetical protein.
XLOC_014805	0.254128	20	-0.384877	-0.21777	osa-miR166l-5p	-0.920892	-1.2728	0.151845	-1.54962	LOC_Os01g29450	0.0341234	-0.14158	0.391022	1.2781	0
XLOC_014805	0.254128	20	-0.384877	-0.21777	osa-miR166l-5p	-0.920892	-1.2728	0.151845	-1.54962	LOC_Os03g06390	0.913004	0.875989	1.09603	1.4548	Hypothetical conserved gene.
XLOC_014805	0.254128	20	-0.384877	-0.21777	osa-miR166l-5p	-0.920892	-1.2728	0.151845	-1.54962	LOC_Os03g17410	-1.03196	3.11858	7.76906	8.00457	Hypothetical conserved gene.
XLOC_014805	0.254128	20	-0.384877	-0.21777	osa-miR166l-5p	-0.920892	-1.2728	0.151845	-1.54962	LOC_Os05g44190	-0.432289	-2.62788	2.31398	1.01864	Conserved hypothetical protein.
XLOC_014805	0.254128	20	-0.384877	-0.21777	osa-miR166l-5p	-0.920892	-1.2728	0.151845	-1.54962	LOC_Os06g45020	0.560654	1.28312	0.645653	1.27053	Protein kinase domain containing protein.
XLOC_014805	0.254128	20	-0.384877	-0.21777	osa-miR166l-5p	-0.920892	-1.2728	0.151845	-1.54962	LOC_Os07g05365	3.8317	4.62833	1.90741	2.8655	Similar to Photosystem II 10 kDa polypeptide, chloroplast.
XLOC_014805	0.254128	20	-0.384877	-0.21777	osa-miR166l-5p	-0.920892	-1.2728	0.151845	-1.54962	LOC_Os07g43970	-1.01964	-1.566	2.32008	2.06644	IQ calmodulin-binding region domain containing protein.
XLOC_014805	0.254128	20	-0.384877	-0.21777	osa-miR166l-5p	-0.920892	-1.2728	0.151845	-1.54962	LOC_Os09g30454	0.941162	1.91322	0.595375	1.22214	Serine/threonine protein kinase-related domain containing protein.
XLOC_014805	0.254128	20	-0.384877	-0.21777	osa-miR166l-5p	-0.920892	-1.2728	0.151845	-1.54962	LOC_Os10g22890	0.296223	-0.339021	1.91416	1.15068	Hypothetical conserved gene.
XLOC_015482	0.426982	20	-0.384877	-0.21777	osa-miR408-3p	1.43612	2.37388	0.623737	0.255658	LOC_Os02g25230	-1.39009	-2.75182	-0.104344	-0.587855	Similar to OSIGBa0107A02.7 protein.
XLOC_015482	0.426982	20	-0.384877	-0.21777	osa-miR408-3p	1.43612	2.37388	0.623737	0.255658	LOC_Os06g43150	1.42809	-1.32704	5.1197	5.21906
XLOC_015482	0.426982	20	-0.384877	-0.21777	osa-miR408-3p	1.43612	2.37388	0.623737	0.255658	LOC_Os12g07160	-0.918803	-2.49391	1.06538	-0.0886155	Protein of unknown function DUF869, plant family protein.
XLOC_016603	0.825323	20	-0.384877	-0.21777	osa-miR1870-3p	0.0283209	-0.603427	-1.24503	-0.579381	LOC_Os01g02890	-0.394702	-1.79324	1.12211	0.380643	Similar to Phosphatidyl serine synthase.
XLOC_016603	0.825323	20	-0.384877	-0.21777	osa-miR2866	-0.998412	-0.157078	0.0100338	-1.06519	LOC_Os01g70390	-0.946364	-2.53921	1.21638	0.139776	Similar to aminopeptidase.
XLOC_016603	0.825323	20	-0.384877	-0.21777	osa-miR2866	-0.998412	-0.157078	0.0100338	-1.06519	LOC_Os02g49310	-1.75491	-4.13781	-0.739398	-2.14104	Similar to Protein kinase G11A (EC 2.7.1.-) (Fragment).
XLOC_016603	0.825323	20	-0.384877	-0.21777	osa-miR1870-3p	0.0283209	-0.603427	-1.24503	-0.579381	LOC_Os02g50640	-0.622047	-2.9885	1.8198	0.571903	Similar to microtubule-associated protein TORTIFOLIA1.
XLOC_016603	0.825323	20	-0.384877	-0.21777	osa-miR2866	-0.998412	-0.157078	0.0100338	-1.06519	LOC_Os02g54280	-2.19746	-4.84358	0.567044	-1.16914	Hypothetical conserved gene.
XLOC_016603	0.825323	20	-0.384877	-0.21777	osa-miR1870-3p	0.0283209	-0.603427	-1.24503	-0.579381	LOC_Os03g06510	-1.32185	-4.00232	1.1005	-0.786926	Similar to Viral A-type inclusion protein repeat containing protein, expressed.
XLOC_016603	0.825323	20	-0.384877	-0.21777	osa-miR2866	-0.998412	-0.157078	0.0100338	-1.06519	LOC_Os03g16290	-1.28521	-4.3309	-1.4743	-2.73609	Protein of unknown function DUF604 family protein.
XLOC_016603	0.825323	20	-0.384877	-0.21777	osa-miR2866	-0.998412	-0.157078	0.0100338	-1.06519	LOC_Os03g57460	-2.02689	-4.8017	0.509538	-1.79787	FAS1 domain domain containing protein.
XLOC_016603	0.825323	20	-0.384877	-0.21777	osa-miR2866	-0.998412	-0.157078	0.0100338	-1.06519	LOC_Os03g62550	0.118196	-0.179989	0.545606	0.262393	Conserved hypothetical protein.
XLOC_016603	0.825323	20	-0.384877	-0.21777	osa-miR2866	-0.998412	-0.157078	0.0100338	-1.06519	LOC_Os04g11780	0.577383	1.09186	-0.424782	-0.241365	Disease resistance protein domain containing protein.
XLOC_016603	0.825323	20	-0.384877	-0.21777	osa-miR2866	-0.998412	-0.157078	0.0100338	-1.06519	LOC_Os04g12130	20	20	0.495303	1.52821
XLOC_016603	0.825323	20	-0.384877	-0.21777	osa-miR2866	-0.998412	-0.157078	0.0100338	-1.06519	LOC_Os04g44730	-0.792993	-1.25601	-0.322988	-0.295421	Lanthionine synthetase C-like family protein.
XLOC_016603	0.825323	20	-0.384877	-0.21777	osa-miR2866	-0.998412	-0.157078	0.0100338	-1.06519	LOC_Os04g55570	-0.299161	-2.8787	2.69059	1.12072	Similar to H0212B02.1 protein.
XLOC_016603	0.825323	20	-0.384877	-0.21777	osa-miR2866	-0.998412	-0.157078	0.0100338	-1.06519	LOC_Os05g01350	-0.513533	-3.16725	0.460323	-0.745088	Actin-binding FH2 domain containing protein.
XLOC_016603	0.825323	20	-0.384877	-0.21777	osa-miR2866	-0.998412	-0.157078	0.0100338	-1.06519	LOC_Os05g25974	-0.676636	-1.77557	0.222669	-0.176383	Conserved hypothetical protein.
XLOC_016603	0.825323	20	-0.384877	-0.21777	osa-miR2866	-0.998412	-0.157078	0.0100338	-1.06519	LOC_Os07g05190	-1.40278	-4.25067	1.90934	0.172499	Protein kinase, core domain containing protein.
XLOC_016603	0.825323	20	-0.384877	-0.21777	osa-miR2866	-0.998412	-0.157078	0.0100338	-1.06519	LOC_Os09g17930	0.023117	0.427404	0.308374	0.414436
XLOC_016603	0.825323	20	-0.384877	-0.21777	osa-miR2866	-0.998412	-0.157078	0.0100338	-1.06519	LOC_Os09g26760	-3.17826	-7.28939	0.103716	-1.03167	Similar to predicted protein.
XLOC_016603	0.825323	20	-0.384877	-0.21777	osa-miR2866	-0.998412	-0.157078	0.0100338	-1.06519	LOC_Os09g36350	-1.60113	-3.26436	-0.267113	-1.56426	Similar to CEL5
XLOC_016603	0.825323	20	-0.384877	-0.21777	osa-miR2866	-0.998412	-0.157078	0.0100338	-1.06519	LOC_Os10g36060	-1.21643	-3.13836	0.441905	-0.732557	Similar to SKIP interacting protein 24 (Fragment).
XLOC_016603	0.825323	20	-0.384877	-0.21777	osa-miR2866	-0.998412	-0.157078	0.0100338	-1.06519	LOC_Os11g35060	0.40913	-0.737859	1.89118	1.38015
XLOC_016603	0.825323	20	-0.384877	-0.21777	osa-miR2866	-0.998412	-0.157078	0.0100338	-1.06519	LOC_Os11g35580	1.27834	1.96504	1.50395	2.13709
XLOC_016603	0.825323	20	-0.384877	-0.21777	osa-miR2866	-0.998412	-0.157078	0.0100338	-1.06519	LOC_Os11g44350	-0.90708	0.750459	0.113424	0.389501
XLOC_016603	0.825323	20	-0.384877	-0.21777	osa-miR2866	-0.998412	-0.157078	0.0100338	-1.06519	LOC_Os11g45190	0.805783	2.04982	-0.203592	-0.240508	Similar to NB-ARC domain containing protein.
XLOC_016603	0.825323	20	-0.384877	-0.21777	osa-miR2866	-0.998412	-0.157078	0.0100338	-1.06519	LOC_Os12g39980	-2.24885	-5.43441	0.832769	-1.48392	Similar to Kinesin motor domain containing protein, expressed.
XLOC_019099	0.681136	20	-0.384877	-0.21777	osa-miR393a	-0.938914	-0.0280249	-0.131693	-1.52431	LOC_Os01g33869	2.49363	3.4521	1.3509	2.36968	Conserved hypothetical protein.
XLOC_019099	0.681136	20	-0.384877	-0.21777	osa-miR393a	-0.938914	-0.0280249	-0.131693	-1.52431	LOC_Os03g52320	-0.279458	-3.73301	2.53072	1.29864	SSXT family protein.
XLOC_019099	0.681136	20	-0.384877	-0.21777	osa-miR393a	-0.938914	-0.0280249	-0.131693	-1.52431	LOC_Os04g51050	0.59397	0.943834	0.545232	1.04684	Similar to WAK53a - OsWAK receptor-like protein kinase.
XLOC_019099	0.681136	20	-0.384877	-0.21777	osa-miR393a	-0.938914	-0.0280249	-0.131693	-1.52431	LOC_Os08g08580	0.624186	1.54505	1.01543	1.26912
XLOC_019099	0.681136	20	-0.384877	-0.21777	osa-miR393a	-0.938914	-0.0280249	-0.131693	-1.52431	LOC_Os08g33190	0.583093	1.29543	0.554976	1.07455	Similar to High mobility group I/Y-2.
XLOC_020472	-0.270627	20	-0.384877	20	osa-miR2090	-0.0910855	0.0152824	-1.59003	-0.353834	LOC_Os02g41680	0.431448	0.604186	1.21152	1.26095	Similar to Phenylalanine ammonia-lyase (EC 4.3.1.5).
XLOC_020472	-0.270627	20	-0.384877	20	osa-miR2090	-0.0910855	0.0152824	-1.59003	-0.353834	LOC_Os03g06510	-1.32185	-4.00232	1.1005	-0.786926	Similar to Viral A-type inclusion protein repeat containing protein, expressed.
XLOC_020472	-0.270627	20	-0.384877	20	osa-miR2090	-0.0910855	0.0152824	-1.59003	-0.353834	LOC_Os03g17410	-1.03196	3.11858	7.76906	8.00457	Hypothetical conserved gene.
XLOC_020472	-0.270627	20	-0.384877	20	osa-miR2090	-0.0910855	0.0152824	-1.59003	-0.353834	LOC_Os03g19020	0.292155	-0.0813103	1.59997	1.0124	Zinc finger, RING/FYVE/PHD-type domain containing protein.
XLOC_020472	-0.270627	20	-0.384877	20	osa-miR2090	-0.0910855	0.0152824	-1.59003	-0.353834	LOC_Os04g30340	1.18179	1.65476	1.43921	1.62729
XLOC_020472	-0.270627	20	-0.384877	20	osa-miR2090	-0.0910855	0.0152824	-1.59003	-0.353834	LOC_Os05g17050	0.854626	1.13489	1.09455	1.06198
XLOC_020472	-0.270627	20	-0.384877	20	osa-miR2090	-0.0910855	0.0152824	-1.59003	-0.353834	LOC_Os05g47790	-0.0186465	-1.31499	1.89861	1.06557	Conserved hypothetical protein.
XLOC_020472	-0.270627	20	-0.384877	20	osa-miR2090	-0.0910855	0.0152824	-1.59003	-0.353834	LOC_Os12g38860	-0.457266	-1.2548	1.01992	-0.333134	Similar to Protein kinase domain containing protein, expressed.
XLOC_022562	1.99737	20	-0.384877	20	osa-miR2919	0.205023	1.38655	0.120777	-0.197377	LOC_Os01g02890	-0.394702	-1.79324	1.12211	0.380643	Similar to Phosphatidyl serine synthase.
XLOC_022562	1.99737	20	-0.384877	20	osa-miR2919	0.205023	1.38655	0.120777	-0.197377	LOC_Os01g08520	-0.745301	-2.55336	-0.148586	-0.971345	Protein of unknown function DUF581 domain containing protein.
XLOC_022562	1.99737	20	-0.384877	20	osa-miR2919	0.205023	1.38655	0.120777	-0.197377	LOC_Os01g15830	-0.683138	-3.07931	2.64148	0.733985	Similar to Peroxidase 72 precursor (EC 1.11.1.7) (Atperox P72) (PRXR8) (ATP6a).
XLOC_022562	1.99737	20	-0.384877	20	osa-miR2919	0.205023	1.38655	0.120777	-0.197377	LOC_Os01g18240	-1.7342	-3.6676	-0.980895	-2.34963	Myb transcription factor domain containing protein.
XLOC_022562	1.99737	20	-0.384877	20	osa-miR2919	0.205023	1.38655	0.120777	-0.197377	LOC_Os01g21300	-0.988427	-3.15408	2.34306	0.963573	Similar to Monoglyceride lipase.
XLOC_022562	1.99737	20	-0.384877	20	osa-miR2919	0.205023	1.38655	0.120777	-0.197377	LOC_Os01g22640	-1.63469	-4.00055	-0.512185	-1.77924	Similar to Lipase homolog (Fragment).
XLOC_022562	1.99737	20	-0.384877	20	osa-miR2919	0.205023	1.38655	0.120777	-0.197377	LOC_Os01g42294	-2.00342	-4.18695	0.573115	-1.35443	Serine/threonine protein kinase-related domain containing protein.
XLOC_022562	1.99737	20	-0.384877	20	osa-miR2919	0.205023	1.38655	0.120777	-0.197377	LOC_Os01g44110	-1.37274	-3.07456	1.92003	0.660429	Similar to Ser Thr specific protein kinase-like protein.
XLOC_022562	1.99737	20	-0.384877	20	osa-miR2919	0.205023	1.38655	0.120777	-0.197377	LOC_Os01g47470	-0.927868	-2.93842	1.93243	0.310649	Similar to Ser Thr specific protein kinase-like protein.
XLOC_022562	1.99737	20	-0.384877	20	osa-miR2919	0.205023	1.38655	0.120777	-0.197377	LOC_Os01g64350	-0.700054	-0.902719	0.0103545	-0.0871455	Conserved hypothetical protein.
XLOC_022562	1.99737	20	-0.384877	20	osa-miR2919	0.205023	1.38655	0.120777	-0.197377	LOC_Os01g68050	-1.33244	-4.6459	-1.22628	-2.47255	Amino acid transporter, transmembrane domain containing protein.
XLOC_022562	1.99737	20	-0.384877	20	osa-miR2919	0.205023	1.38655	0.120777	-0.197377	LOC_Os01g69290	-1.07297	-4.00873	1.92479	0.208706	Conserved hypothetical protein.
XLOC_022562	1.99737	20	-0.384877	20	osa-miR2919	0.205023	1.38655	0.120777	-0.197377	LOC_Os02g09930	-1.55925	-5.23528	-0.243516	-1.84039	Similar to Cellulose synthase-like protein (Fragment).
XLOC_022562	1.99737	20	-0.384877	20	osa-miR2919	0.205023	1.38655	0.120777	-0.197377	LOC_Os02g25230	-1.39009	-2.75182	-0.104344	-0.587855	Similar to OSIGBa0107A02.7 protein.
XLOC_022562	1.99737	20	-0.384877	20	osa-miR2919	0.205023	1.38655	0.120777	-0.197377	LOC_Os02g34430	-2.25508	-4.48513	-0.817758	-2.41711	Similar to Ser Thr specific protein kinase-like protein.
XLOC_022562	1.99737	20	-0.384877	20	osa-miR2919	0.205023	1.38655	0.120777	-0.197377	LOC_Os02g45160	-1.26334	-3.5381	0.216332	-1.07583	Similar to ALMT3.
XLOC_022562	1.99737	20	-0.384877	20	osa-miR2919	0.205023	1.38655	0.120777	-0.197377	LOC_Os02g51320	-0.838355	-4.06057	2.08372	0.521487	Basic helix-loop-helix dimerisation region bHLH domain containing protein.
XLOC_022562	1.99737	20	-0.384877	20	osa-miR2919	0.205023	1.38655	0.120777	-0.197377	LOC_Os02g51720	-0.417061	-4.28225	2.91756	1.48844	Conserved hypothetical protein.
XLOC_022562	1.99737	20	-0.384877	20	osa-miR2919	0.205023	1.38655	0.120777	-0.197377	LOC_Os02g54830	-1.68044	-3.11314	-0.0434997	-1.61832	Similar to RING-H2 finger protein ATL1R (RING-H2 finger protein ATL8).
XLOC_022562	1.99737	20	-0.384877	20	osa-miR2919	0.205023	1.38655	0.120777	-0.197377	LOC_Os02g55410	-2.11071	-5.72961	0.416703	-1.24399	MCM family protein.
XLOC_022562	1.99737	20	-0.384877	20	osa-miR2919	0.205023	1.38655	0.120777	-0.197377	LOC_Os02g57140	-1.23468	-3.42159	2.17895	0.605841	Protein of unknown function DUF3741 domain containing protein.
XLOC_022562	1.99737	20	-0.384877	20	osa-miR2919	0.205023	1.38655	0.120777	-0.197377	LOC_Os02g58214	0.344846	-1.3507	0.800063	-0.0270491	Hypothetical gene.
XLOC_022562	1.99737	20	-0.384877	20	osa-miR2919	0.205023	1.38655	0.120777	-0.197377	LOC_Os03g07450	-1.41756	-3.84785	1.58336	0.0736638	Similar to Homeobox-leucine zipper protein HOX21.
XLOC_022562	1.99737	20	-0.384877	20	osa-miR2919	0.205023	1.38655	0.120777	-0.197377	LOC_Os03g12250	-1.98093	-4.09746	0.252618	-1.58009	Similar to atypical receptor-like kinase MARK.
XLOC_022562	1.99737	20	-0.384877	20	osa-miR2919	0.205023	1.38655	0.120777	-0.197377	LOC_Os03g12990	-1.19179	-2.19181	-0.331594	-0.933226	Phytosulfokine family protein.
XLOC_022562	1.99737	20	-0.384877	20	osa-miR2919	0.205023	1.38655	0.120777	-0.197377	LOC_Os03g15190	-0.29518	-2.22705	0.0308193	-0.558444	Conserved hypothetical protein.
XLOC_022562	1.99737	20	-0.384877	20	osa-miR2919	0.205023	1.38655	0.120777	-0.197377	LOC_Os03g18430	-1.02215	-2.88284	0.850514	-0.268244	Serine/threonine protein kinase domain containing protein.
XLOC_022562	1.99737	20	-0.384877	20	osa-miR166j-5p	-1.19482	-1.08061	-0.876323	-1.36666	LOC_Os03g19920	0.154071	-0.415402	1.78967	1.06066	Poly(A) polymerase, central region domain containing protein.
XLOC_022562	1.99737	20	-0.384877	20	osa-miR2919	0.205023	1.38655	0.120777	-0.197377	LOC_Os03g43650	-0.576281	-1.92363	0.147951	-0.059342	Leucine-rich repeat, plant specific containing protein.
XLOC_022562	1.99737	20	-0.384877	20	osa-miR2919	0.205023	1.38655	0.120777	-0.197377	LOC_Os03g43670	-0.968914	-3.19783	0.943781	-0.810257	Regulator of chromosome condensation/beta-lactamase-inhibitor protein II domain containing protein.
XLOC_022562	1.99737	20	-0.384877	20	osa-miR2919	0.205023	1.38655	0.120777	-0.197377	LOC_Os03g46920	-2.52784	-6.28465	0.963036	-1.23137	Conserved hypothetical protein.
XLOC_022562	1.99737	20	-0.384877	20	osa-miR2919	0.205023	1.38655	0.120777	-0.197377	LOC_Os03g49610	-1.40761	-3.63499	1.47706	-0.120098	Similar to Beta-glucosidase.
XLOC_022562	1.99737	20	-0.384877	20	osa-miR2919	0.205023	1.38655	0.120777	-0.197377	LOC_Os03g55830	-1.69595	-3.65559	1.32556	-0.0293305	BTB domain containing protein.
XLOC_022562	1.99737	20	-0.384877	20	osa-miR2919	0.205023	1.38655	0.120777	-0.197377	LOC_Os03g59200	-1.24498	-2.86005	-0.026479	-0.85463	Protein of unknown function DUF868, plant family protein.
XLOC_022562	1.99737	20	-0.384877	20	osa-miR2919	0.205023	1.38655	0.120777	-0.197377	LOC_Os03g60340	-1.20747	-4.04199	1.78901	-0.278062	Protein of unknown function DUF231 domain containing protein.
XLOC_022562	1.99737	20	-0.384877	20	osa-miR2919	0.205023	1.38655	0.120777	-0.197377	LOC_Os04g03050	-2.76292	-6.77019	0.168157	-1.14024	Similar to OSIGBa0115D20.4 protein.
XLOC_022562	1.99737	20	-0.384877	20	osa-miR2919	0.205023	1.38655	0.120777	-0.197377	LOC_Os04g05050	-1.53327	-4.94518	1.19953	-0.854777	Similar to OSIGBa0147B06.7 protein.
XLOC_022562	1.99737	20	-0.384877	20	osa-miR2919	0.205023	1.38655	0.120777	-0.197377	LOC_Os04g08450	-0.257533	-1.75672	2.41114	1.6823	Similar to OSIGBa0136O08-OSIGBa0153H12.4 protein.
XLOC_022562	1.99737	20	-0.384877	20	osa-miR2919	0.205023	1.38655	0.120777	-0.197377	LOC_Os04g14190	-0.496173	-0.352101	0.209293	-0.118143	Similar to TRAF-type zinc finger family protein.
XLOC_022562	1.99737	20	-0.384877	20	osa-miR166j-5p	-1.19482	-1.08061	-0.876323	-1.36666	LOC_Os04g30240	1.64689	2.60572	0.761449	1.67053	Similar to H0607F01.5 protein.
XLOC_022562	1.99737	20	-0.384877	20	osa-miR2919	0.205023	1.38655	0.120777	-0.197377	LOC_Os04g32340	0.199536	0.296128	0.25093	0.369078	Similar to H0718E12.5 protein.
XLOC_022562	1.99737	20	-0.384877	20	osa-miR2919	0.205023	1.38655	0.120777	-0.197377	LOC_Os04g35080	-1.01846	-2.18096	0.46623	0.0955601	Similar to Ser Thr specific protein kinase-like protein.
XLOC_022562	1.99737	20	-0.384877	20	osa-miR2919	0.205023	1.38655	0.120777	-0.197377	LOC_Os04g36070	-1.0527	-3.00926	-1.25696	-1.88771	A-type response regulator, Cytokinin signaling
XLOC_022562	1.99737	20	-0.384877	20	osa-miR2919	0.205023	1.38655	0.120777	-0.197377	LOC_Os04g42120	-0.53319	-0.668087	-0.556669	-0.642677	Similar to N-acetyltransferase ESCO1.
XLOC_022562	1.99737	20	-0.384877	20	osa-miR2919	0.205023	1.38655	0.120777	-0.197377	LOC_Os04g49890	-0.805289	-1.56682	-0.225318	-0.130739
XLOC_022562	1.99737	20	-0.384877	20	osa-miR2919	0.205023	1.38655	0.120777	-0.197377	LOC_Os04g51340	-2.03206	-4.70116	1.80945	-0.0904059	Similar to Pectin acetylesterase.
XLOC_022562	1.99737	20	-0.384877	20	osa-miR2919	0.205023	1.38655	0.120777	-0.197377	LOC_Os05g01350	-0.513533	-3.16725	0.460323	-0.745088	Actin-binding FH2 domain containing protein.
XLOC_022562	1.99737	20	-0.384877	20	osa-miR2919	0.205023	1.38655	0.120777	-0.197377	LOC_Os05g02435	0.247981	-3.10414	1.15686	0.435907	Hypothetical conserved gene.
XLOC_022562	1.99737	20	-0.384877	20	osa-miR2919	0.205023	1.38655	0.120777	-0.197377	LOC_Os05g04820	-1.55478	-4.01125	0.489126	-1.63864	Myb transcription factor domain containing protein.
XLOC_022562	1.99737	20	-0.384877	20	osa-miR2919	0.205023	1.38655	0.120777	-0.197377	LOC_Os05g32110	-1.91694	-3.73539	-0.759649	-2.0025	Similar to Phytochelatin synthetase-like protein 2.
XLOC_022562	1.99737	20	-0.384877	20	osa-miR2919	0.205023	1.38655	0.120777	-0.197377	LOC_Os05g32960	-1.21684	-3.86259	0.938158	-0.949612	Conserved hypothetical protein.
XLOC_022562	1.99737	20	-0.384877	20	osa-miR2919	0.205023	1.38655	0.120777	-0.197377	LOC_Os05g33080	-0.886954	-3.92296	2.07778	0.983675	Similar to Serine/threonine-protein kinase PBS1 (EC 2.7.1.37) (AvrPphB susceptible protein 1).
XLOC_022562	1.99737	20	-0.384877	20	osa-miR2919	0.205023	1.38655	0.120777	-0.197377	LOC_Os05g39850	-2.27271	-5.6905	1.10383	-1.12821	Similar to DNA replication licensing factor MCM3 homolog (Replication origin activator) (ROA protein) (Fragment).
XLOC_022562	1.99737	20	-0.384877	20	osa-miR2919	0.205023	1.38655	0.120777	-0.197377	LOC_Os05g48150	-1.12844	-3.66418	0.919812	-0.460949	Similar to Protein phosphatase 2A B'kappa subunit.
XLOC_022562	1.99737	20	-0.384877	20	osa-miR2919	0.205023	1.38655	0.120777	-0.197377	LOC_Os06g03970	-0.878588	-3.35936	1.61764	-0.230779	Receptor-like kinase (RLK), Drought and salt stress tolerance
XLOC_022562	1.99737	20	-0.384877	20	osa-miR2919	0.205023	1.38655	0.120777	-0.197377	LOC_Os06g04850	-0.781084	-5.0315	2.39369	0.251432	Similar to HAHB-6 (Fragment).
XLOC_022562	1.99737	20	-0.384877	20	osa-miR2919	0.205023	1.38655	0.120777	-0.197377	LOC_Os06g21099	0.00808927	-0.180436	0.150971	-0.10468	Transcription elongation factor, TFIIS/CRSP70, N-terminal, sub-type domain containing protein.
XLOC_022562	1.99737	20	-0.384877	20	osa-miR2919	0.205023	1.38655	0.120777	-0.197377	LOC_Os07g05190	-1.40278	-4.25067	1.90934	0.172499	Protein kinase, core domain containing protein.
XLOC_022562	1.99737	20	-0.384877	20	osa-miR2919	0.205023	1.38655	0.120777	-0.197377	LOC_Os07g10770	-2.13991	-4.2142	-1.04157	-2.45889	Similar to Cellulose synthase-4.
XLOC_022562	1.99737	20	-0.384877	20	osa-miR2919	0.205023	1.38655	0.120777	-0.197377	LOC_Os07g25730	-1.01123	1.24182	-0.18348	0.0644525	Hypothetical conserved gene.
XLOC_022562	1.99737	20	-0.384877	20	osa-miR2919	0.205023	1.38655	0.120777	-0.197377	LOC_Os07g42860	-0.485604	-1.92017	2.13641	1.16467	Cyclin, A/B/D/E domain containing protein.
XLOC_022562	1.99737	20	-0.384877	20	osa-miR2919	0.205023	1.38655	0.120777	-0.197377	LOC_Os08g06380	-2.25478	-4.436	-0.677873	-2.44853	Cellulose synthase family protein.
XLOC_022562	1.99737	20	-0.384877	20	osa-miR2919	0.205023	1.38655	0.120777	-0.197377	LOC_Os08g29200	-1.83684	-4.78674	1.11495	-1.03132	Similar to Polygalacturonase isoenzyme 1 beta subunit (Fragment).
XLOC_022562	1.99737	20	-0.384877	20	osa-miR2919	0.205023	1.38655	0.120777	-0.197377	LOC_Os08g39550	-0.706444	-3.83748	1.02179	-0.481913	Similar to DNA-damage-repair/toleration protein DRT100 precursor.
XLOC_022562	1.99737	20	-0.384877	20	osa-miR2919	0.205023	1.38655	0.120777	-0.197377	LOC_Os08g41960	0.990363	-0.0675744	-0.472316	-0.418238	Similar to MADS box transcription factor-like protein (MADS-box protein AGL72).
XLOC_022562	1.99737	20	-0.384877	20	osa-miR2919	0.205023	1.38655	0.120777	-0.197377	LOC_Os09g02250	-0.91158	-3.34783	1.25082	0.431982	Protein kinase, core domain containing protein.
XLOC_022562	1.99737	20	-0.384877	20	osa-miR2919	0.205023	1.38655	0.120777	-0.197377	LOC_Os09g20980	-0.752706	-3.18887	-0.798613	-1.5355	Zinc finger, RING/FYVE/PHD-type domain containing protein.
XLOC_022562	1.99737	20	-0.384877	20	osa-miR2919	0.205023	1.38655	0.120777	-0.197377	LOC_Os09g25490	-1.4192	-4.079	0.0607079	-1.0913	Similar to Cellulose synthase (Fragment).
XLOC_022562	1.99737	20	-0.384877	20	osa-miR2919	0.205023	1.38655	0.120777	-0.197377	LOC_Os10g05290	-0.342633	-0.888108	0.148504	-0.307495	Similar to RNA methyltransferase, TrmH family protein, expressed.
XLOC_022562	1.99737	20	-0.384877	20	osa-miR2919	0.205023	1.38655	0.120777	-0.197377	LOC_Os10g11140	-1.30143	-1.76792	-0.405121	-0.356545	Similar to predicted protein.
XLOC_022562	1.99737	20	-0.384877	20	osa-miR2919	0.205023	1.38655	0.120777	-0.197377	LOC_Os10g18820	-0.743547	-4.93394	2.35926	-0.317461	Similar to Dirigent-like protein, expressed.
XLOC_022562	1.99737	20	-0.384877	20	osa-miR2919	0.205023	1.38655	0.120777	-0.197377	LOC_Os10g26500	-1.00488	-2.47421	0.211184	-0.757812	Similar to HAHB-5 (Fragment).
XLOC_022562	1.99737	20	-0.384877	20	osa-miR2919	0.205023	1.38655	0.120777	-0.197377	LOC_Os10g32580	-1.54832	-7.07138	3.52102	0.315911	Esterase, SGNH hydrolase-type domain containing protein.
XLOC_022562	1.99737	20	-0.384877	20	osa-miR2919	0.205023	1.38655	0.120777	-0.197377	LOC_Os10g36060	-1.21643	-3.13836	0.441905	-0.732557	Similar to SKIP interacting protein 24 (Fragment).
XLOC_022562	1.99737	20	-0.384877	20	osa-miR2919	0.205023	1.38655	0.120777	-0.197377	LOC_Os10g40810	-0.758586	-3.09904	1.78828	0.163693	Similar to GATA transcription factor 9.
XLOC_022562	1.99737	20	-0.384877	20	osa-miR2919	0.205023	1.38655	0.120777	-0.197377	LOC_Os11g34110	-0.613362	-2.41117	-1.20848	-0.748384	Similar to H0502B11.6 protein.
XLOC_022562	1.99737	20	-0.384877	20	osa-miR2919	0.205023	1.38655	0.120777	-0.197377	LOC_Os11g38010	-1.05299	-3.3916	0.688557	-0.787265	Targeting for Xklp2 family protein.
XLOC_022562	1.99737	20	-0.384877	20	osa-miR2919	0.205023	1.38655	0.120777	-0.197377	LOC_Os11g43404	-0.147986	0.0162037	0.153848	0.24091	Conserved hypothetical protein.
XLOC_022562	1.99737	20	-0.384877	20	osa-miR2919	0.205023	1.38655	0.120777	-0.197377	LOC_Os12g17530	-2.36106	-5.57295	1.41756	-0.43408	Conserved hypothetical protein.
XLOC_023138	0.170556	-0.612197	-0.384877	20	osa-miR169f.2	1.18679	1.78718	1.05842	0.5123	LOC_Os01g47050	-0.882588	-3.26732	-0.365831	-1.42918	Cyclin-like F-box domain containing protein.
XLOC_023138	0.170556	-0.612197	-0.384877	20	osa-miR1880	1.29141	1.60676	0.743046	0.481268	LOC_Os01g53840	-1.27581	-3.21609	1.69455	0.480929	Similar to LysM type receptor kinase (Fragment).
XLOC_023138	0.170556	-0.612197	-0.384877	20	osa-miR2102-5p	1.49594	2.68335	1.43979	0.273256	LOC_Os01g55280	-1.95668	-4.87786	0.468631	-1.08022	Similar to Myosin heavy chain-like protein (Fragment).
XLOC_023138	0.170556	-0.612197	-0.384877	20	osa-miR169f.2	1.18679	1.78718	1.05842	0.5123	LOC_Os02g44320	-2.60674	-5.58405	3.51585	2.1718	Similar to Tfm5 protein.
XLOC_023138	0.170556	-0.612197	-0.384877	20	osa-miR169f.2	1.18679	1.78718	1.05842	0.5123	LOC_Os03g06460	-0.71844	-2.40323	0.483254	0.421075	Similar to type I inositol-1,4,5-trisphosphate 5-phosphatase CVP2.
XLOC_023138	0.170556	-0.612197	-0.384877	20	osa-miR2102-5p	1.49594	2.68335	1.43979	0.273256	LOC_Os03g55830	-1.69595	-3.65559	1.32556	-0.0293305	BTB domain containing protein.
XLOC_023138	0.170556	-0.612197	-0.384877	20	osa-miR2102-5p	1.49594	2.68335	1.43979	0.273256	LOC_Os06g13230	-1.64156	-3.93641	-0.342703	-1.5877	Conserved hypothetical protein.
XLOC_023138	0.170556	-0.612197	-0.384877	20	osa-miR169f.2	1.18679	1.78718	1.05842	0.5123	LOC_Os06g32880	-2.47506	-5.56887	0.231213	-0.803366
XLOC_023138	0.170556	-0.612197	-0.384877	20	osa-miR169f.2	1.18679	1.78718	1.05842	0.5123	LOC_Os07g01600	-0.530483	-4.11926	2.66419	0.253528	Similar to disease resistance response protein 206.
XLOC_023138	0.170556	-0.612197	-0.384877	20	osa-miR169f.2	1.18679	1.78718	1.05842	0.5123	LOC_Os07g35985	0.439693	-0.565037	0.139209	-0.0193188
XLOC_023138	0.170556	-0.612197	-0.384877	20	osa-miR169f.2	1.18679	1.78718	1.05842	0.5123	LOC_Os07g42860	-0.485604	-1.92017	2.13641	1.16467	Cyclin, A/B/D/E domain containing protein.
XLOC_023138	0.170556	-0.612197	-0.384877	20	osa-miR2102-5p	1.49594	2.68335	1.43979	0.273256	LOC_Os10g25450	-1.70247	-3.83934	0.536054	-0.450638	Similar to subtilase family protein.
XLOC_023138	0.170556	-0.612197	-0.384877	20	osa-miR169f.2	1.18679	1.78718	1.05842	0.5123	LOC_Os10g40040	0.120041	-0.470476	-0.599143	0.0710298	Similar to DM280 protein.
XLOC_023138	0.170556	-0.612197	-0.384877	20	osa-miR2102-5p	1.49594	2.68335	1.43979	0.273256	LOC_Os11g02464	-0.484689	-1.09067	0.373466	0.280893	Similar to predicted protein.
XLOC_023138	0.170556	-0.612197	-0.384877	20	osa-miR169f.2	1.18679	1.78718	1.05842	0.5123	LOC_Os11g08542	1.73393	1.71269	0.765619	0.431985
XLOC_023138	0.170556	-0.612197	-0.384877	20	osa-miR169f.2	1.18679	1.78718	1.05842	0.5123	LOC_Os11g31550	0.294711	2.1168	0.539317	2.26734
XLOC_023138	0.170556	-0.612197	-0.384877	20	osa-miR169f.2	1.18679	1.78718	1.05842	0.5123	LOC_Os11g38010	-1.05299	-3.3916	0.688557	-0.787265	Targeting for Xklp2 family protein.
XLOC_023138	0.170556	-0.612197	-0.384877	20	osa-miR2102-5p	1.49594	2.68335	1.43979	0.273256	LOC_Os12g02390	-0.0686314	-0.67785	0.201824	0.30052	Similar to PV72.
XLOC_023138	0.170556	-0.612197	-0.384877	20	osa-miR169f.2	1.18679	1.78718	1.05842	0.5123	LOC_Os12g16210	-2.47523	-7.14265	1.13032	-1.51937	Similar to Zinc finger, DHHC domain containing 4.
XLOC_023138	0.170556	-0.612197	-0.384877	20	osa-miR169f.2	1.18679	1.78718	1.05842	0.5123	LOC_Os12g19180	-0.825015	-3.53751	1.91572	0.282772	Conserved hypothetical protein.
XLOC_024786	1.51597	-0.612197	-0.384877	20	osa-miR394	-0.496471	-0.455726	0.819254	-0.0321505	LOC_Os01g04250	-0.50126	-0.379472	2.42974	2.28473	Similar to Universal stress protein family protein.
XLOC_024786	1.51597	-0.612197	-0.384877	20	osa-miR394	-0.496471	-0.455726	0.819254	-0.0321505	LOC_Os03g12950	-0.396981	-1.45304	-0.178729	-0.41216	Similar to BABY BOOM.
XLOC_024786	1.51597	-0.612197	-0.384877	20	osa-miR394	-0.496471	-0.455726	0.819254	-0.0321505	LOC_Os03g63870	-0.271722	-0.564437	-2.30048	-0.905953	Nucleic acid-binding, OB-fold domain containing protein.
XLOC_024786	1.51597	-0.612197	-0.384877	20	osa-miR394	-0.496471	-0.455726	0.819254	-0.0321505	LOC_Os04g03860	-0.443504	-0.875609	-0.499127	0.18549	Coactivator CBP, KIX domain containing protein.
XLOC_024786	1.51597	-0.612197	-0.384877	20	osa-miR394	-0.496471	-0.455726	0.819254	-0.0321505	LOC_Os04g06850	0.0965954	0.058376	0.397487	1.53117	Conserved hypothetical protein.
XLOC_024786	1.51597	-0.612197	-0.384877	20	osa-miR394	-0.496471	-0.455726	0.819254	-0.0321505	LOC_Os04g14710	-0.267104	-0.155275	20	20	Dimethylaniline monooxygenase, N-oxide-forming domain containing protein.
XLOC_024786	1.51597	-0.612197	-0.384877	20	osa-miR394	-0.496471	-0.455726	0.819254	-0.0321505	LOC_Os05g32370	0.023069	0.118723	0.0430223	0.399082	Similar to ATP-dependent helicase DHX8 (RNA helicase HRH1) (DEAH-box protein 8).
XLOC_024786	1.51597	-0.612197	-0.384877	20	osa-miR394	-0.496471	-0.455726	0.819254	-0.0321505	LOC_Os07g11790	1.92117	1.92865	-0.508184	0.330745	Similar to terpene synthase 7.
XLOC_024786	1.51597	-0.612197	-0.384877	20	osa-miR394	-0.496471	-0.455726	0.819254	-0.0321505	LOC_Os11g39280	-0.217456	-0.335715	-20	-20	NB-ARC domain containing protein.
XLOC_024786	1.51597	-0.612197	-0.384877	20	osa-miR394	-0.496471	-0.455726	0.819254	-0.0321505	LOC_Os11g39300	0.158719	0.116579	-1.60392	-0.794226	Similar to eukaryotic translation initiation factor 3 subunit 2.
XLOC_024786	1.51597	-0.612197	-0.384877	20	osa-miR396f-3p	-1.49629	-1.19638	0.30255	-1.16186	LOC_Os11g39430	0.516549	0.285979	20	20	Nucleotide-binding, alpha-beta plait domain containing protein.
XLOC_024786	1.51597	-0.612197	-0.384877	20	osa-miR396f-3p	-1.49629	-1.19638	0.30255	-1.16186	LOC_Os11g45750	0.2371	0.474537	0.12398	0.428809	NB-ARC domain containing protein.
XLOC_024786	1.51597	-0.612197	-0.384877	20	osa-miR394	-0.496471	-0.455726	0.819254	-0.0321505	LOC_Os11g46950	1.27174	1.66528	#N/A	20	Similar to Protein kinase.
XLOC_024786	1.51597	-0.612197	-0.384877	20	osa-miR394	-0.496471	-0.455726	0.819254	-0.0321505	LOC_Os12g15530	2.10136	2.78559	0.609232	0.509154	Similar to Laccase-25.
XLOC_027657	-1.31013	-0.612197	0.39348	20	osa-miR2919	0.205023	1.38655	0.120777	-0.197377	LOC_Os01g02890	-0.394702	-1.79324	1.12211	0.380643	Similar to Phosphatidyl serine synthase.
XLOC_027657	-1.31013	-0.612197	0.39348	20	osa-miR2919	0.205023	1.38655	0.120777	-0.197377	LOC_Os01g08520	-0.745301	-2.55336	-0.148586	-0.971345	Protein of unknown function DUF581 domain containing protein.
XLOC_027657	-1.31013	-0.612197	0.39348	20	osa-miR2919	0.205023	1.38655	0.120777	-0.197377	LOC_Os01g15830	-0.683138	-3.07931	2.64148	0.733985	Similar to Peroxidase 72 precursor (EC 1.11.1.7) (Atperox P72) (PRXR8) (ATP6a).
XLOC_027657	-1.31013	-0.612197	0.39348	20	osa-miR2919	0.205023	1.38655	0.120777	-0.197377	LOC_Os01g18240	-1.7342	-3.6676	-0.980895	-2.34963	Myb transcription factor domain containing protein.
XLOC_027657	-1.31013	-0.612197	0.39348	20	osa-miR2919	0.205023	1.38655	0.120777	-0.197377	LOC_Os01g21300	-0.988427	-3.15408	2.34306	0.963573	Similar to Monoglyceride lipase.
XLOC_027657	-1.31013	-0.612197	0.39348	20	osa-miR2919	0.205023	1.38655	0.120777	-0.197377	LOC_Os01g22640	-1.63469	-4.00055	-0.512185	-1.77924	Similar to Lipase homolog (Fragment).
XLOC_027657	-1.31013	-0.612197	0.39348	20	osa-miR2919	0.205023	1.38655	0.120777	-0.197377	LOC_Os01g42294	-2.00342	-4.18695	0.573115	-1.35443	Serine/threonine protein kinase-related domain containing protein.
XLOC_027657	-1.31013	-0.612197	0.39348	20	osa-miR2919	0.205023	1.38655	0.120777	-0.197377	LOC_Os01g44110	-1.37274	-3.07456	1.92003	0.660429	Similar to Ser Thr specific protein kinase-like protein.
XLOC_027657	-1.31013	-0.612197	0.39348	20	osa-miR2919	0.205023	1.38655	0.120777	-0.197377	LOC_Os01g47470	-0.927868	-2.93842	1.93243	0.310649	Similar to Ser Thr specific protein kinase-like protein.
XLOC_027657	-1.31013	-0.612197	0.39348	20	osa-miR2919	0.205023	1.38655	0.120777	-0.197377	LOC_Os01g64350	-0.700054	-0.902719	0.0103545	-0.0871455	Conserved hypothetical protein.
XLOC_027657	-1.31013	-0.612197	0.39348	20	osa-miR2919	0.205023	1.38655	0.120777	-0.197377	LOC_Os01g68050	-1.33244	-4.6459	-1.22628	-2.47255	Amino acid transporter, transmembrane domain containing protein.
XLOC_027657	-1.31013	-0.612197	0.39348	20	osa-miR2919	0.205023	1.38655	0.120777	-0.197377	LOC_Os01g69290	-1.07297	-4.00873	1.92479	0.208706	Conserved hypothetical protein.
XLOC_027657	-1.31013	-0.612197	0.39348	20	osa-miR2919	0.205023	1.38655	0.120777	-0.197377	LOC_Os02g09930	-1.55925	-5.23528	-0.243516	-1.84039	Similar to Cellulose synthase-like protein (Fragment).
XLOC_027657	-1.31013	-0.612197	0.39348	20	osa-miR2919	0.205023	1.38655	0.120777	-0.197377	LOC_Os02g25230	-1.39009	-2.75182	-0.104344	-0.587855	Similar to OSIGBa0107A02.7 protein.
XLOC_027657	-1.31013	-0.612197	0.39348	20	osa-miR2919	0.205023	1.38655	0.120777	-0.197377	LOC_Os02g34430	-2.25508	-4.48513	-0.817758	-2.41711	Similar to Ser Thr specific protein kinase-like protein.
XLOC_027657	-1.31013	-0.612197	0.39348	20	osa-miR2919	0.205023	1.38655	0.120777	-0.197377	LOC_Os02g45160	-1.26334	-3.5381	0.216332	-1.07583	Similar to ALMT3.
XLOC_027657	-1.31013	-0.612197	0.39348	20	osa-miR2919	0.205023	1.38655	0.120777	-0.197377	LOC_Os02g51320	-0.838355	-4.06057	2.08372	0.521487	Basic helix-loop-helix dimerisation region bHLH domain containing protein.
XLOC_027657	-1.31013	-0.612197	0.39348	20	osa-miR2919	0.205023	1.38655	0.120777	-0.197377	LOC_Os02g51720	-0.417061	-4.28225	2.91756	1.48844	Conserved hypothetical protein.
XLOC_027657	-1.31013	-0.612197	0.39348	20	osa-miR2919	0.205023	1.38655	0.120777	-0.197377	LOC_Os02g54830	-1.68044	-3.11314	-0.0434997	-1.61832	Similar to RING-H2 finger protein ATL1R (RING-H2 finger protein ATL8).
XLOC_027657	-1.31013	-0.612197	0.39348	20	osa-miR2919	0.205023	1.38655	0.120777	-0.197377	LOC_Os02g55410	-2.11071	-5.72961	0.416703	-1.24399	MCM family protein.
XLOC_027657	-1.31013	-0.612197	0.39348	20	osa-miR2919	0.205023	1.38655	0.120777	-0.197377	LOC_Os02g57140	-1.23468	-3.42159	2.17895	0.605841	Protein of unknown function DUF3741 domain containing protein.
XLOC_027657	-1.31013	-0.612197	0.39348	20	osa-miR2919	0.205023	1.38655	0.120777	-0.197377	LOC_Os02g58214	0.344846	-1.3507	0.800063	-0.0270491	Hypothetical gene.
XLOC_027657	-1.31013	-0.612197	0.39348	20	osa-miR2919	0.205023	1.38655	0.120777	-0.197377	LOC_Os03g07450	-1.41756	-3.84785	1.58336	0.0736638	Similar to Homeobox-leucine zipper protein HOX21.
XLOC_027657	-1.31013	-0.612197	0.39348	20	osa-miR2919	0.205023	1.38655	0.120777	-0.197377	LOC_Os03g12250	-1.98093	-4.09746	0.252618	-1.58009	Similar to atypical receptor-like kinase MARK.
XLOC_027657	-1.31013	-0.612197	0.39348	20	osa-miR2919	0.205023	1.38655	0.120777	-0.197377	LOC_Os03g12990	-1.19179	-2.19181	-0.331594	-0.933226	Phytosulfokine family protein.
XLOC_027657	-1.31013	-0.612197	0.39348	20	osa-miR2919	0.205023	1.38655	0.120777	-0.197377	LOC_Os03g15190	-0.29518	-2.22705	0.0308193	-0.558444	Conserved hypothetical protein.
XLOC_027657	-1.31013	-0.612197	0.39348	20	osa-miR2919	0.205023	1.38655	0.120777	-0.197377	LOC_Os03g18430	-1.02215	-2.88284	0.850514	-0.268244	Serine/threonine protein kinase domain containing protein.
XLOC_027657	-1.31013	-0.612197	0.39348	20	osa-miR2919	0.205023	1.38655	0.120777	-0.197377	LOC_Os03g43650	-0.576281	-1.92363	0.147951	-0.059342	Leucine-rich repeat, plant specific containing protein.
XLOC_027657	-1.31013	-0.612197	0.39348	20	osa-miR2919	0.205023	1.38655	0.120777	-0.197377	LOC_Os03g43670	-0.968914	-3.19783	0.943781	-0.810257	Regulator of chromosome condensation/beta-lactamase-inhibitor protein II domain containing protein.
XLOC_027657	-1.31013	-0.612197	0.39348	20	osa-miR2919	0.205023	1.38655	0.120777	-0.197377	LOC_Os03g46920	-2.52784	-6.28465	0.963036	-1.23137	Conserved hypothetical protein.
XLOC_027657	-1.31013	-0.612197	0.39348	20	osa-miR2919	0.205023	1.38655	0.120777	-0.197377	LOC_Os03g49610	-1.40761	-3.63499	1.47706	-0.120098	Similar to Beta-glucosidase.
XLOC_027657	-1.31013	-0.612197	0.39348	20	osa-miR2919	0.205023	1.38655	0.120777	-0.197377	LOC_Os03g55830	-1.69595	-3.65559	1.32556	-0.0293305	BTB domain containing protein.
XLOC_027657	-1.31013	-0.612197	0.39348	20	osa-miR2919	0.205023	1.38655	0.120777	-0.197377	LOC_Os03g59200	-1.24498	-2.86005	-0.026479	-0.85463	Protein of unknown function DUF868, plant family protein.
XLOC_027657	-1.31013	-0.612197	0.39348	20	osa-miR2919	0.205023	1.38655	0.120777	-0.197377	LOC_Os03g60340	-1.20747	-4.04199	1.78901	-0.278062	Protein of unknown function DUF231 domain containing protein.
XLOC_027657	-1.31013	-0.612197	0.39348	20	osa-miR2919	0.205023	1.38655	0.120777	-0.197377	LOC_Os04g03050	-2.76292	-6.77019	0.168157	-1.14024	Similar to OSIGBa0115D20.4 protein.
XLOC_027657	-1.31013	-0.612197	0.39348	20	osa-miR2919	0.205023	1.38655	0.120777	-0.197377	LOC_Os04g05050	-1.53327	-4.94518	1.19953	-0.854777	Similar to OSIGBa0147B06.7 protein.
XLOC_027657	-1.31013	-0.612197	0.39348	20	osa-miR2919	0.205023	1.38655	0.120777	-0.197377	LOC_Os04g08450	-0.257533	-1.75672	2.41114	1.6823	Similar to OSIGBa0136O08-OSIGBa0153H12.4 protein.
XLOC_027657	-1.31013	-0.612197	0.39348	20	osa-miR2919	0.205023	1.38655	0.120777	-0.197377	LOC_Os04g14190	-0.496173	-0.352101	0.209293	-0.118143	Similar to TRAF-type zinc finger family protein.
XLOC_027657	-1.31013	-0.612197	0.39348	20	osa-miR2919	0.205023	1.38655	0.120777	-0.197377	LOC_Os04g32340	0.199536	0.296128	0.25093	0.369078	Similar to H0718E12.5 protein.
XLOC_027657	-1.31013	-0.612197	0.39348	20	osa-miR2919	0.205023	1.38655	0.120777	-0.197377	LOC_Os04g35080	-1.01846	-2.18096	0.46623	0.0955601	Similar to Ser Thr specific protein kinase-like protein.
XLOC_027657	-1.31013	-0.612197	0.39348	20	osa-miR2919	0.205023	1.38655	0.120777	-0.197377	LOC_Os04g36070	-1.0527	-3.00926	-1.25696	-1.88771	A-type response regulator, Cytokinin signaling
XLOC_027657	-1.31013	-0.612197	0.39348	20	osa-miR2919	0.205023	1.38655	0.120777	-0.197377	LOC_Os04g42120	-0.53319	-0.668087	-0.556669	-0.642677	Similar to N-acetyltransferase ESCO1.
XLOC_027657	-1.31013	-0.612197	0.39348	20	osa-miR2919	0.205023	1.38655	0.120777	-0.197377	LOC_Os04g49890	-0.805289	-1.56682	-0.225318	-0.130739
XLOC_027657	-1.31013	-0.612197	0.39348	20	osa-miR2919	0.205023	1.38655	0.120777	-0.197377	LOC_Os04g51340	-2.03206	-4.70116	1.80945	-0.0904059	Similar to Pectin acetylesterase.
XLOC_027657	-1.31013	-0.612197	0.39348	20	osa-miR1871	-0.202939	-0.239598	-1.05372	-0.356033	LOC_Os04g55159	-3.10511	-8.02668	2.18165	-0.561474	Similar to Proline-rich-like protein.
XLOC_027657	-1.31013	-0.612197	0.39348	20	osa-miR2919	0.205023	1.38655	0.120777	-0.197377	LOC_Os05g01350	-0.513533	-3.16725	0.460323	-0.745088	Actin-binding FH2 domain containing protein.
XLOC_027657	-1.31013	-0.612197	0.39348	20	osa-miR2919	0.205023	1.38655	0.120777	-0.197377	LOC_Os05g02435	0.247981	-3.10414	1.15686	0.435907	Hypothetical conserved gene.
XLOC_027657	-1.31013	-0.612197	0.39348	20	osa-miR2919	0.205023	1.38655	0.120777	-0.197377	LOC_Os05g04820	-1.55478	-4.01125	0.489126	-1.63864	Myb transcription factor domain containing protein.
XLOC_027657	-1.31013	-0.612197	0.39348	20	osa-miR2919	0.205023	1.38655	0.120777	-0.197377	LOC_Os05g32110	-1.91694	-3.73539	-0.759649	-2.0025	Similar to Phytochelatin synthetase-like protein 2.
XLOC_027657	-1.31013	-0.612197	0.39348	20	osa-miR2919	0.205023	1.38655	0.120777	-0.197377	LOC_Os05g32960	-1.21684	-3.86259	0.938158	-0.949612	Conserved hypothetical protein.
XLOC_027657	-1.31013	-0.612197	0.39348	20	osa-miR2919	0.205023	1.38655	0.120777	-0.197377	LOC_Os05g33080	-0.886954	-3.92296	2.07778	0.983675	Similar to Serine/threonine-protein kinase PBS1 (EC 2.7.1.37) (AvrPphB susceptible protein 1).
XLOC_027657	-1.31013	-0.612197	0.39348	20	osa-miR2919	0.205023	1.38655	0.120777	-0.197377	LOC_Os05g39850	-2.27271	-5.6905	1.10383	-1.12821	Similar to DNA replication licensing factor MCM3 homolog (Replication origin activator) (ROA protein) (Fragment).
XLOC_027657	-1.31013	-0.612197	0.39348	20	osa-miR2919	0.205023	1.38655	0.120777	-0.197377	LOC_Os05g48150	-1.12844	-3.66418	0.919812	-0.460949	Similar to Protein phosphatase 2A B'kappa subunit.
XLOC_027657	-1.31013	-0.612197	0.39348	20	osa-miR2919	0.205023	1.38655	0.120777	-0.197377	LOC_Os06g03970	-0.878588	-3.35936	1.61764	-0.230779	Receptor-like kinase (RLK), Drought and salt stress tolerance
XLOC_027657	-1.31013	-0.612197	0.39348	20	osa-miR2919	0.205023	1.38655	0.120777	-0.197377	LOC_Os06g04850	-0.781084	-5.0315	2.39369	0.251432	Similar to HAHB-6 (Fragment).
XLOC_027657	-1.31013	-0.612197	0.39348	20	osa-miR2919	0.205023	1.38655	0.120777	-0.197377	LOC_Os06g21099	0.00808927	-0.180436	0.150971	-0.10468	Transcription elongation factor, TFIIS/CRSP70, N-terminal, sub-type domain containing protein.
XLOC_027657	-1.31013	-0.612197	0.39348	20	osa-miR2919	0.205023	1.38655	0.120777	-0.197377	LOC_Os07g05190	-1.40278	-4.25067	1.90934	0.172499	Protein kinase, core domain containing protein.
XLOC_027657	-1.31013	-0.612197	0.39348	20	osa-miR2919	0.205023	1.38655	0.120777	-0.197377	LOC_Os07g10770	-2.13991	-4.2142	-1.04157	-2.45889	Similar to Cellulose synthase-4.
XLOC_027657	-1.31013	-0.612197	0.39348	20	osa-miR2919	0.205023	1.38655	0.120777	-0.197377	LOC_Os07g25730	-1.01123	1.24182	-0.18348	0.0644525	Hypothetical conserved gene.
XLOC_027657	-1.31013	-0.612197	0.39348	20	osa-miR2919	0.205023	1.38655	0.120777	-0.197377	LOC_Os07g42860	-0.485604	-1.92017	2.13641	1.16467	Cyclin, A/B/D/E domain containing protein.
XLOC_027657	-1.31013	-0.612197	0.39348	20	osa-miR2919	0.205023	1.38655	0.120777	-0.197377	LOC_Os08g06380	-2.25478	-4.436	-0.677873	-2.44853	Cellulose synthase family protein.
XLOC_027657	-1.31013	-0.612197	0.39348	20	osa-miR2919	0.205023	1.38655	0.120777	-0.197377	LOC_Os08g29200	-1.83684	-4.78674	1.11495	-1.03132	Similar to Polygalacturonase isoenzyme 1 beta subunit (Fragment).
XLOC_027657	-1.31013	-0.612197	0.39348	20	osa-miR2919	0.205023	1.38655	0.120777	-0.197377	LOC_Os08g39550	-0.706444	-3.83748	1.02179	-0.481913	Similar to DNA-damage-repair/toleration protein DRT100 precursor.
XLOC_027657	-1.31013	-0.612197	0.39348	20	osa-miR2919	0.205023	1.38655	0.120777	-0.197377	LOC_Os08g41960	0.990363	-0.0675744	-0.472316	-0.418238	Similar to MADS box transcription factor-like protein (MADS-box protein AGL72).
XLOC_027657	-1.31013	-0.612197	0.39348	20	osa-miR2919	0.205023	1.38655	0.120777	-0.197377	LOC_Os09g02250	-0.91158	-3.34783	1.25082	0.431982	Protein kinase, core domain containing protein.
XLOC_027657	-1.31013	-0.612197	0.39348	20	osa-miR2919	0.205023	1.38655	0.120777	-0.197377	LOC_Os09g20980	-0.752706	-3.18887	-0.798613	-1.5355	Zinc finger, RING/FYVE/PHD-type domain containing protein.
XLOC_027657	-1.31013	-0.612197	0.39348	20	osa-miR2919	0.205023	1.38655	0.120777	-0.197377	LOC_Os09g25490	-1.4192	-4.079	0.0607079	-1.0913	Similar to Cellulose synthase (Fragment).
XLOC_027657	-1.31013	-0.612197	0.39348	20	osa-miR2919	0.205023	1.38655	0.120777	-0.197377	LOC_Os10g05290	-0.342633	-0.888108	0.148504	-0.307495	Similar to RNA methyltransferase, TrmH family protein, expressed.
XLOC_027657	-1.31013	-0.612197	0.39348	20	osa-miR2919	0.205023	1.38655	0.120777	-0.197377	LOC_Os10g11140	-1.30143	-1.76792	-0.405121	-0.356545	Similar to predicted protein.
XLOC_027657	-1.31013	-0.612197	0.39348	20	osa-miR2919	0.205023	1.38655	0.120777	-0.197377	LOC_Os10g18820	-0.743547	-4.93394	2.35926	-0.317461	Similar to Dirigent-like protein, expressed.
XLOC_027657	-1.31013	-0.612197	0.39348	20	osa-miR2919	0.205023	1.38655	0.120777	-0.197377	LOC_Os10g26500	-1.00488	-2.47421	0.211184	-0.757812	Similar to HAHB-5 (Fragment).
XLOC_027657	-1.31013	-0.612197	0.39348	20	osa-miR2919	0.205023	1.38655	0.120777	-0.197377	LOC_Os10g32580	-1.54832	-7.07138	3.52102	0.315911	Esterase, SGNH hydrolase-type domain containing protein.
XLOC_027657	-1.31013	-0.612197	0.39348	20	osa-miR2919	0.205023	1.38655	0.120777	-0.197377	LOC_Os10g36060	-1.21643	-3.13836	0.441905	-0.732557	Similar to SKIP interacting protein 24 (Fragment).
XLOC_027657	-1.31013	-0.612197	0.39348	20	osa-miR2919	0.205023	1.38655	0.120777	-0.197377	LOC_Os10g40810	-0.758586	-3.09904	1.78828	0.163693	Similar to GATA transcription factor 9.
XLOC_027657	-1.31013	-0.612197	0.39348	20	osa-miR2919	0.205023	1.38655	0.120777	-0.197377	LOC_Os11g34110	-0.613362	-2.41117	-1.20848	-0.748384	Similar to H0502B11.6 protein.
XLOC_027657	-1.31013	-0.612197	0.39348	20	osa-miR1871	-0.202939	-0.239598	-1.05372	-0.356033	LOC_Os11g36140	0.200551	0.478721	-0.419691	-0.493767	Serine/threonine protein kinase domain containing protein.
XLOC_027657	-1.31013	-0.612197	0.39348	20	osa-miR2919	0.205023	1.38655	0.120777	-0.197377	LOC_Os11g38010	-1.05299	-3.3916	0.688557	-0.787265	Targeting for Xklp2 family protein.
XLOC_027657	-1.31013	-0.612197	0.39348	20	osa-miR2919	0.205023	1.38655	0.120777	-0.197377	LOC_Os11g43404	-0.147986	0.0162037	0.153848	0.24091	Conserved hypothetical protein.
XLOC_027657	-1.31013	-0.612197	0.39348	20	osa-miR1871	-0.202939	-0.239598	-1.05372	-0.356033	LOC_Os11g47140	0.878646	0.812181	0.0965391	0.103385	Similar to Protein kinase domain containing protein, expressed.
XLOC_027657	-1.31013	-0.612197	0.39348	20	osa-miR2919	0.205023	1.38655	0.120777	-0.197377	LOC_Os12g17530	-2.36106	-5.57295	1.41756	-0.43408	Conserved hypothetical protein.
XLOC_028297	0.1321	-0.612197	0.39348	20	osa-miR530-3p	0.339111	-0.274729	-0.963031	-2.4135	LOC_Os02g03280	0.836712	0.857296	1.5406	1.4134	Bax inhibitor-1 (BI-1) (OsBI-1).
XLOC_028297	0.1321	-0.612197	0.39348	20	osa-miR530-3p	0.339111	-0.274729	-0.963031	-2.4135	LOC_Os02g25280	0.766485	1.17282	0.487749	1.14048
XLOC_028297	0.1321	-0.612197	0.39348	20	osa-miR530-3p	0.339111	-0.274729	-0.963031	-2.4135	LOC_Os03g61490	0.767909	1.49754	0.656769	1.1226	PGPS/D12.
XLOC_028297	0.1321	-0.612197	0.39348	20	osa-miR530-3p	0.339111	-0.274729	-0.963031	-2.4135	LOC_Os04g49900	0.335817	0.297474	0.94394	1.08116	ABC transporter-like domain containing protein.
XLOC_028297	0.1321	-0.612197	0.39348	20	osa-miR530-3p	0.339111	-0.274729	-0.963031	-2.4135	LOC_Os04g53930	1.26923	2.07635	0.117763	1.03323	Similar to H0105C05.5 protein.
XLOC_028297	0.1321	-0.612197	0.39348	20	osa-miR530-3p	0.339111	-0.274729	-0.963031	-2.4135	LOC_Os08g24220	0.844363	0.781496	2.03181	1.05635
XLOC_028297	0.1321	-0.612197	0.39348	20	osa-miR530-3p	0.339111	-0.274729	-0.963031	-2.4135	LOC_Os08g44360	1.09798	0.46607	3.21465	2.1188	Similar to Fatty acyl coA reductase.
XLOC_028297	0.1321	-0.612197	0.39348	20	osa-miR530-3p	0.339111	-0.274729	-0.963031	-2.4135	LOC_Os11g09110	1.98979	3.61828	0.63716	1.61424
XLOC_028297	0.1321	-0.612197	0.39348	20	osa-miR530-3p	0.339111	-0.274729	-0.963031	-2.4135	LOC_Os12g34770	0.362122	0.314754	0.519287	1.16137	Retrotransposon protein, putative, Ty1-copia subclass
XLOC_029633	-0.681404	-0.612197	0.39348	20	osa-miR2878-5p	-0.825617	-1.08987	-2.08692	-1.4195	LOC_Os01g14850	-1.6628	-4.55138	1.88013	-0.0754848	Conserved hypothetical protein.
XLOC_029633	-0.681404	-0.612197	0.39348	20	osa-miR2878-5p	-0.825617	-1.08987	-2.08692	-1.4195	LOC_Os02g38410	-0.910984	-2.18998	1.77612	0.0548566	Ubiquitin domain containing protein.
XLOC_029633	-0.681404	-0.612197	0.39348	20	osa-miR2878-5p	-0.825617	-1.08987	-2.08692	-1.4195	LOC_Os03g02040	-1.70457	-4.48867	1.8414	-0.0910705	Similar to Remorin.
XLOC_029633	-0.681404	-0.612197	0.39348	20	osa-miR2878-5p	-0.825617	-1.08987	-2.08692	-1.4195	LOC_Os03g16070	-0.18927	-1.30151	1.12027	0.268014	Protein of unknown function DUF3527 domain containing protein.
XLOC_029633	-0.681404	-0.612197	0.39348	20	osa-miR2878-5p	-0.825617	-1.08987	-2.08692	-1.4195	LOC_Os05g07060	0.417543	-2.07273	3.06197	1.42354	Similar to Arabinogalactan protein-like.
XLOC_029633	-0.681404	-0.612197	0.39348	20	osa-miR2878-5p	-0.825617	-1.08987	-2.08692	-1.4195	LOC_Os05g41550	0.274764	0.349679	1.01552	1.03473	Conserved hypothetical protein.
XLOC_029633	-0.681404	-0.612197	0.39348	20	osa-miR2878-5p	-0.825617	-1.08987	-2.08692	-1.4195	LOC_Os09g37270	-0.417524	-1.36173	1.79233	1.05592	Rop nucleotide exchanger, PRONE domain containing protein.
XLOC_029633	-0.681404	-0.612197	0.39348	20	osa-miR2878-5p	-0.825617	-1.08987	-2.08692	-1.4195	LOC_Os11g02620	-0.694333	-2.69653	3.14206	2.07308	Similar to protein binding / signal transducer.
XLOC_035677	0.00696868	-0.612197	0.39348	20	osa-miR444d.3	0.353235	0.425192	-0.281959	-1.06194	LOC_Os01g06640	1.34878	1.80989	0.473328	1.17809	Similar to DNA binding protein.
XLOC_035677	0.00696868	-0.612197	0.39348	20	osa-miR172c	-0.792242	-1.4119	-0.519077	-1.09823	LOC_Os01g20730	0.873624	0.533904	3.37988	2.25194	Conserved hypothetical protein.
XLOC_035677	0.00696868	-0.612197	0.39348	20	osa-miR172c	-0.792242	-1.4119	-0.519077	-1.09823	LOC_Os01g61044	0.467861	2.53735	0.353238	1.12561	Amino acid transporter, transmembrane domain containing protein.
XLOC_035677	0.00696868	-0.612197	0.39348	20	osa-miR172c	-0.792242	-1.4119	-0.519077	-1.09823	LOC_Os02g18510	1.2838	1.78687	0.700854	1.08532	Similar to Chlorophyllase (Fragment).
XLOC_035677	0.00696868	-0.612197	0.39348	20	osa-miR172c	-0.792242	-1.4119	-0.519077	-1.09823	LOC_Os02g22160	0.267831	0.919017	0.606018	1.08637	Protein of unknown function DUF266, plant family protein.
XLOC_035677	0.00696868	-0.612197	0.39348	20	osa-miR444d.3	0.353235	0.425192	-0.281959	-1.06194	LOC_Os02g50805	20	20	4.05572	5.14017
XLOC_035677	0.00696868	-0.612197	0.39348	20	osa-miR444d.3	0.353235	0.425192	-0.281959	-1.06194	LOC_Os03g22620	2.34764	2.74155	1.52951	2.22802	Terpenoid synthase domain containing protein.
XLOC_035677	0.00696868	-0.612197	0.39348	20	osa-miR444d.3	0.353235	0.425192	-0.281959	-1.06194	LOC_Os04g27094	0.0529311	1.2034	1.61112	1.77973
XLOC_035677	0.00696868	-0.612197	0.39348	20	osa-miR172c	-0.792242	-1.4119	-0.519077	-1.09823	LOC_Os04g41960	-0.25379	0.0694519	0.724454	1.02327	Similar to Allyl alcohol dehydrogenase.
XLOC_035677	0.00696868	-0.612197	0.39348	20	osa-miR172c	-0.792242	-1.4119	-0.519077	-1.09823	LOC_Os04g52920	-0.448415	-3.34323	2.70791	1.35462	Remorin, C-terminal region domain containing protein.
XLOC_035677	0.00696868	-0.612197	0.39348	20	osa-miR444d.3	0.353235	0.425192	-0.281959	-1.06194	LOC_Os05g18780	1.18823	0.801326	1.46895	2.59162	Similar to predicted protein.
XLOC_035677	0.00696868	-0.612197	0.39348	20	osa-miR444d.3	0.353235	0.425192	-0.281959	-1.06194	LOC_Os07g35810	0.875742	1.47233	0.958249	1.34499	Similar to receptor-like protein kinase RK20-1.
XLOC_035677	0.00696868	-0.612197	0.39348	20	osa-miR444d.3	0.353235	0.425192	-0.281959	-1.06194	LOC_Os09g04339	3.4619	5.06665	1.80517	3.07069	Conserved hypothetical protein.
XLOC_035677	0.00696868	-0.612197	0.39348	20	osa-miR444d.3	0.353235	0.425192	-0.281959	-1.06194	LOC_Os09g39770	0.285413	1.16224	0.859239	1.55517	C2 domain containing protein.
XLOC_035677	0.00696868	-0.612197	0.39348	20	osa-miR444d.3	0.353235	0.425192	-0.281959	-1.06194	LOC_Os10g35110	1.89455	4.36404	2.03514	4.14487	Alpha-galactosidase precursor (EC 3.2.1.22) (Melibiase) (Alpha-D- galactoside galactohydrolase).
XLOC_035677	0.00696868	-0.612197	0.39348	20	osa-miR444d.3	0.353235	0.425192	-0.281959	-1.06194	LOC_Os11g14460	-1.35307	-1.47885	2.54454	2.66966	Retrotransposon protein, putative, Ty3-gypsy subclass, expressed
XLOC_035677	0.00696868	-0.612197	0.39348	20	osa-miR172c	-0.792242	-1.4119	-0.519077	-1.09823	LOC_Os11g36400	0.771148	1.35881	1.04093	1.31604	Exo70 exocyst complex subunit family protein.
XLOC_035677	0.00696868	-0.612197	0.39348	20	osa-miR444d.3	0.353235	0.425192	-0.281959	-1.06194	LOC_Os11g36400	0.771148	1.35881	1.04093	1.31604	Exo70 exocyst complex subunit family protein.
XLOC_035677	0.00696868	-0.612197	0.39348	20	osa-miR444d.3	0.353235	0.425192	-0.281959	-1.06194	LOC_Os11g36860	#N/A	#N/A	20	20	#N/A
XLOC_036794	-0.608693	-0.612197	0.39348	20	osa-miR2869	1.2441	1.92581	-0.238456	-0.713728	LOC_Os05g04890	-0.918319	-3.29386	1.54502	0.776797	Hypothetical conserved gene.
XLOC_036794	-0.608693	-0.612197	0.39348	20	osa-miR2869	1.2441	1.92581	-0.238456	-0.713728	LOC_Os05g04914	-1.37578	-5.07307	1.27512	0.0110383	Hypothetical conserved gene.
XLOC_037703	-0.548487	-0.612197	0.39348	20	osa-miR1880	1.29141	1.60676	0.743046	0.481268	LOC_Os02g19620	-2.1384	-1.93591	0.669654	-0.0847172
XLOC_037703	-0.548487	-0.612197	0.39348	20	osa-miR169h	2.33986	1.32371	-0.617583	-1.39743	LOC_Os03g20450	-1.82181	-4.46334	2.35863	0.723183	Similar to Leucine Rich Repeat family protein, expressed.
XLOC_037703	-0.548487	-0.612197	0.39348	20	osa-miR169i-5p.1	2.34848	1.38762	-0.721427	-1.53622	LOC_Os03g20450	-1.82181	-4.46334	2.35863	0.723183	Similar to Leucine Rich Repeat family protein, expressed.
XLOC_037703	-0.548487	-0.612197	0.39348	20	osa-miR169j	2.33852	1.23573	-0.641889	-1.49452	LOC_Os03g20450	-1.82181	-4.46334	2.35863	0.723183	Similar to Leucine Rich Repeat family protein, expressed.
XLOC_037703	-0.548487	-0.612197	0.39348	20	osa-miR169k	2.35533	1.34973	-0.54186	-1.45927	LOC_Os03g20450	-1.82181	-4.46334	2.35863	0.723183	Similar to Leucine Rich Repeat family protein, expressed.
XLOC_037703	-0.548487	-0.612197	0.39348	20	osa-miR169l	2.26783	1.35369	-0.5881	-1.46656	LOC_Os03g20450	-1.82181	-4.46334	2.35863	0.723183	Similar to Leucine Rich Repeat family protein, expressed.
XLOC_037703	-0.548487	-0.612197	0.39348	20	osa-miR169m	2.23037	1.14868	-0.602514	-1.60504	LOC_Os03g20450	-1.82181	-4.46334	2.35863	0.723183	Similar to Leucine Rich Repeat family protein, expressed.
XLOC_037703	-0.548487	-0.612197	0.39348	20	osa-miR169h	2.33986	1.32371	-0.617583	-1.39743	LOC_Os03g62910	0.336269	0.319616	0.099142	0.0635944	Peptidase, trypsin-like serine and cysteine domain containing protein.
XLOC_037703	-0.548487	-0.612197	0.39348	20	osa-miR169i-5p.1	2.34848	1.38762	-0.721427	-1.53622	LOC_Os03g62910	0.336269	0.319616	0.099142	0.0635944	Peptidase, trypsin-like serine and cysteine domain containing protein.
XLOC_037703	-0.548487	-0.612197	0.39348	20	osa-miR169j	2.33852	1.23573	-0.641889	-1.49452	LOC_Os03g62910	0.336269	0.319616	0.099142	0.0635944	Peptidase, trypsin-like serine and cysteine domain containing protein.
XLOC_037703	-0.548487	-0.612197	0.39348	20	osa-miR169k	2.35533	1.34973	-0.54186	-1.45927	LOC_Os03g62910	0.336269	0.319616	0.099142	0.0635944	Peptidase, trypsin-like serine and cysteine domain containing protein.
XLOC_037703	-0.548487	-0.612197	0.39348	20	osa-miR169l	2.26783	1.35369	-0.5881	-1.46656	LOC_Os03g62910	0.336269	0.319616	0.099142	0.0635944	Peptidase, trypsin-like serine and cysteine domain containing protein.
XLOC_037703	-0.548487	-0.612197	0.39348	20	osa-miR169m	2.23037	1.14868	-0.602514	-1.60504	LOC_Os03g62910	0.336269	0.319616	0.099142	0.0635944	Peptidase, trypsin-like serine and cysteine domain containing protein.
XLOC_037703	-0.548487	-0.612197	0.39348	20	osa-miR169h	2.33986	1.32371	-0.617583	-1.39743	LOC_Os04g02960	#N/A	#N/A	-0.533196	-0.955552
XLOC_037703	-0.548487	-0.612197	0.39348	20	osa-miR169i-5p.1	2.34848	1.38762	-0.721427	-1.53622	LOC_Os04g02960	#N/A	#N/A	-0.533196	-0.955552
XLOC_037703	-0.548487	-0.612197	0.39348	20	osa-miR169j	2.33852	1.23573	-0.641889	-1.49452	LOC_Os04g02960	#N/A	#N/A	-0.533196	-0.955552
XLOC_037703	-0.548487	-0.612197	0.39348	20	osa-miR169k	2.35533	1.34973	-0.54186	-1.45927	LOC_Os04g02960	#N/A	#N/A	-0.533196	-0.955552
XLOC_037703	-0.548487	-0.612197	0.39348	20	osa-miR169l	2.26783	1.35369	-0.5881	-1.46656	LOC_Os04g02960	#N/A	#N/A	-0.533196	-0.955552
XLOC_037703	-0.548487	-0.612197	0.39348	20	osa-miR169m	2.23037	1.14868	-0.602514	-1.60504	LOC_Os04g02960	#N/A	#N/A	-0.533196	-0.955552
XLOC_037703	-0.548487	-0.612197	0.39348	20	osa-miR1880	1.29141	1.60676	0.743046	0.481268	LOC_Os08g39760	-1.08797	-2.35267	-0.00104132	-2.1968
XLOC_037703	-0.548487	-0.612197	0.39348	20	osa-miR169h	2.33986	1.32371	-0.617583	-1.39743	LOC_Os11g44900	-20	2.44965	0.610673	0.36002	Reverse transcriptase domain containing protein.
XLOC_037703	-0.548487	-0.612197	0.39348	20	osa-miR169i-5p.1	2.34848	1.38762	-0.721427	-1.53622	LOC_Os11g44900	-20	2.44965	0.610673	0.36002	Reverse transcriptase domain containing protein.
XLOC_037703	-0.548487	-0.612197	0.39348	20	osa-miR169j	2.33852	1.23573	-0.641889	-1.49452	LOC_Os11g44900	-20	2.44965	0.610673	0.36002	Reverse transcriptase domain containing protein.
XLOC_037703	-0.548487	-0.612197	0.39348	20	osa-miR169k	2.35533	1.34973	-0.54186	-1.45927	LOC_Os11g44900	-20	2.44965	0.610673	0.36002	Reverse transcriptase domain containing protein.
XLOC_037703	-0.548487	-0.612197	0.39348	20	osa-miR169l	2.26783	1.35369	-0.5881	-1.46656	LOC_Os11g44900	-20	2.44965	0.610673	0.36002	Reverse transcriptase domain containing protein.
XLOC_037703	-0.548487	-0.612197	0.39348	20	osa-miR169m	2.23037	1.14868	-0.602514	-1.60504	LOC_Os11g44900	-20	2.44965	0.610673	0.36002	Reverse transcriptase domain containing protein.
XLOC_041798	-0.940523	-0.612197	0.39348	20	osa-miR2871b	-1.09828	-0.619756	-1.34626	-2.04543	ChrUn.fgenesh.gene.85	-0.155303	-2.11135	1.82735	0.676799
XLOC_041798	-0.940523	-0.612197	0.39348	20	osa-miR2871b	-1.09828	-0.619756	-1.34626	-2.04543	LOC_Os01g02300	0.615469	1.37093	1.89947	2.0959	Similar to ARK protein (Fragment).
XLOC_041798	-0.940523	-0.612197	0.39348	20	osa-miR2871b	-1.09828	-0.619756	-1.34626	-2.04543	LOC_Os01g07130	2.04654	2.95372	1.99859	2.88943	Conserved hypothetical protein.
XLOC_041798	-0.940523	-0.612197	0.39348	20	osa-miR2871b	-1.09828	-0.619756	-1.34626	-2.04543	LOC_Os02g31890	-1.43019	0.904125	3.53218	3.64708
XLOC_041798	-0.940523	-0.612197	0.39348	20	osa-miR2871b	-1.09828	-0.619756	-1.34626	-2.04543	LOC_Os02g45980	-1.02431	-4.58944	2.17273	0.634844	Similar to Chromosome condensation regulator protein (Fragment).
XLOC_041798	-0.940523	-0.612197	0.39348	20	osa-miR2871b	-1.09828	-0.619756	-1.34626	-2.04543	LOC_Os02g52000	0.146434	0.295789	3.38513	3.28216	Similar to Phi-1 protein.
XLOC_041798	-0.940523	-0.612197	0.39348	20	osa-miR2871b	-1.09828	-0.619756	-1.34626	-2.04543	LOC_Os02g57740	-0.0105387	-2.06399	2.55587	1.39581	Similar to OSIGBa0136O08-OSIGBa0153H12.4 protein.
XLOC_041798	-0.940523	-0.612197	0.39348	20	osa-miR2871b	-1.09828	-0.619756	-1.34626	-2.04543	LOC_Os03g06390	0.913004	0.875989	1.09603	1.4548	Hypothetical conserved gene.
XLOC_041798	-0.940523	-0.612197	0.39348	20	osa-miR2871b	-1.09828	-0.619756	-1.34626	-2.04543	LOC_Os03g19080	-1.84049	-4.40607	1.03784	-1.09011	Conserved hypothetical protein.
XLOC_041798	-0.940523	-0.612197	0.39348	20	osa-miR2871b	-1.09828	-0.619756	-1.34626	-2.04543	LOC_Os03g21850	0.387646	0.9526	1.04948	1.30221	PAP/25A core domain containing protein.
XLOC_041798	-0.940523	-0.612197	0.39348	20	osa-miR2871b	-1.09828	-0.619756	-1.34626	-2.04543	LOC_Os03g31690	0.271742	0.383876	1.06392	0.982833	Similar to N-acetyl-glutamate synthase.
XLOC_041798	-0.940523	-0.612197	0.39348	20	osa-miR2871b	-1.09828	-0.619756	-1.34626	-2.04543	LOC_Os03g48490	-2.15011	-5.20779	1.86916	-0.944577	Hypothetical conserved gene.
XLOC_041798	-0.940523	-0.612197	0.39348	20	osa-miR2871b	-1.09828	-0.619756	-1.34626	-2.04543	LOC_Os03g64320	-0.734863	-3.12909	1.68499	-0.349059	Conserved hypothetical protein.
XLOC_041798	-0.940523	-0.612197	0.39348	20	osa-miR2871b	-1.09828	-0.619756	-1.34626	-2.04543	LOC_Os04g08450	-0.257533	-1.75672	2.41114	1.6823	Similar to OSIGBa0136O08-OSIGBa0153H12.4 protein.
XLOC_041798	-0.940523	-0.612197	0.39348	20	osa-miR2871b	-1.09828	-0.619756	-1.34626	-2.04543	LOC_Os04g58870	0.499326	0.555636	1.33797	0.947359	Exo70 exocyst complex subunit domain containing protein.
XLOC_041798	-0.940523	-0.612197	0.39348	20	osa-miR2871b	-1.09828	-0.619756	-1.34626	-2.04543	LOC_Os06g32820	0.205127	-0.0737772	1.14095	0.144422
XLOC_041798	-0.940523	-0.612197	0.39348	20	osa-miR2871b	-1.09828	-0.619756	-1.34626	-2.04543	LOC_Os06g48440	0.884265	1.17235	3.56657	2.19515
XLOC_041798	-0.940523	-0.612197	0.39348	20	osa-miR2871b	-1.09828	-0.619756	-1.34626	-2.04543	LOC_Os06g49450	-0.599663	-1.96098	1.24933	-0.0541526	Conserved hypothetical protein.
XLOC_041798	-0.940523	-0.612197	0.39348	20	osa-miR2871b	-1.09828	-0.619756	-1.34626	-2.04543	LOC_Os07g20330	-0.608448	-1.76769	1.33393	0.430845
XLOC_041798	-0.940523	-0.612197	0.39348	20	osa-miR2871b	-1.09828	-0.619756	-1.34626	-2.04543	LOC_Os07g33450	-0.838012	0.497331	4.77511	4.18909
XLOC_041798	-0.940523	-0.612197	0.39348	20	osa-miR2871b	-1.09828	-0.619756	-1.34626	-2.04543	LOC_Os07g40250	-0.177807	-0.668115	1.6408	0.34796	Similar to Oxidoreductase, short chain dehydrogenase/reductase family protein, expressed.
XLOC_041798	-0.940523	-0.612197	0.39348	20	osa-miR2871b	-1.09828	-0.619756	-1.34626	-2.04543	LOC_Os08g28170	-0.210999	-0.879909	1.77357	1.1733	Similar to Permease 1.
XLOC_041798	-0.940523	-0.612197	0.39348	20	osa-miR2871b	-1.09828	-0.619756	-1.34626	-2.04543	LOC_Os08g34310	0.389863	-0.686979	3.14505	2.4719	Hypothetical conserved gene.
XLOC_041798	-0.940523	-0.612197	0.39348	20	osa-miR2871b	-1.09828	-0.619756	-1.34626	-2.04543	LOC_Os08g39570	-0.960639	-2.29253	2.8478	1.69777	Conserved hypothetical protein.
XLOC_041798	-0.940523	-0.612197	0.39348	20	osa-miR2871b	-1.09828	-0.619756	-1.34626	-2.04543	LOC_Os08g42670	-0.565541	-2.18612	2.90219	1.98257	Similar to Resistance protein T10rga2-1A.
XLOC_041798	-0.940523	-0.612197	0.39348	20	osa-miR2871b	-1.09828	-0.619756	-1.34626	-2.04543	LOC_Os09g04410	1.28837	-1.00021	2.60126	1.60327
XLOC_041798	-0.940523	-0.612197	0.39348	20	osa-miR2871b	-1.09828	-0.619756	-1.34626	-2.04543	LOC_Os10g39260	2.47355	4.95702	1.81156	3.27328	Peptidase aspartic, catalytic domain containing protein.
XLOC_041798	-0.940523	-0.612197	0.39348	20	osa-miR2871b	-1.09828	-0.619756	-1.34626	-2.04543	LOC_Os10g41390	0.219052	0.714475	1.18896	1.40682	Protein kinase, core domain containing protein.
XLOC_041798	-0.940523	-0.612197	0.39348	20	osa-miR2871b	-1.09828	-0.619756	-1.34626	-2.04543	LOC_Os11g10770	0.34416	0.177047	1.19019	1.05039	Leucine-rich repeat, typical subtype containing protein.
XLOC_041798	-0.940523	-0.612197	0.39348	20	osa-miR2871b	-1.09828	-0.619756	-1.34626	-2.04543	LOC_Os12g03640	2.8176	4.11699	2.11751	3.42751	Similar to D-mannose binding lectin family protein, expressed.
XLOC_041798	-0.940523	-0.612197	0.39348	20	osa-miR2871b	-1.09828	-0.619756	-1.34626	-2.04543	LOC_Os12g10670	-1.44735	-4.53439	2.1135	-0.274025	Similar to ATPase, AAA family protein.
XLOC_041798	-0.940523	-0.612197	0.39348	20	osa-miR2871b	-1.09828	-0.619756	-1.34626	-2.04543	LOC_Os12g35110	-0.133151	0.343888	1.25995	0.340404	Retrotransposon protein, putative, Ty3-gypsy subclass
XLOC_042442	-0.421732	-0.612197	-1.48531	20	osa-miR1846a-5p	-0.529523	1.20214	0.849463	2.17924	LOC_Os01g01190	-1.90656	-5.59737	1.01187	-2.5941	Phosphoesterase family protein.
XLOC_042442	-0.421732	-0.612197	-1.48531	20	osa-miR1846b-5p	-0.396781	1.01104	0.740871	2.20563	LOC_Os01g01190	-1.90656	-5.59737	1.01187	-2.5941	Phosphoesterase family protein.
XLOC_042442	-0.421732	-0.612197	-1.48531	20	osa-miR1846c-5p	-1.01696	1.03115	1.81825	2.74821	LOC_Os01g01190	-1.90656	-5.59737	1.01187	-2.5941	Phosphoesterase family protein.
XLOC_042442	-0.421732	-0.612197	-1.48531	20	osa-miR1846a-5p	-0.529523	1.20214	0.849463	2.17924	LOC_Os01g24790	0.0484853	-0.333022	-0.765931	-1.25636	Transferase family protein.
XLOC_042442	-0.421732	-0.612197	-1.48531	20	osa-miR1846b-5p	-0.396781	1.01104	0.740871	2.20563	LOC_Os01g24790	0.0484853	-0.333022	-0.765931	-1.25636	Transferase family protein.
XLOC_042442	-0.421732	-0.612197	-1.48531	20	osa-miR1846c-5p	-1.01696	1.03115	1.81825	2.74821	LOC_Os01g24790	0.0484853	-0.333022	-0.765931	-1.25636	Transferase family protein.
XLOC_042442	-0.421732	-0.612197	-1.48531	20	osa-miR1846a-5p	-0.529523	1.20214	0.849463	2.17924	LOC_Os02g50990	-0.408394	-0.894368	-0.873389	-1.12053	Similar to RING-H2 finger protein ATL1Q.
XLOC_042442	-0.421732	-0.612197	-1.48531	20	osa-miR1846b-5p	-0.396781	1.01104	0.740871	2.20563	LOC_Os02g50990	-0.408394	-0.894368	-0.873389	-1.12053	Similar to RING-H2 finger protein ATL1Q.
XLOC_042442	-0.421732	-0.612197	-1.48531	20	osa-miR1846c-5p	-1.01696	1.03115	1.81825	2.74821	LOC_Os02g50990	-0.408394	-0.894368	-0.873389	-1.12053	Similar to RING-H2 finger protein ATL1Q.
XLOC_042442	-0.421732	-0.612197	-1.48531	20	osa-miR1846a-5p	-0.529523	1.20214	0.849463	2.17924	LOC_Os03g10090	-1.22698	-2.95928	-1.40869	-2.38537	Similar to Sugar transporter protein.
XLOC_042442	-0.421732	-0.612197	-1.48531	20	osa-miR1846b-5p	-0.396781	1.01104	0.740871	2.20563	LOC_Os03g10090	-1.22698	-2.95928	-1.40869	-2.38537	Similar to Sugar transporter protein.
XLOC_042442	-0.421732	-0.612197	-1.48531	20	osa-miR1846c-5p	-1.01696	1.03115	1.81825	2.74821	LOC_Os03g10090	-1.22698	-2.95928	-1.40869	-2.38537	Similar to Sugar transporter protein.
XLOC_042442	-0.421732	-0.612197	-1.48531	20	osa-miR1846a-5p	-0.529523	1.20214	0.849463	2.17924	LOC_Os03g16500	-1.58133	-4.241	-1.79605	-3.57239	Peptidase aspartic, catalytic domain containing protein.
XLOC_042442	-0.421732	-0.612197	-1.48531	20	osa-miR1846b-5p	-0.396781	1.01104	0.740871	2.20563	LOC_Os03g16500	-1.58133	-4.241	-1.79605	-3.57239	Peptidase aspartic, catalytic domain containing protein.
XLOC_042442	-0.421732	-0.612197	-1.48531	20	osa-miR1846c-5p	-1.01696	1.03115	1.81825	2.74821	LOC_Os03g16500	-1.58133	-4.241	-1.79605	-3.57239	Peptidase aspartic, catalytic domain containing protein.
XLOC_042442	-0.421732	-0.612197	-1.48531	20	osa-miR1846a-5p	-0.529523	1.20214	0.849463	2.17924	LOC_Os03g18140	-0.898264	-1.76141	-0.498383	-1.21091	Similar to ESK1 (ESKIMO 1).
XLOC_042442	-0.421732	-0.612197	-1.48531	20	osa-miR1846b-5p	-0.396781	1.01104	0.740871	2.20563	LOC_Os03g18140	-0.898264	-1.76141	-0.498383	-1.21091	Similar to ESK1 (ESKIMO 1).
XLOC_042442	-0.421732	-0.612197	-1.48531	20	osa-miR1846c-5p	-1.01696	1.03115	1.81825	2.74821	LOC_Os03g18140	-0.898264	-1.76141	-0.498383	-1.21091	Similar to ESK1 (ESKIMO 1).
XLOC_042442	-0.421732	-0.612197	-1.48531	20	osa-miR1846a-5p	-0.529523	1.20214	0.849463	2.17924	LOC_Os03g18630	-3.12771	-9.11427	0.39801	-1.81807	Similar to Leucine Rich Repeat family protein, expressed.
XLOC_042442	-0.421732	-0.612197	-1.48531	20	osa-miR1846b-5p	-0.396781	1.01104	0.740871	2.20563	LOC_Os03g18630	-3.12771	-9.11427	0.39801	-1.81807	Similar to Leucine Rich Repeat family protein, expressed.
XLOC_042442	-0.421732	-0.612197	-1.48531	20	osa-miR1846c-5p	-1.01696	1.03115	1.81825	2.74821	LOC_Os03g18630	-3.12771	-9.11427	0.39801	-1.81807	Similar to Leucine Rich Repeat family protein, expressed.
XLOC_042442	-0.421732	-0.612197	-1.48531	20	osa-miR1846a-5p	-0.529523	1.20214	0.849463	2.17924	LOC_Os03g46920	-2.52784	-6.28465	0.963036	-1.23137	Conserved hypothetical protein.
XLOC_042442	-0.421732	-0.612197	-1.48531	20	osa-miR1846b-5p	-0.396781	1.01104	0.740871	2.20563	LOC_Os03g46920	-2.52784	-6.28465	0.963036	-1.23137	Conserved hypothetical protein.
XLOC_042442	-0.421732	-0.612197	-1.48531	20	osa-miR1846c-5p	-1.01696	1.03115	1.81825	2.74821	LOC_Os03g46920	-2.52784	-6.28465	0.963036	-1.23137	Conserved hypothetical protein.
XLOC_042442	-0.421732	-0.612197	-1.48531	20	osa-miR1846a-5p	-0.529523	1.20214	0.849463	2.17924	LOC_Os04g52320	-1.29626	-2.59254	-0.0563152	-1.72569	Pectin lyase fold/virulence factor domain containing protein.
XLOC_042442	-0.421732	-0.612197	-1.48531	20	osa-miR1846b-5p	-0.396781	1.01104	0.740871	2.20563	LOC_Os04g52320	-1.29626	-2.59254	-0.0563152	-1.72569	Pectin lyase fold/virulence factor domain containing protein.
XLOC_042442	-0.421732	-0.612197	-1.48531	20	osa-miR1846c-5p	-1.01696	1.03115	1.81825	2.74821	LOC_Os04g52320	-1.29626	-2.59254	-0.0563152	-1.72569	Pectin lyase fold/virulence factor domain containing protein.
XLOC_042442	-0.421732	-0.612197	-1.48531	20	osa-miR1846a-5p	-0.529523	1.20214	0.849463	2.17924	LOC_Os04g54570	-2.49712	-3.09087	-2.15399	-2.38124	Similar to transferase.
XLOC_042442	-0.421732	-0.612197	-1.48531	20	osa-miR1846b-5p	-0.396781	1.01104	0.740871	2.20563	LOC_Os04g54570	-2.49712	-3.09087	-2.15399	-2.38124	Similar to transferase.
XLOC_042442	-0.421732	-0.612197	-1.48531	20	osa-miR1846c-5p	-1.01696	1.03115	1.81825	2.74821	LOC_Os04g54570	-2.49712	-3.09087	-2.15399	-2.38124	Similar to transferase.
XLOC_042442	-0.421732	-0.612197	-1.48531	20	osa-miR1846c-5p	-1.01696	1.03115	1.81825	2.74821	LOC_Os05g47880	-0.310636	-0.412611	-1.00066	-0.966271	Glycosyl transferase, family 31 protein.
XLOC_042442	-0.421732	-0.612197	-1.48531	20	osa-miR1846a-5p	-0.529523	1.20214	0.849463	2.17924	LOC_Os05g48270	-1.81371	-5.01855	0.0365089	-2.47425	DOMON related domain containing protein.
XLOC_042442	-0.421732	-0.612197	-1.48531	20	osa-miR1846b-5p	-0.396781	1.01104	0.740871	2.20563	LOC_Os05g48270	-1.81371	-5.01855	0.0365089	-2.47425	DOMON related domain containing protein.
XLOC_042442	-0.421732	-0.612197	-1.48531	20	osa-miR1846c-5p	-1.01696	1.03115	1.81825	2.74821	LOC_Os05g48270	-1.81371	-5.01855	0.0365089	-2.47425	DOMON related domain containing protein.
XLOC_042442	-0.421732	-0.612197	-1.48531	20	osa-miR1846a-5p	-0.529523	1.20214	0.849463	2.17924	LOC_Os06g04900	0.099302	0.348491	-0.961312	-1.35067	Monosaccharide transporter.
XLOC_042442	-0.421732	-0.612197	-1.48531	20	osa-miR1846b-5p	-0.396781	1.01104	0.740871	2.20563	LOC_Os06g04900	0.099302	0.348491	-0.961312	-1.35067	Monosaccharide transporter.
XLOC_042442	-0.421732	-0.612197	-1.48531	20	osa-miR1846c-5p	-1.01696	1.03115	1.81825	2.74821	LOC_Os06g04900	0.099302	0.348491	-0.961312	-1.35067	Monosaccharide transporter.
XLOC_042442	-0.421732	-0.612197	-1.48531	20	osa-miR1846a-5p	-0.529523	1.20214	0.849463	2.17924	LOC_Os07g30810	-1.57837	-3.13869	-0.206846	-1.68306	Xanthine/uracil/vitamin C permease family protein.
XLOC_042442	-0.421732	-0.612197	-1.48531	20	osa-miR1846b-5p	-0.396781	1.01104	0.740871	2.20563	LOC_Os07g30810	-1.57837	-3.13869	-0.206846	-1.68306	Xanthine/uracil/vitamin C permease family protein.
XLOC_042442	-0.421732	-0.612197	-1.48531	20	osa-miR1846c-5p	-1.01696	1.03115	1.81825	2.74821	LOC_Os07g30810	-1.57837	-3.13869	-0.206846	-1.68306	Xanthine/uracil/vitamin C permease family protein.
XLOC_042442	-0.421732	-0.612197	-1.48531	20	osa-miR1846a-5p	-0.529523	1.20214	0.849463	2.17924	LOC_Os07g32020	-0.932043	-2.4236	-0.645753	-2.1847	UDP-glucuronosyl/UDP-glucosyltransferase family protein.
XLOC_042442	-0.421732	-0.612197	-1.48531	20	osa-miR1846b-5p	-0.396781	1.01104	0.740871	2.20563	LOC_Os07g32020	-0.932043	-2.4236	-0.645753	-2.1847	UDP-glucuronosyl/UDP-glucosyltransferase family protein.
XLOC_042442	-0.421732	-0.612197	-1.48531	20	osa-miR1846c-5p	-1.01696	1.03115	1.81825	2.74821	LOC_Os07g32020	-0.932043	-2.4236	-0.645753	-2.1847	UDP-glucuronosyl/UDP-glucosyltransferase family protein.
XLOC_042442	-0.421732	-0.612197	-1.48531	20	osa-miR1846a-5p	-0.529523	1.20214	0.849463	2.17924	LOC_Os07g38490	-1.36648	-2.34891	-0.488071	-1.39361	Similar to F20D23.3 protein.
XLOC_042442	-0.421732	-0.612197	-1.48531	20	osa-miR1846b-5p	-0.396781	1.01104	0.740871	2.20563	LOC_Os07g38490	-1.36648	-2.34891	-0.488071	-1.39361	Similar to F20D23.3 protein.
XLOC_042442	-0.421732	-0.612197	-1.48531	20	osa-miR1846c-5p	-1.01696	1.03115	1.81825	2.74821	LOC_Os07g38490	-1.36648	-2.34891	-0.488071	-1.39361	Similar to F20D23.3 protein.
XLOC_042442	-0.421732	-0.612197	-1.48531	20	osa-miR1846a-5p	-0.529523	1.20214	0.849463	2.17924	LOC_Os08g43400	-0.81081	-1.79137	-0.362948	-1.06337	Kinesin, motor domain domain containing protein.
XLOC_042442	-0.421732	-0.612197	-1.48531	20	osa-miR1846b-5p	-0.396781	1.01104	0.740871	2.20563	LOC_Os08g43400	-0.81081	-1.79137	-0.362948	-1.06337	Kinesin, motor domain domain containing protein.
XLOC_042442	-0.421732	-0.612197	-1.48531	20	osa-miR1846c-5p	-1.01696	1.03115	1.81825	2.74821	LOC_Os08g43400	-0.81081	-1.79137	-0.362948	-1.06337	Kinesin, motor domain domain containing protein.
XLOC_042442	-0.421732	-0.612197	-1.48531	20	osa-miR1846a-5p	-0.529523	1.20214	0.849463	2.17924	LOC_Os09g29670	-0.584708	-0.957727	-1.00198	-1.57659	Similar to white-brown-complex ABC transporter family.
XLOC_042442	-0.421732	-0.612197	-1.48531	20	osa-miR1846b-5p	-0.396781	1.01104	0.740871	2.20563	LOC_Os09g29670	-0.584708	-0.957727	-1.00198	-1.57659	Similar to white-brown-complex ABC transporter family.
XLOC_042442	-0.421732	-0.612197	-1.48531	20	osa-miR1846c-5p	-1.01696	1.03115	1.81825	2.74821	LOC_Os09g29670	-0.584708	-0.957727	-1.00198	-1.57659	Similar to white-brown-complex ABC transporter family.
XLOC_042442	-0.421732	-0.612197	-1.48531	20	osa-miR1846a-5p	-0.529523	1.20214	0.849463	2.17924	LOC_Os09g32620	-0.554907	-0.619703	-1.46206	-1.79436	Alcohol dehydrogenase superfamily, zinc-containing protein.
XLOC_042442	-0.421732	-0.612197	-1.48531	20	osa-miR1846b-5p	-0.396781	1.01104	0.740871	2.20563	LOC_Os09g32620	-0.554907	-0.619703	-1.46206	-1.79436	Alcohol dehydrogenase superfamily, zinc-containing protein.
XLOC_042442	-0.421732	-0.612197	-1.48531	20	osa-miR1846c-5p	-1.01696	1.03115	1.81825	2.74821	LOC_Os09g32620	-0.554907	-0.619703	-1.46206	-1.79436	Alcohol dehydrogenase superfamily, zinc-containing protein.
XLOC_042442	-0.421732	-0.612197	-1.48531	20	osa-miR1846a-5p	-0.529523	1.20214	0.849463	2.17924	LOC_Os11g01620	-2.69474	-5.75297	-0.196068	-2.58492	Similar to Leucine Rich Repeat family protein, expressed.
XLOC_042442	-0.421732	-0.612197	-1.48531	20	osa-miR1846b-5p	-0.396781	1.01104	0.740871	2.20563	LOC_Os11g01620	-2.69474	-5.75297	-0.196068	-2.58492	Similar to Leucine Rich Repeat family protein, expressed.
XLOC_042442	-0.421732	-0.612197	-1.48531	20	osa-miR1846c-5p	-1.01696	1.03115	1.81825	2.74821	LOC_Os11g01620	-2.69474	-5.75297	-0.196068	-2.58492	Similar to Leucine Rich Repeat family protein, expressed.
XLOC_042442	-0.421732	-0.612197	-1.48531	20	osa-miR1846a-5p	-0.529523	1.20214	0.849463	2.17924	LOC_Os12g02350	0.386966	0.366032	-0.761558	-1.05338	Zinc finger, C3HC4 type family protein, expressed
XLOC_042442	-0.421732	-0.612197	-1.48531	20	osa-miR1846b-5p	-0.396781	1.01104	0.740871	2.20563	LOC_Os12g02350	0.386966	0.366032	-0.761558	-1.05338	Zinc finger, C3HC4 type family protein, expressed
XLOC_042442	-0.421732	-0.612197	-1.48531	20	osa-miR1846c-5p	-1.01696	1.03115	1.81825	2.74821	LOC_Os12g02350	0.386966	0.366032	-0.761558	-1.05338	Zinc finger, C3HC4 type family protein, expressed
XLOC_042442	-0.421732	-0.612197	-1.48531	20	osa-miR1846a-5p	-0.529523	1.20214	0.849463	2.17924	LOC_Os12g08850	-1.22392	-1.36726	-0.780123	-1.16884	Similar to NifS-like protein.
XLOC_042442	-0.421732	-0.612197	-1.48531	20	osa-miR1846b-5p	-0.396781	1.01104	0.740871	2.20563	LOC_Os12g08850	-1.22392	-1.36726	-0.780123	-1.16884	Similar to NifS-like protein.
XLOC_042442	-0.421732	-0.612197	-1.48531	20	osa-miR1846c-5p	-1.01696	1.03115	1.81825	2.74821	LOC_Os12g08850	-1.22392	-1.36726	-0.780123	-1.16884	Similar to NifS-like protein.
XLOC_042442	-0.421732	-0.612197	-1.48531	20	osa-miR1846a-5p	-0.529523	1.20214	0.849463	2.17924	LOC_Os12g08920	-2.15648	-4.91009	-0.29501	-3.42419	Similar to Peroxidase 43 precursor (EC 1.11.1.7) (Atperox P43).
XLOC_042442	-0.421732	-0.612197	-1.48531	20	osa-miR1846b-5p	-0.396781	1.01104	0.740871	2.20563	LOC_Os12g08920	-2.15648	-4.91009	-0.29501	-3.42419	Similar to Peroxidase 43 precursor (EC 1.11.1.7) (Atperox P43).
XLOC_042442	-0.421732	-0.612197	-1.48531	20	osa-miR1846c-5p	-1.01696	1.03115	1.81825	2.74821	LOC_Os12g08920	-2.15648	-4.91009	-0.29501	-3.42419	Similar to Peroxidase 43 precursor (EC 1.11.1.7) (Atperox P43).
XLOC_043522	-1.31047	-0.612197	0.33254	20	osa-miR2118o	1.91195	2.19711	3.57749	1.45818	LOC_Os03g13860	-1.26288	-1.98125	-1.0747	-1.64868	Ras GTPase family protein.
XLOC_043522	-1.31047	-0.612197	0.33254	20	osa-miR5829	2.46811	3.41294	2.68103	1.50617	LOC_Os04g38850	-0.893454	-1.31619	-1.25404	-1.1478	Conserved hypothetical protein.
XLOC_043522	-1.31047	-0.612197	0.33254	20	osa-miR5071	-0.00825381	0.172095	3.1991	0.464464	LOC_Os10g12400	-0.23837	-1.65599	-1.4106	-1.75776	Drug/metabolite transporter domain containing protein.
XLOC_043522	-1.31047	-0.612197	0.33254	20	osa-miR5071	-0.00825381	0.172095	3.1991	0.464464	LOC_Os11g37759	0.0658939	-0.103163	-2.00819	0.119307	NB-ARC domain containing protein.
XLOC_043522	-1.31047	-0.612197	0.33254	20	osa-miR5071	-0.00825381	0.172095	3.1991	0.464464	LOC_Os11g46210	-0.76768	-20	-3.09126	-6.76312	NB-ARC domain containing protein.
XLOC_049017	-0.66165	-0.612197	0.33254	20	osa-miR5149	-0.198523	-0.0098207	0.515101	1.09131	LOC_Os01g43590	-1.06971	-1.58423	-1.65736	-2.22553	Similar to Heat shock transcription factor 31 (Fragment).
XLOC_049017	-0.66165	-0.612197	0.33254	20	osa-miR5149	-0.198523	-0.0098207	0.515101	1.09131	LOC_Os04g49500	-0.82899	-1.69944	-0.902212	-1.02275	U box domain domain containing protein.
XLOC_049017	-0.66165	-0.612197	0.33254	20	osa-miR5149	-0.198523	-0.0098207	0.515101	1.09131	LOC_Os05g11990	-1.67568	-4.67489	0.62467	-1.31042	Molecular chaperone, heat shock protein, Hsp40, DnaJ domain containing protein.
XLOC_049017	-0.66165	-0.612197	0.33254	20	osa-miR5149	-0.198523	-0.0098207	0.515101	1.09131	LOC_Os06g45480	-0.18955	-0.563007	-0.81334	-1.04578	Peptidase M20 domain containing protein.
XLOC_049017	-0.66165	-0.612197	0.33254	20	osa-miR5149	-0.198523	-0.0098207	0.515101	1.09131	LOC_Os09g25810	-1.93475	-4.44963	0.55687	-1.63113	Similar to Integral membrane protein DUF6 containing protein.
XLOC_049017	-0.66165	-0.612197	0.33254	20	osa-miR5149	-0.198523	-0.0098207	0.515101	1.09131	LOC_Os09g37710	-0.717666	-1.45055	-0.802784	-1.24652	Similar to NIN-like protein 1.
XLOC_049017	-0.66165	-0.612197	0.33254	20	osa-miR5149	-0.198523	-0.0098207	0.515101	1.09131	LOC_Os12g12470	-1.36352	-4.28164	-0.314472	-2.03781	Allyl alcohol dehydrogenase.
XLOC_049017	-0.66165	-0.612197	0.33254	20	osa-miR5149	-0.198523	-0.0098207	0.515101	1.09131	LOC_Os12g39980	-2.24885	-5.43441	0.832769	-1.48392	Similar to Kinesin motor domain containing protein, expressed.
XLOC_049324	0.405695	-0.612197	0.33254	20	osa-miR5837.2	0.748721	1.65179	0.53647	-0.749698	LOC_Os03g59300	-2.34854	-5.42206	1.7739	-0.307111	Protein of unknown function DUF642 domain containing protein.
XLOC_049324	0.405695	-0.612197	0.33254	20	osa-miR5837.2	0.748721	1.65179	0.53647	-0.749698	LOC_Os05g33690	-1.65965	-4.21023	2.2842	0.395247	Leucine-rich repeat, N-terminal domain containing protein.
XLOC_049324	0.405695	-0.612197	0.33254	20	osa-miR5837.2	0.748721	1.65179	0.53647	-0.749698	LOC_Os06g17490	-2.05512	-6.63252	0.450559	-1.62715	Similar to Serine/threonine-specific kinase like protein.
XLOC_049324	0.405695	-0.612197	0.33254	20	osa-miR5837.2	0.748721	1.65179	0.53647	-0.749698	LOC_Os07g35985	0.439693	-0.565037	0.139209	-0.0193188
XLOC_049324	0.405695	-0.612197	0.33254	20	osa-miR5837.2	0.748721	1.65179	0.53647	-0.749698	LOC_Os09g35980	-0.781175	-1.58223	0.0006779	-0.616252	Similar to Leaf angle-associated protein.
XLOC_049324	0.405695	-0.612197	0.33254	20	osa-miR5837.2	0.748721	1.65179	0.53647	-0.749698	LOC_Os10g33104	0.271724	0.33643	-0.0942744	0.120894	Hypothetical protein.
XLOC_050168	-0.283714	-0.612197	0.33254	20	osa-miR2925	1.86202	2.18366	3.24239	0.969932	LOC_Os02g12890	-1.63387	-2.66129	-1.78223	-2.58353	Cytochrome P450 family protein.
XLOC_050168	-0.283714	-0.612197	0.33254	20	osa-miR2925	1.86202	2.18366	3.24239	0.969932	LOC_Os04g49660	-1.10049	-0.694629	-1.2068	-0.845021	Protein of unknown function DUF581 family protein.
XLOC_050168	-0.283714	-0.612197	0.33254	20	osa-miR2925	1.86202	2.18366	3.24239	0.969932	LOC_Os09g28620	-0.511011	-0.738169	-1.6909	-1.88401	Alpha/beta hydrolase fold-3 domain containing protein.
XLOC_050168	-0.283714	-0.612197	0.33254	20	osa-miR2925	1.86202	2.18366	3.24239	0.969932	LOC_Os09g32570	-0.651765	-0.391684	-1.05631	-1.03128	Alcohol dehydrogenase superfamily, zinc-containing protein.
XLOC_052647	-0.364598	-0.432157	0.602967	20	osa-miR2930	3.42009	3.53567	1.82056	0.738939	LOC_Os01g19480	-1.15707	-4.49512	-0.886866	-2.35331	Galactose oxidase/kelch, beta-propeller domain containing protein.
XLOC_052647	-0.364598	-0.432157	0.602967	20	osa-miR2930	3.42009	3.53567	1.82056	0.738939	LOC_Os02g41954	-0.685526	-0.972177	-0.536944	-0.646634	2OG-Fe(II) oxygenase domain containing protein.
XLOC_052647	-0.364598	-0.432157	0.602967	20	osa-miR2930	3.42009	3.53567	1.82056	0.738939	LOC_Os04g03050	-2.76292	-6.77019	0.168157	-1.14024	Similar to OSIGBa0115D20.4 protein.
XLOC_052647	-0.364598	-0.432157	0.602967	20	osa-miR2930	3.42009	3.53567	1.82056	0.738939	LOC_Os05g02435	0.247981	-3.10414	1.15686	0.435907	Hypothetical conserved gene.
XLOC_052647	-0.364598	-0.432157	0.602967	20	osa-miR2930	3.42009	3.53567	1.82056	0.738939	LOC_Os06g15620	-2.27592	-4.74488	1.85289	0.171917	Similar to Gibberellin-stimulated protein.
XLOC_054579	-0.474745	-0.432157	-0.0409419	-0.816554	osa-miR415	1.45144	1.34437	2.10399	-0.429379	LOC_Os03g26870	-1.27489	-1.01328	-1.30882	-1.2299	Similar to Salt-responsive WD40 protein 5.
XLOC_055549	-0.402538	1.38509	-0.0409419	-0.816554	osa-miR164c	-1.14789	-1.01805	0.947132	1.64654	LOC_Os01g01190	-1.90656	-5.59737	1.01187	-2.5941	Phosphoesterase family protein.
XLOC_055549	-0.402538	1.38509	-0.0409419	-0.816554	osa-miR164c	-1.14789	-1.01805	0.947132	1.64654	LOC_Os01g43460	-1.27048	-1.14467	-0.920766	-1.57405	Similar to C4-dicarboxylate transporter/malic acid transport protein.
XLOC_055549	-0.402538	1.38509	-0.0409419	-0.816554	osa-miR164c	-1.14789	-1.01805	0.947132	1.64654	LOC_Os02g37690	-1.76412	-3.45374	-1.63353	-2.55476	UDP-glucuronosyl/UDP-glucosyltransferase family protein.
XLOC_055549	-0.402538	1.38509	-0.0409419	-0.816554	osa-miR164c	-1.14789	-1.01805	0.947132	1.64654	LOC_Os02g46970	-3.40173	-4.41294	-3.28995	-4.99158	Similar to 4-coumarate--CoA ligase 1 (EC 6.2.1.12) (4CL 1) (4-coumaroyl-CoA synthase 1) (Clone 4CL14) (Fragment).
XLOC_055549	-0.402538	1.38509	-0.0409419	-0.816554	osa-miR164c	-1.14789	-1.01805	0.947132	1.64654	LOC_Os05g10690	-0.326882	-1.07229	-0.852706	-1.25549	Similar to Transcription factor MYBS2.
XLOC_055549	-0.402538	1.38509	-0.0409419	-0.816554	osa-miR164c	-1.14789	-1.01805	0.947132	1.64654	LOC_Os05g39850	-2.27271	-5.6905	1.10383	-1.12821	Similar to DNA replication licensing factor MCM3 homolog (Replication origin activator) (ROA protein) (Fragment).
XLOC_055549	-0.402538	1.38509	-0.0409419	-0.816554	osa-miR164c	-1.14789	-1.01805	0.947132	1.64654	LOC_Os06g10980	-1.79248	-4.62516	-1.59224	-2.47755	Xyloglucan fucosyltransferase family protein.
XLOC_055549	-0.402538	1.38509	-0.0409419	-0.816554	osa-miR164c	-1.14789	-1.01805	0.947132	1.64654	LOC_Os06g40190	-0.671837	-0.911665	-0.754615	-1.04878	Similar to Phospholipase D.
XLOC_055549	-0.402538	1.38509	-0.0409419	-0.816554	osa-miR164c	-1.14789	-1.01805	0.947132	1.64654	LOC_Os07g18240	-0.434357	-1.37967	-1.2846	-1.87344	Similar to lectin-like receptor kinase 7.
XLOC_055549	-0.402538	1.38509	-0.0409419	-0.816554	osa-miR164c	-1.14789	-1.01805	0.947132	1.64654	LOC_Os07g24230	-1.18182	-2.39518	-0.723028	-1.24615	Biopterin transport-related protein BT1 family protein.
XLOC_055549	-0.402538	1.38509	-0.0409419	-0.816554	osa-miR164c	-1.14789	-1.01805	0.947132	1.64654	LOC_Os08g01480	0.622772	-0.464972	-2.21346	-3.35176	Similar to Bx2-like protein.
XLOC_055549	-0.402538	1.38509	-0.0409419	-0.816554	osa-miR164c	-1.14789	-1.01805	0.947132	1.64654	LOC_Os08g44870	-0.783728	-1.03231	-1.09501	-1.00122	Similar to Transparent testa 12 protein.
XLOC_055549	-0.402538	1.38509	-0.0409419	-0.816554	osa-miR164c	-1.14789	-1.01805	0.947132	1.64654	LOC_Os09g16449	-0.78651	-1.59106	-1.07248	-1.85126	ABC transporter-like domain containing protein.
XLOC_055549	-0.402538	1.38509	-0.0409419	-0.816554	osa-miR164c	-1.14789	-1.01805	0.947132	1.64654	LOC_Os09g21120	-1.31207	-1.32053	-0.79529	-1.8584	Similar to ubiquitin-protein ligase.
XLOC_055549	-0.402538	1.38509	-0.0409419	-0.816554	osa-miR164c	-1.14789	-1.01805	0.947132	1.64654	LOC_Os10g12400	-0.23837	-1.65599	-1.4106	-1.75776	Drug/metabolite transporter domain containing protein.
XLOC_055549	-0.402538	1.38509	-0.0409419	-0.816554	osa-miR164c	-1.14789	-1.01805	0.947132	1.64654	LOC_Os10g34230	-0.222799	-1.22891	-0.528606	-1.1165	FAD linked oxidase, N-terminal domain containing protein.
XLOC_058839	0.661211	-0.921256	-0.0409419	-0.816554	osa-miR394	-0.496471	-0.455726	0.819254	-0.0321505	LOC_Os01g04250	-0.50126	-0.379472	2.42974	2.28473	Similar to Universal stress protein family protein.
XLOC_058839	0.661211	-0.921256	-0.0409419	-0.816554	osa-miR394	-0.496471	-0.455726	0.819254	-0.0321505	LOC_Os03g12950	-0.396981	-1.45304	-0.178729	-0.41216	Similar to BABY BOOM.
XLOC_058839	0.661211	-0.921256	-0.0409419	-0.816554	osa-miR394	-0.496471	-0.455726	0.819254	-0.0321505	LOC_Os03g63870	-0.271722	-0.564437	-2.30048	-0.905953	Nucleic acid-binding, OB-fold domain containing protein.
XLOC_058839	0.661211	-0.921256	-0.0409419	-0.816554	osa-miR394	-0.496471	-0.455726	0.819254	-0.0321505	LOC_Os04g03860	-0.443504	-0.875609	-0.499127	0.18549	Coactivator CBP, KIX domain containing protein.
XLOC_058839	0.661211	-0.921256	-0.0409419	-0.816554	osa-miR394	-0.496471	-0.455726	0.819254	-0.0321505	LOC_Os04g06850	0.0965954	0.058376	0.397487	1.53117	Conserved hypothetical protein.
XLOC_058839	0.661211	-0.921256	-0.0409419	-0.816554	osa-miR394	-0.496471	-0.455726	0.819254	-0.0321505	LOC_Os04g14710	-0.267104	-0.155275	20	20	Dimethylaniline monooxygenase, N-oxide-forming domain containing protein.
XLOC_058839	0.661211	-0.921256	-0.0409419	-0.816554	osa-miR394	-0.496471	-0.455726	0.819254	-0.0321505	LOC_Os05g32370	0.023069	0.118723	0.0430223	0.399082	Similar to ATP-dependent helicase DHX8 (RNA helicase HRH1) (DEAH-box protein 8).
XLOC_058839	0.661211	-0.921256	-0.0409419	-0.816554	osa-miR394	-0.496471	-0.455726	0.819254	-0.0321505	LOC_Os07g11790	1.92117	1.92865	-0.508184	0.330745	Similar to terpene synthase 7.
XLOC_058839	0.661211	-0.921256	-0.0409419	-0.816554	osa-miR394	-0.496471	-0.455726	0.819254	-0.0321505	LOC_Os11g39280	-0.217456	-0.335715	-20	-20	NB-ARC domain containing protein.
XLOC_058839	0.661211	-0.921256	-0.0409419	-0.816554	osa-miR394	-0.496471	-0.455726	0.819254	-0.0321505	LOC_Os11g39300	0.158719	0.116579	-1.60392	-0.794226	Similar to eukaryotic translation initiation factor 3 subunit 2.
XLOC_058839	0.661211	-0.921256	-0.0409419	-0.816554	osa-miR394	-0.496471	-0.455726	0.819254	-0.0321505	LOC_Os11g46950	1.27174	1.66528	#N/A	20	Similar to Protein kinase.
XLOC_058839	0.661211	-0.921256	-0.0409419	-0.816554	osa-miR394	-0.496471	-0.455726	0.819254	-0.0321505	LOC_Os12g15530	2.10136	2.78559	0.609232	0.509154	Similar to Laccase-25.
XLOC_059273	-0.565466	-0.921256	-0.0409419	-0.816554	osa-miR1858a	2.52254	3.16364	2.96799	1.28616	LOC_Os01g09880	-1.60674	-5.51546	1.03413	-1.34657	Harpin-induced 1 domain containing protein.
XLOC_059273	-0.565466	-0.921256	-0.0409419	-0.816554	osa-miR1858a	2.52254	3.16364	2.96799	1.28616	LOC_Os01g21300	-0.988427	-3.15408	2.34306	0.963573	Similar to Monoglyceride lipase.
XLOC_059273	-0.565466	-0.921256	-0.0409419	-0.816554	osa-miR1858a	2.52254	3.16364	2.96799	1.28616	LOC_Os01g42294	-2.00342	-4.18695	0.573115	-1.35443	Serine/threonine protein kinase-related domain containing protein.
XLOC_059273	-0.565466	-0.921256	-0.0409419	-0.816554	osa-miR1858a	2.52254	3.16364	2.96799	1.28616	LOC_Os01g53640	-1.72034	-3.90907	1.14503	-0.662057	Protein kinase, core domain containing protein.
XLOC_059273	-0.565466	-0.921256	-0.0409419	-0.816554	osa-miR1858a	2.52254	3.16364	2.96799	1.28616	LOC_Os02g08230	-0.862919	-1.42194	0.00449078	-0.366955	Similar to Glossy1 protein.
XLOC_059273	-0.565466	-0.921256	-0.0409419	-0.816554	osa-miR1858a	2.52254	3.16364	2.96799	1.28616	LOC_Os02g34430	-2.25508	-4.48513	-0.817758	-2.41711	Similar to Ser Thr specific protein kinase-like protein.
XLOC_059273	-0.565466	-0.921256	-0.0409419	-0.816554	osa-miR1858a	2.52254	3.16364	2.96799	1.28616	LOC_Os02g57140	-1.23468	-3.42159	2.17895	0.605841	Protein of unknown function DUF3741 domain containing protein.
XLOC_059273	-0.565466	-0.921256	-0.0409419	-0.816554	osa-miR1858a	2.52254	3.16364	2.96799	1.28616	LOC_Os03g20500	-0.268949	-1.96966	-0.330874	-1.42844	Cyclin-like F-box domain containing protein.
XLOC_059273	-0.565466	-0.921256	-0.0409419	-0.816554	osa-miR1858a	2.52254	3.16364	2.96799	1.28616	LOC_Os03g21730	-1.46632	-4.84823	1.49014	-0.358867	Protein kinase, core domain containing protein.
XLOC_059273	-0.565466	-0.921256	-0.0409419	-0.816554	osa-miR1858a	2.52254	3.16364	2.96799	1.28616	LOC_Os03g30530	-0.837737	-2.48245	2.42111	1.27392	Conserved hypothetical protein.
XLOC_059273	-0.565466	-0.921256	-0.0409419	-0.816554	osa-miR1858a	2.52254	3.16364	2.96799	1.28616	LOC_Os03g43670	-0.968914	-3.19783	0.943781	-0.810257	Regulator of chromosome condensation/beta-lactamase-inhibitor protein II domain containing protein.
XLOC_059273	-0.565466	-0.921256	-0.0409419	-0.816554	osa-miR1858a	2.52254	3.16364	2.96799	1.28616	LOC_Os03g61010	-0.845948	-2.60939	0.11004	-0.126569	Serine/threonine protein kinase domain containing protein.
XLOC_059273	-0.565466	-0.921256	-0.0409419	-0.816554	osa-miR159c	-0.0537327	0.926948	-0.581698	-0.655974	LOC_Os04g14570	-1.81008	-0.794958	1.4794	2.27088
XLOC_059273	-0.565466	-0.921256	-0.0409419	-0.816554	osa-miR1858a	2.52254	3.16364	2.96799	1.28616	LOC_Os04g20330	-0.81663	-1.91793	0.00986567	-0.100437	UDP-glucuronosyl/UDP-glucosyltransferase family protein.
XLOC_059273	-0.565466	-0.921256	-0.0409419	-0.816554	osa-miR159c	-0.0537327	0.926948	-0.581698	-0.655974	LOC_Os04g22910	-0.660743	-3.35088	2.05987	0.756086	Conserved hypothetical protein.
XLOC_059273	-0.565466	-0.921256	-0.0409419	-0.816554	osa-miR1858a	2.52254	3.16364	2.96799	1.28616	LOC_Os04g35080	-1.01846	-2.18096	0.46623	0.0955601	Similar to Ser Thr specific protein kinase-like protein.
XLOC_059273	-0.565466	-0.921256	-0.0409419	-0.816554	osa-miR1858a	2.52254	3.16364	2.96799	1.28616	LOC_Os04g41900	-2.5531	-6.66639	0.904066	-1.38844	Similar to H0306B06.4 protein.
XLOC_059273	-0.565466	-0.921256	-0.0409419	-0.816554	osa-miR1858a	2.52254	3.16364	2.96799	1.28616	LOC_Os05g01330	-0.821101	-1.70094	1.12294	1.5401	Conserved hypothetical protein.
XLOC_059273	-0.565466	-0.921256	-0.0409419	-0.816554	osa-miR1858a	2.52254	3.16364	2.96799	1.28616	LOC_Os05g01350	-0.513533	-3.16725	0.460323	-0.745088	Actin-binding FH2 domain containing protein.
XLOC_059273	-0.565466	-0.921256	-0.0409419	-0.816554	osa-miR1858a	2.52254	3.16364	2.96799	1.28616	LOC_Os05g11990	-1.67568	-4.67489	0.62467	-1.31042	Molecular chaperone, heat shock protein, Hsp40, DnaJ domain containing protein.
XLOC_059273	-0.565466	-0.921256	-0.0409419	-0.816554	osa-miR1858a	2.52254	3.16364	2.96799	1.28616	LOC_Os06g03970	-0.878588	-3.35936	1.61764	-0.230779	Receptor-like kinase (RLK), Drought and salt stress tolerance
XLOC_059273	-0.565466	-0.921256	-0.0409419	-0.816554	osa-miR1858a	2.52254	3.16364	2.96799	1.28616	LOC_Os06g46990	-2.12672	-5.74382	0.268412	-1.44016	Similar to OSIGBa0115M15.5 protein.
XLOC_059273	-0.565466	-0.921256	-0.0409419	-0.816554	osa-miR159c	-0.0537327	0.926948	-0.581698	-0.655974	LOC_Os06g47770	-0.572651	-3.10649	1.78955	0.0351839	Protein of unknown function DUF547 domain containing protein.
XLOC_059273	-0.565466	-0.921256	-0.0409419	-0.816554	osa-miR159c	-0.0537327	0.926948	-0.581698	-0.655974	LOC_Os07g05190	-1.40278	-4.25067	1.90934	0.172499	Protein kinase, core domain containing protein.
XLOC_059273	-0.565466	-0.921256	-0.0409419	-0.816554	osa-miR1858a	2.52254	3.16364	2.96799	1.28616	LOC_Os07g10850	0.181704	0.48266	0.119114	0.226867
XLOC_059273	-0.565466	-0.921256	-0.0409419	-0.816554	osa-miR159c	-0.0537327	0.926948	-0.581698	-0.655974	LOC_Os07g20330	-0.608448	-1.76769	1.33393	0.430845
XLOC_059273	-0.565466	-0.921256	-0.0409419	-0.816554	osa-miR1858a	2.52254	3.16364	2.96799	1.28616	LOC_Os07g22930	-2.75983	-4.84137	-0.998581	-2.0548	Similar to Granule-bound starch synthase Ib, chloroplast precursor (EC 2.4.1.21) (Fragment).
XLOC_059273	-0.565466	-0.921256	-0.0409419	-0.816554	osa-miR1858a	2.52254	3.16364	2.96799	1.28616	LOC_Os07g25150	0.200172	0.295181	0.767815	0.697563	Similar to Typical P-type R2R3 Myb protein (Fragment).
XLOC_059273	-0.565466	-0.921256	-0.0409419	-0.816554	osa-miR1858a	2.52254	3.16364	2.96799	1.28616	LOC_Os07g25730	-1.01123	1.24182	-0.18348	0.0644525	Hypothetical conserved gene.
XLOC_059273	-0.565466	-0.921256	-0.0409419	-0.816554	osa-miR1858a	2.52254	3.16364	2.96799	1.28616	LOC_Os07g32660	-1.89187	-4.68838	2.01685	-0.493083	Similar to L-ascorbate oxidase.
XLOC_059273	-0.565466	-0.921256	-0.0409419	-0.816554	osa-miR159c	-0.0537327	0.926948	-0.581698	-0.655974	LOC_Os07g40940	-1.49933	-4.1164	0.527584	-1.38837	X8 domain containing protein.
XLOC_059273	-0.565466	-0.921256	-0.0409419	-0.816554	osa-miR159c	-0.0537327	0.926948	-0.581698	-0.655974	LOC_Os07g49140	-0.915336	-2.83427	3.05335	1.72056	Conserved hypothetical protein.
XLOC_059273	-0.565466	-0.921256	-0.0409419	-0.816554	osa-miR1858a	2.52254	3.16364	2.96799	1.28616	LOC_Os08g41400	-1.02957	-2.28443	0.101881	-0.580219	Conserved hypothetical protein.
XLOC_059273	-0.565466	-0.921256	-0.0409419	-0.816554	osa-miR1858a	2.52254	3.16364	2.96799	1.28616	LOC_Os08g43300	-0.207509	-0.658145	0.463014	0.464768	UBX domain containing protein.
XLOC_059273	-0.565466	-0.921256	-0.0409419	-0.816554	osa-miR1858a	2.52254	3.16364	2.96799	1.28616	LOC_Os09g07350	-2.41526	-6.39965	-0.539683	-3.02478	FAS1 domain domain containing protein.
XLOC_059273	-0.565466	-0.921256	-0.0409419	-0.816554	osa-miR1858a	2.52254	3.16364	2.96799	1.28616	LOC_Os09g32080	-2.27772	-3.97777	-0.805329	-2.18498	Similar to Chitinase-like protein (EC 3.2.1.14).
XLOC_059273	-0.565466	-0.921256	-0.0409419	-0.816554	osa-miR1858a	2.52254	3.16364	2.96799	1.28616	LOC_Os09g35890	-0.388227	-3.23709	2.2427	0.401351	Kinesin, motor region domain containing protein.
XLOC_059273	-0.565466	-0.921256	-0.0409419	-0.816554	osa-miR1858a	2.52254	3.16364	2.96799	1.28616	LOC_Os10g40040	0.120041	-0.470476	-0.599143	0.0710298	Similar to DM280 protein.
XLOC_059273	-0.565466	-0.921256	-0.0409419	-0.816554	osa-miR1858a	2.52254	3.16364	2.96799	1.28616	LOC_Os11g17970	-2.17017	-4.22904	-0.937504	-2.27023	Similar to POT family protein, expressed.
XLOC_059273	-0.565466	-0.921256	-0.0409419	-0.816554	osa-miR1858a	2.52254	3.16364	2.96799	1.28616	LOC_Os12g01220	-0.971584	-2.11832	0.122663	-0.167274	Conserved hypothetical protein.
XLOC_061211	1.38587	-0.553165	-0.0409419	-0.816554	osa-miR5815	-1.10279	-1.47053	-1.02715	-0.23277	LOC_Os02g10020	-2.33378	-6.1583	1.36727	-0.731293	Mitotic checkpoint serine/threonine protein kinase, Bub1 domain containing protein.
XLOC_061211	1.38587	-0.553165	-0.0409419	-0.816554	osa-miR5815	-1.10279	-1.47053	-1.02715	-0.23277	LOC_Os02g35230	-1.87648	-5.98137	1.52085	-1.52892	Conserved hypothetical protein.
XLOC_061211	1.38587	-0.553165	-0.0409419	-0.816554	osa-miR5815	-1.10279	-1.47053	-1.02715	-0.23277	LOC_Os02g48450	-0.134693	-20	3.45359	1.16744	Similar to Cysteine proteinase.
XLOC_061211	1.38587	-0.553165	-0.0409419	-0.816554	osa-miR5815	-1.10279	-1.47053	-1.02715	-0.23277	LOC_Os04g54830	0.645625	1.49487	2.28708	3.03969	Similar to ORW1943Ba0077G13.1 protein.
XLOC_061211	1.38587	-0.553165	-0.0409419	-0.816554	osa-miR5815	-1.10279	-1.47053	-1.02715	-0.23277	LOC_Os04g58720	-1.06369	-2.89587	1.33624	-0.195721	Similar to Phosphoribosyltransferase (Fragment).
XLOC_061211	1.38587	-0.553165	-0.0409419	-0.816554	osa-miR5815	-1.10279	-1.47053	-1.02715	-0.23277	LOC_Os06g09660	0.0221771	0.0444585	1.43098	0.918886	Similar to Auxin response factor 1.
XLOC_061211	1.38587	-0.553165	-0.0409419	-0.816554	osa-miR5815	-1.10279	-1.47053	-1.02715	-0.23277	LOC_Os06g16040	1.65577	2.46504	1.16216	1.95292	Transposase, Ptta/En/Spm, plant domain containing protein.
XLOC_061211	1.38587	-0.553165	-0.0409419	-0.816554	osa-miR5815	-1.10279	-1.47053	-1.02715	-0.23277	LOC_Os07g41200	-0.446688	-2.77164	2.8402	1.27766	Conserved hypothetical protein.
XLOC_061211	1.38587	-0.553165	-0.0409419	-0.816554	osa-miR5815	-1.10279	-1.47053	-1.02715	-0.23277	LOC_Os09g07154	2.65996	3.19047	5.85543	6.20221	Conserved hypothetical protein.
XLOC_061955	#N/A	-0.553165	-0.0409419	-0.816554	osa-miR2919	0.205023	1.38655	0.120777	-0.197377	LOC_Os01g02890	-0.394702	-1.79324	1.12211	0.380643	Similar to Phosphatidyl serine synthase.
XLOC_061955	#N/A	-0.553165	-0.0409419	-0.816554	osa-miR2919	0.205023	1.38655	0.120777	-0.197377	LOC_Os01g08520	-0.745301	-2.55336	-0.148586	-0.971345	Protein of unknown function DUF581 domain containing protein.
XLOC_061955	#N/A	-0.553165	-0.0409419	-0.816554	osa-miR2919	0.205023	1.38655	0.120777	-0.197377	LOC_Os01g15830	-0.683138	-3.07931	2.64148	0.733985	Similar to Peroxidase 72 precursor (EC 1.11.1.7) (Atperox P72) (PRXR8) (ATP6a).
XLOC_061955	#N/A	-0.553165	-0.0409419	-0.816554	osa-miR2919	0.205023	1.38655	0.120777	-0.197377	LOC_Os01g18240	-1.7342	-3.6676	-0.980895	-2.34963	Myb transcription factor domain containing protein.
XLOC_061955	#N/A	-0.553165	-0.0409419	-0.816554	osa-miR2919	0.205023	1.38655	0.120777	-0.197377	LOC_Os01g21300	-0.988427	-3.15408	2.34306	0.963573	Similar to Monoglyceride lipase.
XLOC_061955	#N/A	-0.553165	-0.0409419	-0.816554	osa-miR2919	0.205023	1.38655	0.120777	-0.197377	LOC_Os01g22640	-1.63469	-4.00055	-0.512185	-1.77924	Similar to Lipase homolog (Fragment).
XLOC_061955	#N/A	-0.553165	-0.0409419	-0.816554	osa-miR2919	0.205023	1.38655	0.120777	-0.197377	LOC_Os01g42294	-2.00342	-4.18695	0.573115	-1.35443	Serine/threonine protein kinase-related domain containing protein.
XLOC_061955	#N/A	-0.553165	-0.0409419	-0.816554	osa-miR2919	0.205023	1.38655	0.120777	-0.197377	LOC_Os01g44110	-1.37274	-3.07456	1.92003	0.660429	Similar to Ser Thr specific protein kinase-like protein.
XLOC_061955	#N/A	-0.553165	-0.0409419	-0.816554	osa-miR2919	0.205023	1.38655	0.120777	-0.197377	LOC_Os01g47470	-0.927868	-2.93842	1.93243	0.310649	Similar to Ser Thr specific protein kinase-like protein.
XLOC_061955	#N/A	-0.553165	-0.0409419	-0.816554	osa-miR2919	0.205023	1.38655	0.120777	-0.197377	LOC_Os01g64350	-0.700054	-0.902719	0.0103545	-0.0871455	Conserved hypothetical protein.
XLOC_061955	#N/A	-0.553165	-0.0409419	-0.816554	osa-miR2919	0.205023	1.38655	0.120777	-0.197377	LOC_Os01g68050	-1.33244	-4.6459	-1.22628	-2.47255	Amino acid transporter, transmembrane domain containing protein.
XLOC_061955	#N/A	-0.553165	-0.0409419	-0.816554	osa-miR2919	0.205023	1.38655	0.120777	-0.197377	LOC_Os01g69290	-1.07297	-4.00873	1.92479	0.208706	Conserved hypothetical protein.
XLOC_061955	#N/A	-0.553165	-0.0409419	-0.816554	osa-miR2919	0.205023	1.38655	0.120777	-0.197377	LOC_Os02g09930	-1.55925	-5.23528	-0.243516	-1.84039	Similar to Cellulose synthase-like protein (Fragment).
XLOC_061955	#N/A	-0.553165	-0.0409419	-0.816554	osa-miR2919	0.205023	1.38655	0.120777	-0.197377	LOC_Os02g25230	-1.39009	-2.75182	-0.104344	-0.587855	Similar to OSIGBa0107A02.7 protein.
XLOC_061955	#N/A	-0.553165	-0.0409419	-0.816554	osa-miR2919	0.205023	1.38655	0.120777	-0.197377	LOC_Os02g34430	-2.25508	-4.48513	-0.817758	-2.41711	Similar to Ser Thr specific protein kinase-like protein.
XLOC_061955	#N/A	-0.553165	-0.0409419	-0.816554	osa-miR2919	0.205023	1.38655	0.120777	-0.197377	LOC_Os02g45160	-1.26334	-3.5381	0.216332	-1.07583	Similar to ALMT3.
XLOC_061955	#N/A	-0.553165	-0.0409419	-0.816554	osa-miR2919	0.205023	1.38655	0.120777	-0.197377	LOC_Os02g51320	-0.838355	-4.06057	2.08372	0.521487	Basic helix-loop-helix dimerisation region bHLH domain containing protein.
XLOC_061955	#N/A	-0.553165	-0.0409419	-0.816554	osa-miR2919	0.205023	1.38655	0.120777	-0.197377	LOC_Os02g51720	-0.417061	-4.28225	2.91756	1.48844	Conserved hypothetical protein.
XLOC_061955	#N/A	-0.553165	-0.0409419	-0.816554	osa-miR2919	0.205023	1.38655	0.120777	-0.197377	LOC_Os02g54830	-1.68044	-3.11314	-0.0434997	-1.61832	Similar to RING-H2 finger protein ATL1R (RING-H2 finger protein ATL8).
XLOC_061955	#N/A	-0.553165	-0.0409419	-0.816554	osa-miR2919	0.205023	1.38655	0.120777	-0.197377	LOC_Os02g55410	-2.11071	-5.72961	0.416703	-1.24399	MCM family protein.
XLOC_061955	#N/A	-0.553165	-0.0409419	-0.816554	osa-miR2919	0.205023	1.38655	0.120777	-0.197377	LOC_Os02g57140	-1.23468	-3.42159	2.17895	0.605841	Protein of unknown function DUF3741 domain containing protein.
XLOC_061955	#N/A	-0.553165	-0.0409419	-0.816554	osa-miR2919	0.205023	1.38655	0.120777	-0.197377	LOC_Os02g58214	0.344846	-1.3507	0.800063	-0.0270491	Hypothetical gene.
XLOC_061955	#N/A	-0.553165	-0.0409419	-0.816554	osa-miR2919	0.205023	1.38655	0.120777	-0.197377	LOC_Os03g07450	-1.41756	-3.84785	1.58336	0.0736638	Similar to Homeobox-leucine zipper protein HOX21.
XLOC_061955	#N/A	-0.553165	-0.0409419	-0.816554	osa-miR2919	0.205023	1.38655	0.120777	-0.197377	LOC_Os03g12250	-1.98093	-4.09746	0.252618	-1.58009	Similar to atypical receptor-like kinase MARK.
XLOC_061955	#N/A	-0.553165	-0.0409419	-0.816554	osa-miR2919	0.205023	1.38655	0.120777	-0.197377	LOC_Os03g12990	-1.19179	-2.19181	-0.331594	-0.933226	Phytosulfokine family protein.
XLOC_061955	#N/A	-0.553165	-0.0409419	-0.816554	osa-miR2919	0.205023	1.38655	0.120777	-0.197377	LOC_Os03g15190	-0.29518	-2.22705	0.0308193	-0.558444	Conserved hypothetical protein.
XLOC_061955	#N/A	-0.553165	-0.0409419	-0.816554	osa-miR2919	0.205023	1.38655	0.120777	-0.197377	LOC_Os03g18430	-1.02215	-2.88284	0.850514	-0.268244	Serine/threonine protein kinase domain containing protein.
XLOC_061955	#N/A	-0.553165	-0.0409419	-0.816554	osa-miR2919	0.205023	1.38655	0.120777	-0.197377	LOC_Os03g43650	-0.576281	-1.92363	0.147951	-0.059342	Leucine-rich repeat, plant specific containing protein.
XLOC_061955	#N/A	-0.553165	-0.0409419	-0.816554	osa-miR2919	0.205023	1.38655	0.120777	-0.197377	LOC_Os03g43670	-0.968914	-3.19783	0.943781	-0.810257	Regulator of chromosome condensation/beta-lactamase-inhibitor protein II domain containing protein.
XLOC_061955	#N/A	-0.553165	-0.0409419	-0.816554	osa-miR2919	0.205023	1.38655	0.120777	-0.197377	LOC_Os03g46920	-2.52784	-6.28465	0.963036	-1.23137	Conserved hypothetical protein.
XLOC_061955	#N/A	-0.553165	-0.0409419	-0.816554	osa-miR2919	0.205023	1.38655	0.120777	-0.197377	LOC_Os03g49610	-1.40761	-3.63499	1.47706	-0.120098	Similar to Beta-glucosidase.
XLOC_061955	#N/A	-0.553165	-0.0409419	-0.816554	osa-miR2919	0.205023	1.38655	0.120777	-0.197377	LOC_Os03g55830	-1.69595	-3.65559	1.32556	-0.0293305	BTB domain containing protein.
XLOC_061955	#N/A	-0.553165	-0.0409419	-0.816554	osa-miR2919	0.205023	1.38655	0.120777	-0.197377	LOC_Os03g59200	-1.24498	-2.86005	-0.026479	-0.85463	Protein of unknown function DUF868, plant family protein.
XLOC_061955	#N/A	-0.553165	-0.0409419	-0.816554	osa-miR2919	0.205023	1.38655	0.120777	-0.197377	LOC_Os03g60340	-1.20747	-4.04199	1.78901	-0.278062	Protein of unknown function DUF231 domain containing protein.
XLOC_061955	#N/A	-0.553165	-0.0409419	-0.816554	osa-miR2919	0.205023	1.38655	0.120777	-0.197377	LOC_Os04g03050	-2.76292	-6.77019	0.168157	-1.14024	Similar to OSIGBa0115D20.4 protein.
XLOC_061955	#N/A	-0.553165	-0.0409419	-0.816554	osa-miR2919	0.205023	1.38655	0.120777	-0.197377	LOC_Os04g05050	-1.53327	-4.94518	1.19953	-0.854777	Similar to OSIGBa0147B06.7 protein.
XLOC_061955	#N/A	-0.553165	-0.0409419	-0.816554	osa-miR2919	0.205023	1.38655	0.120777	-0.197377	LOC_Os04g08450	-0.257533	-1.75672	2.41114	1.6823	Similar to OSIGBa0136O08-OSIGBa0153H12.4 protein.
XLOC_061955	#N/A	-0.553165	-0.0409419	-0.816554	osa-miR2919	0.205023	1.38655	0.120777	-0.197377	LOC_Os04g14190	-0.496173	-0.352101	0.209293	-0.118143	Similar to TRAF-type zinc finger family protein.
XLOC_061955	#N/A	-0.553165	-0.0409419	-0.816554	osa-miR2919	0.205023	1.38655	0.120777	-0.197377	LOC_Os04g32340	0.199536	0.296128	0.25093	0.369078	Similar to H0718E12.5 protein.
XLOC_061955	#N/A	-0.553165	-0.0409419	-0.816554	osa-miR2919	0.205023	1.38655	0.120777	-0.197377	LOC_Os04g35080	-1.01846	-2.18096	0.46623	0.0955601	Similar to Ser Thr specific protein kinase-like protein.
XLOC_061955	#N/A	-0.553165	-0.0409419	-0.816554	osa-miR2919	0.205023	1.38655	0.120777	-0.197377	LOC_Os04g36070	-1.0527	-3.00926	-1.25696	-1.88771	A-type response regulator, Cytokinin signaling
XLOC_061955	#N/A	-0.553165	-0.0409419	-0.816554	osa-miR2919	0.205023	1.38655	0.120777	-0.197377	LOC_Os04g42120	-0.53319	-0.668087	-0.556669	-0.642677	Similar to N-acetyltransferase ESCO1.
XLOC_061955	#N/A	-0.553165	-0.0409419	-0.816554	osa-miR2919	0.205023	1.38655	0.120777	-0.197377	LOC_Os04g49890	-0.805289	-1.56682	-0.225318	-0.130739
XLOC_061955	#N/A	-0.553165	-0.0409419	-0.816554	osa-miR2919	0.205023	1.38655	0.120777	-0.197377	LOC_Os04g51340	-2.03206	-4.70116	1.80945	-0.0904059	Similar to Pectin acetylesterase.
XLOC_061955	#N/A	-0.553165	-0.0409419	-0.816554	osa-miR2919	0.205023	1.38655	0.120777	-0.197377	LOC_Os05g01350	-0.513533	-3.16725	0.460323	-0.745088	Actin-binding FH2 domain containing protein.
XLOC_061955	#N/A	-0.553165	-0.0409419	-0.816554	osa-miR2919	0.205023	1.38655	0.120777	-0.197377	LOC_Os05g02435	0.247981	-3.10414	1.15686	0.435907	Hypothetical conserved gene.
XLOC_061955	#N/A	-0.553165	-0.0409419	-0.816554	osa-miR2919	0.205023	1.38655	0.120777	-0.197377	LOC_Os05g04820	-1.55478	-4.01125	0.489126	-1.63864	Myb transcription factor domain containing protein.
XLOC_061955	#N/A	-0.553165	-0.0409419	-0.816554	osa-miR2919	0.205023	1.38655	0.120777	-0.197377	LOC_Os05g32110	-1.91694	-3.73539	-0.759649	-2.0025	Similar to Phytochelatin synthetase-like protein 2.
XLOC_061955	#N/A	-0.553165	-0.0409419	-0.816554	osa-miR2919	0.205023	1.38655	0.120777	-0.197377	LOC_Os05g32960	-1.21684	-3.86259	0.938158	-0.949612	Conserved hypothetical protein.
XLOC_061955	#N/A	-0.553165	-0.0409419	-0.816554	osa-miR2919	0.205023	1.38655	0.120777	-0.197377	LOC_Os05g33080	-0.886954	-3.92296	2.07778	0.983675	Similar to Serine/threonine-protein kinase PBS1 (EC 2.7.1.37) (AvrPphB susceptible protein 1).
XLOC_061955	#N/A	-0.553165	-0.0409419	-0.816554	osa-miR2919	0.205023	1.38655	0.120777	-0.197377	LOC_Os05g39850	-2.27271	-5.6905	1.10383	-1.12821	Similar to DNA replication licensing factor MCM3 homolog (Replication origin activator) (ROA protein) (Fragment).
XLOC_061955	#N/A	-0.553165	-0.0409419	-0.816554	osa-miR2919	0.205023	1.38655	0.120777	-0.197377	LOC_Os05g48150	-1.12844	-3.66418	0.919812	-0.460949	Similar to Protein phosphatase 2A B'kappa subunit.
XLOC_061955	#N/A	-0.553165	-0.0409419	-0.816554	osa-miR2919	0.205023	1.38655	0.120777	-0.197377	LOC_Os06g03970	-0.878588	-3.35936	1.61764	-0.230779	Receptor-like kinase (RLK), Drought and salt stress tolerance
XLOC_061955	#N/A	-0.553165	-0.0409419	-0.816554	osa-miR2919	0.205023	1.38655	0.120777	-0.197377	LOC_Os06g04850	-0.781084	-5.0315	2.39369	0.251432	Similar to HAHB-6 (Fragment).
XLOC_061955	#N/A	-0.553165	-0.0409419	-0.816554	osa-miR2919	0.205023	1.38655	0.120777	-0.197377	LOC_Os06g21099	0.00808927	-0.180436	0.150971	-0.10468	Transcription elongation factor, TFIIS/CRSP70, N-terminal, sub-type domain containing protein.
XLOC_061955	#N/A	-0.553165	-0.0409419	-0.816554	osa-miR2919	0.205023	1.38655	0.120777	-0.197377	LOC_Os07g05190	-1.40278	-4.25067	1.90934	0.172499	Protein kinase, core domain containing protein.
XLOC_061955	#N/A	-0.553165	-0.0409419	-0.816554	osa-miR2919	0.205023	1.38655	0.120777	-0.197377	LOC_Os07g10770	-2.13991	-4.2142	-1.04157	-2.45889	Similar to Cellulose synthase-4.
XLOC_061955	#N/A	-0.553165	-0.0409419	-0.816554	osa-miR2919	0.205023	1.38655	0.120777	-0.197377	LOC_Os07g25730	-1.01123	1.24182	-0.18348	0.0644525	Hypothetical conserved gene.
XLOC_061955	#N/A	-0.553165	-0.0409419	-0.816554	osa-miR2919	0.205023	1.38655	0.120777	-0.197377	LOC_Os07g42860	-0.485604	-1.92017	2.13641	1.16467	Cyclin, A/B/D/E domain containing protein.
XLOC_061955	#N/A	-0.553165	-0.0409419	-0.816554	osa-miR2919	0.205023	1.38655	0.120777	-0.197377	LOC_Os08g06380	-2.25478	-4.436	-0.677873	-2.44853	Cellulose synthase family protein.
XLOC_061955	#N/A	-0.553165	-0.0409419	-0.816554	osa-miR2919	0.205023	1.38655	0.120777	-0.197377	LOC_Os08g29200	-1.83684	-4.78674	1.11495	-1.03132	Similar to Polygalacturonase isoenzyme 1 beta subunit (Fragment).
XLOC_061955	#N/A	-0.553165	-0.0409419	-0.816554	osa-miR2919	0.205023	1.38655	0.120777	-0.197377	LOC_Os08g39550	-0.706444	-3.83748	1.02179	-0.481913	Similar to DNA-damage-repair/toleration protein DRT100 precursor.
XLOC_061955	#N/A	-0.553165	-0.0409419	-0.816554	osa-miR2919	0.205023	1.38655	0.120777	-0.197377	LOC_Os08g41960	0.990363	-0.0675744	-0.472316	-0.418238	Similar to MADS box transcription factor-like protein (MADS-box protein AGL72).
XLOC_061955	#N/A	-0.553165	-0.0409419	-0.816554	osa-miR2919	0.205023	1.38655	0.120777	-0.197377	LOC_Os09g02250	-0.91158	-3.34783	1.25082	0.431982	Protein kinase, core domain containing protein.
XLOC_061955	#N/A	-0.553165	-0.0409419	-0.816554	osa-miR2919	0.205023	1.38655	0.120777	-0.197377	LOC_Os09g20980	-0.752706	-3.18887	-0.798613	-1.5355	Zinc finger, RING/FYVE/PHD-type domain containing protein.
XLOC_061955	#N/A	-0.553165	-0.0409419	-0.816554	osa-miR2919	0.205023	1.38655	0.120777	-0.197377	LOC_Os09g25490	-1.4192	-4.079	0.0607079	-1.0913	Similar to Cellulose synthase (Fragment).
XLOC_061955	#N/A	-0.553165	-0.0409419	-0.816554	osa-miR2919	0.205023	1.38655	0.120777	-0.197377	LOC_Os10g05290	-0.342633	-0.888108	0.148504	-0.307495	Similar to RNA methyltransferase, TrmH family protein, expressed.
XLOC_061955	#N/A	-0.553165	-0.0409419	-0.816554	osa-miR2919	0.205023	1.38655	0.120777	-0.197377	LOC_Os10g11140	-1.30143	-1.76792	-0.405121	-0.356545	Similar to predicted protein.
XLOC_061955	#N/A	-0.553165	-0.0409419	-0.816554	osa-miR2919	0.205023	1.38655	0.120777	-0.197377	LOC_Os10g18820	-0.743547	-4.93394	2.35926	-0.317461	Similar to Dirigent-like protein, expressed.
XLOC_061955	#N/A	-0.553165	-0.0409419	-0.816554	osa-miR2919	0.205023	1.38655	0.120777	-0.197377	LOC_Os10g26500	-1.00488	-2.47421	0.211184	-0.757812	Similar to HAHB-5 (Fragment).
XLOC_061955	#N/A	-0.553165	-0.0409419	-0.816554	osa-miR2919	0.205023	1.38655	0.120777	-0.197377	LOC_Os10g32580	-1.54832	-7.07138	3.52102	0.315911	Esterase, SGNH hydrolase-type domain containing protein.
XLOC_061955	#N/A	-0.553165	-0.0409419	-0.816554	osa-miR2919	0.205023	1.38655	0.120777	-0.197377	LOC_Os10g36060	-1.21643	-3.13836	0.441905	-0.732557	Similar to SKIP interacting protein 24 (Fragment).
XLOC_061955	#N/A	-0.553165	-0.0409419	-0.816554	osa-miR2919	0.205023	1.38655	0.120777	-0.197377	LOC_Os10g40810	-0.758586	-3.09904	1.78828	0.163693	Similar to GATA transcription factor 9.
XLOC_061955	#N/A	-0.553165	-0.0409419	-0.816554	osa-miR2919	0.205023	1.38655	0.120777	-0.197377	LOC_Os11g34110	-0.613362	-2.41117	-1.20848	-0.748384	Similar to H0502B11.6 protein.
XLOC_061955	#N/A	-0.553165	-0.0409419	-0.816554	osa-miR2919	0.205023	1.38655	0.120777	-0.197377	LOC_Os11g38010	-1.05299	-3.3916	0.688557	-0.787265	Targeting for Xklp2 family protein.
XLOC_061955	#N/A	-0.553165	-0.0409419	-0.816554	osa-miR2919	0.205023	1.38655	0.120777	-0.197377	LOC_Os11g43404	-0.147986	0.0162037	0.153848	0.24091	Conserved hypothetical protein.
XLOC_061955	#N/A	-0.553165	-0.0409419	-0.816554	osa-miR2919	0.205023	1.38655	0.120777	-0.197377	LOC_Os12g17530	-2.36106	-5.57295	1.41756	-0.43408	Conserved hypothetical protein.
XLOC_064900	-1.35121	-0.553165	-0.0409419	-0.0561041	osa-miR2866	-0.998412	-0.157078	0.0100338	-1.06519	LOC_Os01g70390	-0.946364	-2.53921	1.21638	0.139776	Similar to aminopeptidase.
XLOC_064900	-1.35121	-0.553165	-0.0409419	-0.0561041	osa-miR2866	-0.998412	-0.157078	0.0100338	-1.06519	LOC_Os02g49310	-1.75491	-4.13781	-0.739398	-2.14104	Similar to Protein kinase G11A (EC 2.7.1.-) (Fragment).
XLOC_064900	-1.35121	-0.553165	-0.0409419	-0.0561041	osa-miR2866	-0.998412	-0.157078	0.0100338	-1.06519	LOC_Os02g54280	-2.19746	-4.84358	0.567044	-1.16914	Hypothetical conserved gene.
XLOC_064900	-1.35121	-0.553165	-0.0409419	-0.0561041	osa-miR2866	-0.998412	-0.157078	0.0100338	-1.06519	LOC_Os03g16290	-1.28521	-4.3309	-1.4743	-2.73609	Protein of unknown function DUF604 family protein.
XLOC_064900	-1.35121	-0.553165	-0.0409419	-0.0561041	osa-miR2090	-0.0910855	0.0152824	-1.59003	-0.353834	LOC_Os03g17410	-1.03196	3.11858	7.76906	8.00457	Hypothetical conserved gene.
XLOC_064900	-1.35121	-0.553165	-0.0409419	-0.0561041	osa-miR2866	-0.998412	-0.157078	0.0100338	-1.06519	LOC_Os03g57460	-2.02689	-4.8017	0.509538	-1.79787	FAS1 domain domain containing protein.
XLOC_064900	-1.35121	-0.553165	-0.0409419	-0.0561041	osa-miR2866	-0.998412	-0.157078	0.0100338	-1.06519	LOC_Os03g62550	0.118196	-0.179989	0.545606	0.262393	Conserved hypothetical protein.
XLOC_064900	-1.35121	-0.553165	-0.0409419	-0.0561041	osa-miR2866	-0.998412	-0.157078	0.0100338	-1.06519	LOC_Os04g11780	0.577383	1.09186	-0.424782	-0.241365	Disease resistance protein domain containing protein.
XLOC_064900	-1.35121	-0.553165	-0.0409419	-0.0561041	osa-miR2866	-0.998412	-0.157078	0.0100338	-1.06519	LOC_Os04g12130	20	20	0.495303	1.52821
XLOC_064900	-1.35121	-0.553165	-0.0409419	-0.0561041	osa-miR2090	-0.0910855	0.0152824	-1.59003	-0.353834	LOC_Os04g13630	-20	0.234498	0.580083	0.860774
XLOC_064900	-1.35121	-0.553165	-0.0409419	-0.0561041	osa-miR2866	-0.998412	-0.157078	0.0100338	-1.06519	LOC_Os04g44730	-0.792993	-1.25601	-0.322988	-0.295421	Lanthionine synthetase C-like family protein.
XLOC_064900	-1.35121	-0.553165	-0.0409419	-0.0561041	osa-miR2866	-0.998412	-0.157078	0.0100338	-1.06519	LOC_Os04g55570	-0.299161	-2.8787	2.69059	1.12072	Similar to H0212B02.1 protein.
XLOC_064900	-1.35121	-0.553165	-0.0409419	-0.0561041	osa-miR2866	-0.998412	-0.157078	0.0100338	-1.06519	LOC_Os05g01350	-0.513533	-3.16725	0.460323	-0.745088	Actin-binding FH2 domain containing protein.
XLOC_064900	-1.35121	-0.553165	-0.0409419	-0.0561041	osa-miR2866	-0.998412	-0.157078	0.0100338	-1.06519	LOC_Os05g25974	-0.676636	-1.77557	0.222669	-0.176383	Conserved hypothetical protein.
XLOC_064900	-1.35121	-0.553165	-0.0409419	-0.0561041	osa-miR2866	-0.998412	-0.157078	0.0100338	-1.06519	LOC_Os07g05190	-1.40278	-4.25067	1.90934	0.172499	Protein kinase, core domain containing protein.
XLOC_064900	-1.35121	-0.553165	-0.0409419	-0.0561041	osa-miR2090	-0.0910855	0.0152824	-1.59003	-0.353834	LOC_Os08g29560	0.407456	1.14013	0.190613	0.200376
XLOC_064900	-1.35121	-0.553165	-0.0409419	-0.0561041	osa-miR2866	-0.998412	-0.157078	0.0100338	-1.06519	LOC_Os09g17930	0.023117	0.427404	0.308374	0.414436
XLOC_064900	-1.35121	-0.553165	-0.0409419	-0.0561041	osa-miR2866	-0.998412	-0.157078	0.0100338	-1.06519	LOC_Os09g26760	-3.17826	-7.28939	0.103716	-1.03167	Similar to predicted protein.
XLOC_064900	-1.35121	-0.553165	-0.0409419	-0.0561041	osa-miR2866	-0.998412	-0.157078	0.0100338	-1.06519	LOC_Os09g36350	-1.60113	-3.26436	-0.267113	-1.56426	Similar to CEL5
XLOC_064900	-1.35121	-0.553165	-0.0409419	-0.0561041	osa-miR2866	-0.998412	-0.157078	0.0100338	-1.06519	LOC_Os10g36060	-1.21643	-3.13836	0.441905	-0.732557	Similar to SKIP interacting protein 24 (Fragment).
XLOC_064900	-1.35121	-0.553165	-0.0409419	-0.0561041	osa-miR2866	-0.998412	-0.157078	0.0100338	-1.06519	LOC_Os11g35060	0.40913	-0.737859	1.89118	1.38015
XLOC_064900	-1.35121	-0.553165	-0.0409419	-0.0561041	osa-miR2866	-0.998412	-0.157078	0.0100338	-1.06519	LOC_Os11g35580	1.27834	1.96504	1.50395	2.13709
XLOC_064900	-1.35121	-0.553165	-0.0409419	-0.0561041	osa-miR2090	-0.0910855	0.0152824	-1.59003	-0.353834	LOC_Os11g37870	0.163201	-0.229732	-0.174591	-0.0683944	Similar to NB-ARC domain containing protein.
XLOC_064900	-1.35121	-0.553165	-0.0409419	-0.0561041	osa-miR2866	-0.998412	-0.157078	0.0100338	-1.06519	LOC_Os11g44350	-0.90708	0.750459	0.113424	0.389501
XLOC_064900	-1.35121	-0.553165	-0.0409419	-0.0561041	osa-miR2866	-0.998412	-0.157078	0.0100338	-1.06519	LOC_Os11g45190	0.805783	2.04982	-0.203592	-0.240508	Similar to NB-ARC domain containing protein.
XLOC_064900	-1.35121	-0.553165	-0.0409419	-0.0561041	osa-miR2090	-0.0910855	0.0152824	-1.59003	-0.353834	LOC_Os12g03130	-4.23315	-4.59496	1.41104	0.0097323	CDC45-like protein family protein.
XLOC_064900	-1.35121	-0.553165	-0.0409419	-0.0561041	osa-miR2866	-0.998412	-0.157078	0.0100338	-1.06519	LOC_Os12g39980	-2.24885	-5.43441	0.832769	-1.48392	Similar to Kinesin motor domain containing protein, expressed.
XLOC_066871	0.218749	-0.553165	-0.0409419	-0.0561041	osa-miR1871	-0.202939	-0.239598	-1.05372	-0.356033	LOC_Os01g42150	3.00715	3.12689	2.42688	2.12586	Conserved hypothetical protein.
XLOC_066871	0.218749	-0.553165	-0.0409419	-0.0561041	osa-miR1871	-0.202939	-0.239598	-1.05372	-0.356033	LOC_Os02g22020	2.11481	2.63738	2.25689	2.73466	Similar to Phosphate starvation response regulator-like protein.
XLOC_066871	0.218749	-0.553165	-0.0409419	-0.0561041	osa-miR1871	-0.202939	-0.239598	-1.05372	-0.356033	LOC_Os03g18980	-1.32086	-3.69149	1.27815	-0.212103	Similar to Kinesin-like polypeptides 9 (Fragment).
XLOC_066871	0.218749	-0.553165	-0.0409419	-0.0561041	osa-miR1871	-0.202939	-0.239598	-1.05372	-0.356033	LOC_Os03g61910	2.38907	2.78642	1.04057	1.95666
XLOC_066871	0.218749	-0.553165	-0.0409419	-0.0561041	osa-miR1871	-0.202939	-0.239598	-1.05372	-0.356033	LOC_Os04g35430	-1.11717	-4.51616	1.24274	-0.154328	Similar to predicted protein.
XLOC_066871	0.218749	-0.553165	-0.0409419	-0.0561041	osa-miR1871	-0.202939	-0.239598	-1.05372	-0.356033	LOC_Os04g55159	-3.10511	-8.02668	2.18165	-0.561474	Similar to Proline-rich-like protein.
XLOC_066871	0.218749	-0.553165	-0.0409419	-0.0561041	osa-miR1871	-0.202939	-0.239598	-1.05372	-0.356033	LOC_Os05g30940	0.702688	0.862434	1.55519	1.53236	Conserved hypothetical protein.
XLOC_066871	0.218749	-0.553165	-0.0409419	-0.0561041	osa-miR1871	-0.202939	-0.239598	-1.05372	-0.356033	LOC_Os07g44700	-0.440819	-2.03287	1.12523	0.328509	Conserved hypothetical protein.
XLOC_066871	0.218749	-0.553165	-0.0409419	-0.0561041	osa-miR1871	-0.202939	-0.239598	-1.05372	-0.356033	LOC_Os11g11650	0.348691	1.42878	3.09815	3.11348
XLOC_070240	-0.074799	-0.553165	-0.0409419	-0.0561041	osa-miR2919	0.205023	1.38655	0.120777	-0.197377	LOC_Os01g02890	-0.394702	-1.79324	1.12211	0.380643	Similar to Phosphatidyl serine synthase.
XLOC_070240	-0.074799	-0.553165	-0.0409419	-0.0561041	osa-miR2919	0.205023	1.38655	0.120777	-0.197377	LOC_Os01g08520	-0.745301	-2.55336	-0.148586	-0.971345	Protein of unknown function DUF581 domain containing protein.
XLOC_070240	-0.074799	-0.553165	-0.0409419	-0.0561041	osa-miR2919	0.205023	1.38655	0.120777	-0.197377	LOC_Os01g15830	-0.683138	-3.07931	2.64148	0.733985	Similar to Peroxidase 72 precursor (EC 1.11.1.7) (Atperox P72) (PRXR8) (ATP6a).
XLOC_070240	-0.074799	-0.553165	-0.0409419	-0.0561041	osa-miR2919	0.205023	1.38655	0.120777	-0.197377	LOC_Os01g18240	-1.7342	-3.6676	-0.980895	-2.34963	Myb transcription factor domain containing protein.
XLOC_070240	-0.074799	-0.553165	-0.0409419	-0.0561041	osa-miR2919	0.205023	1.38655	0.120777	-0.197377	LOC_Os01g21300	-0.988427	-3.15408	2.34306	0.963573	Similar to Monoglyceride lipase.
XLOC_070240	-0.074799	-0.553165	-0.0409419	-0.0561041	osa-miR2919	0.205023	1.38655	0.120777	-0.197377	LOC_Os01g22640	-1.63469	-4.00055	-0.512185	-1.77924	Similar to Lipase homolog (Fragment).
XLOC_070240	-0.074799	-0.553165	-0.0409419	-0.0561041	osa-miR2919	0.205023	1.38655	0.120777	-0.197377	LOC_Os01g42294	-2.00342	-4.18695	0.573115	-1.35443	Serine/threonine protein kinase-related domain containing protein.
XLOC_070240	-0.074799	-0.553165	-0.0409419	-0.0561041	osa-miR2919	0.205023	1.38655	0.120777	-0.197377	LOC_Os01g44110	-1.37274	-3.07456	1.92003	0.660429	Similar to Ser Thr specific protein kinase-like protein.
XLOC_070240	-0.074799	-0.553165	-0.0409419	-0.0561041	osa-miR2919	0.205023	1.38655	0.120777	-0.197377	LOC_Os01g47470	-0.927868	-2.93842	1.93243	0.310649	Similar to Ser Thr specific protein kinase-like protein.
XLOC_070240	-0.074799	-0.553165	-0.0409419	-0.0561041	osa-miR2919	0.205023	1.38655	0.120777	-0.197377	LOC_Os01g64350	-0.700054	-0.902719	0.0103545	-0.0871455	Conserved hypothetical protein.
XLOC_070240	-0.074799	-0.553165	-0.0409419	-0.0561041	osa-miR2919	0.205023	1.38655	0.120777	-0.197377	LOC_Os01g68050	-1.33244	-4.6459	-1.22628	-2.47255	Amino acid transporter, transmembrane domain containing protein.
XLOC_070240	-0.074799	-0.553165	-0.0409419	-0.0561041	osa-miR2919	0.205023	1.38655	0.120777	-0.197377	LOC_Os01g69290	-1.07297	-4.00873	1.92479	0.208706	Conserved hypothetical protein.
XLOC_070240	-0.074799	-0.553165	-0.0409419	-0.0561041	osa-miR2919	0.205023	1.38655	0.120777	-0.197377	LOC_Os02g09930	-1.55925	-5.23528	-0.243516	-1.84039	Similar to Cellulose synthase-like protein (Fragment).
XLOC_070240	-0.074799	-0.553165	-0.0409419	-0.0561041	osa-miR2919	0.205023	1.38655	0.120777	-0.197377	LOC_Os02g25230	-1.39009	-2.75182	-0.104344	-0.587855	Similar to OSIGBa0107A02.7 protein.
XLOC_070240	-0.074799	-0.553165	-0.0409419	-0.0561041	osa-miR2919	0.205023	1.38655	0.120777	-0.197377	LOC_Os02g34430	-2.25508	-4.48513	-0.817758	-2.41711	Similar to Ser Thr specific protein kinase-like protein.
XLOC_070240	-0.074799	-0.553165	-0.0409419	-0.0561041	osa-miR2919	0.205023	1.38655	0.120777	-0.197377	LOC_Os02g45160	-1.26334	-3.5381	0.216332	-1.07583	Similar to ALMT3.
XLOC_070240	-0.074799	-0.553165	-0.0409419	-0.0561041	osa-miR2919	0.205023	1.38655	0.120777	-0.197377	LOC_Os02g51320	-0.838355	-4.06057	2.08372	0.521487	Basic helix-loop-helix dimerisation region bHLH domain containing protein.
XLOC_070240	-0.074799	-0.553165	-0.0409419	-0.0561041	osa-miR2919	0.205023	1.38655	0.120777	-0.197377	LOC_Os02g51720	-0.417061	-4.28225	2.91756	1.48844	Conserved hypothetical protein.
XLOC_070240	-0.074799	-0.553165	-0.0409419	-0.0561041	osa-miR2919	0.205023	1.38655	0.120777	-0.197377	LOC_Os02g54830	-1.68044	-3.11314	-0.0434997	-1.61832	Similar to RING-H2 finger protein ATL1R (RING-H2 finger protein ATL8).
XLOC_070240	-0.074799	-0.553165	-0.0409419	-0.0561041	osa-miR2919	0.205023	1.38655	0.120777	-0.197377	LOC_Os02g55410	-2.11071	-5.72961	0.416703	-1.24399	MCM family protein.
XLOC_070240	-0.074799	-0.553165	-0.0409419	-0.0561041	osa-miR2919	0.205023	1.38655	0.120777	-0.197377	LOC_Os02g57140	-1.23468	-3.42159	2.17895	0.605841	Protein of unknown function DUF3741 domain containing protein.
XLOC_070240	-0.074799	-0.553165	-0.0409419	-0.0561041	osa-miR2919	0.205023	1.38655	0.120777	-0.197377	LOC_Os02g58214	0.344846	-1.3507	0.800063	-0.0270491	Hypothetical gene.
XLOC_070240	-0.074799	-0.553165	-0.0409419	-0.0561041	osa-miR2919	0.205023	1.38655	0.120777	-0.197377	LOC_Os03g07450	-1.41756	-3.84785	1.58336	0.0736638	Similar to Homeobox-leucine zipper protein HOX21.
XLOC_070240	-0.074799	-0.553165	-0.0409419	-0.0561041	osa-miR2919	0.205023	1.38655	0.120777	-0.197377	LOC_Os03g12250	-1.98093	-4.09746	0.252618	-1.58009	Similar to atypical receptor-like kinase MARK.
XLOC_070240	-0.074799	-0.553165	-0.0409419	-0.0561041	osa-miR2919	0.205023	1.38655	0.120777	-0.197377	LOC_Os03g12990	-1.19179	-2.19181	-0.331594	-0.933226	Phytosulfokine family protein.
XLOC_070240	-0.074799	-0.553165	-0.0409419	-0.0561041	osa-miR2919	0.205023	1.38655	0.120777	-0.197377	LOC_Os03g15190	-0.29518	-2.22705	0.0308193	-0.558444	Conserved hypothetical protein.
XLOC_070240	-0.074799	-0.553165	-0.0409419	-0.0561041	osa-miR2919	0.205023	1.38655	0.120777	-0.197377	LOC_Os03g18430	-1.02215	-2.88284	0.850514	-0.268244	Serine/threonine protein kinase domain containing protein.
XLOC_070240	-0.074799	-0.553165	-0.0409419	-0.0561041	osa-miR2919	0.205023	1.38655	0.120777	-0.197377	LOC_Os03g43650	-0.576281	-1.92363	0.147951	-0.059342	Leucine-rich repeat, plant specific containing protein.
XLOC_070240	-0.074799	-0.553165	-0.0409419	-0.0561041	osa-miR2919	0.205023	1.38655	0.120777	-0.197377	LOC_Os03g43670	-0.968914	-3.19783	0.943781	-0.810257	Regulator of chromosome condensation/beta-lactamase-inhibitor protein II domain containing protein.
XLOC_070240	-0.074799	-0.553165	-0.0409419	-0.0561041	osa-miR2919	0.205023	1.38655	0.120777	-0.197377	LOC_Os03g46920	-2.52784	-6.28465	0.963036	-1.23137	Conserved hypothetical protein.
XLOC_070240	-0.074799	-0.553165	-0.0409419	-0.0561041	osa-miR2919	0.205023	1.38655	0.120777	-0.197377	LOC_Os03g49610	-1.40761	-3.63499	1.47706	-0.120098	Similar to Beta-glucosidase.
XLOC_070240	-0.074799	-0.553165	-0.0409419	-0.0561041	osa-miR2919	0.205023	1.38655	0.120777	-0.197377	LOC_Os03g55830	-1.69595	-3.65559	1.32556	-0.0293305	BTB domain containing protein.
XLOC_070240	-0.074799	-0.553165	-0.0409419	-0.0561041	osa-miR2919	0.205023	1.38655	0.120777	-0.197377	LOC_Os03g59200	-1.24498	-2.86005	-0.026479	-0.85463	Protein of unknown function DUF868, plant family protein.
XLOC_070240	-0.074799	-0.553165	-0.0409419	-0.0561041	osa-miR2919	0.205023	1.38655	0.120777	-0.197377	LOC_Os03g60340	-1.20747	-4.04199	1.78901	-0.278062	Protein of unknown function DUF231 domain containing protein.
XLOC_070240	-0.074799	-0.553165	-0.0409419	-0.0561041	osa-miR2919	0.205023	1.38655	0.120777	-0.197377	LOC_Os04g03050	-2.76292	-6.77019	0.168157	-1.14024	Similar to OSIGBa0115D20.4 protein.
XLOC_070240	-0.074799	-0.553165	-0.0409419	-0.0561041	osa-miR2919	0.205023	1.38655	0.120777	-0.197377	LOC_Os04g05050	-1.53327	-4.94518	1.19953	-0.854777	Similar to OSIGBa0147B06.7 protein.
XLOC_070240	-0.074799	-0.553165	-0.0409419	-0.0561041	osa-miR2919	0.205023	1.38655	0.120777	-0.197377	LOC_Os04g08450	-0.257533	-1.75672	2.41114	1.6823	Similar to OSIGBa0136O08-OSIGBa0153H12.4 protein.
XLOC_070240	-0.074799	-0.553165	-0.0409419	-0.0561041	osa-miR2919	0.205023	1.38655	0.120777	-0.197377	LOC_Os04g14190	-0.496173	-0.352101	0.209293	-0.118143	Similar to TRAF-type zinc finger family protein.
XLOC_070240	-0.074799	-0.553165	-0.0409419	-0.0561041	osa-miR2919	0.205023	1.38655	0.120777	-0.197377	LOC_Os04g32340	0.199536	0.296128	0.25093	0.369078	Similar to H0718E12.5 protein.
XLOC_070240	-0.074799	-0.553165	-0.0409419	-0.0561041	osa-miR2919	0.205023	1.38655	0.120777	-0.197377	LOC_Os04g35080	-1.01846	-2.18096	0.46623	0.0955601	Similar to Ser Thr specific protein kinase-like protein.
XLOC_070240	-0.074799	-0.553165	-0.0409419	-0.0561041	osa-miR2919	0.205023	1.38655	0.120777	-0.197377	LOC_Os04g36070	-1.0527	-3.00926	-1.25696	-1.88771	A-type response regulator, Cytokinin signaling
XLOC_070240	-0.074799	-0.553165	-0.0409419	-0.0561041	osa-miR2919	0.205023	1.38655	0.120777	-0.197377	LOC_Os04g42120	-0.53319	-0.668087	-0.556669	-0.642677	Similar to N-acetyltransferase ESCO1.
XLOC_070240	-0.074799	-0.553165	-0.0409419	-0.0561041	osa-miR2919	0.205023	1.38655	0.120777	-0.197377	LOC_Os04g49890	-0.805289	-1.56682	-0.225318	-0.130739
XLOC_070240	-0.074799	-0.553165	-0.0409419	-0.0561041	osa-miR2919	0.205023	1.38655	0.120777	-0.197377	LOC_Os04g51340	-2.03206	-4.70116	1.80945	-0.0904059	Similar to Pectin acetylesterase.
XLOC_070240	-0.074799	-0.553165	-0.0409419	-0.0561041	osa-miR2919	0.205023	1.38655	0.120777	-0.197377	LOC_Os05g01350	-0.513533	-3.16725	0.460323	-0.745088	Actin-binding FH2 domain containing protein.
XLOC_070240	-0.074799	-0.553165	-0.0409419	-0.0561041	osa-miR2919	0.205023	1.38655	0.120777	-0.197377	LOC_Os05g02435	0.247981	-3.10414	1.15686	0.435907	Hypothetical conserved gene.
XLOC_070240	-0.074799	-0.553165	-0.0409419	-0.0561041	osa-miR2919	0.205023	1.38655	0.120777	-0.197377	LOC_Os05g04820	-1.55478	-4.01125	0.489126	-1.63864	Myb transcription factor domain containing protein.
XLOC_070240	-0.074799	-0.553165	-0.0409419	-0.0561041	osa-miR2919	0.205023	1.38655	0.120777	-0.197377	LOC_Os05g32110	-1.91694	-3.73539	-0.759649	-2.0025	Similar to Phytochelatin synthetase-like protein 2.
XLOC_070240	-0.074799	-0.553165	-0.0409419	-0.0561041	osa-miR2919	0.205023	1.38655	0.120777	-0.197377	LOC_Os05g32960	-1.21684	-3.86259	0.938158	-0.949612	Conserved hypothetical protein.
XLOC_070240	-0.074799	-0.553165	-0.0409419	-0.0561041	osa-miR2919	0.205023	1.38655	0.120777	-0.197377	LOC_Os05g33080	-0.886954	-3.92296	2.07778	0.983675	Similar to Serine/threonine-protein kinase PBS1 (EC 2.7.1.37) (AvrPphB susceptible protein 1).
XLOC_070240	-0.074799	-0.553165	-0.0409419	-0.0561041	osa-miR2919	0.205023	1.38655	0.120777	-0.197377	LOC_Os05g39850	-2.27271	-5.6905	1.10383	-1.12821	Similar to DNA replication licensing factor MCM3 homolog (Replication origin activator) (ROA protein) (Fragment).
XLOC_070240	-0.074799	-0.553165	-0.0409419	-0.0561041	osa-miR2919	0.205023	1.38655	0.120777	-0.197377	LOC_Os05g48150	-1.12844	-3.66418	0.919812	-0.460949	Similar to Protein phosphatase 2A B'kappa subunit.
XLOC_070240	-0.074799	-0.553165	-0.0409419	-0.0561041	osa-miR1428c	1.8855	4.24019	-0.0754553	0.223053	LOC_Os06g03970	-0.878588	-3.35936	1.61764	-0.230779	Receptor-like kinase (RLK), Drought and salt stress tolerance
XLOC_070240	-0.074799	-0.553165	-0.0409419	-0.0561041	osa-miR1428d	2.0957	4.25545	1.11166	0.992533	LOC_Os06g03970	-0.878588	-3.35936	1.61764	-0.230779	Receptor-like kinase (RLK), Drought and salt stress tolerance
XLOC_070240	-0.074799	-0.553165	-0.0409419	-0.0561041	osa-miR2919	0.205023	1.38655	0.120777	-0.197377	LOC_Os06g03970	-0.878588	-3.35936	1.61764	-0.230779	Receptor-like kinase (RLK), Drought and salt stress tolerance
XLOC_070240	-0.074799	-0.553165	-0.0409419	-0.0561041	osa-miR2919	0.205023	1.38655	0.120777	-0.197377	LOC_Os06g04850	-0.781084	-5.0315	2.39369	0.251432	Similar to HAHB-6 (Fragment).
XLOC_070240	-0.074799	-0.553165	-0.0409419	-0.0561041	osa-miR2919	0.205023	1.38655	0.120777	-0.197377	LOC_Os06g21099	0.00808927	-0.180436	0.150971	-0.10468	Transcription elongation factor, TFIIS/CRSP70, N-terminal, sub-type domain containing protein.
XLOC_070240	-0.074799	-0.553165	-0.0409419	-0.0561041	osa-miR1428c	1.8855	4.24019	-0.0754553	0.223053	LOC_Os07g05190	-1.40278	-4.25067	1.90934	0.172499	Protein kinase, core domain containing protein.
XLOC_070240	-0.074799	-0.553165	-0.0409419	-0.0561041	osa-miR1428d	2.0957	4.25545	1.11166	0.992533	LOC_Os07g05190	-1.40278	-4.25067	1.90934	0.172499	Protein kinase, core domain containing protein.
XLOC_070240	-0.074799	-0.553165	-0.0409419	-0.0561041	osa-miR2919	0.205023	1.38655	0.120777	-0.197377	LOC_Os07g05190	-1.40278	-4.25067	1.90934	0.172499	Protein kinase, core domain containing protein.
XLOC_070240	-0.074799	-0.553165	-0.0409419	-0.0561041	osa-miR2919	0.205023	1.38655	0.120777	-0.197377	LOC_Os07g10770	-2.13991	-4.2142	-1.04157	-2.45889	Similar to Cellulose synthase-4.
XLOC_070240	-0.074799	-0.553165	-0.0409419	-0.0561041	osa-miR2919	0.205023	1.38655	0.120777	-0.197377	LOC_Os07g25730	-1.01123	1.24182	-0.18348	0.0644525	Hypothetical conserved gene.
XLOC_070240	-0.074799	-0.553165	-0.0409419	-0.0561041	osa-miR2919	0.205023	1.38655	0.120777	-0.197377	LOC_Os07g42860	-0.485604	-1.92017	2.13641	1.16467	Cyclin, A/B/D/E domain containing protein.
XLOC_070240	-0.074799	-0.553165	-0.0409419	-0.0561041	osa-miR2919	0.205023	1.38655	0.120777	-0.197377	LOC_Os08g06380	-2.25478	-4.436	-0.677873	-2.44853	Cellulose synthase family protein.
XLOC_070240	-0.074799	-0.553165	-0.0409419	-0.0561041	osa-miR2919	0.205023	1.38655	0.120777	-0.197377	LOC_Os08g29200	-1.83684	-4.78674	1.11495	-1.03132	Similar to Polygalacturonase isoenzyme 1 beta subunit (Fragment).
XLOC_070240	-0.074799	-0.553165	-0.0409419	-0.0561041	osa-miR2919	0.205023	1.38655	0.120777	-0.197377	LOC_Os08g39550	-0.706444	-3.83748	1.02179	-0.481913	Similar to DNA-damage-repair/toleration protein DRT100 precursor.
XLOC_070240	-0.074799	-0.553165	-0.0409419	-0.0561041	osa-miR2919	0.205023	1.38655	0.120777	-0.197377	LOC_Os08g41960	0.990363	-0.0675744	-0.472316	-0.418238	Similar to MADS box transcription factor-like protein (MADS-box protein AGL72).
XLOC_070240	-0.074799	-0.553165	-0.0409419	-0.0561041	osa-miR2919	0.205023	1.38655	0.120777	-0.197377	LOC_Os09g02250	-0.91158	-3.34783	1.25082	0.431982	Protein kinase, core domain containing protein.
XLOC_070240	-0.074799	-0.553165	-0.0409419	-0.0561041	osa-miR2919	0.205023	1.38655	0.120777	-0.197377	LOC_Os09g20980	-0.752706	-3.18887	-0.798613	-1.5355	Zinc finger, RING/FYVE/PHD-type domain containing protein.
XLOC_070240	-0.074799	-0.553165	-0.0409419	-0.0561041	osa-miR2919	0.205023	1.38655	0.120777	-0.197377	LOC_Os09g25490	-1.4192	-4.079	0.0607079	-1.0913	Similar to Cellulose synthase (Fragment).
XLOC_070240	-0.074799	-0.553165	-0.0409419	-0.0561041	osa-miR2919	0.205023	1.38655	0.120777	-0.197377	LOC_Os10g05290	-0.342633	-0.888108	0.148504	-0.307495	Similar to RNA methyltransferase, TrmH family protein, expressed.
XLOC_070240	-0.074799	-0.553165	-0.0409419	-0.0561041	osa-miR2919	0.205023	1.38655	0.120777	-0.197377	LOC_Os10g11140	-1.30143	-1.76792	-0.405121	-0.356545	Similar to predicted protein.
XLOC_070240	-0.074799	-0.553165	-0.0409419	-0.0561041	osa-miR2919	0.205023	1.38655	0.120777	-0.197377	LOC_Os10g18820	-0.743547	-4.93394	2.35926	-0.317461	Similar to Dirigent-like protein, expressed.
XLOC_070240	-0.074799	-0.553165	-0.0409419	-0.0561041	osa-miR2919	0.205023	1.38655	0.120777	-0.197377	LOC_Os10g26500	-1.00488	-2.47421	0.211184	-0.757812	Similar to HAHB-5 (Fragment).
XLOC_070240	-0.074799	-0.553165	-0.0409419	-0.0561041	osa-miR2919	0.205023	1.38655	0.120777	-0.197377	LOC_Os10g32580	-1.54832	-7.07138	3.52102	0.315911	Esterase, SGNH hydrolase-type domain containing protein.
XLOC_070240	-0.074799	-0.553165	-0.0409419	-0.0561041	osa-miR1428c	1.8855	4.24019	-0.0754553	0.223053	LOC_Os10g36060	-1.21643	-3.13836	0.441905	-0.732557	Similar to SKIP interacting protein 24 (Fragment).
XLOC_070240	-0.074799	-0.553165	-0.0409419	-0.0561041	osa-miR1428d	2.0957	4.25545	1.11166	0.992533	LOC_Os10g36060	-1.21643	-3.13836	0.441905	-0.732557	Similar to SKIP interacting protein 24 (Fragment).
XLOC_070240	-0.074799	-0.553165	-0.0409419	-0.0561041	osa-miR2919	0.205023	1.38655	0.120777	-0.197377	LOC_Os10g36060	-1.21643	-3.13836	0.441905	-0.732557	Similar to SKIP interacting protein 24 (Fragment).
XLOC_070240	-0.074799	-0.553165	-0.0409419	-0.0561041	osa-miR2919	0.205023	1.38655	0.120777	-0.197377	LOC_Os10g40810	-0.758586	-3.09904	1.78828	0.163693	Similar to GATA transcription factor 9.
XLOC_070240	-0.074799	-0.553165	-0.0409419	-0.0561041	osa-miR2919	0.205023	1.38655	0.120777	-0.197377	LOC_Os11g34110	-0.613362	-2.41117	-1.20848	-0.748384	Similar to H0502B11.6 protein.
XLOC_070240	-0.074799	-0.553165	-0.0409419	-0.0561041	osa-miR2919	0.205023	1.38655	0.120777	-0.197377	LOC_Os11g38010	-1.05299	-3.3916	0.688557	-0.787265	Targeting for Xklp2 family protein.
XLOC_070240	-0.074799	-0.553165	-0.0409419	-0.0561041	osa-miR1428c	1.8855	4.24019	-0.0754553	0.223053	LOC_Os11g43404	-0.147986	0.0162037	0.153848	0.24091	Conserved hypothetical protein.
XLOC_070240	-0.074799	-0.553165	-0.0409419	-0.0561041	osa-miR1428d	2.0957	4.25545	1.11166	0.992533	LOC_Os11g43404	-0.147986	0.0162037	0.153848	0.24091	Conserved hypothetical protein.
XLOC_070240	-0.074799	-0.553165	-0.0409419	-0.0561041	osa-miR2919	0.205023	1.38655	0.120777	-0.197377	LOC_Os11g43404	-0.147986	0.0162037	0.153848	0.24091	Conserved hypothetical protein.
XLOC_070240	-0.074799	-0.553165	-0.0409419	-0.0561041	osa-miR2919	0.205023	1.38655	0.120777	-0.197377	LOC_Os12g17530	-2.36106	-5.57295	1.41756	-0.43408	Conserved hypothetical protein.
chr1_795720_785269_-10451-LOC_Os01g02430	#N/A	#N/A	-0.285402	-20	osa-miR5490	-0.1135	-0.496052	0.609927	1.23924	LOC_Os01g12650	-1.80564	-3.31193	0.209336	-1.12152	Reticulon family protein.
chr1_795720_785269_-10451-LOC_Os01g02430	#N/A	#N/A	-0.285402	-20	osa-miR5490	-0.1135	-0.496052	0.609927	1.23924	LOC_Os01g54620	-1.72043	-4.62099	-0.0680341	-1.65093	Similar to Cellulose synthase (Fragment).
chr1_795720_785269_-10451-LOC_Os01g02430	#N/A	#N/A	-0.285402	-20	osa-miR2121b	-0.337259	-0.123848	-0.00187709	1.0002	LOC_Os01g69200	-1.0934	-2.17261	-1.08426	-1.89468	Hypothetical conserved gene.
chr1_795720_785269_-10451-LOC_Os01g02430	#N/A	#N/A	-0.285402	-20	osa-miR5490	-0.1135	-0.496052	0.609927	1.23924	LOC_Os02g54280	-2.19746	-4.84358	0.567044	-1.16914	Hypothetical conserved gene.
chr1_795720_785269_-10451-LOC_Os01g02430	#N/A	#N/A	-0.285402	-20	osa-miR5490	-0.1135	-0.496052	0.609927	1.23924	LOC_Os03g03470	-0.537412	-0.952216	-0.623954	-1.07457	Similar to cDNA clone:001-042-G03, full insert sequence.
chr1_795720_785269_-10451-LOC_Os01g02430	#N/A	#N/A	-0.285402	-20	osa-miR5490	-0.1135	-0.496052	0.609927	1.23924	LOC_Os03g20500	-0.268949	-1.96966	-0.330874	-1.42844	Cyclin-like F-box domain containing protein.
chr1_795720_785269_-10451-LOC_Os01g02430	#N/A	#N/A	-0.285402	-20	osa-miR5490	-0.1135	-0.496052	0.609927	1.23924	LOC_Os03g24960	-0.983487	-1.40469	-1.46282	-3.78264	Ulp1 protease family, C-terminal catalytic domain containing protein
chr1_795720_785269_-10451-LOC_Os01g02430	#N/A	#N/A	-0.285402	-20	osa-miR5490	-0.1135	-0.496052	0.609927	1.23924	LOC_Os03g26870	-1.27489	-1.01328	-1.30882	-1.2299	Similar to Salt-responsive WD40 protein 5.
chr1_795720_785269_-10451-LOC_Os01g02430	#N/A	#N/A	-0.285402	-20	osa-miR5490	-0.1135	-0.496052	0.609927	1.23924	LOC_Os03g29340	-1.84984	-5.58733	-1.81624	-4.15348	Similar to predicted protein.
chr1_795720_785269_-10451-LOC_Os01g02430	#N/A	#N/A	-0.285402	-20	osa-miR5490	-0.1135	-0.496052	0.609927	1.23924	LOC_Os03g52630	-1.563	-3.07782	-0.750568	-1.65942	Similar to CEL6
chr1_795720_785269_-10451-LOC_Os01g02430	#N/A	#N/A	-0.285402	-20	osa-miR5490	-0.1135	-0.496052	0.609927	1.23924	LOC_Os04g15800	-2.55429	-5.57191	0.91977	-1.256	Similar to H0209A05.2 protein.
chr1_795720_785269_-10451-LOC_Os01g02430	#N/A	#N/A	-0.285402	-20	osa-miR5490	-0.1135	-0.496052	0.609927	1.23924	LOC_Os04g32800	-1.11578	-2.38683	-1.62405	-2.04513	Similar to OSIGBa0113L04.2 protein.
chr1_795720_785269_-10451-LOC_Os01g02430	#N/A	#N/A	-0.285402	-20	osa-miR5490	-0.1135	-0.496052	0.609927	1.23924	LOC_Os04g43300	-2.23402	-3.33422	0.229556	-1.06717	Similar to Midline 1 protein (Tripartite motif protein 18).
chr1_795720_785269_-10451-LOC_Os01g02430	#N/A	#N/A	-0.285402	-20	osa-miR5490	-0.1135	-0.496052	0.609927	1.23924	LOC_Os04g44530	-0.50933	-0.580415	-0.803076	-1.1402	BRO1 domain containing protein.
chr1_795720_785269_-10451-LOC_Os01g02430	#N/A	#N/A	-0.285402	-20	osa-miR5490	-0.1135	-0.496052	0.609927	1.23924	LOC_Os04g44850	-1.84143	-3.3047	-0.39627	-1.57673	Glycosyl transferase, family 8 protein.
chr1_795720_785269_-10451-LOC_Os01g02430	#N/A	#N/A	-0.285402	-20	osa-miR5490	-0.1135	-0.496052	0.609927	1.23924	LOC_Os06g38970	-1.25559	-1.23384	-0.710453	-1.20471	Protein kinase, core domain containing protein.
chr1_795720_785269_-10451-LOC_Os01g02430	#N/A	#N/A	-0.285402	-20	osa-miR2121b	-0.337259	-0.123848	-0.00187709	1.0002	LOC_Os08g02300	-0.828621	-2.41924	-0.690823	-1.3799	No apical meristem (NAM) protein domain containing protein.
chr1_795720_785269_-10451-LOC_Os01g02430	#N/A	#N/A	-0.285402	-20	osa-miR5490	-0.1135	-0.496052	0.609927	1.23924	LOC_Os08g34640	-0.990265	-1.97842	-0.181637	-1.00426	Similar to Receptor-like protein kinase precursor (EC 2.7.1.37). Splice isoform INRPK1a.
chr1_795720_785269_-10451-LOC_Os01g02430	#N/A	#N/A	-0.285402	-20	osa-miR5490	-0.1135	-0.496052	0.609927	1.23924	LOC_Os10g26280	-1.95024	-5.96349	0.702778	-2.22162	Origin recognition complex subunit 3, N-terminal domain containing protein.
chr1_795720_785269_-10451-LOC_Os01g02430	#N/A	#N/A	-0.285402	-20	osa-miR5490	-0.1135	-0.496052	0.609927	1.23924	LOC_Os10g41490	-0.338184	-0.953485	-0.683375	-1.09461	Serine/threonine-protein kinase SAPK3 (EC 2.7.1.37) (Osmotic stress/abscisic acid-activated protein kinase 3) (Protein kinase REK).
chr1_795720_785269_-10451-LOC_Os01g02430	#N/A	#N/A	-0.285402	-20	osa-miR5490	-0.1135	-0.496052	0.609927	1.23924	LOC_Os11g29790	-1.7038	-2.75095	-1.44157	-1.53592	Protein kinase, catalytic domain domain containing protein.
chr1_795720_785269_-10451-LOC_Os01g02430	#N/A	#N/A	-0.285402	-20	osa-miR2121b	-0.337259	-0.123848	-0.00187709	1.0002	LOC_Os12g01370	-1.84604	-2.36618	-0.154939	-1.25818	Fatty acid desaturase, type 1 domain containing protein.
chr1_795720_785269_-10451-LOC_Os01g02430	#N/A	#N/A	-0.285402	-20	osa-miR5490	-0.1135	-0.496052	0.609927	1.23924	LOC_Os12g36100	-1.33938	-4.31662	0.762785	-1.38957	Kinesin, motor region domain containing protein.
chr1_795720_785269_-10451-LOC_Os01g02450	#N/A	#N/A	20	20	osa-miR166h-5p	-1.19563	0.243262	1.53587	0.177202	LOC_Os01g01110	0.0338397	-1.19059	-1.01841	-0.782143
chr1_795720_785269_-10451-LOC_Os01g02450	#N/A	#N/A	20	20	osa-miR166h-5p	-1.19563	0.243262	1.53587	0.177202	LOC_Os01g02700	-0.0546588	-0.0163474	0.0286691	0.199293	Protein kinase, core domain containing protein.
chr1_795720_785269_-10451-LOC_Os01g02450	#N/A	#N/A	20	20	osa-miR2926	1.10577	2.38658	1.6232	-1.16303	LOC_Os01g09880	-1.60674	-5.51546	1.03413	-1.34657	Harpin-induced 1 domain containing protein.
chr1_795720_785269_-10451-LOC_Os01g02450	#N/A	#N/A	20	20	osa-miR2873b	-0.125308	1.70229	0.647081	0.10517	LOC_Os01g29910	0.658651	-1.52404	0.234222	0.790918	0
chr1_795720_785269_-10451-LOC_Os01g02450	#N/A	#N/A	20	20	osa-miR2873b	-0.125308	1.70229	0.647081	0.10517	LOC_Os01g42070	-2.52294	-5.69392	1.09569	-1.52737	Kinesin, motor region domain containing protein.
chr1_795720_785269_-10451-LOC_Os01g02450	#N/A	#N/A	20	20	osa-miR166h-5p	-1.19563	0.243262	1.53587	0.177202	LOC_Os01g42520	-2.27477	-5.39838	0.868657	-1.67722	Protein of unknown function DUF642 domain containing protein.
chr1_795720_785269_-10451-LOC_Os01g02450	#N/A	#N/A	20	20	osa-miR2873b	-0.125308	1.70229	0.647081	0.10517	LOC_Os01g54080	-0.514282	-2.84952	2.03366	0.687959	Similar to Kinesin heavy chain (Fragment).
chr1_795720_785269_-10451-LOC_Os01g02450	#N/A	#N/A	20	20	osa-miR2873b	-0.125308	1.70229	0.647081	0.10517	LOC_Os01g60330	-1.25089	-3.39577	1.60459	0.067792	Similar to predicted protein.
chr1_795720_785269_-10451-LOC_Os01g02450	#N/A	#N/A	20	20	osa-miR5489	2.03133	2.34029	-0.448647	-3.64136	LOC_Os02g15870	0.971813	1.79275	0.621097	1.07552	Similar to Molybdopterin biosynthesis CNX2 protein (Molybdenum cofactor biosynthesis enzyme CNX2).
chr1_795720_785269_-10451-LOC_Os01g02450	#N/A	#N/A	20	20	osa-miR5489	2.03133	2.34029	-0.448647	-3.64136	LOC_Os02g32860	0.699703	0.720658	1.19263	1.70808	Poly(ADP-ribose) polymerase, regulatory region domain containing protein.
chr1_795720_785269_-10451-LOC_Os01g02450	#N/A	#N/A	20	20	osa-miR2926	1.10577	2.38658	1.6232	-1.16303	LOC_Os02g41954	-0.685526	-0.972177	-0.536944	-0.646634	2OG-Fe(II) oxygenase domain containing protein.
chr1_795720_785269_-10451-LOC_Os01g02450	#N/A	#N/A	20	20	osa-miR2926	1.10577	2.38658	1.6232	-1.16303	LOC_Os02g47150	-1.6355	-4.1849	1.34462	-0.571323	Similar to DNA topoisomerase II.
chr1_795720_785269_-10451-LOC_Os01g02450	#N/A	#N/A	20	20	osa-miR2926	1.10577	2.38658	1.6232	-1.16303	LOC_Os03g03860	-0.559384	-2.13302	1.5914	0.597323	Conserved hypothetical protein.
chr1_795720_785269_-10451-LOC_Os01g02450	#N/A	#N/A	20	20	osa-miR5489	2.03133	2.34029	-0.448647	-3.64136	LOC_Os03g09970	1.24702	0.891406	1.425	1.76028	Similar to Sulfate transporter (Fragment).
chr1_795720_785269_-10451-LOC_Os01g02450	#N/A	#N/A	20	20	osa-miR2926	1.10577	2.38658	1.6232	-1.16303	LOC_Os03g13130	-0.754541	-3.49782	1.71264	0.341002	Protein of unknown function DUF547 domain containing protein.
chr1_795720_785269_-10451-LOC_Os01g02450	#N/A	#N/A	20	20	osa-miR2873b	-0.125308	1.70229	0.647081	0.10517	LOC_Os03g43684	-1.49056	-2.81958	-0.825032	-1.5711	Similar to Centromere protein-like protein (Fragment).
chr1_795720_785269_-10451-LOC_Os01g02450	#N/A	#N/A	20	20	osa-miR2873b	-0.125308	1.70229	0.647081	0.10517	LOC_Os03g49600	-0.821221	-2.79129	2.02399	0.329911	Similar to Beta-glucosidase.
chr1_795720_785269_-10451-LOC_Os01g02450	#N/A	#N/A	20	20	osa-miR169o	0.975794	0.101237	-0.544729	-1.37695	LOC_Os03g56660	0.273282	0.625823	0.924898	1.0012	Calmodulin binding protein-like family protein.
chr1_795720_785269_-10451-LOC_Os01g02450	#N/A	#N/A	20	20	osa-miR2926	1.10577	2.38658	1.6232	-1.16303	LOC_Os03g59200	-1.24498	-2.86005	-0.026479	-0.85463	Protein of unknown function DUF868, plant family protein.
chr1_795720_785269_-10451-LOC_Os01g02450	#N/A	#N/A	20	20	osa-miR5837.2	0.748721	1.65179	0.53647	-0.749698	LOC_Os03g59300	-2.34854	-5.42206	1.7739	-0.307111	Protein of unknown function DUF642 domain containing protein.
chr1_795720_785269_-10451-LOC_Os01g02450	#N/A	#N/A	20	20	osa-miR166h-5p	-1.19563	0.243262	1.53587	0.177202	LOC_Os03g61310	-0.270661	-0.159523	-0.0386335	0.511269	Serine/threonine protein kinase-related domain containing protein.
chr1_795720_785269_-10451-LOC_Os01g02450	#N/A	#N/A	20	20	osa-miR5489	2.03133	2.34029	-0.448647	-3.64136	LOC_Os04g04190	0.32229	0.622832	0.902427	1.21541
chr1_795720_785269_-10451-LOC_Os01g02450	#N/A	#N/A	20	20	osa-miR2873b	-0.125308	1.70229	0.647081	0.10517	LOC_Os04g13550	0.552549	0.275871	0.71632	0.743034
chr1_795720_785269_-10451-LOC_Os01g02450	#N/A	#N/A	20	20	osa-miR166h-5p	-1.19563	0.243262	1.53587	0.177202	LOC_Os04g13630	-20	0.234498	0.580083	0.860774
chr1_795720_785269_-10451-LOC_Os01g02450	#N/A	#N/A	20	20	osa-miR2873b	-0.125308	1.70229	0.647081	0.10517	LOC_Os04g15800	-2.55429	-5.57191	0.91977	-1.256	Similar to H0209A05.2 protein.
chr1_795720_785269_-10451-LOC_Os01g02450	#N/A	#N/A	20	20	osa-miR2873b	-0.125308	1.70229	0.647081	0.10517	LOC_Os04g49890	-0.805289	-1.56682	-0.225318	-0.130739
chr1_795720_785269_-10451-LOC_Os01g02450	#N/A	#N/A	20	20	osa-miR169g	1.4723	0.572646	-0.438016	-1.2426	LOC_Os04g52550	0.0135718	0.957924	1.03969	1.14356	Similar to H0525G02.5 protein.
chr1_795720_785269_-10451-LOC_Os01g02450	#N/A	#N/A	20	20	osa-miR5489	2.03133	2.34029	-0.448647	-3.64136	LOC_Os05g27090	0.36019	0.099192	1.32998	1.79225	Helix-loop-helix DNA-binding domain containing protein.
chr1_795720_785269_-10451-LOC_Os01g02450	#N/A	#N/A	20	20	osa-miR2873b	-0.125308	1.70229	0.647081	0.10517	LOC_Os05g30820	-1.34466	-3.58212	1.39685	-0.584256	Similar to BRASSINOSTEROID INSENSITIVE 1-associated receptor kinase 1.
chr1_795720_785269_-10451-LOC_Os01g02450	#N/A	#N/A	20	20	osa-miR2926	1.10577	2.38658	1.6232	-1.16303	LOC_Os05g32960	-1.21684	-3.86259	0.938158	-0.949612	Conserved hypothetical protein.
chr1_795720_785269_-10451-LOC_Os01g02450	#N/A	#N/A	20	20	osa-miR5837.2	0.748721	1.65179	0.53647	-0.749698	LOC_Os05g33690	-1.65965	-4.21023	2.2842	0.395247	Leucine-rich repeat, N-terminal domain containing protein.
chr1_795720_785269_-10451-LOC_Os01g02450	#N/A	#N/A	20	20	osa-miR169g	1.4723	0.572646	-0.438016	-1.2426	LOC_Os05g36990	-0.263118	-3.19725	2.9861	1.33729	Protein of unknown function DUF623, plant domain containing protein.
chr1_795720_785269_-10451-LOC_Os01g02450	#N/A	#N/A	20	20	osa-miR2873b	-0.125308	1.70229	0.647081	0.10517	LOC_Os06g06510	-3.01162	-5.16466	0.827763	-1.36563	Similar to Histones H3 and H4 (ISS).
chr1_795720_785269_-10451-LOC_Os01g02450	#N/A	#N/A	20	20	osa-miR2873b	-0.125308	1.70229	0.647081	0.10517	LOC_Os06g08154	-0.362418	-0.553946	0.11359	0.166081	Leucine-rich repeat, N-terminal domain containing protein.
chr1_795720_785269_-10451-LOC_Os01g02450	#N/A	#N/A	20	20	osa-miR5489	2.03133	2.34029	-0.448647	-3.64136	LOC_Os06g14490	0.0976548	0.139911	1.4742	1.38015	Similar to Calmodulin-binding heat-shock protein.
chr1_795720_785269_-10451-LOC_Os01g02450	#N/A	#N/A	20	20	osa-miR5837.2	0.748721	1.65179	0.53647	-0.749698	LOC_Os06g17490	-2.05512	-6.63252	0.450559	-1.62715	Similar to Serine/threonine-specific kinase like protein.
chr1_795720_785269_-10451-LOC_Os01g02450	#N/A	#N/A	20	20	osa-miR5489	2.03133	2.34029	-0.448647	-3.64136	LOC_Os06g24070	1.86707	2.19922	1.7452	2.22453	Transfactor-like protein.
chr1_795720_785269_-10451-LOC_Os01g02450	#N/A	#N/A	20	20	osa-miR2926	1.10577	2.38658	1.6232	-1.16303	LOC_Os06g28330	0.0737615	-0.341164	0.06997	-0.0222172
chr1_795720_785269_-10451-LOC_Os01g02450	#N/A	#N/A	20	20	osa-miR2873b	-0.125308	1.70229	0.647081	0.10517	LOC_Os06g32880	-2.47506	-5.56887	0.231213	-0.803366
chr1_795720_785269_-10451-LOC_Os01g02450	#N/A	#N/A	20	20	osa-miR5489	2.03133	2.34029	-0.448647	-3.64136	LOC_Os06g51050	1.84507	3.75534	0.0603164	1.63487	Similar to Seed chitinase-c.
chr1_795720_785269_-10451-LOC_Os01g02450	#N/A	#N/A	20	20	osa-miR2926	1.10577	2.38658	1.6232	-1.16303	LOC_Os07g01530	-1.24403	-3.38554	2.53645	1.07318	NB-ARC domain containing protein.
chr1_795720_785269_-10451-LOC_Os01g02450	#N/A	#N/A	20	20	osa-miR5489	2.03133	2.34029	-0.448647	-3.64136	LOC_Os07g15350	0.805611	0.667839	0.432404	1.02757
chr1_795720_785269_-10451-LOC_Os01g02450	#N/A	#N/A	20	20	osa-miR5837.2	0.748721	1.65179	0.53647	-0.749698	LOC_Os07g35985	0.439693	-0.565037	0.139209	-0.0193188
chr1_795720_785269_-10451-LOC_Os01g02450	#N/A	#N/A	20	20	osa-miR5489	2.03133	2.34029	-0.448647	-3.64136	LOC_Os07g37920	0.716506	2.60664	1.16262	3.84833	Similar to NAC domain protein.
chr1_795720_785269_-10451-LOC_Os01g02450	#N/A	#N/A	20	20	osa-miR2926	1.10577	2.38658	1.6232	-1.16303	LOC_Os08g02300	-0.828621	-2.41924	-0.690823	-1.3799	No apical meristem (NAM) protein domain containing protein.
chr1_795720_785269_-10451-LOC_Os01g02450	#N/A	#N/A	20	20	osa-miR169a	3.54828	4.03752	0.51511	0.698667	LOC_Os08g34320	-1.51461	-4.18489	3.69373	2.07204	Protein of unknown function DUF566 family protein.
chr1_795720_785269_-10451-LOC_Os01g02450	#N/A	#N/A	20	20	osa-miR169g	1.4723	0.572646	-0.438016	-1.2426	LOC_Os08g34320	-1.51461	-4.18489	3.69373	2.07204	Protein of unknown function DUF566 family protein.
chr1_795720_785269_-10451-LOC_Os01g02450	#N/A	#N/A	20	20	osa-miR2926	1.10577	2.38658	1.6232	-1.16303	LOC_Os08g34900	-1.67221	-3.18698	-0.215136	-0.359111	Similar to Pectinesterase (EC 3.1.1.11) (Fragment).
chr1_795720_785269_-10451-LOC_Os01g02450	#N/A	#N/A	20	20	osa-miR5489	2.03133	2.34029	-0.448647	-3.64136	LOC_Os08g36080	1.0881	-0.0267383	2.95133	4.12501
chr1_795720_785269_-10451-LOC_Os01g02450	#N/A	#N/A	20	20	osa-miR2926	1.10577	2.38658	1.6232	-1.16303	LOC_Os08g43570	0.391089	0.735231	0.26439	0.703403	Glycoside hydrolase, family 35 protein.
chr1_795720_785269_-10451-LOC_Os01g02450	#N/A	#N/A	20	20	osa-miR2926	1.10577	2.38658	1.6232	-1.16303	LOC_Os09g25490	-1.4192	-4.079	0.0607079	-1.0913	Similar to Cellulose synthase (Fragment).
chr1_795720_785269_-10451-LOC_Os01g02450	#N/A	#N/A	20	20	osa-miR5489	2.03133	2.34029	-0.448647	-3.64136	LOC_Os09g31478	1.19541	2.16014	0.150418	1.01764	Auxin efflux carrier domain containing protein.
chr1_795720_785269_-10451-LOC_Os01g02450	#N/A	#N/A	20	20	osa-miR5837.2	0.748721	1.65179	0.53647	-0.749698	LOC_Os09g35980	-0.781175	-1.58223	0.0006779	-0.616252	Similar to Leaf angle-associated protein.
chr1_795720_785269_-10451-LOC_Os01g02450	#N/A	#N/A	20	20	osa-miR2926	1.10577	2.38658	1.6232	-1.16303	LOC_Os09g37310	-0.613904	-0.167064	0.933135	0.616125	Hypothetical conserved gene.
chr1_795720_785269_-10451-LOC_Os01g02450	#N/A	#N/A	20	20	osa-miR5489	2.03133	2.34029	-0.448647	-3.64136	LOC_Os10g02070	2.0879	3.34897	1.30062	2.43332	Peroxidase (EC 1.11.1.7).
chr1_795720_785269_-10451-LOC_Os01g02450	#N/A	#N/A	20	20	osa-miR169o	0.975794	0.101237	-0.544729	-1.37695	LOC_Os10g07210	-0.482006	-1.71063	2.94295	1.8348	Heat shock protein Hsp20 domain containing protein.
chr1_795720_785269_-10451-LOC_Os01g02450	#N/A	#N/A	20	20	osa-miR5489	2.03133	2.34029	-0.448647	-3.64136	LOC_Os10g20794	1.24634	1.87513	1.6344	2.59371
chr1_795720_785269_-10451-LOC_Os01g02450	#N/A	#N/A	20	20	osa-miR5837.2	0.748721	1.65179	0.53647	-0.749698	LOC_Os10g33104	0.271724	0.33643	-0.0942744	0.120894	Hypothetical protein.
chr1_795720_785269_-10451-LOC_Os01g02450	#N/A	#N/A	20	20	osa-miR2926	1.10577	2.38658	1.6232	-1.16303	LOC_Os10g41310	-0.792838	-2.0394	0.801341	0.0693293	Protein of unknown function DUF632 domain containing protein.
chr1_795720_785269_-10451-LOC_Os01g02450	#N/A	#N/A	20	20	osa-miR169o	0.975794	0.101237	-0.544729	-1.37695	LOC_Os11g03820	2.82413	4.2246	0.963163	2.1856	Similar to Ser/Thr protein kinase (Fragment).
chr1_795720_785269_-10451-LOC_Os01g02450	#N/A	#N/A	20	20	osa-miR5489	2.03133	2.34029	-0.448647	-3.64136	LOC_Os11g06570	0.738512	0.905439	1.11202	1.40853	Mannose-binding lectin domain containing protein.
chr1_795720_785269_-10451-LOC_Os01g02450	#N/A	#N/A	20	20	osa-miR2873b	-0.125308	1.70229	0.647081	0.10517	LOC_Os11g08542	1.73393	1.71269	0.765619	0.431985
chr1_795720_785269_-10451-LOC_Os01g02450	#N/A	#N/A	20	20	osa-miR169g	1.4723	0.572646	-0.438016	-1.2426	LOC_Os11g10770	0.34416	0.177047	1.19019	1.05039	Leucine-rich repeat, typical subtype containing protein.
chr1_795720_785269_-10451-LOC_Os01g02450	#N/A	#N/A	20	20	osa-miR169o	0.975794	0.101237	-0.544729	-1.37695	LOC_Os11g10770	0.34416	0.177047	1.19019	1.05039	Leucine-rich repeat, typical subtype containing protein.
chr1_795720_785269_-10451-LOC_Os01g02450	#N/A	#N/A	20	20	osa-miR169a	3.54828	4.03752	0.51511	0.698667	LOC_Os11g35580	1.27834	1.96504	1.50395	2.13709
chr1_795720_785269_-10451-LOC_Os01g02450	#N/A	#N/A	20	20	osa-miR166h-5p	-1.19563	0.243262	1.53587	0.177202	LOC_Os11g36140	0.200551	0.478721	-0.419691	-0.493767	Serine/threonine protein kinase domain containing protein.
chr1_795720_785269_-10451-LOC_Os01g02450	#N/A	#N/A	20	20	osa-miR169a	3.54828	4.03752	0.51511	0.698667	LOC_Os11g43404	-0.147986	0.0162037	0.153848	0.24091	Conserved hypothetical protein.
chr1_795720_785269_-10451-LOC_Os01g02450	#N/A	#N/A	20	20	osa-miR2926	1.10577	2.38658	1.6232	-1.16303	LOC_Os11g43480	-0.481183	-2.33835	-0.693004	-1.34643
chr1_795720_785269_-10451-LOC_Os01g02450	#N/A	#N/A	20	20	osa-miR169a	3.54828	4.03752	0.51511	0.698667	LOC_Os11g44900	-20	2.44965	0.610673	0.36002	Reverse transcriptase domain containing protein.
chr1_795720_785269_-10451-LOC_Os01g02450	#N/A	#N/A	20	20	osa-miR2926	1.10577	2.38658	1.6232	-1.16303	LOC_Os11g45190	0.805783	2.04982	-0.203592	-0.240508	Similar to NB-ARC domain containing protein.
chr1_795720_785269_-10451-LOC_Os01g02450	#N/A	#N/A	20	20	osa-miR169g	1.4723	0.572646	-0.438016	-1.2426	LOC_Os12g07210	1.14257	0.945247	0.749033	1.38764	Similar to Fructose-bisphosphate aldolase.
chr1_795720_785269_-10451-LOC_Os01g02450	#N/A	#N/A	20	20	osa-miR169o	0.975794	0.101237	-0.544729	-1.37695	LOC_Os12g07210	1.14257	0.945247	0.749033	1.38764	Similar to Fructose-bisphosphate aldolase.
chr1_795720_785269_-10451-LOC_Os01g02450	#N/A	#N/A	20	20	osa-miR166h-5p	-1.19563	0.243262	1.53587	0.177202	LOC_Os12g10670	-1.44735	-4.53439	2.1135	-0.274025	Similar to ATPase, AAA family protein.
chr1_795720_785269_-10451-LOC_Os01g02450	#N/A	#N/A	20	20	osa-miR2873b	-0.125308	1.70229	0.647081	0.10517	LOC_Os12g17690	-0.138416	-0.524325	0.180464	0.584392	Hypothetical conserved gene.
chr1_795720_785269_-10451-LOC_Os01g02450	#N/A	#N/A	20	20	osa-miR5489	2.03133	2.34029	-0.448647	-3.64136	LOC_Os12g25200	2.5252	4.18775	2.85901	4.64938	Similar to chloride channel protein.
chr1_795720_785269_-10451-LOC_Os01g02450	#N/A	#N/A	20	20	osa-miR2926	1.10577	2.38658	1.6232	-1.16303	LOC_Os12g41060	-1.9031	-4.97351	-0.906914	-2.35448	Similar to AP2 domain containing protein, expressed.
chr10_13356211_13354505_-1706-LOC_Os10g25770	-0.435736	-0.378512	-2.09954	-1.20645	osa-miR5829	2.46811	3.41294	2.68103	1.50617	LOC_Os04g38850	-0.893454	-1.31619	-1.25404	-1.1478	Conserved hypothetical protein.
chr11_21913121_20045605_-1867516-LOC_Os11g36470	#N/A	#N/A	0.14055	-20	osa-miR164c	-1.14789	-1.01805	0.947132	1.64654	LOC_Os01g01190	-1.90656	-5.59737	1.01187	-2.5941	Phosphoesterase family protein.
chr11_21913121_20045605_-1867516-LOC_Os11g36470	#N/A	#N/A	0.14055	-20	osa-miR1846a-5p	-0.529523	1.20214	0.849463	2.17924	LOC_Os01g01190	-1.90656	-5.59737	1.01187	-2.5941	Phosphoesterase family protein.
chr11_21913121_20045605_-1867516-LOC_Os11g36470	#N/A	#N/A	0.14055	-20	osa-miR1846b-5p	-0.396781	1.01104	0.740871	2.20563	LOC_Os01g01190	-1.90656	-5.59737	1.01187	-2.5941	Phosphoesterase family protein.
chr11_21913121_20045605_-1867516-LOC_Os11g36470	#N/A	#N/A	0.14055	-20	osa-miR1846c-5p	-1.01696	1.03115	1.81825	2.74821	LOC_Os01g01190	-1.90656	-5.59737	1.01187	-2.5941	Phosphoesterase family protein.
chr11_21913121_20045605_-1867516-LOC_Os11g36470	#N/A	#N/A	0.14055	-20	osa-miR319a-3p.2-3p	-3.23687	-1.99249	1.05971	1.68539	LOC_Os01g01190	-1.90656	-5.59737	1.01187	-2.5941	Phosphoesterase family protein.
chr11_21913121_20045605_-1867516-LOC_Os11g36470	#N/A	#N/A	0.14055	-20	osa-miR319b	-3.14808	-2.00848	1.19022	1.77215	LOC_Os01g01190	-1.90656	-5.59737	1.01187	-2.5941	Phosphoesterase family protein.
chr11_21913121_20045605_-1867516-LOC_Os11g36470	#N/A	#N/A	0.14055	-20	osa-miR319a-3p	-2.02155	-1.7147	1.85917	3.52077	LOC_Os01g02050	-0.680684	-1.09443	-0.710381	-1.12456	Similar to Phosphoenolpyruvate carboxylase (EC 4.1.1.31).
chr11_21913121_20045605_-1867516-LOC_Os11g36470	#N/A	#N/A	0.14055	-20	osa-miR5833	1.3225	1.08495	1.08044	1.07724	LOC_Os01g02930	-1.15247	-1.06684	-1.62746	-2.32396	Glycosyltransferase AER61, uncharacterized domain containing protein.
chr11_21913121_20045605_-1867516-LOC_Os11g36470	#N/A	#N/A	0.14055	-20	osa-miR5819	2.30277	2.53404	2.21602	2.48426	LOC_Os01g10930	-1.46375	-2.57004	-0.699133	-1.50873	Similar to Peptide-N4-(N-acetyl-beta-glucosaminyl)asparagine amidase A (EC 3.5.1.52) (PNGase A) (Glycopeptide N-glycosidase) (N-glycanase) [Contains: Peptide-N4-(N-acetyl-beta-glucosaminyl)asparagine amidase A light chain (PNGase A small chain) (PNGase A subunit B)
chr11_21913121_20045605_-1867516-LOC_Os11g36470	#N/A	#N/A	0.14055	-20	osa-miR5819	2.30277	2.53404	2.21602	2.48426	LOC_Os01g12600	-0.231417	-0.372298	0.0698757	-1.09234
chr11_21913121_20045605_-1867516-LOC_Os11g36470	#N/A	#N/A	0.14055	-20	osa-miR5490	-0.1135	-0.496052	0.609927	1.23924	LOC_Os01g12650	-1.80564	-3.31193	0.209336	-1.12152	Reticulon family protein.
chr11_21913121_20045605_-1867516-LOC_Os11g36470	#N/A	#N/A	0.14055	-20	osa-miR319a-3p	-2.02155	-1.7147	1.85917	3.52077	LOC_Os01g12680	-0.731888	-2.15451	-0.74743	-1.18813	Similar to C4-dicarboxylate transporter/malic acid transport protein.
chr11_21913121_20045605_-1867516-LOC_Os11g36470	#N/A	#N/A	0.14055	-20	osa-miR1427	0.400617	0.207004	1.12825	1.34215	LOC_Os01g16714	-1.08247	-2.29023	-0.684469	-1.82778	FAD-dependent pyridine nucleotide-disulphide oxidoreductase domain containing protein.
chr11_21913121_20045605_-1867516-LOC_Os11g36470	#N/A	#N/A	0.14055	-20	osa-miR1427	0.400617	0.207004	1.12825	1.34215	LOC_Os01g16750	-0.3871	-0.179345	-1.27502	-1.66415	Similar to disulfide oxidoreductase/ monooxygenase/ oxidoreductase.
chr11_21913121_20045605_-1867516-LOC_Os11g36470	#N/A	#N/A	0.14055	-20	osa-miR2100-5p	-1.36593	-0.443724	0.878276	1.32139	LOC_Os01g19210	-1.03739	-1.50433	-0.504397	-1.34695	0
chr11_21913121_20045605_-1867516-LOC_Os11g36470	#N/A	#N/A	0.14055	-20	osa-miR5816	-0.535787	-0.57092	0.573979	1.36795	LOC_Os01g19210	-1.03739	-1.50433	-0.504397	-1.34695	0
chr11_21913121_20045605_-1867516-LOC_Os11g36470	#N/A	#N/A	0.14055	-20	osa-miR5816	-0.535787	-0.57092	0.573979	1.36795	LOC_Os01g19220	-2.69654	-7.23035	0.806979	-2.6505	Glycoside hydrolase, family 3, N-terminal domain containing protein.
chr11_21913121_20045605_-1867516-LOC_Os11g36470	#N/A	#N/A	0.14055	-20	osa-miR1846a-5p	-0.529523	1.20214	0.849463	2.17924	LOC_Os01g24790	0.0484853	-0.333022	-0.765931	-1.25636	Transferase family protein.
chr11_21913121_20045605_-1867516-LOC_Os11g36470	#N/A	#N/A	0.14055	-20	osa-miR1846b-5p	-0.396781	1.01104	0.740871	2.20563	LOC_Os01g24790	0.0484853	-0.333022	-0.765931	-1.25636	Transferase family protein.
chr11_21913121_20045605_-1867516-LOC_Os11g36470	#N/A	#N/A	0.14055	-20	osa-miR1846c-5p	-1.01696	1.03115	1.81825	2.74821	LOC_Os01g24790	0.0484853	-0.333022	-0.765931	-1.25636	Transferase family protein.
chr11_21913121_20045605_-1867516-LOC_Os11g36470	#N/A	#N/A	0.14055	-20	osa-miR1846e	0.656665	1.7003	1.23659	1.87088	LOC_Os01g24790	0.0484853	-0.333022	-0.765931	-1.25636	Transferase family protein.
chr11_21913121_20045605_-1867516-LOC_Os11g36470	#N/A	#N/A	0.14055	-20	osa-miR5819	2.30277	2.53404	2.21602	2.48426	LOC_Os01g25820	-0.750306	-1.80003	-0.754321	-1.15217	Similar to Respiratory burst oxidase homolog.
chr11_21913121_20045605_-1867516-LOC_Os11g36470	#N/A	#N/A	0.14055	-20	osa-miR1846b-3p	-1.23301	0.977296	0.570657	2.50577	LOC_Os01g39890	0.0077695	-0.293667	-0.75129	-1.1011	Similar to submergence induced protein SI397.
chr11_21913121_20045605_-1867516-LOC_Os11g36470	#N/A	#N/A	0.14055	-20	osa-miR2100-5p	-1.36593	-0.443724	0.878276	1.32139	LOC_Os01g39890	0.0077695	-0.293667	-0.75129	-1.1011	Similar to submergence induced protein SI397.
chr11_21913121_20045605_-1867516-LOC_Os11g36470	#N/A	#N/A	0.14055	-20	osa-miR5790	-0.354496	-0.11479	0.524869	1.10268	LOC_Os01g42520	-2.27477	-5.39838	0.868657	-1.67722	Protein of unknown function DUF642 domain containing protein.
chr11_21913121_20045605_-1867516-LOC_Os11g36470	#N/A	#N/A	0.14055	-20	osa-miR164c	-1.14789	-1.01805	0.947132	1.64654	LOC_Os01g43460	-1.27048	-1.14467	-0.920766	-1.57405	Similar to C4-dicarboxylate transporter/malic acid transport protein.
chr11_21913121_20045605_-1867516-LOC_Os11g36470	#N/A	#N/A	0.14055	-20	osa-miR5149	-0.198523	-0.0098207	0.515101	1.09131	LOC_Os01g43590	-1.06971	-1.58423	-1.65736	-2.22553	Similar to Heat shock transcription factor 31 (Fragment).
chr11_21913121_20045605_-1867516-LOC_Os11g36470	#N/A	#N/A	0.14055	-20	osa-miR5829	2.46811	3.41294	2.68103	1.50617	LOC_Os01g46030	-0.670524	-1.27017	-0.833685	-2.16491	Protein kinase, catalytic domain domain containing protein.
chr11_21913121_20045605_-1867516-LOC_Os11g36470	#N/A	#N/A	0.14055	-20	osa-miR1846e	0.656665	1.7003	1.23659	1.87088	LOC_Os01g46350	-1.49791	-3.53681	0.492033	-1.60624	Protein of unknown function DUF231, plant domain containing protein.
chr11_21913121_20045605_-1867516-LOC_Os11g36470	#N/A	#N/A	0.14055	-20	osa-miR5490	-0.1135	-0.496052	0.609927	1.23924	LOC_Os01g54620	-1.72043	-4.62099	-0.0680341	-1.65093	Similar to Cellulose synthase (Fragment).
chr11_21913121_20045605_-1867516-LOC_Os11g36470	#N/A	#N/A	0.14055	-20	osa-miR5819	2.30277	2.53404	2.21602	2.48426	LOC_Os01g55610	-0.965892	-1.86686	-0.43075	-1.00652	TGF-beta receptor, type I/II extracellular region family protein.
chr11_21913121_20045605_-1867516-LOC_Os11g36470	#N/A	#N/A	0.14055	-20	osa-miR5829	2.46811	3.41294	2.68103	1.50617	LOC_Os01g61880	-1.57505	-3.14536	-0.651399	-1.68651	Similar to Respiratory burst oxidase protein.
chr11_21913121_20045605_-1867516-LOC_Os11g36470	#N/A	#N/A	0.14055	-20	osa-miR390-5p	0.227876	-0.0108011	1.78906	1.5973	LOC_Os01g65650	-0.915323	-1.46217	-0.546252	-1.32012	Protein kinase, core domain containing protein.
chr11_21913121_20045605_-1867516-LOC_Os11g36470	#N/A	#N/A	0.14055	-20	osa-miR5502	-1.58799	-0.488767	0.297169	1.07022	LOC_Os01g67090	-1.57963	-2.99517	-0.84418	-2.50215	Similar to SF16 protein.
chr11_21913121_20045605_-1867516-LOC_Os11g36470	#N/A	#N/A	0.14055	-20	osa-miR5833	1.3225	1.08495	1.08044	1.07724	LOC_Os01g67100	-2.24628	-5.05237	0.617609	-1.43547	Hypothetical conserved gene.
chr11_21913121_20045605_-1867516-LOC_Os11g36470	#N/A	#N/A	0.14055	-20	osa-miR1426	0.333128	1.18826	1.44466	1.13007	LOC_Os01g67220	-1.40229	-2.17663	-1.20086	-1.49269	Glycoside hydrolase, family 1 protein.
chr11_21913121_20045605_-1867516-LOC_Os11g36470	#N/A	#N/A	0.14055	-20	osa-miR2121b	-0.337259	-0.123848	-0.00187709	1.0002	LOC_Os01g69200	-1.0934	-2.17261	-1.08426	-1.89468	Hypothetical conserved gene.
chr11_21913121_20045605_-1867516-LOC_Os11g36470	#N/A	#N/A	0.14055	-20	osa-miR5819	2.30277	2.53404	2.21602	2.48426	LOC_Os02g01730	-0.618712	-1.00174	-1.06341	-2.17859	Protein kinase, core domain containing protein.
chr11_21913121_20045605_-1867516-LOC_Os11g36470	#N/A	#N/A	0.14055	-20	osa-miR1427	0.400617	0.207004	1.12825	1.34215	LOC_Os02g04540	-3.27507	-5.88131	-0.393575	-4.4709	Leucine-rich repeat, plant specific containing protein.
chr11_21913121_20045605_-1867516-LOC_Os11g36470	#N/A	#N/A	0.14055	-20	osa-miR5819	2.30277	2.53404	2.21602	2.48426	LOC_Os02g04540	-3.27507	-5.88131	-0.393575	-4.4709	Leucine-rich repeat, plant specific containing protein.
chr11_21913121_20045605_-1867516-LOC_Os11g36470	#N/A	#N/A	0.14055	-20	osa-miR390-5p	0.227876	-0.0108011	1.78906	1.5973	LOC_Os02g08530	-1.2937	-3.0142	0.108222	-1.34096	Similar to Protein kinase-like protein (Fragment).
chr11_21913121_20045605_-1867516-LOC_Os11g36470	#N/A	#N/A	0.14055	-20	osa-miR5819	2.30277	2.53404	2.21602	2.48426	LOC_Os02g08530	-1.2937	-3.0142	0.108222	-1.34096	Similar to Protein kinase-like protein (Fragment).
chr11_21913121_20045605_-1867516-LOC_Os11g36470	#N/A	#N/A	0.14055	-20	osa-miR319a-3p	-2.02155	-1.7147	1.85917	3.52077	LOC_Os02g09400	-0.618464	-1.13588	-1.10714	-1.08641	Cytochrome P450 family protein.
chr11_21913121_20045605_-1867516-LOC_Os11g36470	#N/A	#N/A	0.14055	-20	osa-miR815a	-0.0692471	-0.146616	0.943928	1.64887	LOC_Os02g09930	-1.55925	-5.23528	-0.243516	-1.84039	Similar to Cellulose synthase-like protein (Fragment).
chr11_21913121_20045605_-1867516-LOC_Os11g36470	#N/A	#N/A	0.14055	-20	osa-miR815c	0.0474894	-0.0728884	0.842401	1.62536	LOC_Os02g09930	-1.55925	-5.23528	-0.243516	-1.84039	Similar to Cellulose synthase-like protein (Fragment).
chr11_21913121_20045605_-1867516-LOC_Os11g36470	#N/A	#N/A	0.14055	-20	osa-miR166e-3p	0.327291	0.202056	1.40439	1.40423	LOC_Os02g12670	-2.11127	-3.19317	-1.5511	-3.0678	Similar to Protein kinase.
chr11_21913121_20045605_-1867516-LOC_Os11g36470	#N/A	#N/A	0.14055	-20	osa-miR1861n	-1.822	-1.62315	1.99447	2.00133	LOC_Os02g12670	-2.11127	-3.19317	-1.5511	-3.0678	Similar to Protein kinase.
chr11_21913121_20045605_-1867516-LOC_Os11g36470	#N/A	#N/A	0.14055	-20	osa-miR1428e-3p	-0.910236	-0.808362	0.806249	1.279	LOC_Os02g13660	-2.57713	-7.29063	1.42432	-2.17006	En/Spm-like transposon protein (Protodermal factor 1).
chr11_21913121_20045605_-1867516-LOC_Os11g36470	#N/A	#N/A	0.14055	-20	osa-miR1427	0.400617	0.207004	1.12825	1.34215	LOC_Os02g16030	-1.57754	-5.18403	-0.361138	-1.98606	Conserved hypothetical protein.
chr11_21913121_20045605_-1867516-LOC_Os11g36470	#N/A	#N/A	0.14055	-20	osa-miR1848	0.812782	1.87189	1.35864	1.68884	LOC_Os02g21890	-1.37324	-2.40604	-0.969048	-2.253	Similar to FON2 SPARE1.
chr11_21913121_20045605_-1867516-LOC_Os11g36470	#N/A	#N/A	0.14055	-20	osa-miR1426	0.333128	1.18826	1.44466	1.13007	LOC_Os02g30800	-1.73647	-3.5046	0.550359	-1.29731	Similar to DNA polymerase.
chr11_21913121_20045605_-1867516-LOC_Os11g36470	#N/A	#N/A	0.14055	-20	osa-miR1426	0.333128	1.18826	1.44466	1.13007	LOC_Os02g35180	-0.821401	-2.52533	-1.0598	-1.7948	A-type response regulator, Cytokinin signaling
chr11_21913121_20045605_-1867516-LOC_Os11g36470	#N/A	#N/A	0.14055	-20	osa-miR164c	-1.14789	-1.01805	0.947132	1.64654	LOC_Os02g37690	-1.76412	-3.45374	-1.63353	-2.55476	UDP-glucuronosyl/UDP-glucosyltransferase family protein.
chr11_21913121_20045605_-1867516-LOC_Os11g36470	#N/A	#N/A	0.14055	-20	osa-miR398b	1.03728	2.49659	1.19608	1.09452	LOC_Os02g37790	-2.66367	-4.611	-1.28473	-2.48298
chr11_21913121_20045605_-1867516-LOC_Os11g36470	#N/A	#N/A	0.14055	-20	osa-miR1848	0.812782	1.87189	1.35864	1.68884	LOC_Os02g42740	-1.81824	-3.18982	-1.13909	-1.92514	Similar to Membrane steroid binding protein 1 (AtMP1).
chr11_21913121_20045605_-1867516-LOC_Os11g36470	#N/A	#N/A	0.14055	-20	osa-miR164c	-1.14789	-1.01805	0.947132	1.64654	LOC_Os02g46970	-3.40173	-4.41294	-3.28995	-4.99158	Similar to 4-coumarate--CoA ligase 1 (EC 6.2.1.12) (4CL 1) (4-coumaroyl-CoA synthase 1) (Clone 4CL14) (Fragment).
chr11_21913121_20045605_-1867516-LOC_Os11g36470	#N/A	#N/A	0.14055	-20	osa-miR1848	0.812782	1.87189	1.35864	1.68884	LOC_Os02g46970	-3.40173	-4.41294	-3.28995	-4.99158	Similar to 4-coumarate--CoA ligase 1 (EC 6.2.1.12) (4CL 1) (4-coumaroyl-CoA synthase 1) (Clone 4CL14) (Fragment).
chr11_21913121_20045605_-1867516-LOC_Os11g36470	#N/A	#N/A	0.14055	-20	osa-miR5502	-1.58799	-0.488767	0.297169	1.07022	LOC_Os02g47130	-2.30481	-5.72699	-0.0542418	-2.32692	Conserved hypothetical protein.
chr11_21913121_20045605_-1867516-LOC_Os11g36470	#N/A	#N/A	0.14055	-20	osa-miR1846a-5p	-0.529523	1.20214	0.849463	2.17924	LOC_Os02g50990	-0.408394	-0.894368	-0.873389	-1.12053	Similar to RING-H2 finger protein ATL1Q.
chr11_21913121_20045605_-1867516-LOC_Os11g36470	#N/A	#N/A	0.14055	-20	osa-miR1846b-5p	-0.396781	1.01104	0.740871	2.20563	LOC_Os02g50990	-0.408394	-0.894368	-0.873389	-1.12053	Similar to RING-H2 finger protein ATL1Q.
chr11_21913121_20045605_-1867516-LOC_Os11g36470	#N/A	#N/A	0.14055	-20	osa-miR1846c-5p	-1.01696	1.03115	1.81825	2.74821	LOC_Os02g50990	-0.408394	-0.894368	-0.873389	-1.12053	Similar to RING-H2 finger protein ATL1Q.
chr11_21913121_20045605_-1867516-LOC_Os11g36470	#N/A	#N/A	0.14055	-20	osa-miR5154	-0.484242	-0.483637	0.300168	1.12733	LOC_Os02g52840	-0.338154	-0.927237	-1.00239	-1.06079	Similar to Flavonol synthase/flavanone 3-hydroxylase (EC 1.14.11.23) (EC 1.14.11.9) (FLS) (CitFLS).
chr11_21913121_20045605_-1867516-LOC_Os11g36470	#N/A	#N/A	0.14055	-20	osa-miR5490	-0.1135	-0.496052	0.609927	1.23924	LOC_Os02g54280	-2.19746	-4.84358	0.567044	-1.16914	Hypothetical conserved gene.
chr11_21913121_20045605_-1867516-LOC_Os11g36470	#N/A	#N/A	0.14055	-20	osa-miR166e-3p	0.327291	0.202056	1.40439	1.40423	LOC_Os02g56540	-2.54403	-8.65891	0.96762	-1.6234	Conserved hypothetical protein.
chr11_21913121_20045605_-1867516-LOC_Os11g36470	#N/A	#N/A	0.14055	-20	osa-miR815a	-0.0692471	-0.146616	0.943928	1.64887	LOC_Os03g02190	-2.87256	-4.07094	-3.31232	-4.54157	Serine/threonine protein kinase domain containing protein.
chr11_21913121_20045605_-1867516-LOC_Os11g36470	#N/A	#N/A	0.14055	-20	osa-miR815c	0.0474894	-0.0728884	0.842401	1.62536	LOC_Os03g02190	-2.87256	-4.07094	-3.31232	-4.54157	Serine/threonine protein kinase domain containing protein.
chr11_21913121_20045605_-1867516-LOC_Os11g36470	#N/A	#N/A	0.14055	-20	osa-miR2100-5p	-1.36593	-0.443724	0.878276	1.32139	LOC_Os03g03470	-0.537412	-0.952216	-0.623954	-1.07457	Similar to cDNA clone:001-042-G03, full insert sequence.
chr11_21913121_20045605_-1867516-LOC_Os11g36470	#N/A	#N/A	0.14055	-20	osa-miR5490	-0.1135	-0.496052	0.609927	1.23924	LOC_Os03g03470	-0.537412	-0.952216	-0.623954	-1.07457	Similar to cDNA clone:001-042-G03, full insert sequence.
chr11_21913121_20045605_-1867516-LOC_Os11g36470	#N/A	#N/A	0.14055	-20	osa-miR815a	-0.0692471	-0.146616	0.943928	1.64887	LOC_Os03g03680	-0.172322	-0.172834	-0.644976	-1.82785	Similar to Major facilitator superfamily protein, expressed.
chr11_21913121_20045605_-1867516-LOC_Os11g36470	#N/A	#N/A	0.14055	-20	osa-miR815c	0.0474894	-0.0728884	0.842401	1.62536	LOC_Os03g03680	-0.172322	-0.172834	-0.644976	-1.82785	Similar to Major facilitator superfamily protein, expressed.
chr11_21913121_20045605_-1867516-LOC_Os11g36470	#N/A	#N/A	0.14055	-20	osa-miR1859	-1.84981	-1.36436	0.493641	1.78215	LOC_Os03g04770	-1.31206	-1.6383	-0.767577	-1.35886	Similar to Beta-amylase PCT-BMYI (EC 3.2.1.2).
chr11_21913121_20045605_-1867516-LOC_Os11g36470	#N/A	#N/A	0.14055	-20	osa-miR1426	0.333128	1.18826	1.44466	1.13007	LOC_Os03g05270	-0.225734	-1.91559	-0.292926	-1.38696	Similar to CHY zinc finger family protein, expressed.
chr11_21913121_20045605_-1867516-LOC_Os11g36470	#N/A	#N/A	0.14055	-20	osa-miR5819	2.30277	2.53404	2.21602	2.48426	LOC_Os03g08600	-0.948259	-1.59488	-0.952313	-1.36493	Conserved hypothetical protein.
chr11_21913121_20045605_-1867516-LOC_Os11g36470	#N/A	#N/A	0.14055	-20	osa-miR1846a-5p	-0.529523	1.20214	0.849463	2.17924	LOC_Os03g10090	-1.22698	-2.95928	-1.40869	-2.38537	Similar to Sugar transporter protein.
chr11_21913121_20045605_-1867516-LOC_Os11g36470	#N/A	#N/A	0.14055	-20	osa-miR1846b-5p	-0.396781	1.01104	0.740871	2.20563	LOC_Os03g10090	-1.22698	-2.95928	-1.40869	-2.38537	Similar to Sugar transporter protein.
chr11_21913121_20045605_-1867516-LOC_Os11g36470	#N/A	#N/A	0.14055	-20	osa-miR1846c-5p	-1.01696	1.03115	1.81825	2.74821	LOC_Os03g10090	-1.22698	-2.95928	-1.40869	-2.38537	Similar to Sugar transporter protein.
chr11_21913121_20045605_-1867516-LOC_Os11g36470	#N/A	#N/A	0.14055	-20	osa-miR398b	1.03728	2.49659	1.19608	1.09452	LOC_Os03g11540	-2.75799	-5.85857	0.401792	-1.79562	Replication protein A1.
chr11_21913121_20045605_-1867516-LOC_Os11g36470	#N/A	#N/A	0.14055	-20	osa-miR160e-3p	-4.23852	-4.48038	1.54815	1.54909	LOC_Os03g12250	-1.98093	-4.09746	0.252618	-1.58009	Similar to atypical receptor-like kinase MARK.
chr11_21913121_20045605_-1867516-LOC_Os11g36470	#N/A	#N/A	0.14055	-20	osa-miR319a-3p	-2.02155	-1.7147	1.85917	3.52077	LOC_Os03g12730	-1.28015	-3.05352	-0.165531	-1.39385	Similar to LRK1 protein.
chr11_21913121_20045605_-1867516-LOC_Os11g36470	#N/A	#N/A	0.14055	-20	osa-miR5819	2.30277	2.53404	2.21602	2.48426	LOC_Os03g12730	-1.28015	-3.05352	-0.165531	-1.39385	Similar to LRK1 protein.
chr11_21913121_20045605_-1867516-LOC_Os11g36470	#N/A	#N/A	0.14055	-20	osa-miR5502	-1.58799	-0.488767	0.297169	1.07022	LOC_Os03g13200	-1.47902	-6.23566	1.53496	-2.21542	Similar to Peroxidase (EC 1.11.1.7).
chr11_21913121_20045605_-1867516-LOC_Os11g36470	#N/A	#N/A	0.14055	-20	osa-miR5816	-0.535787	-0.57092	0.573979	1.36795	LOC_Os03g14030	-1.82825	-3.48732	-1.82426	-3.39014	Similar to Thaumatin-like protein.
chr11_21913121_20045605_-1867516-LOC_Os11g36470	#N/A	#N/A	0.14055	-20	osa-miR815a	-0.0692471	-0.146616	0.943928	1.64887	LOC_Os03g14030	-1.82825	-3.48732	-1.82426	-3.39014	Similar to Thaumatin-like protein.
chr11_21913121_20045605_-1867516-LOC_Os11g36470	#N/A	#N/A	0.14055	-20	osa-miR815c	0.0474894	-0.0728884	0.842401	1.62536	LOC_Os03g14030	-1.82825	-3.48732	-1.82426	-3.39014	Similar to Thaumatin-like protein.
chr11_21913121_20045605_-1867516-LOC_Os11g36470	#N/A	#N/A	0.14055	-20	osa-miR1846a-5p	-0.529523	1.20214	0.849463	2.17924	LOC_Os03g16500	-1.58133	-4.241	-1.79605	-3.57239	Peptidase aspartic, catalytic domain containing protein.
chr11_21913121_20045605_-1867516-LOC_Os11g36470	#N/A	#N/A	0.14055	-20	osa-miR1846b-5p	-0.396781	1.01104	0.740871	2.20563	LOC_Os03g16500	-1.58133	-4.241	-1.79605	-3.57239	Peptidase aspartic, catalytic domain containing protein.
chr11_21913121_20045605_-1867516-LOC_Os11g36470	#N/A	#N/A	0.14055	-20	osa-miR1846c-5p	-1.01696	1.03115	1.81825	2.74821	LOC_Os03g16500	-1.58133	-4.241	-1.79605	-3.57239	Peptidase aspartic, catalytic domain containing protein.
chr11_21913121_20045605_-1867516-LOC_Os11g36470	#N/A	#N/A	0.14055	-20	osa-miR1846a-5p	-0.529523	1.20214	0.849463	2.17924	LOC_Os03g18140	-0.898264	-1.76141	-0.498383	-1.21091	Similar to ESK1 (ESKIMO 1).
chr11_21913121_20045605_-1867516-LOC_Os11g36470	#N/A	#N/A	0.14055	-20	osa-miR1846b-5p	-0.396781	1.01104	0.740871	2.20563	LOC_Os03g18140	-0.898264	-1.76141	-0.498383	-1.21091	Similar to ESK1 (ESKIMO 1).
chr11_21913121_20045605_-1867516-LOC_Os11g36470	#N/A	#N/A	0.14055	-20	osa-miR1846c-5p	-1.01696	1.03115	1.81825	2.74821	LOC_Os03g18140	-0.898264	-1.76141	-0.498383	-1.21091	Similar to ESK1 (ESKIMO 1).
chr11_21913121_20045605_-1867516-LOC_Os11g36470	#N/A	#N/A	0.14055	-20	osa-miR1846a-5p	-0.529523	1.20214	0.849463	2.17924	LOC_Os03g18630	-3.12771	-9.11427	0.39801	-1.81807	Similar to Leucine Rich Repeat family protein, expressed.
chr11_21913121_20045605_-1867516-LOC_Os11g36470	#N/A	#N/A	0.14055	-20	osa-miR1846b-5p	-0.396781	1.01104	0.740871	2.20563	LOC_Os03g18630	-3.12771	-9.11427	0.39801	-1.81807	Similar to Leucine Rich Repeat family protein, expressed.
chr11_21913121_20045605_-1867516-LOC_Os11g36470	#N/A	#N/A	0.14055	-20	osa-miR1846c-5p	-1.01696	1.03115	1.81825	2.74821	LOC_Os03g18630	-3.12771	-9.11427	0.39801	-1.81807	Similar to Leucine Rich Repeat family protein, expressed.
chr11_21913121_20045605_-1867516-LOC_Os11g36470	#N/A	#N/A	0.14055	-20	osa-miR390-3p	-0.509974	-0.692036	2.43014	1.66954	LOC_Os03g18630	-3.12771	-9.11427	0.39801	-1.81807	Similar to Leucine Rich Repeat family protein, expressed.
chr11_21913121_20045605_-1867516-LOC_Os11g36470	#N/A	#N/A	0.14055	-20	osa-miR5490	-0.1135	-0.496052	0.609927	1.23924	LOC_Os03g20500	-0.268949	-1.96966	-0.330874	-1.42844	Cyclin-like F-box domain containing protein.
chr11_21913121_20045605_-1867516-LOC_Os11g36470	#N/A	#N/A	0.14055	-20	osa-miR319a-3p.2-3p	-3.23687	-1.99249	1.05971	1.68539	LOC_Os03g21400	-1.50325	-3.89493	-1.13225	-2.09143	Similar to Cytochrome P450 CYP714B3.
chr11_21913121_20045605_-1867516-LOC_Os11g36470	#N/A	#N/A	0.14055	-20	osa-miR319b	-3.14808	-2.00848	1.19022	1.77215	LOC_Os03g21400	-1.50325	-3.89493	-1.13225	-2.09143	Similar to Cytochrome P450 CYP714B3.
chr11_21913121_20045605_-1867516-LOC_Os11g36470	#N/A	#N/A	0.14055	-20	osa-miR5819	2.30277	2.53404	2.21602	2.48426	LOC_Os03g21780	-0.228582	-0.321911	-0.817116	-1.05311	Pentatricopeptide repeat domain containing protein.
chr11_21913121_20045605_-1867516-LOC_Os11g36470	#N/A	#N/A	0.14055	-20	osa-miR5490	-0.1135	-0.496052	0.609927	1.23924	LOC_Os03g24960	-0.983487	-1.40469	-1.46282	-3.78264	Ulp1 protease family, C-terminal catalytic domain containing protein
chr11_21913121_20045605_-1867516-LOC_Os11g36470	#N/A	#N/A	0.14055	-20	osa-miR5490	-0.1135	-0.496052	0.609927	1.23924	LOC_Os03g26870	-1.27489	-1.01328	-1.30882	-1.2299	Similar to Salt-responsive WD40 protein 5.
chr11_21913121_20045605_-1867516-LOC_Os11g36470	#N/A	#N/A	0.14055	-20	osa-miR390-5p	0.227876	-0.0108011	1.78906	1.5973	LOC_Os03g29340	-1.84984	-5.58733	-1.81624	-4.15348	Similar to predicted protein.
chr11_21913121_20045605_-1867516-LOC_Os11g36470	#N/A	#N/A	0.14055	-20	osa-miR5490	-0.1135	-0.496052	0.609927	1.23924	LOC_Os03g29340	-1.84984	-5.58733	-1.81624	-4.15348	Similar to predicted protein.
chr11_21913121_20045605_-1867516-LOC_Os11g36470	#N/A	#N/A	0.14055	-20	osa-miR815a	-0.0692471	-0.146616	0.943928	1.64887	LOC_Os03g29340	-1.84984	-5.58733	-1.81624	-4.15348	Similar to predicted protein.
chr11_21913121_20045605_-1867516-LOC_Os11g36470	#N/A	#N/A	0.14055	-20	osa-miR815c	0.0474894	-0.0728884	0.842401	1.62536	LOC_Os03g29340	-1.84984	-5.58733	-1.81624	-4.15348	Similar to predicted protein.
chr11_21913121_20045605_-1867516-LOC_Os11g36470	#N/A	#N/A	0.14055	-20	osa-miR5819	2.30277	2.53404	2.21602	2.48426	LOC_Os03g35600	-0.443366	-0.304879	-0.781948	-1.02173	Serine/threonine protein kinase-related domain containing protein.
chr11_21913121_20045605_-1867516-LOC_Os11g36470	#N/A	#N/A	0.14055	-20	osa-miR2100-5p	-1.36593	-0.443724	0.878276	1.32139	LOC_Os03g43684	-1.49056	-2.81958	-0.825032	-1.5711	Similar to Centromere protein-like protein (Fragment).
chr11_21913121_20045605_-1867516-LOC_Os11g36470	#N/A	#N/A	0.14055	-20	osa-miR1846a-5p	-0.529523	1.20214	0.849463	2.17924	LOC_Os03g46920	-2.52784	-6.28465	0.963036	-1.23137	Conserved hypothetical protein.
chr11_21913121_20045605_-1867516-LOC_Os11g36470	#N/A	#N/A	0.14055	-20	osa-miR1846b-5p	-0.396781	1.01104	0.740871	2.20563	LOC_Os03g46920	-2.52784	-6.28465	0.963036	-1.23137	Conserved hypothetical protein.
chr11_21913121_20045605_-1867516-LOC_Os11g36470	#N/A	#N/A	0.14055	-20	osa-miR1846c-5p	-1.01696	1.03115	1.81825	2.74821	LOC_Os03g46920	-2.52784	-6.28465	0.963036	-1.23137	Conserved hypothetical protein.
chr11_21913121_20045605_-1867516-LOC_Os11g36470	#N/A	#N/A	0.14055	-20	osa-miR5833	1.3225	1.08495	1.08044	1.07724	LOC_Os03g49830	-1.33959	-1.29837	-1.06577	-1.44742	Protein of unknown function DUF3049 domain containing protein.
chr11_21913121_20045605_-1867516-LOC_Os11g36470	#N/A	#N/A	0.14055	-20	osa-miR5490	-0.1135	-0.496052	0.609927	1.23924	LOC_Os03g52630	-1.563	-3.07782	-0.750568	-1.65942	Similar to CEL6
chr11_21913121_20045605_-1867516-LOC_Os11g36470	#N/A	#N/A	0.14055	-20	osa-miR390-5p	0.227876	-0.0108011	1.78906	1.5973	LOC_Os03g56270	-0.688418	-2.59974	0.447723	-1.01848	Similar to Receptor-like protein kinase 2.
chr11_21913121_20045605_-1867516-LOC_Os11g36470	#N/A	#N/A	0.14055	-20	osa-miR815a	-0.0692471	-0.146616	0.943928	1.64887	LOC_Os03g57240	-0.450449	-1.5328	-0.699402	-1.45676	Similar to Drought and salt tolerance protein.
chr11_21913121_20045605_-1867516-LOC_Os11g36470	#N/A	#N/A	0.14055	-20	osa-miR815c	0.0474894	-0.0728884	0.842401	1.62536	LOC_Os03g57240	-0.450449	-1.5328	-0.699402	-1.45676	Similar to Drought and salt tolerance protein.
chr11_21913121_20045605_-1867516-LOC_Os11g36470	#N/A	#N/A	0.14055	-20	osa-miR5502	-1.58799	-0.488767	0.297169	1.07022	LOC_Os03g62090	-1.78295	-3.18634	0.092573	-1.141	Similar to Cellulose synthase-6.
chr11_21913121_20045605_-1867516-LOC_Os11g36470	#N/A	#N/A	0.14055	-20	osa-miR815a	-0.0692471	-0.146616	0.943928	1.64887	LOC_Os03g62090	-1.78295	-3.18634	0.092573	-1.141	Similar to Cellulose synthase-6.
chr11_21913121_20045605_-1867516-LOC_Os11g36470	#N/A	#N/A	0.14055	-20	osa-miR815c	0.0474894	-0.0728884	0.842401	1.62536	LOC_Os03g62090	-1.78295	-3.18634	0.092573	-1.141	Similar to Cellulose synthase-6.
chr11_21913121_20045605_-1867516-LOC_Os11g36470	#N/A	#N/A	0.14055	-20	osa-miR1426	0.333128	1.18826	1.44466	1.13007	LOC_Os03g63060	-0.758897	-2.38499	-0.995523	-1.79627	PAK-box/P21-Rho-binding domain containing protein.
chr11_21913121_20045605_-1867516-LOC_Os11g36470	#N/A	#N/A	0.14055	-20	osa-miR815a	-0.0692471	-0.146616	0.943928	1.64887	LOC_Os04g03980	-1.52326	-1.57467	-0.960576	-1.10145	Flavin monooxygenase-like enzyme, Auxin biosynthesis
chr11_21913121_20045605_-1867516-LOC_Os11g36470	#N/A	#N/A	0.14055	-20	osa-miR815c	0.0474894	-0.0728884	0.842401	1.62536	LOC_Os04g03980	-1.52326	-1.57467	-0.960576	-1.10145	Flavin monooxygenase-like enzyme, Auxin biosynthesis
chr11_21913121_20045605_-1867516-LOC_Os11g36470	#N/A	#N/A	0.14055	-20	osa-miR398b	1.03728	2.49659	1.19608	1.09452	LOC_Os04g04060	-1.33478	-1.34761	-1.09746	-1.49855	Similar to OSIGBa0103I21.1 protein.
chr11_21913121_20045605_-1867516-LOC_Os11g36470	#N/A	#N/A	0.14055	-20	osa-miR812d	0.298692	0.196192	0.424822	1.056	LOC_Os04g08828	0.346678	-0.584165	-0.984352	-2.14274	Similar to Cytochrome P450 79A1 (EC 1.14.13.41) (Tyrosine N-monooxygenase) (Cytochrome P450Tyr).
chr11_21913121_20045605_-1867516-LOC_Os11g36470	#N/A	#N/A	0.14055	-20	osa-miR5819	2.30277	2.53404	2.21602	2.48426	LOC_Os04g11890	-1.01366	-1.76092	-0.344259	-1.70904	Cyclin-like F-box domain containing protein.
chr11_21913121_20045605_-1867516-LOC_Os11g36470	#N/A	#N/A	0.14055	-20	osa-miR5490	-0.1135	-0.496052	0.609927	1.23924	LOC_Os04g15800	-2.55429	-5.57191	0.91977	-1.256	Similar to H0209A05.2 protein.
chr11_21913121_20045605_-1867516-LOC_Os11g36470	#N/A	#N/A	0.14055	-20	osa-miR1428e-3p	-0.910236	-0.808362	0.806249	1.279	LOC_Os04g27790	-3.69455	-4.77053	-2.13152	-3.72874	Similar to OSIGBa0106G08.7 protein.
chr11_21913121_20045605_-1867516-LOC_Os11g36470	#N/A	#N/A	0.14055	-20	osa-miR1426	0.333128	1.18826	1.44466	1.13007	LOC_Os04g29960	-1.07342	-1.69986	-0.697331	-1.23865	Serine/threonine protein kinase-related domain containing protein.
chr11_21913121_20045605_-1867516-LOC_Os11g36470	#N/A	#N/A	0.14055	-20	osa-miR390-5p	0.227876	-0.0108011	1.78906	1.5973	LOC_Os04g29960	-1.07342	-1.69986	-0.697331	-1.23865	Serine/threonine protein kinase-related domain containing protein.
chr11_21913121_20045605_-1867516-LOC_Os11g36470	#N/A	#N/A	0.14055	-20	osa-miR390-5p	0.227876	-0.0108011	1.78906	1.5973	LOC_Os04g30160	-0.447031	-0.757173	-0.52381	-1.08659	Similar to OSIGBa0107E14.7 protein.
chr11_21913121_20045605_-1867516-LOC_Os11g36470	#N/A	#N/A	0.14055	-20	osa-miR815a	-0.0692471	-0.146616	0.943928	1.64887	LOC_Os04g30720	-1.70093	-4.74707	0.691436	-1.35803	Kinesin, motor region domain containing protein.
chr11_21913121_20045605_-1867516-LOC_Os11g36470	#N/A	#N/A	0.14055	-20	osa-miR815c	0.0474894	-0.0728884	0.842401	1.62536	LOC_Os04g30720	-1.70093	-4.74707	0.691436	-1.35803	Kinesin, motor region domain containing protein.
chr11_21913121_20045605_-1867516-LOC_Os11g36470	#N/A	#N/A	0.14055	-20	osa-miR5819	2.30277	2.53404	2.21602	2.48426	LOC_Os04g32510	-1.56257	-1.99215	-0.477962	-1.16101	Conserved hypothetical protein.
chr11_21913121_20045605_-1867516-LOC_Os11g36470	#N/A	#N/A	0.14055	-20	osa-miR5490	-0.1135	-0.496052	0.609927	1.23924	LOC_Os04g32800	-1.11578	-2.38683	-1.62405	-2.04513	Similar to OSIGBa0113L04.2 protein.
chr11_21913121_20045605_-1867516-LOC_Os11g36470	#N/A	#N/A	0.14055	-20	osa-miR815a	-0.0692471	-0.146616	0.943928	1.64887	LOC_Os04g32800	-1.11578	-2.38683	-1.62405	-2.04513	Similar to OSIGBa0113L04.2 protein.
chr11_21913121_20045605_-1867516-LOC_Os11g36470	#N/A	#N/A	0.14055	-20	osa-miR815c	0.0474894	-0.0728884	0.842401	1.62536	LOC_Os04g32800	-1.11578	-2.38683	-1.62405	-2.04513	Similar to OSIGBa0113L04.2 protein.
chr11_21913121_20045605_-1867516-LOC_Os11g36470	#N/A	#N/A	0.14055	-20	osa-miR5829	2.46811	3.41294	2.68103	1.50617	LOC_Os04g38850	-0.893454	-1.31619	-1.25404	-1.1478	Conserved hypothetical protein.
chr11_21913121_20045605_-1867516-LOC_Os11g36470	#N/A	#N/A	0.14055	-20	osa-miR5819	2.30277	2.53404	2.21602	2.48426	LOC_Os04g39489	-0.41544	-0.990654	-0.784998	-1.08773	Amino acid transporter, transmembrane family protein.
chr11_21913121_20045605_-1867516-LOC_Os11g36470	#N/A	#N/A	0.14055	-20	osa-miR5154	-0.484242	-0.483637	0.300168	1.12733	LOC_Os04g39840	-0.939686	-2.34072	-1.11744	-2.01484	Similar to Cyanogenic beta-glucosidase precursor (EC 3.2.1.21) (Linamarase) (Fragment).
chr11_21913121_20045605_-1867516-LOC_Os11g36470	#N/A	#N/A	0.14055	-20	osa-miR5819	2.30277	2.53404	2.21602	2.48426	LOC_Os04g40410	-0.625345	-1.57501	-0.367319	-1.08844	Probable high-affinity nitrate transporter-activating protein 2.2
chr11_21913121_20045605_-1867516-LOC_Os11g36470	#N/A	#N/A	0.14055	-20	osa-miR1846e	0.656665	1.7003	1.23659	1.87088	LOC_Os04g40560	-1.1662	-1.58395	-1.20981	-2.45161	WD-40 repeat containing protein.
chr11_21913121_20045605_-1867516-LOC_Os11g36470	#N/A	#N/A	0.14055	-20	osa-miR5490	-0.1135	-0.496052	0.609927	1.23924	LOC_Os04g43300	-2.23402	-3.33422	0.229556	-1.06717	Similar to Midline 1 protein (Tripartite motif protein 18).
chr11_21913121_20045605_-1867516-LOC_Os11g36470	#N/A	#N/A	0.14055	-20	osa-miR5819	2.30277	2.53404	2.21602	2.48426	LOC_Os04g43420	-0.559363	-0.750166	-0.775421	-1.14878	Peptidoglycan binding-like domain containing protein.
chr11_21913121_20045605_-1867516-LOC_Os11g36470	#N/A	#N/A	0.14055	-20	osa-miR319a-3p.2-3p	-3.23687	-1.99249	1.05971	1.68539	LOC_Os04g44150	-3.91096	-5.69179	-2.72194	-4.99779	2OG-Fe(II) oxygenase domain containing protein.
chr11_21913121_20045605_-1867516-LOC_Os11g36470	#N/A	#N/A	0.14055	-20	osa-miR319b	-3.14808	-2.00848	1.19022	1.77215	LOC_Os04g44150	-3.91096	-5.69179	-2.72194	-4.99779	2OG-Fe(II) oxygenase domain containing protein.
chr11_21913121_20045605_-1867516-LOC_Os11g36470	#N/A	#N/A	0.14055	-20	osa-miR5490	-0.1135	-0.496052	0.609927	1.23924	LOC_Os04g44530	-0.50933	-0.580415	-0.803076	-1.1402	BRO1 domain containing protein.
chr11_21913121_20045605_-1867516-LOC_Os11g36470	#N/A	#N/A	0.14055	-20	osa-miR815a	-0.0692471	-0.146616	0.943928	1.64887	LOC_Os04g44640	-2.871	-5.46268	0.784265	-1.94691	Similar to OSIGBa0115K01-H0319F09.22 protein.
chr11_21913121_20045605_-1867516-LOC_Os11g36470	#N/A	#N/A	0.14055	-20	osa-miR815c	0.0474894	-0.0728884	0.842401	1.62536	LOC_Os04g44640	-2.871	-5.46268	0.784265	-1.94691	Similar to OSIGBa0115K01-H0319F09.22 protein.
chr11_21913121_20045605_-1867516-LOC_Os11g36470	#N/A	#N/A	0.14055	-20	osa-miR5490	-0.1135	-0.496052	0.609927	1.23924	LOC_Os04g44850	-1.84143	-3.3047	-0.39627	-1.57673	Glycosyl transferase, family 8 protein.
chr11_21913121_20045605_-1867516-LOC_Os11g36470	#N/A	#N/A	0.14055	-20	osa-miR1428e-3p	-0.910236	-0.808362	0.806249	1.279	LOC_Os04g46780	-0.886612	-3.03308	-0.978036	-2.29746	Similar to OSIGBa0143N19.13 protein.
chr11_21913121_20045605_-1867516-LOC_Os11g36470	#N/A	#N/A	0.14055	-20	osa-miR2100-5p	-1.36593	-0.443724	0.878276	1.32139	LOC_Os04g46780	-0.886612	-3.03308	-0.978036	-2.29746	Similar to OSIGBa0143N19.13 protein.
chr11_21913121_20045605_-1867516-LOC_Os11g36470	#N/A	#N/A	0.14055	-20	osa-miR815a	-0.0692471	-0.146616	0.943928	1.64887	LOC_Os04g48210	-0.655927	-1.6262	-0.937304	-1.51524	Cytochrome P450 family protein.
chr11_21913121_20045605_-1867516-LOC_Os11g36470	#N/A	#N/A	0.14055	-20	osa-miR815c	0.0474894	-0.0728884	0.842401	1.62536	LOC_Os04g48210	-0.655927	-1.6262	-0.937304	-1.51524	Cytochrome P450 family protein.
chr11_21913121_20045605_-1867516-LOC_Os11g36470	#N/A	#N/A	0.14055	-20	osa-miR5149	-0.198523	-0.0098207	0.515101	1.09131	LOC_Os04g49500	-0.82899	-1.69944	-0.902212	-1.02275	U box domain domain containing protein.
chr11_21913121_20045605_-1867516-LOC_Os11g36470	#N/A	#N/A	0.14055	-20	osa-miR5833	1.3225	1.08495	1.08044	1.07724	LOC_Os04g49500	-0.82899	-1.69944	-0.902212	-1.02275	U box domain domain containing protein.
chr11_21913121_20045605_-1867516-LOC_Os11g36470	#N/A	#N/A	0.14055	-20	osa-miR1430	2.319	2.77612	1.77566	1.02329	LOC_Os04g50960	-2.33125	-6.33934	1.0447	-1.5768	Similar to OSJNba0093F12.13 protein.
chr11_21913121_20045605_-1867516-LOC_Os11g36470	#N/A	#N/A	0.14055	-20	osa-miR5833	1.3225	1.08495	1.08044	1.07724	LOC_Os04g50960	-2.33125	-6.33934	1.0447	-1.5768	Similar to OSJNba0093F12.13 protein.
chr11_21913121_20045605_-1867516-LOC_Os11g36470	#N/A	#N/A	0.14055	-20	osa-miR812d	0.298692	0.196192	0.424822	1.056	LOC_Os04g52100	-0.730196	-1.24985	-0.685915	-1.0029	Peptidase M24A, methionine aminopeptidase, subfamily 1 protein.
chr11_21913121_20045605_-1867516-LOC_Os11g36470	#N/A	#N/A	0.14055	-20	osa-miR1846a-5p	-0.529523	1.20214	0.849463	2.17924	LOC_Os04g52320	-1.29626	-2.59254	-0.0563152	-1.72569	Pectin lyase fold/virulence factor domain containing protein.
chr11_21913121_20045605_-1867516-LOC_Os11g36470	#N/A	#N/A	0.14055	-20	osa-miR1846b-5p	-0.396781	1.01104	0.740871	2.20563	LOC_Os04g52320	-1.29626	-2.59254	-0.0563152	-1.72569	Pectin lyase fold/virulence factor domain containing protein.
chr11_21913121_20045605_-1867516-LOC_Os11g36470	#N/A	#N/A	0.14055	-20	osa-miR1846c-5p	-1.01696	1.03115	1.81825	2.74821	LOC_Os04g52320	-1.29626	-2.59254	-0.0563152	-1.72569	Pectin lyase fold/virulence factor domain containing protein.
chr11_21913121_20045605_-1867516-LOC_Os11g36470	#N/A	#N/A	0.14055	-20	osa-miR1846a-5p	-0.529523	1.20214	0.849463	2.17924	LOC_Os04g54570	-2.49712	-3.09087	-2.15399	-2.38124	Similar to transferase.
chr11_21913121_20045605_-1867516-LOC_Os11g36470	#N/A	#N/A	0.14055	-20	osa-miR1846b-5p	-0.396781	1.01104	0.740871	2.20563	LOC_Os04g54570	-2.49712	-3.09087	-2.15399	-2.38124	Similar to transferase.
chr11_21913121_20045605_-1867516-LOC_Os11g36470	#N/A	#N/A	0.14055	-20	osa-miR1846c-5p	-1.01696	1.03115	1.81825	2.74821	LOC_Os04g54570	-2.49712	-3.09087	-2.15399	-2.38124	Similar to transferase.
chr11_21913121_20045605_-1867516-LOC_Os11g36470	#N/A	#N/A	0.14055	-20	osa-miR1846e	0.656665	1.7003	1.23659	1.87088	LOC_Os04g54570	-2.49712	-3.09087	-2.15399	-2.38124	Similar to transferase.
chr11_21913121_20045605_-1867516-LOC_Os11g36470	#N/A	#N/A	0.14055	-20	osa-miR5833	1.3225	1.08495	1.08044	1.07724	LOC_Os04g56060	-1.30718	-2.75153	-0.340198	-1.65957	Protein kinase, core domain containing protein.
chr11_21913121_20045605_-1867516-LOC_Os11g36470	#N/A	#N/A	0.14055	-20	osa-miR166e-3p	0.327291	0.202056	1.40439	1.40423	LOC_Os05g02070	-0.802689	-2.83318	-1.06343	-2.06831	Similar to B22EL8 protein.
chr11_21913121_20045605_-1867516-LOC_Os11g36470	#N/A	#N/A	0.14055	-20	osa-miR390-5p	0.227876	-0.0108011	1.78906	1.5973	LOC_Os05g02250	-0.849634	-1.47836	-0.717629	-1.39699	Similar to Actin-depolymerizing factor 2 (ADF 2).
chr11_21913121_20045605_-1867516-LOC_Os11g36470	#N/A	#N/A	0.14055	-20	osa-miR1428e-3p	-0.910236	-0.808362	0.806249	1.279	LOC_Os05g02310	-1.97343	-3.17056	-0.391989	-1.59999	Similar to PRLI-interacting factor F (Fragment).
chr11_21913121_20045605_-1867516-LOC_Os11g36470	#N/A	#N/A	0.14055	-20	osa-miR815a	-0.0692471	-0.146616	0.943928	1.64887	LOC_Os05g03190	-1.37626	-2.02259	-0.529657	-1.2353	Similar to IQD1.
chr11_21913121_20045605_-1867516-LOC_Os11g36470	#N/A	#N/A	0.14055	-20	osa-miR815c	0.0474894	-0.0728884	0.842401	1.62536	LOC_Os05g03190	-1.37626	-2.02259	-0.529657	-1.2353	Similar to IQD1.
chr11_21913121_20045605_-1867516-LOC_Os11g36470	#N/A	#N/A	0.14055	-20	osa-miR5819	2.30277	2.53404	2.21602	2.48426	LOC_Os05g03450	-0.664067	-1.41919	-0.19874	-1.20745	Concanavalin A-like lectin/glucanase, subgroup domain containing protein.
chr11_21913121_20045605_-1867516-LOC_Os11g36470	#N/A	#N/A	0.14055	-20	osa-miR164c	-1.14789	-1.01805	0.947132	1.64654	LOC_Os05g10690	-0.326882	-1.07229	-0.852706	-1.25549	Similar to Transcription factor MYBS2.
chr11_21913121_20045605_-1867516-LOC_Os11g36470	#N/A	#N/A	0.14055	-20	osa-miR5149	-0.198523	-0.0098207	0.515101	1.09131	LOC_Os05g11990	-1.67568	-4.67489	0.62467	-1.31042	Molecular chaperone, heat shock protein, Hsp40, DnaJ domain containing protein.
chr11_21913121_20045605_-1867516-LOC_Os11g36470	#N/A	#N/A	0.14055	-20	osa-miR815a	-0.0692471	-0.146616	0.943928	1.64887	LOC_Os05g24140	-1.25658	-2.59291	-0.901732	-1.85513	Similar to tetracycline transporter protein.
chr11_21913121_20045605_-1867516-LOC_Os11g36470	#N/A	#N/A	0.14055	-20	osa-miR815c	0.0474894	-0.0728884	0.842401	1.62536	LOC_Os05g24140	-1.25658	-2.59291	-0.901732	-1.85513	Similar to tetracycline transporter protein.
chr11_21913121_20045605_-1867516-LOC_Os11g36470	#N/A	#N/A	0.14055	-20	osa-miR390-5p	0.227876	-0.0108011	1.78906	1.5973	LOC_Os05g25540	-1.42655	-4.70193	-0.495516	-2.02624	Similar to Protein kinase-like protein (Fragment).
chr11_21913121_20045605_-1867516-LOC_Os11g36470	#N/A	#N/A	0.14055	-20	osa-miR5819	2.30277	2.53404	2.21602	2.48426	LOC_Os05g27304	-1.69786	-2.71619	-2.0204	-3.36516	Similar to proton-dependent oligopeptide transport (POT) family protein.
chr11_21913121_20045605_-1867516-LOC_Os11g36470	#N/A	#N/A	0.14055	-20	osa-miR1428e-3p	-0.910236	-0.808362	0.806249	1.279	LOC_Os05g32710	-1.39761	-2.03046	-0.513839	-1.07786	Similar to Isoamylase-type starch debranching enzyme ISO2.
chr11_21913121_20045605_-1867516-LOC_Os11g36470	#N/A	#N/A	0.14055	-20	osa-miR166e-3p	0.327291	0.202056	1.40439	1.40423	LOC_Os05g35340	-1.17722	-2.38694	-1.68261	-2.66224	Similar to DnaJ-like protein.
chr11_21913121_20045605_-1867516-LOC_Os11g36470	#N/A	#N/A	0.14055	-20	osa-miR1430	2.319	2.77612	1.77566	1.02329	LOC_Os05g38490	-0.661349	-1.95337	-0.05581	-1.02564	Hypothetical conserved gene.
chr11_21913121_20045605_-1867516-LOC_Os11g36470	#N/A	#N/A	0.14055	-20	osa-miR390-5p	0.227876	-0.0108011	1.78906	1.5973	LOC_Os05g38490	-0.661349	-1.95337	-0.05581	-1.02564	Hypothetical conserved gene.
chr11_21913121_20045605_-1867516-LOC_Os11g36470	#N/A	#N/A	0.14055	-20	osa-miR164c	-1.14789	-1.01805	0.947132	1.64654	LOC_Os05g39850	-2.27271	-5.6905	1.10383	-1.12821	Similar to DNA replication licensing factor MCM3 homolog (Replication origin activator) (ROA protein) (Fragment).
chr11_21913121_20045605_-1867516-LOC_Os11g36470	#N/A	#N/A	0.14055	-20	osa-miR5819	2.30277	2.53404	2.21602	2.48426	LOC_Os05g39990	-1.86791	-5.86141	-0.571138	-2.69732	Alpha-expansin OsEXPA4.
chr11_21913121_20045605_-1867516-LOC_Os11g36470	#N/A	#N/A	0.14055	-20	osa-miR166e-3p	0.327291	0.202056	1.40439	1.40423	LOC_Os05g41520	-0.67384	-1.26021	-1.43019	-1.74393	Hypothetical conserved gene.
chr11_21913121_20045605_-1867516-LOC_Os11g36470	#N/A	#N/A	0.14055	-20	osa-miR5502	-1.58799	-0.488767	0.297169	1.07022	LOC_Os05g45180	-2.85601	-7.12169	-1.52506	-3.54936	UDP-glucuronosyl/UDP-glucosyltransferase family protein.
chr11_21913121_20045605_-1867516-LOC_Os11g36470	#N/A	#N/A	0.14055	-20	osa-miR1846a-5p	-0.529523	1.20214	0.849463	2.17924	LOC_Os05g48270	-1.81371	-5.01855	0.0365089	-2.47425	DOMON related domain containing protein.
chr11_21913121_20045605_-1867516-LOC_Os11g36470	#N/A	#N/A	0.14055	-20	osa-miR1846b-5p	-0.396781	1.01104	0.740871	2.20563	LOC_Os05g48270	-1.81371	-5.01855	0.0365089	-2.47425	DOMON related domain containing protein.
chr11_21913121_20045605_-1867516-LOC_Os11g36470	#N/A	#N/A	0.14055	-20	osa-miR1846c-5p	-1.01696	1.03115	1.81825	2.74821	LOC_Os05g48270	-1.81371	-5.01855	0.0365089	-2.47425	DOMON related domain containing protein.
chr11_21913121_20045605_-1867516-LOC_Os11g36470	#N/A	#N/A	0.14055	-20	osa-miR1861n	-1.822	-1.62315	1.99447	2.00133	LOC_Os06g03540	-1.09273	-1.50062	-1.1958	-1.76176	Similar to Oligopeptide transporter 9.
chr11_21913121_20045605_-1867516-LOC_Os11g36470	#N/A	#N/A	0.14055	-20	osa-miR1846a-5p	-0.529523	1.20214	0.849463	2.17924	LOC_Os06g04900	0.099302	0.348491	-0.961312	-1.35067	Monosaccharide transporter.
chr11_21913121_20045605_-1867516-LOC_Os11g36470	#N/A	#N/A	0.14055	-20	osa-miR1846b-5p	-0.396781	1.01104	0.740871	2.20563	LOC_Os06g04900	0.099302	0.348491	-0.961312	-1.35067	Monosaccharide transporter.
chr11_21913121_20045605_-1867516-LOC_Os11g36470	#N/A	#N/A	0.14055	-20	osa-miR1846c-5p	-1.01696	1.03115	1.81825	2.74821	LOC_Os06g04900	0.099302	0.348491	-0.961312	-1.35067	Monosaccharide transporter.
chr11_21913121_20045605_-1867516-LOC_Os11g36470	#N/A	#N/A	0.14055	-20	osa-miR1426	0.333128	1.18826	1.44466	1.13007	LOC_Os06g05630	-0.260083	-1.0752	-0.0324972	-1.01932	Similar to mRNA, clone: RTFL01-05-E01.
chr11_21913121_20045605_-1867516-LOC_Os11g36470	#N/A	#N/A	0.14055	-20	osa-miR319a-3p	-2.02155	-1.7147	1.85917	3.52077	LOC_Os06g05630	-0.260083	-1.0752	-0.0324972	-1.01932	Similar to mRNA, clone: RTFL01-05-E01.
chr11_21913121_20045605_-1867516-LOC_Os11g36470	#N/A	#N/A	0.14055	-20	osa-miR5819	2.30277	2.53404	2.21602	2.48426	LOC_Os06g06990	-0.589994	-1.66651	-0.847359	-1.9996	Conserved hypothetical protein.
chr11_21913121_20045605_-1867516-LOC_Os11g36470	#N/A	#N/A	0.14055	-20	osa-miR1846b-3p	-1.23301	0.977296	0.570657	2.50577	LOC_Os06g09230	-1.00575	-1.18008	-0.901087	-1.56126	Similar to Serine threonine kinase.
chr11_21913121_20045605_-1867516-LOC_Os11g36470	#N/A	#N/A	0.14055	-20	osa-miR164c	-1.14789	-1.01805	0.947132	1.64654	LOC_Os06g10980	-1.79248	-4.62516	-1.59224	-2.47755	Xyloglucan fucosyltransferase family protein.
chr11_21913121_20045605_-1867516-LOC_Os11g36470	#N/A	#N/A	0.14055	-20	osa-miR5819	2.30277	2.53404	2.21602	2.48426	LOC_Os06g17490	-2.05512	-6.63252	0.450559	-1.62715	Similar to Serine/threonine-specific kinase like protein.
chr11_21913121_20045605_-1867516-LOC_Os11g36470	#N/A	#N/A	0.14055	-20	osa-miR5819	2.30277	2.53404	2.21602	2.48426	LOC_Os06g23274	-1.19531	-1.47127	-1.13359	-1.5846	Zinc finger, RING-CH-type domain containing protein.
chr11_21913121_20045605_-1867516-LOC_Os11g36470	#N/A	#N/A	0.14055	-20	osa-miR390-3p	-0.509974	-0.692036	2.43014	1.66954	LOC_Os06g23750	0.341264	0.0185889	-0.764878	-1.31563
chr11_21913121_20045605_-1867516-LOC_Os11g36470	#N/A	#N/A	0.14055	-20	osa-miR390-5p	0.227876	-0.0108011	1.78906	1.5973	LOC_Os06g23780	-0.0507058	-0.461632	-1.19283	-1.43585	Similar to ACX4 (ACYL-COA OXIDASE 4)
chr11_21913121_20045605_-1867516-LOC_Os11g36470	#N/A	#N/A	0.14055	-20	osa-miR815a	-0.0692471	-0.146616	0.943928	1.64887	LOC_Os06g33720	-1.71419	-2.63213	-1.91225	-2.49809	Flavin-containing monooxygenase FMO family protein.
chr11_21913121_20045605_-1867516-LOC_Os11g36470	#N/A	#N/A	0.14055	-20	osa-miR815c	0.0474894	-0.0728884	0.842401	1.62536	LOC_Os06g33720	-1.71419	-2.63213	-1.91225	-2.49809	Flavin-containing monooxygenase FMO family protein.
chr11_21913121_20045605_-1867516-LOC_Os11g36470	#N/A	#N/A	0.14055	-20	osa-miR812d	0.298692	0.196192	0.424822	1.056	LOC_Os06g37300	0.0493195	0.17191	-0.912679	-1.25004	Similar to Ent-kaurene oxidase 1 (Fragment).
chr11_21913121_20045605_-1867516-LOC_Os11g36470	#N/A	#N/A	0.14055	-20	osa-miR5490	-0.1135	-0.496052	0.609927	1.23924	LOC_Os06g38970	-1.25559	-1.23384	-0.710453	-1.20471	Protein kinase, core domain containing protein.
chr11_21913121_20045605_-1867516-LOC_Os11g36470	#N/A	#N/A	0.14055	-20	osa-miR164c	-1.14789	-1.01805	0.947132	1.64654	LOC_Os06g40190	-0.671837	-0.911665	-0.754615	-1.04878	Similar to Phospholipase D.
chr11_21913121_20045605_-1867516-LOC_Os11g36470	#N/A	#N/A	0.14055	-20	osa-miR5149	-0.198523	-0.0098207	0.515101	1.09131	LOC_Os06g45480	-0.18955	-0.563007	-0.81334	-1.04578	Peptidase M20 domain containing protein.
chr11_21913121_20045605_-1867516-LOC_Os11g36470	#N/A	#N/A	0.14055	-20	osa-miR1430	2.319	2.77612	1.77566	1.02329	LOC_Os06g45540	-0.651218	-1.64735	-0.0890307	-1.16352	Protein of unknown function DUF597 family protein.
chr11_21913121_20045605_-1867516-LOC_Os11g36470	#N/A	#N/A	0.14055	-20	osa-miR166e-3p	0.327291	0.202056	1.40439	1.40423	LOC_Os06g45540	-0.651218	-1.64735	-0.0890307	-1.16352	Protein of unknown function DUF597 family protein.
chr11_21913121_20045605_-1867516-LOC_Os11g36470	#N/A	#N/A	0.14055	-20	osa-miR1426	0.333128	1.18826	1.44466	1.13007	LOC_Os06g46799	-1.85325	-3.3589	-2.06827	-2.96434	Haem peroxidase family protein.
chr11_21913121_20045605_-1867516-LOC_Os11g36470	#N/A	#N/A	0.14055	-20	osa-miR5819	2.30277	2.53404	2.21602	2.48426	LOC_Os06g47620	-1.21204	-1.53788	-1.05379	-1.89143	Similar to IAA-amino acid conjugate hydrolase-like protein (Fragment).
chr11_21913121_20045605_-1867516-LOC_Os11g36470	#N/A	#N/A	0.14055	-20	osa-miR5819	2.30277	2.53404	2.21602	2.48426	LOC_Os06g49750	-1.16384	-0.213158	-1.46073	-1.33471	Kelch-type beta propeller domain containing protein.
chr11_21913121_20045605_-1867516-LOC_Os11g36470	#N/A	#N/A	0.14055	-20	osa-miR815a	-0.0692471	-0.146616	0.943928	1.64887	LOC_Os07g03900	-0.340348	-0.642551	-1.51613	-1.64989
chr11_21913121_20045605_-1867516-LOC_Os11g36470	#N/A	#N/A	0.14055	-20	osa-miR815c	0.0474894	-0.0728884	0.842401	1.62536	LOC_Os07g03900	-0.340348	-0.642551	-1.51613	-1.64989
chr11_21913121_20045605_-1867516-LOC_Os11g36470	#N/A	#N/A	0.14055	-20	osa-miR5816	-0.535787	-0.57092	0.573979	1.36795	LOC_Os07g08150	-2.15064	-1.82969	-2.71821	-4.6916	Similar to Low molecular mass early light-inducible protein HV90, chloroplast precursor (ELIP).
chr11_21913121_20045605_-1867516-LOC_Os11g36470	#N/A	#N/A	0.14055	-20	osa-miR5819	2.30277	2.53404	2.21602	2.48426	LOC_Os07g08800	0.228914	0.296559	-1.20575	-1.95019
chr11_21913121_20045605_-1867516-LOC_Os11g36470	#N/A	#N/A	0.14055	-20	osa-miR1428e-3p	-0.910236	-0.808362	0.806249	1.279	LOC_Os07g11630	-0.834281	-2.01104	-1.76699	-1.86009	Bifunctional trypsin/alpha-amylase inhibitor domain containing protein.
chr11_21913121_20045605_-1867516-LOC_Os11g36470	#N/A	#N/A	0.14055	-20	osa-miR164c	-1.14789	-1.01805	0.947132	1.64654	LOC_Os07g18240	-0.434357	-1.37967	-1.2846	-1.87344	Similar to lectin-like receptor kinase 7.
chr11_21913121_20045605_-1867516-LOC_Os11g36470	#N/A	#N/A	0.14055	-20	osa-miR1426	0.333128	1.18826	1.44466	1.13007	LOC_Os07g18874	-1.88386	-2.49016	-1.48856	-2.12574	Similar to white-brown-complex ABC transporter family.
chr11_21913121_20045605_-1867516-LOC_Os11g36470	#N/A	#N/A	0.14055	-20	osa-miR319a-3p.2-3p	-3.23687	-1.99249	1.05971	1.68539	LOC_Os07g23540	-1.71087	-2.14066	-1.36778	-2.00436	Nucleic acid-binding, OB-fold domain containing protein.
chr11_21913121_20045605_-1867516-LOC_Os11g36470	#N/A	#N/A	0.14055	-20	osa-miR319b	-3.14808	-2.00848	1.19022	1.77215	LOC_Os07g23540	-1.71087	-2.14066	-1.36778	-2.00436	Nucleic acid-binding, OB-fold domain containing protein.
chr11_21913121_20045605_-1867516-LOC_Os11g36470	#N/A	#N/A	0.14055	-20	osa-miR5833	1.3225	1.08495	1.08044	1.07724	LOC_Os07g24190	-1.88516	-3.29812	-1.41537	-2.22472	Similar to Cellulose synthase-7.
chr11_21913121_20045605_-1867516-LOC_Os11g36470	#N/A	#N/A	0.14055	-20	osa-miR815a	-0.0692471	-0.146616	0.943928	1.64887	LOC_Os07g24190	-1.88516	-3.29812	-1.41537	-2.22472	Similar to Cellulose synthase-7.
chr11_21913121_20045605_-1867516-LOC_Os11g36470	#N/A	#N/A	0.14055	-20	osa-miR815c	0.0474894	-0.0728884	0.842401	1.62536	LOC_Os07g24190	-1.88516	-3.29812	-1.41537	-2.22472	Similar to Cellulose synthase-7.
chr11_21913121_20045605_-1867516-LOC_Os11g36470	#N/A	#N/A	0.14055	-20	osa-miR164c	-1.14789	-1.01805	0.947132	1.64654	LOC_Os07g24230	-1.18182	-2.39518	-0.723028	-1.24615	Biopterin transport-related protein BT1 family protein.
chr11_21913121_20045605_-1867516-LOC_Os11g36470	#N/A	#N/A	0.14055	-20	osa-miR319a-3p.2-3p	-3.23687	-1.99249	1.05971	1.68539	LOC_Os07g26440	-1.27671	-2.16581	-0.567428	-1.25158	Conserved hypothetical protein.
chr11_21913121_20045605_-1867516-LOC_Os11g36470	#N/A	#N/A	0.14055	-20	osa-miR319b	-3.14808	-2.00848	1.19022	1.77215	LOC_Os07g26440	-1.27671	-2.16581	-0.567428	-1.25158	Conserved hypothetical protein.
chr11_21913121_20045605_-1867516-LOC_Os11g36470	#N/A	#N/A	0.14055	-20	osa-miR1846a-5p	-0.529523	1.20214	0.849463	2.17924	LOC_Os07g30810	-1.57837	-3.13869	-0.206846	-1.68306	Xanthine/uracil/vitamin C permease family protein.
chr11_21913121_20045605_-1867516-LOC_Os11g36470	#N/A	#N/A	0.14055	-20	osa-miR1846b-5p	-0.396781	1.01104	0.740871	2.20563	LOC_Os07g30810	-1.57837	-3.13869	-0.206846	-1.68306	Xanthine/uracil/vitamin C permease family protein.
chr11_21913121_20045605_-1867516-LOC_Os11g36470	#N/A	#N/A	0.14055	-20	osa-miR1846c-5p	-1.01696	1.03115	1.81825	2.74821	LOC_Os07g30810	-1.57837	-3.13869	-0.206846	-1.68306	Xanthine/uracil/vitamin C permease family protein.
chr11_21913121_20045605_-1867516-LOC_Os11g36470	#N/A	#N/A	0.14055	-20	osa-miR1846a-5p	-0.529523	1.20214	0.849463	2.17924	LOC_Os07g32020	-0.932043	-2.4236	-0.645753	-2.1847	UDP-glucuronosyl/UDP-glucosyltransferase family protein.
chr11_21913121_20045605_-1867516-LOC_Os11g36470	#N/A	#N/A	0.14055	-20	osa-miR1846b-5p	-0.396781	1.01104	0.740871	2.20563	LOC_Os07g32020	-0.932043	-2.4236	-0.645753	-2.1847	UDP-glucuronosyl/UDP-glucosyltransferase family protein.
chr11_21913121_20045605_-1867516-LOC_Os11g36470	#N/A	#N/A	0.14055	-20	osa-miR1846c-5p	-1.01696	1.03115	1.81825	2.74821	LOC_Os07g32020	-0.932043	-2.4236	-0.645753	-2.1847	UDP-glucuronosyl/UDP-glucosyltransferase family protein.
chr11_21913121_20045605_-1867516-LOC_Os11g36470	#N/A	#N/A	0.14055	-20	osa-miR5833	1.3225	1.08495	1.08044	1.07724	LOC_Os07g32020	-0.932043	-2.4236	-0.645753	-2.1847	UDP-glucuronosyl/UDP-glucosyltransferase family protein.
chr11_21913121_20045605_-1867516-LOC_Os11g36470	#N/A	#N/A	0.14055	-20	osa-miR1859	-1.84981	-1.36436	0.493641	1.78215	LOC_Os07g36630	-2.24662	-7.5563	0.590609	-3.44094	Similar to Cellulose synthase (Fragment).
chr11_21913121_20045605_-1867516-LOC_Os11g36470	#N/A	#N/A	0.14055	-20	osa-miR1846a-5p	-0.529523	1.20214	0.849463	2.17924	LOC_Os07g38490	-1.36648	-2.34891	-0.488071	-1.39361	Similar to F20D23.3 protein.
chr11_21913121_20045605_-1867516-LOC_Os11g36470	#N/A	#N/A	0.14055	-20	osa-miR1846b-5p	-0.396781	1.01104	0.740871	2.20563	LOC_Os07g38490	-1.36648	-2.34891	-0.488071	-1.39361	Similar to F20D23.3 protein.
chr11_21913121_20045605_-1867516-LOC_Os11g36470	#N/A	#N/A	0.14055	-20	osa-miR1846c-5p	-1.01696	1.03115	1.81825	2.74821	LOC_Os07g38490	-1.36648	-2.34891	-0.488071	-1.39361	Similar to F20D23.3 protein.
chr11_21913121_20045605_-1867516-LOC_Os11g36470	#N/A	#N/A	0.14055	-20	osa-miR1846b-3p	-1.23301	0.977296	0.570657	2.50577	LOC_Os07g39920	-1.13639	-1.54907	-0.948053	-1.3704	Actin-binding FH2 domain containing protein.
chr11_21913121_20045605_-1867516-LOC_Os11g36470	#N/A	#N/A	0.14055	-20	osa-miR1846e	0.656665	1.7003	1.23659	1.87088	LOC_Os07g45060	-2.05125	-5.04348	0.234029	-1.78285	Allergen V5/Tpx-1 related family protein.
chr11_21913121_20045605_-1867516-LOC_Os11g36470	#N/A	#N/A	0.14055	-20	osa-miR2100-5p	-1.36593	-0.443724	0.878276	1.32139	LOC_Os07g46470	0.237508	0.303217	-0.698518	-1.17293	Hypothetical conserved gene.
chr11_21913121_20045605_-1867516-LOC_Os11g36470	#N/A	#N/A	0.14055	-20	osa-miR2098-5p	0.868789	0.567131	1.93943	1.75892	LOC_Os07g46820	-0.68006	-2.72326	-0.231987	-1.2266	Similar to RNA-binding protein BRUNOL5 (Fragment).
chr11_21913121_20045605_-1867516-LOC_Os11g36470	#N/A	#N/A	0.14055	-20	osa-miR1430	2.319	2.77612	1.77566	1.02329	LOC_Os08g01480	0.622772	-0.464972	-2.21346	-3.35176	Similar to Bx2-like protein.
chr11_21913121_20045605_-1867516-LOC_Os11g36470	#N/A	#N/A	0.14055	-20	osa-miR164c	-1.14789	-1.01805	0.947132	1.64654	LOC_Os08g01480	0.622772	-0.464972	-2.21346	-3.35176	Similar to Bx2-like protein.
chr11_21913121_20045605_-1867516-LOC_Os11g36470	#N/A	#N/A	0.14055	-20	osa-miR1426	0.333128	1.18826	1.44466	1.13007	LOC_Os08g01510	-0.296462	-1.23487	-0.890053	-1.47595	Similar to Bx2-like protein.
chr11_21913121_20045605_-1867516-LOC_Os11g36470	#N/A	#N/A	0.14055	-20	osa-miR2121b	-0.337259	-0.123848	-0.00187709	1.0002	LOC_Os08g02300	-0.828621	-2.41924	-0.690823	-1.3799	No apical meristem (NAM) protein domain containing protein.
chr11_21913121_20045605_-1867516-LOC_Os11g36470	#N/A	#N/A	0.14055	-20	osa-miR1846b-3p	-1.23301	0.977296	0.570657	2.50577	LOC_Os08g05480	-0.531617	-0.885091	-1.52428	-1.82246	Cyclin-like F-box domain containing protein.
chr11_21913121_20045605_-1867516-LOC_Os11g36470	#N/A	#N/A	0.14055	-20	osa-miR1861n	-1.822	-1.62315	1.99447	2.00133	LOC_Os08g07950	-0.353435	-1.18084	0.150339	-1.1758
chr11_21913121_20045605_-1867516-LOC_Os11g36470	#N/A	#N/A	0.14055	-20	osa-miR812d	0.298692	0.196192	0.424822	1.056	LOC_Os08g09790	-0.988242	-0.437161	-0.734698	-1.70263	Conserved hypothetical protein.
chr11_21913121_20045605_-1867516-LOC_Os11g36470	#N/A	#N/A	0.14055	-20	osa-miR5819	2.30277	2.53404	2.21602	2.48426	LOC_Os08g29760	-0.761688	-1.97572	-0.480092	-1.24896	Protein of unknown function DUF81 family protein.
chr11_21913121_20045605_-1867516-LOC_Os11g36470	#N/A	#N/A	0.14055	-20	osa-miR160e-3p	-4.23852	-4.48038	1.54815	1.54909	LOC_Os08g32880	-1.4912	-2.17115	-0.0762083	-2.22646	NB-ARC domain containing protein.
chr11_21913121_20045605_-1867516-LOC_Os11g36470	#N/A	#N/A	0.14055	-20	osa-miR5490	-0.1135	-0.496052	0.609927	1.23924	LOC_Os08g34640	-0.990265	-1.97842	-0.181637	-1.00426	Similar to Receptor-like protein kinase precursor (EC 2.7.1.37). Splice isoform INRPK1a.
chr11_21913121_20045605_-1867516-LOC_Os11g36470	#N/A	#N/A	0.14055	-20	osa-miR390-5p	0.227876	-0.0108011	1.78906	1.5973	LOC_Os08g34650	-0.632673	-1.50635	-0.125615	-1.03511	Leucine-rich repeat, N-terminal domain containing protein.
chr11_21913121_20045605_-1867516-LOC_Os11g36470	#N/A	#N/A	0.14055	-20	osa-miR5819	2.30277	2.53404	2.21602	2.48426	LOC_Os08g38970	-1.8075	-4.53925	0.282626	-1.6401	ATPase, AAA type, core domain containing protein.
chr11_21913121_20045605_-1867516-LOC_Os11g36470	#N/A	#N/A	0.14055	-20	osa-miR5833	1.3225	1.08495	1.08044	1.07724	LOC_Os08g39490	-1.75701	-3.32218	-1.16281	-2.14762	tRNA-binding arm domain containing protein.
chr11_21913121_20045605_-1867516-LOC_Os11g36470	#N/A	#N/A	0.14055	-20	osa-miR1846b-3p	-1.23301	0.977296	0.570657	2.50577	LOC_Os08g39760	-1.08797	-2.35267	-0.00104132	-2.1968
chr11_21913121_20045605_-1867516-LOC_Os11g36470	#N/A	#N/A	0.14055	-20	osa-miR1430	2.319	2.77612	1.77566	1.02329	LOC_Os08g42600	-1.36673	-2.87663	0.66539	-1.03874	Retinoblastoma-related protein.
chr11_21913121_20045605_-1867516-LOC_Os11g36470	#N/A	#N/A	0.14055	-20	osa-miR1859	-1.84981	-1.36436	0.493641	1.78215	LOC_Os08g42600	-1.36673	-2.87663	0.66539	-1.03874	Retinoblastoma-related protein.
chr11_21913121_20045605_-1867516-LOC_Os11g36470	#N/A	#N/A	0.14055	-20	osa-miR319a-3p.2-3p	-3.23687	-1.99249	1.05971	1.68539	LOC_Os08g42600	-1.36673	-2.87663	0.66539	-1.03874	Retinoblastoma-related protein.
chr11_21913121_20045605_-1867516-LOC_Os11g36470	#N/A	#N/A	0.14055	-20	osa-miR319b	-3.14808	-2.00848	1.19022	1.77215	LOC_Os08g42600	-1.36673	-2.87663	0.66539	-1.03874	Retinoblastoma-related protein.
chr11_21913121_20045605_-1867516-LOC_Os11g36470	#N/A	#N/A	0.14055	-20	osa-miR5502	-1.58799	-0.488767	0.297169	1.07022	LOC_Os08g43270	-1.97017	-4.76519	-1.21775	-3.0587	Similar to protein binding protein.
chr11_21913121_20045605_-1867516-LOC_Os11g36470	#N/A	#N/A	0.14055	-20	osa-miR1846a-5p	-0.529523	1.20214	0.849463	2.17924	LOC_Os08g43400	-0.81081	-1.79137	-0.362948	-1.06337	Kinesin, motor domain domain containing protein.
chr11_21913121_20045605_-1867516-LOC_Os11g36470	#N/A	#N/A	0.14055	-20	osa-miR1846b-5p	-0.396781	1.01104	0.740871	2.20563	LOC_Os08g43400	-0.81081	-1.79137	-0.362948	-1.06337	Kinesin, motor domain domain containing protein.
chr11_21913121_20045605_-1867516-LOC_Os11g36470	#N/A	#N/A	0.14055	-20	osa-miR1846c-5p	-1.01696	1.03115	1.81825	2.74821	LOC_Os08g43400	-0.81081	-1.79137	-0.362948	-1.06337	Kinesin, motor domain domain containing protein.
chr11_21913121_20045605_-1867516-LOC_Os11g36470	#N/A	#N/A	0.14055	-20	osa-miR164c	-1.14789	-1.01805	0.947132	1.64654	LOC_Os08g44870	-0.783728	-1.03231	-1.09501	-1.00122	Similar to Transparent testa 12 protein.
chr11_21913121_20045605_-1867516-LOC_Os11g36470	#N/A	#N/A	0.14055	-20	osa-miR5816	-0.535787	-0.57092	0.573979	1.36795	LOC_Os09g14870	-1.81067	-1.44549	-1.16357	-2.02868
chr11_21913121_20045605_-1867516-LOC_Os11g36470	#N/A	#N/A	0.14055	-20	osa-miR164c	-1.14789	-1.01805	0.947132	1.64654	LOC_Os09g16449	-0.78651	-1.59106	-1.07248	-1.85126	ABC transporter-like domain containing protein.
chr11_21913121_20045605_-1867516-LOC_Os11g36470	#N/A	#N/A	0.14055	-20	osa-miR398b	1.03728	2.49659	1.19608	1.09452	LOC_Os09g18230	-1.78748	-4.40932	-1.78796	-3.664	Protein kinase, catalytic domain domain containing protein.
chr11_21913121_20045605_-1867516-LOC_Os11g36470	#N/A	#N/A	0.14055	-20	osa-miR1428e-3p	-0.910236	-0.808362	0.806249	1.279	LOC_Os09g19510	-3.69224	-3.52276	-4.87255	-4.60644	Similar to OsD305.
chr11_21913121_20045605_-1867516-LOC_Os11g36470	#N/A	#N/A	0.14055	-20	osa-miR164c	-1.14789	-1.01805	0.947132	1.64654	LOC_Os09g21120	-1.31207	-1.32053	-0.79529	-1.8584	Similar to ubiquitin-protein ligase.
chr11_21913121_20045605_-1867516-LOC_Os11g36470	#N/A	#N/A	0.14055	-20	osa-miR1426	0.333128	1.18826	1.44466	1.13007	LOC_Os09g21430	-2.08679	-4.54498	0.307874	-2.9608	Zinc finger, BED-type predicted domain containing protein.
chr11_21913121_20045605_-1867516-LOC_Os11g36470	#N/A	#N/A	0.14055	-20	osa-miR1861n	-1.822	-1.62315	1.99447	2.00133	LOC_Os09g25490	-1.4192	-4.079	0.0607079	-1.0913	Similar to Cellulose synthase (Fragment).
chr11_21913121_20045605_-1867516-LOC_Os11g36470	#N/A	#N/A	0.14055	-20	osa-miR5149	-0.198523	-0.0098207	0.515101	1.09131	LOC_Os09g25810	-1.93475	-4.44963	0.55687	-1.63113	Similar to Integral membrane protein DUF6 containing protein.
chr11_21913121_20045605_-1867516-LOC_Os11g36470	#N/A	#N/A	0.14055	-20	osa-miR5819	2.30277	2.53404	2.21602	2.48426	LOC_Os09g25810	-1.93475	-4.44963	0.55687	-1.63113	Similar to Integral membrane protein DUF6 containing protein.
chr11_21913121_20045605_-1867516-LOC_Os11g36470	#N/A	#N/A	0.14055	-20	osa-miR1430	2.319	2.77612	1.77566	1.02329	LOC_Os09g27320	-0.45637	-1.65149	-0.813291	-1.51706	Zinc finger, C2H2-like domain containing protein.
chr11_21913121_20045605_-1867516-LOC_Os11g36470	#N/A	#N/A	0.14055	-20	osa-miR5833	1.3225	1.08495	1.08044	1.07724	LOC_Os09g27320	-0.45637	-1.65149	-0.813291	-1.51706	Zinc finger, C2H2-like domain containing protein.
chr11_21913121_20045605_-1867516-LOC_Os11g36470	#N/A	#N/A	0.14055	-20	osa-miR1846a-5p	-0.529523	1.20214	0.849463	2.17924	LOC_Os09g29670	-0.584708	-0.957727	-1.00198	-1.57659	Similar to white-brown-complex ABC transporter family.
chr11_21913121_20045605_-1867516-LOC_Os11g36470	#N/A	#N/A	0.14055	-20	osa-miR1846b-5p	-0.396781	1.01104	0.740871	2.20563	LOC_Os09g29670	-0.584708	-0.957727	-1.00198	-1.57659	Similar to white-brown-complex ABC transporter family.
chr11_21913121_20045605_-1867516-LOC_Os11g36470	#N/A	#N/A	0.14055	-20	osa-miR1846c-5p	-1.01696	1.03115	1.81825	2.74821	LOC_Os09g29670	-0.584708	-0.957727	-1.00198	-1.57659	Similar to white-brown-complex ABC transporter family.
chr11_21913121_20045605_-1867516-LOC_Os11g36470	#N/A	#N/A	0.14055	-20	osa-miR5819	2.30277	2.53404	2.21602	2.48426	LOC_Os09g30380	-1.82277	-3.4717	-0.371339	-1.46346	Similar to tir-nbs resistance protein.
chr11_21913121_20045605_-1867516-LOC_Os11g36470	#N/A	#N/A	0.14055	-20	osa-miR1428e-3p	-0.910236	-0.808362	0.806249	1.279	LOC_Os09g32470	-1.48961	-2.06321	-0.875976	-1.4714	Protein of unknown function DUF568 domain containing protein.
chr11_21913121_20045605_-1867516-LOC_Os11g36470	#N/A	#N/A	0.14055	-20	osa-miR1426	0.333128	1.18826	1.44466	1.13007	LOC_Os09g32540	-1.57917	-3.5978	0.0186364	-1.43957	Conserved hypothetical protein.
chr11_21913121_20045605_-1867516-LOC_Os11g36470	#N/A	#N/A	0.14055	-20	osa-miR1846a-5p	-0.529523	1.20214	0.849463	2.17924	LOC_Os09g32620	-0.554907	-0.619703	-1.46206	-1.79436	Alcohol dehydrogenase superfamily, zinc-containing protein.
chr11_21913121_20045605_-1867516-LOC_Os11g36470	#N/A	#N/A	0.14055	-20	osa-miR1846b-5p	-0.396781	1.01104	0.740871	2.20563	LOC_Os09g32620	-0.554907	-0.619703	-1.46206	-1.79436	Alcohol dehydrogenase superfamily, zinc-containing protein.
chr11_21913121_20045605_-1867516-LOC_Os11g36470	#N/A	#N/A	0.14055	-20	osa-miR1846c-5p	-1.01696	1.03115	1.81825	2.74821	LOC_Os09g32620	-0.554907	-0.619703	-1.46206	-1.79436	Alcohol dehydrogenase superfamily, zinc-containing protein.
chr11_21913121_20045605_-1867516-LOC_Os11g36470	#N/A	#N/A	0.14055	-20	osa-miR1848	0.812782	1.87189	1.35864	1.68884	LOC_Os09g34230	-1.97402	-1.51495	-1.07595	-1.28488	Similar to indole-3-acetate beta-glucosyltransferase.
chr11_21913121_20045605_-1867516-LOC_Os11g36470	#N/A	#N/A	0.14055	-20	osa-miR1846b-3p	-1.23301	0.977296	0.570657	2.50577	LOC_Os09g36350	-1.60113	-3.26436	-0.267113	-1.56426	Similar to CEL5
chr11_21913121_20045605_-1867516-LOC_Os11g36470	#N/A	#N/A	0.14055	-20	osa-miR1859	-1.84981	-1.36436	0.493641	1.78215	LOC_Os09g36590	-1.18155	-2.7916	-1.2987	-2.14999
chr11_21913121_20045605_-1867516-LOC_Os11g36470	#N/A	#N/A	0.14055	-20	osa-miR2098-5p	0.868789	0.567131	1.93943	1.75892	LOC_Os09g36880	-0.872031	-3.47202	-0.340306	-1.8645	Similar to Anther-specific proline-rich protein APG.
chr11_21913121_20045605_-1867516-LOC_Os11g36470	#N/A	#N/A	0.14055	-20	osa-miR5149	-0.198523	-0.0098207	0.515101	1.09131	LOC_Os09g37710	-0.717666	-1.45055	-0.802784	-1.24652	Similar to NIN-like protein 1.
chr11_21913121_20045605_-1867516-LOC_Os11g36470	#N/A	#N/A	0.14055	-20	osa-miR815a	-0.0692471	-0.146616	0.943928	1.64887	LOC_Os09g37710	-0.717666	-1.45055	-0.802784	-1.24652	Similar to NIN-like protein 1.
chr11_21913121_20045605_-1867516-LOC_Os11g36470	#N/A	#N/A	0.14055	-20	osa-miR815c	0.0474894	-0.0728884	0.842401	1.62536	LOC_Os09g37710	-0.717666	-1.45055	-0.802784	-1.24652	Similar to NIN-like protein 1.
chr11_21913121_20045605_-1867516-LOC_Os11g36470	#N/A	#N/A	0.14055	-20	osa-miR5819	2.30277	2.53404	2.21602	2.48426	LOC_Os10g05130	-0.912023	-0.933228	-1.7536	-2.4691	Hypothetical conserved gene.
chr11_21913121_20045605_-1867516-LOC_Os11g36470	#N/A	#N/A	0.14055	-20	osa-miR2100-5p	-1.36593	-0.443724	0.878276	1.32139	LOC_Os10g07010	0.81853	0.434917	-0.644673	-1.65331
chr11_21913121_20045605_-1867516-LOC_Os11g36470	#N/A	#N/A	0.14055	-20	osa-miR5816	-0.535787	-0.57092	0.573979	1.36795	LOC_Os10g07010	0.81853	0.434917	-0.644673	-1.65331
chr11_21913121_20045605_-1867516-LOC_Os11g36470	#N/A	#N/A	0.14055	-20	osa-miR164c	-1.14789	-1.01805	0.947132	1.64654	LOC_Os10g12400	-0.23837	-1.65599	-1.4106	-1.75776	Drug/metabolite transporter domain containing protein.
chr11_21913121_20045605_-1867516-LOC_Os11g36470	#N/A	#N/A	0.14055	-20	osa-miR1846b-3p	-1.23301	0.977296	0.570657	2.50577	LOC_Os10g16974	-2.38594	-3.96376	-1.56918	-3.02262	Similar to Flavonoid 3'-monooxygenase (EC 1.14.13.21) (Flavonoid 3'-hydroxylase) (Cytochrome P450 75B2).
chr11_21913121_20045605_-1867516-LOC_Os11g36470	#N/A	#N/A	0.14055	-20	osa-miR1859	-1.84981	-1.36436	0.493641	1.78215	LOC_Os10g16974	-2.38594	-3.96376	-1.56918	-3.02262	Similar to Flavonoid 3'-monooxygenase (EC 1.14.13.21) (Flavonoid 3'-hydroxylase) (Cytochrome P450 75B2).
chr11_21913121_20045605_-1867516-LOC_Os11g36470	#N/A	#N/A	0.14055	-20	osa-miR1427	0.400617	0.207004	1.12825	1.34215	LOC_Os10g26110	-1.21551	-1.23281	-2.23698	-1.91388	Similar to Pyridoxal-dependent decarboxylase conserved domain containing protein, expressed.
chr11_21913121_20045605_-1867516-LOC_Os11g36470	#N/A	#N/A	0.14055	-20	osa-miR5490	-0.1135	-0.496052	0.609927	1.23924	LOC_Os10g26280	-1.95024	-5.96349	0.702778	-2.22162	Origin recognition complex subunit 3, N-terminal domain containing protein.
chr11_21913121_20045605_-1867516-LOC_Os11g36470	#N/A	#N/A	0.14055	-20	osa-miR5833	1.3225	1.08495	1.08044	1.07724	LOC_Os10g32980	-1.89671	-4.88061	-0.227873	-2.21469	Similar to Cellulose synthase (Fragment).
chr11_21913121_20045605_-1867516-LOC_Os11g36470	#N/A	#N/A	0.14055	-20	osa-miR1848	0.812782	1.87189	1.35864	1.68884	LOC_Os10g32990	-0.0806033	-0.0223265	-0.670056	-1.02377	Protein kinase, catalytic domain domain containing protein.
chr11_21913121_20045605_-1867516-LOC_Os11g36470	#N/A	#N/A	0.14055	-20	osa-miR5816	-0.535787	-0.57092	0.573979	1.36795	LOC_Os10g33370	-1.26044	-3.93722	0.340047	-1.4469	Thiolase-like, subgroup domain containing protein.
chr11_21913121_20045605_-1867516-LOC_Os11g36470	#N/A	#N/A	0.14055	-20	osa-miR164c	-1.14789	-1.01805	0.947132	1.64654	LOC_Os10g34230	-0.222799	-1.22891	-0.528606	-1.1165	FAD linked oxidase, N-terminal domain containing protein.
chr11_21913121_20045605_-1867516-LOC_Os11g36470	#N/A	#N/A	0.14055	-20	osa-miR815a	-0.0692471	-0.146616	0.943928	1.64887	LOC_Os10g35580	-3.02778	-7.26231	0.510742	-2.19577	Similar to Microtubule-associated protein EB1-like protein.
chr11_21913121_20045605_-1867516-LOC_Os11g36470	#N/A	#N/A	0.14055	-20	osa-miR815c	0.0474894	-0.0728884	0.842401	1.62536	LOC_Os10g35580	-3.02778	-7.26231	0.510742	-2.19577	Similar to Microtubule-associated protein EB1-like protein.
chr11_21913121_20045605_-1867516-LOC_Os11g36470	#N/A	#N/A	0.14055	-20	osa-miR5490	-0.1135	-0.496052	0.609927	1.23924	LOC_Os10g41490	-0.338184	-0.953485	-0.683375	-1.09461	Serine/threonine-protein kinase SAPK3 (EC 2.7.1.37) (Osmotic stress/abscisic acid-activated protein kinase 3) (Protein kinase REK).
chr11_21913121_20045605_-1867516-LOC_Os11g36470	#N/A	#N/A	0.14055	-20	osa-miR1846a-5p	-0.529523	1.20214	0.849463	2.17924	LOC_Os11g01620	-2.69474	-5.75297	-0.196068	-2.58492	Similar to Leucine Rich Repeat family protein, expressed.
chr11_21913121_20045605_-1867516-LOC_Os11g36470	#N/A	#N/A	0.14055	-20	osa-miR1846b-5p	-0.396781	1.01104	0.740871	2.20563	LOC_Os11g01620	-2.69474	-5.75297	-0.196068	-2.58492	Similar to Leucine Rich Repeat family protein, expressed.
chr11_21913121_20045605_-1867516-LOC_Os11g36470	#N/A	#N/A	0.14055	-20	osa-miR1846c-5p	-1.01696	1.03115	1.81825	2.74821	LOC_Os11g01620	-2.69474	-5.75297	-0.196068	-2.58492	Similar to Leucine Rich Repeat family protein, expressed.
chr11_21913121_20045605_-1867516-LOC_Os11g36470	#N/A	#N/A	0.14055	-20	osa-miR398b	1.03728	2.49659	1.19608	1.09452	LOC_Os11g04530	-0.57514	-1.97264	-0.900904	-1.20026	Hypothetical conserved gene.
chr11_21913121_20045605_-1867516-LOC_Os11g36470	#N/A	#N/A	0.14055	-20	osa-miR815a	-0.0692471	-0.146616	0.943928	1.64887	LOC_Os11g07890	-1.2386	-2.306	-0.487473	-1.15647	Myb transcription factor domain containing protein.
chr11_21913121_20045605_-1867516-LOC_Os11g36470	#N/A	#N/A	0.14055	-20	osa-miR815c	0.0474894	-0.0728884	0.842401	1.62536	LOC_Os11g07890	-1.2386	-2.306	-0.487473	-1.15647	Myb transcription factor domain containing protein.
chr11_21913121_20045605_-1867516-LOC_Os11g36470	#N/A	#N/A	0.14055	-20	osa-miR1426	0.333128	1.18826	1.44466	1.13007	LOC_Os11g11490	-0.545582	-0.325285	-0.979612	-1.43884	Regulator of chromosome condensation/beta-lactamase-inhibitor protein II domain containing protein.
chr11_21913121_20045605_-1867516-LOC_Os11g36470	#N/A	#N/A	0.14055	-20	osa-miR815a	-0.0692471	-0.146616	0.943928	1.64887	LOC_Os11g11490	-0.545582	-0.325285	-0.979612	-1.43884	Regulator of chromosome condensation/beta-lactamase-inhibitor protein II domain containing protein.
chr11_21913121_20045605_-1867516-LOC_Os11g36470	#N/A	#N/A	0.14055	-20	osa-miR815c	0.0474894	-0.0728884	0.842401	1.62536	LOC_Os11g11490	-0.545582	-0.325285	-0.979612	-1.43884	Regulator of chromosome condensation/beta-lactamase-inhibitor protein II domain containing protein.
chr11_21913121_20045605_-1867516-LOC_Os11g36470	#N/A	#N/A	0.14055	-20	osa-miR1846b-3p	-1.23301	0.977296	0.570657	2.50577	LOC_Os11g12810	-0.558255	-1.08891	-0.641186	-1.08966	Similar to Sucrose-phosphate synthase.
chr11_21913121_20045605_-1867516-LOC_Os11g36470	#N/A	#N/A	0.14055	-20	osa-miR5819	2.30277	2.53404	2.21602	2.48426	LOC_Os11g13870	-1.91821	-3.13324	-0.883239	-2.88682	Protein of unknown function DUF579, plant family protein.
chr11_21913121_20045605_-1867516-LOC_Os11g36470	#N/A	#N/A	0.14055	-20	osa-miR398b	1.03728	2.49659	1.19608	1.09452	LOC_Os11g26390	-1.34413	-3.01218	-1.57291	-4.08283	Similar to Sulfotransferase domain containing protein, expressed.
chr11_21913121_20045605_-1867516-LOC_Os11g36470	#N/A	#N/A	0.14055	-20	osa-miR5490	-0.1135	-0.496052	0.609927	1.23924	LOC_Os11g29790	-1.7038	-2.75095	-1.44157	-1.53592	Protein kinase, catalytic domain domain containing protein.
chr11_21913121_20045605_-1867516-LOC_Os11g36470	#N/A	#N/A	0.14055	-20	osa-miR1846b-3p	-1.23301	0.977296	0.570657	2.50577	LOC_Os11g39290	-0.0560911	-0.227937	-0.0785746	-1.15641	Similar to Leucine Rich Repeat family protein, expressed.
chr11_21913121_20045605_-1867516-LOC_Os11g36470	#N/A	#N/A	0.14055	-20	osa-miR1846b-3p	-1.23301	0.977296	0.570657	2.50577	LOC_Os11g42490	-0.0220287	-0.391287	-1.52624	-1.53938	Conserved hypothetical protein.
chr11_21913121_20045605_-1867516-LOC_Os11g36470	#N/A	#N/A	0.14055	-20	osa-miR5829	2.46811	3.41294	2.68103	1.50617	LOC_Os11g47330	-0.637865	-1.25657	-0.498965	-1.1693	ATP citrate lyase beta (Fragment).
chr11_21913121_20045605_-1867516-LOC_Os11g36470	#N/A	#N/A	0.14055	-20	osa-miR815a	-0.0692471	-0.146616	0.943928	1.64887	LOC_Os11g48000	-0.451341	-0.727136	-0.901961	-1.14567	Similar to Transcriptional regulator SUPERMAN.
chr11_21913121_20045605_-1867516-LOC_Os11g36470	#N/A	#N/A	0.14055	-20	osa-miR815c	0.0474894	-0.0728884	0.842401	1.62536	LOC_Os11g48000	-0.451341	-0.727136	-0.901961	-1.14567	Similar to Transcriptional regulator SUPERMAN.
chr11_21913121_20045605_-1867516-LOC_Os11g36470	#N/A	#N/A	0.14055	-20	osa-miR2121b	-0.337259	-0.123848	-0.00187709	1.0002	LOC_Os12g01370	-1.84604	-2.36618	-0.154939	-1.25818	Fatty acid desaturase, type 1 domain containing protein.
chr11_21913121_20045605_-1867516-LOC_Os11g36470	#N/A	#N/A	0.14055	-20	osa-miR319a-3p	-2.02155	-1.7147	1.85917	3.52077	LOC_Os12g01370	-1.84604	-2.36618	-0.154939	-1.25818	Fatty acid desaturase, type 1 domain containing protein.
chr11_21913121_20045605_-1867516-LOC_Os11g36470	#N/A	#N/A	0.14055	-20	osa-miR1430	2.319	2.77612	1.77566	1.02329	LOC_Os12g02080	-1.51784	-2.54675	-1.49283	-2.94333	Similar to Peroxidase precursor (EC 1.11.1.7) (Fragment).
chr11_21913121_20045605_-1867516-LOC_Os11g36470	#N/A	#N/A	0.14055	-20	osa-miR1846a-5p	-0.529523	1.20214	0.849463	2.17924	LOC_Os12g02350	0.386966	0.366032	-0.761558	-1.05338	Zinc finger, C3HC4 type family protein, expressed
chr11_21913121_20045605_-1867516-LOC_Os11g36470	#N/A	#N/A	0.14055	-20	osa-miR1846b-5p	-0.396781	1.01104	0.740871	2.20563	LOC_Os12g02350	0.386966	0.366032	-0.761558	-1.05338	Zinc finger, C3HC4 type family protein, expressed
chr11_21913121_20045605_-1867516-LOC_Os11g36470	#N/A	#N/A	0.14055	-20	osa-miR1846c-5p	-1.01696	1.03115	1.81825	2.74821	LOC_Os12g02350	0.386966	0.366032	-0.761558	-1.05338	Zinc finger, C3HC4 type family protein, expressed
chr11_21913121_20045605_-1867516-LOC_Os11g36470	#N/A	#N/A	0.14055	-20	osa-miR390-5p	0.227876	-0.0108011	1.78906	1.5973	LOC_Os12g02810	-0.889191	-2.53988	-0.300526	-1.27759	Similar to Serine/threonine-protein kinase NAK.
chr11_21913121_20045605_-1867516-LOC_Os11g36470	#N/A	#N/A	0.14055	-20	osa-miR1846e	0.656665	1.7003	1.23659	1.87088	LOC_Os12g02880	-0.310179	-1.54204	-0.646002	-1.41303	Protein of unknown function DUF607 family protein.
chr11_21913121_20045605_-1867516-LOC_Os11g36470	#N/A	#N/A	0.14055	-20	osa-miR166e-3p	0.327291	0.202056	1.40439	1.40423	LOC_Os12g08850	-1.22392	-1.36726	-0.780123	-1.16884	Similar to NifS-like protein.
chr11_21913121_20045605_-1867516-LOC_Os11g36470	#N/A	#N/A	0.14055	-20	osa-miR1846a-5p	-0.529523	1.20214	0.849463	2.17924	LOC_Os12g08850	-1.22392	-1.36726	-0.780123	-1.16884	Similar to NifS-like protein.
chr11_21913121_20045605_-1867516-LOC_Os11g36470	#N/A	#N/A	0.14055	-20	osa-miR1846b-5p	-0.396781	1.01104	0.740871	2.20563	LOC_Os12g08850	-1.22392	-1.36726	-0.780123	-1.16884	Similar to NifS-like protein.
chr11_21913121_20045605_-1867516-LOC_Os11g36470	#N/A	#N/A	0.14055	-20	osa-miR1846c-5p	-1.01696	1.03115	1.81825	2.74821	LOC_Os12g08850	-1.22392	-1.36726	-0.780123	-1.16884	Similar to NifS-like protein.
chr11_21913121_20045605_-1867516-LOC_Os11g36470	#N/A	#N/A	0.14055	-20	osa-miR815a	-0.0692471	-0.146616	0.943928	1.64887	LOC_Os12g08850	-1.22392	-1.36726	-0.780123	-1.16884	Similar to NifS-like protein.
chr11_21913121_20045605_-1867516-LOC_Os11g36470	#N/A	#N/A	0.14055	-20	osa-miR815c	0.0474894	-0.0728884	0.842401	1.62536	LOC_Os12g08850	-1.22392	-1.36726	-0.780123	-1.16884	Similar to NifS-like protein.
chr11_21913121_20045605_-1867516-LOC_Os11g36470	#N/A	#N/A	0.14055	-20	osa-miR1846a-5p	-0.529523	1.20214	0.849463	2.17924	LOC_Os12g08920	-2.15648	-4.91009	-0.29501	-3.42419	Similar to Peroxidase 43 precursor (EC 1.11.1.7) (Atperox P43).
chr11_21913121_20045605_-1867516-LOC_Os11g36470	#N/A	#N/A	0.14055	-20	osa-miR1846b-5p	-0.396781	1.01104	0.740871	2.20563	LOC_Os12g08920	-2.15648	-4.91009	-0.29501	-3.42419	Similar to Peroxidase 43 precursor (EC 1.11.1.7) (Atperox P43).
chr11_21913121_20045605_-1867516-LOC_Os11g36470	#N/A	#N/A	0.14055	-20	osa-miR1846c-5p	-1.01696	1.03115	1.81825	2.74821	LOC_Os12g08920	-2.15648	-4.91009	-0.29501	-3.42419	Similar to Peroxidase 43 precursor (EC 1.11.1.7) (Atperox P43).
chr11_21913121_20045605_-1867516-LOC_Os11g36470	#N/A	#N/A	0.14055	-20	osa-miR5829	2.46811	3.41294	2.68103	1.50617	LOC_Os12g10220	-1.20194	-1.82588	-0.752462	-1.45904	Conserved hypothetical protein.
chr11_21913121_20045605_-1867516-LOC_Os11g36470	#N/A	#N/A	0.14055	-20	osa-miR815a	-0.0692471	-0.146616	0.943928	1.64887	LOC_Os12g10320	-0.317829	-0.814243	-0.770661	-1.17619	Protein of unknown function DUF579, plant family protein.
chr11_21913121_20045605_-1867516-LOC_Os11g36470	#N/A	#N/A	0.14055	-20	osa-miR815c	0.0474894	-0.0728884	0.842401	1.62536	LOC_Os12g10320	-0.317829	-0.814243	-0.770661	-1.17619	Protein of unknown function DUF579, plant family protein.
chr11_21913121_20045605_-1867516-LOC_Os11g36470	#N/A	#N/A	0.14055	-20	osa-miR319a-3p	-2.02155	-1.7147	1.85917	3.52077	LOC_Os12g12470	-1.36352	-4.28164	-0.314472	-2.03781	Allyl alcohol dehydrogenase.
chr11_21913121_20045605_-1867516-LOC_Os11g36470	#N/A	#N/A	0.14055	-20	osa-miR5149	-0.198523	-0.0098207	0.515101	1.09131	LOC_Os12g12470	-1.36352	-4.28164	-0.314472	-2.03781	Allyl alcohol dehydrogenase.
chr11_21913121_20045605_-1867516-LOC_Os11g36470	#N/A	#N/A	0.14055	-20	osa-miR1846b-3p	-1.23301	0.977296	0.570657	2.50577	LOC_Os12g22284	-0.404445	-0.671856	-0.605728	-1.09985	ABC transporter-like domain containing protein.
chr11_21913121_20045605_-1867516-LOC_Os11g36470	#N/A	#N/A	0.14055	-20	osa-miR1846e	0.656665	1.7003	1.23659	1.87088	LOC_Os12g25450	-2.21643	-7.76448	-2.4245	-5.429	O-methyltransferase, family 2 protein.
chr11_21913121_20045605_-1867516-LOC_Os11g36470	#N/A	#N/A	0.14055	-20	osa-miR5490	-0.1135	-0.496052	0.609927	1.23924	LOC_Os12g36100	-1.33938	-4.31662	0.762785	-1.38957	Kinesin, motor region domain containing protein.
chr11_21913121_20045605_-1867516-LOC_Os11g36470	#N/A	#N/A	0.14055	-20	osa-miR1430	2.319	2.77612	1.77566	1.02329	LOC_Os12g37840	-1.30906	-2.35526	-0.451884	-1.19051	Similar to Boron transporter.
chr11_21913121_20045605_-1867516-LOC_Os11g36470	#N/A	#N/A	0.14055	-20	osa-miR5149	-0.198523	-0.0098207	0.515101	1.09131	LOC_Os12g39980	-2.24885	-5.43441	0.832769	-1.48392	Similar to Kinesin motor domain containing protein, expressed.
chr11_21913121_20045605_-1867516-LOC_Os11g36470	#N/A	#N/A	0.14055	-20	osa-miR815a	-0.0692471	-0.146616	0.943928	1.64887	LOC_Os12g41040	-1.05488	-1.78565	-2.51311	-2.32242	Transposon protein, putative, CACTA, En/Spm sub-class
chr11_21913121_20045605_-1867516-LOC_Os11g36470	#N/A	#N/A	0.14055	-20	osa-miR815c	0.0474894	-0.0728884	0.842401	1.62536	LOC_Os12g41040	-1.05488	-1.78565	-2.51311	-2.32242	Transposon protein, putative, CACTA, En/Spm sub-class
chr11_21913121_20045605_-1867516-LOC_Os11g36470	#N/A	#N/A	0.14055	-20	osa-miR1846e	0.656665	1.7003	1.23659	1.87088	LOC_Os12g43130	-0.660172	-1.00533	-0.715939	-1.134	Similar to Phytoene synthase 1, chloroplast precursor (EC 2.5.1.-) (Fruit ripening specific protein pTOM5).
chr11_21913121_20045605_-1867516-LOC_Os11g36470	#N/A	#N/A	0.14055	-20	osa-miR5833	1.3225	1.08495	1.08044	1.07724	LOC_Os12g43130	-0.660172	-1.00533	-0.715939	-1.134	Similar to Phytoene synthase 1, chloroplast precursor (EC 2.5.1.-) (Fruit ripening specific protein pTOM5).
chr11_27264220_27225946_+38274-LOC_Os11g44990	#N/A	#N/A	-0.912733	-1.30701	osa-miR5819	2.30277	2.53404	2.21602	2.48426	LOC_Os01g10930	-1.46375	-2.57004	-0.699133	-1.50873	Similar to Peptide-N4-(N-acetyl-beta-glucosaminyl)asparagine amidase A (EC 3.5.1.52) (PNGase A) (Glycopeptide N-glycosidase) (N-glycanase) [Contains: Peptide-N4-(N-acetyl-beta-glucosaminyl)asparagine amidase A light chain (PNGase A small chain) (PNGase A subunit B)
chr11_27264220_27225946_+38274-LOC_Os11g44990	#N/A	#N/A	-0.912733	-1.30701	osa-miR5819	2.30277	2.53404	2.21602	2.48426	LOC_Os01g12600	-0.231417	-0.372298	0.0698757	-1.09234
chr11_27264220_27225946_+38274-LOC_Os11g44990	#N/A	#N/A	-0.912733	-1.30701	osa-miR5490	-0.1135	-0.496052	0.609927	1.23924	LOC_Os01g12650	-1.80564	-3.31193	0.209336	-1.12152	Reticulon family protein.
chr11_27264220_27225946_+38274-LOC_Os11g44990	#N/A	#N/A	-0.912733	-1.30701	osa-miR5816	-0.535787	-0.57092	0.573979	1.36795	LOC_Os01g19210	-1.03739	-1.50433	-0.504397	-1.34695	0
chr11_27264220_27225946_+38274-LOC_Os11g44990	#N/A	#N/A	-0.912733	-1.30701	osa-miR5816	-0.535787	-0.57092	0.573979	1.36795	LOC_Os01g19220	-2.69654	-7.23035	0.806979	-2.6505	Glycoside hydrolase, family 3, N-terminal domain containing protein.
chr11_27264220_27225946_+38274-LOC_Os11g44990	#N/A	#N/A	-0.912733	-1.30701	osa-miR5819	2.30277	2.53404	2.21602	2.48426	LOC_Os01g25820	-0.750306	-1.80003	-0.754321	-1.15217	Similar to Respiratory burst oxidase homolog.
chr11_27264220_27225946_+38274-LOC_Os11g44990	#N/A	#N/A	-0.912733	-1.30701	osa-miR5149	-0.198523	-0.0098207	0.515101	1.09131	LOC_Os01g43590	-1.06971	-1.58423	-1.65736	-2.22553	Similar to Heat shock transcription factor 31 (Fragment).
chr11_27264220_27225946_+38274-LOC_Os11g44990	#N/A	#N/A	-0.912733	-1.30701	osa-miR5490	-0.1135	-0.496052	0.609927	1.23924	LOC_Os01g54620	-1.72043	-4.62099	-0.0680341	-1.65093	Similar to Cellulose synthase (Fragment).
chr11_27264220_27225946_+38274-LOC_Os11g44990	#N/A	#N/A	-0.912733	-1.30701	osa-miR5819	2.30277	2.53404	2.21602	2.48426	LOC_Os01g55610	-0.965892	-1.86686	-0.43075	-1.00652	TGF-beta receptor, type I/II extracellular region family protein.
chr11_27264220_27225946_+38274-LOC_Os11g44990	#N/A	#N/A	-0.912733	-1.30701	osa-miR1426	0.333128	1.18826	1.44466	1.13007	LOC_Os01g67220	-1.40229	-2.17663	-1.20086	-1.49269	Glycoside hydrolase, family 1 protein.
chr11_27264220_27225946_+38274-LOC_Os11g44990	#N/A	#N/A	-0.912733	-1.30701	osa-miR5819	2.30277	2.53404	2.21602	2.48426	LOC_Os02g01730	-0.618712	-1.00174	-1.06341	-2.17859	Protein kinase, core domain containing protein.
chr11_27264220_27225946_+38274-LOC_Os11g44990	#N/A	#N/A	-0.912733	-1.30701	osa-miR5819	2.30277	2.53404	2.21602	2.48426	LOC_Os02g04540	-3.27507	-5.88131	-0.393575	-4.4709	Leucine-rich repeat, plant specific containing protein.
chr11_27264220_27225946_+38274-LOC_Os11g44990	#N/A	#N/A	-0.912733	-1.30701	osa-miR5819	2.30277	2.53404	2.21602	2.48426	LOC_Os02g08530	-1.2937	-3.0142	0.108222	-1.34096	Similar to Protein kinase-like protein (Fragment).
chr11_27264220_27225946_+38274-LOC_Os11g44990	#N/A	#N/A	-0.912733	-1.30701	osa-miR815a	-0.0692471	-0.146616	0.943928	1.64887	LOC_Os02g09930	-1.55925	-5.23528	-0.243516	-1.84039	Similar to Cellulose synthase-like protein (Fragment).
chr11_27264220_27225946_+38274-LOC_Os11g44990	#N/A	#N/A	-0.912733	-1.30701	osa-miR815c	0.0474894	-0.0728884	0.842401	1.62536	LOC_Os02g09930	-1.55925	-5.23528	-0.243516	-1.84039	Similar to Cellulose synthase-like protein (Fragment).
chr11_27264220_27225946_+38274-LOC_Os11g44990	#N/A	#N/A	-0.912733	-1.30701	osa-miR166e-3p	0.327291	0.202056	1.40439	1.40423	LOC_Os02g12670	-2.11127	-3.19317	-1.5511	-3.0678	Similar to Protein kinase.
chr11_27264220_27225946_+38274-LOC_Os11g44990	#N/A	#N/A	-0.912733	-1.30701	osa-miR1861n	-1.822	-1.62315	1.99447	2.00133	LOC_Os02g12670	-2.11127	-3.19317	-1.5511	-3.0678	Similar to Protein kinase.
chr11_27264220_27225946_+38274-LOC_Os11g44990	#N/A	#N/A	-0.912733	-1.30701	osa-miR1426	0.333128	1.18826	1.44466	1.13007	LOC_Os02g30800	-1.73647	-3.5046	0.550359	-1.29731	Similar to DNA polymerase.
chr11_27264220_27225946_+38274-LOC_Os11g44990	#N/A	#N/A	-0.912733	-1.30701	osa-miR1426	0.333128	1.18826	1.44466	1.13007	LOC_Os02g35180	-0.821401	-2.52533	-1.0598	-1.7948	A-type response regulator, Cytokinin signaling
chr11_27264220_27225946_+38274-LOC_Os11g44990	#N/A	#N/A	-0.912733	-1.30701	osa-miR5490	-0.1135	-0.496052	0.609927	1.23924	LOC_Os02g54280	-2.19746	-4.84358	0.567044	-1.16914	Hypothetical conserved gene.
chr11_27264220_27225946_+38274-LOC_Os11g44990	#N/A	#N/A	-0.912733	-1.30701	osa-miR166e-3p	0.327291	0.202056	1.40439	1.40423	LOC_Os02g56540	-2.54403	-8.65891	0.96762	-1.6234	Conserved hypothetical protein.
chr11_27264220_27225946_+38274-LOC_Os11g44990	#N/A	#N/A	-0.912733	-1.30701	osa-miR815a	-0.0692471	-0.146616	0.943928	1.64887	LOC_Os03g02190	-2.87256	-4.07094	-3.31232	-4.54157	Serine/threonine protein kinase domain containing protein.
chr11_27264220_27225946_+38274-LOC_Os11g44990	#N/A	#N/A	-0.912733	-1.30701	osa-miR815c	0.0474894	-0.0728884	0.842401	1.62536	LOC_Os03g02190	-2.87256	-4.07094	-3.31232	-4.54157	Serine/threonine protein kinase domain containing protein.
chr11_27264220_27225946_+38274-LOC_Os11g44990	#N/A	#N/A	-0.912733	-1.30701	osa-miR5490	-0.1135	-0.496052	0.609927	1.23924	LOC_Os03g03470	-0.537412	-0.952216	-0.623954	-1.07457	Similar to cDNA clone:001-042-G03, full insert sequence.
chr11_27264220_27225946_+38274-LOC_Os11g44990	#N/A	#N/A	-0.912733	-1.30701	osa-miR815a	-0.0692471	-0.146616	0.943928	1.64887	LOC_Os03g03680	-0.172322	-0.172834	-0.644976	-1.82785	Similar to Major facilitator superfamily protein, expressed.
chr11_27264220_27225946_+38274-LOC_Os11g44990	#N/A	#N/A	-0.912733	-1.30701	osa-miR815c	0.0474894	-0.0728884	0.842401	1.62536	LOC_Os03g03680	-0.172322	-0.172834	-0.644976	-1.82785	Similar to Major facilitator superfamily protein, expressed.
chr11_27264220_27225946_+38274-LOC_Os11g44990	#N/A	#N/A	-0.912733	-1.30701	osa-miR1426	0.333128	1.18826	1.44466	1.13007	LOC_Os03g05270	-0.225734	-1.91559	-0.292926	-1.38696	Similar to CHY zinc finger family protein, expressed.
chr11_27264220_27225946_+38274-LOC_Os11g44990	#N/A	#N/A	-0.912733	-1.30701	osa-miR5819	2.30277	2.53404	2.21602	2.48426	LOC_Os03g08600	-0.948259	-1.59488	-0.952313	-1.36493	Conserved hypothetical protein.
chr11_27264220_27225946_+38274-LOC_Os11g44990	#N/A	#N/A	-0.912733	-1.30701	osa-miR5819	2.30277	2.53404	2.21602	2.48426	LOC_Os03g12730	-1.28015	-3.05352	-0.165531	-1.39385	Similar to LRK1 protein.
chr11_27264220_27225946_+38274-LOC_Os11g44990	#N/A	#N/A	-0.912733	-1.30701	osa-miR5816	-0.535787	-0.57092	0.573979	1.36795	LOC_Os03g14030	-1.82825	-3.48732	-1.82426	-3.39014	Similar to Thaumatin-like protein.
chr11_27264220_27225946_+38274-LOC_Os11g44990	#N/A	#N/A	-0.912733	-1.30701	osa-miR815a	-0.0692471	-0.146616	0.943928	1.64887	LOC_Os03g14030	-1.82825	-3.48732	-1.82426	-3.39014	Similar to Thaumatin-like protein.
chr11_27264220_27225946_+38274-LOC_Os11g44990	#N/A	#N/A	-0.912733	-1.30701	osa-miR815c	0.0474894	-0.0728884	0.842401	1.62536	LOC_Os03g14030	-1.82825	-3.48732	-1.82426	-3.39014	Similar to Thaumatin-like protein.
chr11_27264220_27225946_+38274-LOC_Os11g44990	#N/A	#N/A	-0.912733	-1.30701	osa-miR5490	-0.1135	-0.496052	0.609927	1.23924	LOC_Os03g20500	-0.268949	-1.96966	-0.330874	-1.42844	Cyclin-like F-box domain containing protein.
chr11_27264220_27225946_+38274-LOC_Os11g44990	#N/A	#N/A	-0.912733	-1.30701	osa-miR5819	2.30277	2.53404	2.21602	2.48426	LOC_Os03g21780	-0.228582	-0.321911	-0.817116	-1.05311	Pentatricopeptide repeat domain containing protein.
chr11_27264220_27225946_+38274-LOC_Os11g44990	#N/A	#N/A	-0.912733	-1.30701	osa-miR5490	-0.1135	-0.496052	0.609927	1.23924	LOC_Os03g24960	-0.983487	-1.40469	-1.46282	-3.78264	Ulp1 protease family, C-terminal catalytic domain containing protein
chr11_27264220_27225946_+38274-LOC_Os11g44990	#N/A	#N/A	-0.912733	-1.30701	osa-miR5490	-0.1135	-0.496052	0.609927	1.23924	LOC_Os03g26870	-1.27489	-1.01328	-1.30882	-1.2299	Similar to Salt-responsive WD40 protein 5.
chr11_27264220_27225946_+38274-LOC_Os11g44990	#N/A	#N/A	-0.912733	-1.30701	osa-miR5490	-0.1135	-0.496052	0.609927	1.23924	LOC_Os03g29340	-1.84984	-5.58733	-1.81624	-4.15348	Similar to predicted protein.
chr11_27264220_27225946_+38274-LOC_Os11g44990	#N/A	#N/A	-0.912733	-1.30701	osa-miR815a	-0.0692471	-0.146616	0.943928	1.64887	LOC_Os03g29340	-1.84984	-5.58733	-1.81624	-4.15348	Similar to predicted protein.
chr11_27264220_27225946_+38274-LOC_Os11g44990	#N/A	#N/A	-0.912733	-1.30701	osa-miR815c	0.0474894	-0.0728884	0.842401	1.62536	LOC_Os03g29340	-1.84984	-5.58733	-1.81624	-4.15348	Similar to predicted protein.
chr11_27264220_27225946_+38274-LOC_Os11g44990	#N/A	#N/A	-0.912733	-1.30701	osa-miR5819	2.30277	2.53404	2.21602	2.48426	LOC_Os03g35600	-0.443366	-0.304879	-0.781948	-1.02173	Serine/threonine protein kinase-related domain containing protein.
chr11_27264220_27225946_+38274-LOC_Os11g44990	#N/A	#N/A	-0.912733	-1.30701	osa-miR5490	-0.1135	-0.496052	0.609927	1.23924	LOC_Os03g52630	-1.563	-3.07782	-0.750568	-1.65942	Similar to CEL6
chr11_27264220_27225946_+38274-LOC_Os11g44990	#N/A	#N/A	-0.912733	-1.30701	osa-miR815a	-0.0692471	-0.146616	0.943928	1.64887	LOC_Os03g57240	-0.450449	-1.5328	-0.699402	-1.45676	Similar to Drought and salt tolerance protein.
chr11_27264220_27225946_+38274-LOC_Os11g44990	#N/A	#N/A	-0.912733	-1.30701	osa-miR815c	0.0474894	-0.0728884	0.842401	1.62536	LOC_Os03g57240	-0.450449	-1.5328	-0.699402	-1.45676	Similar to Drought and salt tolerance protein.
chr11_27264220_27225946_+38274-LOC_Os11g44990	#N/A	#N/A	-0.912733	-1.30701	osa-miR815a	-0.0692471	-0.146616	0.943928	1.64887	LOC_Os03g62090	-1.78295	-3.18634	0.092573	-1.141	Similar to Cellulose synthase-6.
chr11_27264220_27225946_+38274-LOC_Os11g44990	#N/A	#N/A	-0.912733	-1.30701	osa-miR815c	0.0474894	-0.0728884	0.842401	1.62536	LOC_Os03g62090	-1.78295	-3.18634	0.092573	-1.141	Similar to Cellulose synthase-6.
chr11_27264220_27225946_+38274-LOC_Os11g44990	#N/A	#N/A	-0.912733	-1.30701	osa-miR1426	0.333128	1.18826	1.44466	1.13007	LOC_Os03g63060	-0.758897	-2.38499	-0.995523	-1.79627	PAK-box/P21-Rho-binding domain containing protein.
chr11_27264220_27225946_+38274-LOC_Os11g44990	#N/A	#N/A	-0.912733	-1.30701	osa-miR815a	-0.0692471	-0.146616	0.943928	1.64887	LOC_Os04g03980	-1.52326	-1.57467	-0.960576	-1.10145	Flavin monooxygenase-like enzyme, Auxin biosynthesis
chr11_27264220_27225946_+38274-LOC_Os11g44990	#N/A	#N/A	-0.912733	-1.30701	osa-miR815c	0.0474894	-0.0728884	0.842401	1.62536	LOC_Os04g03980	-1.52326	-1.57467	-0.960576	-1.10145	Flavin monooxygenase-like enzyme, Auxin biosynthesis
chr11_27264220_27225946_+38274-LOC_Os11g44990	#N/A	#N/A	-0.912733	-1.30701	osa-miR812d	0.298692	0.196192	0.424822	1.056	LOC_Os04g08828	0.346678	-0.584165	-0.984352	-2.14274	Similar to Cytochrome P450 79A1 (EC 1.14.13.41) (Tyrosine N-monooxygenase) (Cytochrome P450Tyr).
chr11_27264220_27225946_+38274-LOC_Os11g44990	#N/A	#N/A	-0.912733	-1.30701	osa-miR5819	2.30277	2.53404	2.21602	2.48426	LOC_Os04g11890	-1.01366	-1.76092	-0.344259	-1.70904	Cyclin-like F-box domain containing protein.
chr11_27264220_27225946_+38274-LOC_Os11g44990	#N/A	#N/A	-0.912733	-1.30701	osa-miR5490	-0.1135	-0.496052	0.609927	1.23924	LOC_Os04g15800	-2.55429	-5.57191	0.91977	-1.256	Similar to H0209A05.2 protein.
chr11_27264220_27225946_+38274-LOC_Os11g44990	#N/A	#N/A	-0.912733	-1.30701	osa-miR1426	0.333128	1.18826	1.44466	1.13007	LOC_Os04g29960	-1.07342	-1.69986	-0.697331	-1.23865	Serine/threonine protein kinase-related domain containing protein.
chr11_27264220_27225946_+38274-LOC_Os11g44990	#N/A	#N/A	-0.912733	-1.30701	osa-miR815a	-0.0692471	-0.146616	0.943928	1.64887	LOC_Os04g30720	-1.70093	-4.74707	0.691436	-1.35803	Kinesin, motor region domain containing protein.
chr11_27264220_27225946_+38274-LOC_Os11g44990	#N/A	#N/A	-0.912733	-1.30701	osa-miR815c	0.0474894	-0.0728884	0.842401	1.62536	LOC_Os04g30720	-1.70093	-4.74707	0.691436	-1.35803	Kinesin, motor region domain containing protein.
chr11_27264220_27225946_+38274-LOC_Os11g44990	#N/A	#N/A	-0.912733	-1.30701	osa-miR5819	2.30277	2.53404	2.21602	2.48426	LOC_Os04g32510	-1.56257	-1.99215	-0.477962	-1.16101	Conserved hypothetical protein.
chr11_27264220_27225946_+38274-LOC_Os11g44990	#N/A	#N/A	-0.912733	-1.30701	osa-miR5490	-0.1135	-0.496052	0.609927	1.23924	LOC_Os04g32800	-1.11578	-2.38683	-1.62405	-2.04513	Similar to OSIGBa0113L04.2 protein.
chr11_27264220_27225946_+38274-LOC_Os11g44990	#N/A	#N/A	-0.912733	-1.30701	osa-miR815a	-0.0692471	-0.146616	0.943928	1.64887	LOC_Os04g32800	-1.11578	-2.38683	-1.62405	-2.04513	Similar to OSIGBa0113L04.2 protein.
chr11_27264220_27225946_+38274-LOC_Os11g44990	#N/A	#N/A	-0.912733	-1.30701	osa-miR815c	0.0474894	-0.0728884	0.842401	1.62536	LOC_Os04g32800	-1.11578	-2.38683	-1.62405	-2.04513	Similar to OSIGBa0113L04.2 protein.
chr11_27264220_27225946_+38274-LOC_Os11g44990	#N/A	#N/A	-0.912733	-1.30701	osa-miR5819	2.30277	2.53404	2.21602	2.48426	LOC_Os04g39489	-0.41544	-0.990654	-0.784998	-1.08773	Amino acid transporter, transmembrane family protein.
chr11_27264220_27225946_+38274-LOC_Os11g44990	#N/A	#N/A	-0.912733	-1.30701	osa-miR5819	2.30277	2.53404	2.21602	2.48426	LOC_Os04g40410	-0.625345	-1.57501	-0.367319	-1.08844	Probable high-affinity nitrate transporter-activating protein 2.2
chr11_27264220_27225946_+38274-LOC_Os11g44990	#N/A	#N/A	-0.912733	-1.30701	osa-miR5490	-0.1135	-0.496052	0.609927	1.23924	LOC_Os04g43300	-2.23402	-3.33422	0.229556	-1.06717	Similar to Midline 1 protein (Tripartite motif protein 18).
chr11_27264220_27225946_+38274-LOC_Os11g44990	#N/A	#N/A	-0.912733	-1.30701	osa-miR5819	2.30277	2.53404	2.21602	2.48426	LOC_Os04g43420	-0.559363	-0.750166	-0.775421	-1.14878	Peptidoglycan binding-like domain containing protein.
chr11_27264220_27225946_+38274-LOC_Os11g44990	#N/A	#N/A	-0.912733	-1.30701	osa-miR5490	-0.1135	-0.496052	0.609927	1.23924	LOC_Os04g44530	-0.50933	-0.580415	-0.803076	-1.1402	BRO1 domain containing protein.
chr11_27264220_27225946_+38274-LOC_Os11g44990	#N/A	#N/A	-0.912733	-1.30701	osa-miR815a	-0.0692471	-0.146616	0.943928	1.64887	LOC_Os04g44640	-2.871	-5.46268	0.784265	-1.94691	Similar to OSIGBa0115K01-H0319F09.22 protein.
chr11_27264220_27225946_+38274-LOC_Os11g44990	#N/A	#N/A	-0.912733	-1.30701	osa-miR815c	0.0474894	-0.0728884	0.842401	1.62536	LOC_Os04g44640	-2.871	-5.46268	0.784265	-1.94691	Similar to OSIGBa0115K01-H0319F09.22 protein.
chr11_27264220_27225946_+38274-LOC_Os11g44990	#N/A	#N/A	-0.912733	-1.30701	osa-miR5490	-0.1135	-0.496052	0.609927	1.23924	LOC_Os04g44850	-1.84143	-3.3047	-0.39627	-1.57673	Glycosyl transferase, family 8 protein.
chr11_27264220_27225946_+38274-LOC_Os11g44990	#N/A	#N/A	-0.912733	-1.30701	osa-miR815a	-0.0692471	-0.146616	0.943928	1.64887	LOC_Os04g48210	-0.655927	-1.6262	-0.937304	-1.51524	Cytochrome P450 family protein.
chr11_27264220_27225946_+38274-LOC_Os11g44990	#N/A	#N/A	-0.912733	-1.30701	osa-miR815c	0.0474894	-0.0728884	0.842401	1.62536	LOC_Os04g48210	-0.655927	-1.6262	-0.937304	-1.51524	Cytochrome P450 family protein.
chr11_27264220_27225946_+38274-LOC_Os11g44990	#N/A	#N/A	-0.912733	-1.30701	osa-miR5149	-0.198523	-0.0098207	0.515101	1.09131	LOC_Os04g49500	-0.82899	-1.69944	-0.902212	-1.02275	U box domain domain containing protein.
chr11_27264220_27225946_+38274-LOC_Os11g44990	#N/A	#N/A	-0.912733	-1.30701	osa-miR812d	0.298692	0.196192	0.424822	1.056	LOC_Os04g52100	-0.730196	-1.24985	-0.685915	-1.0029	Peptidase M24A, methionine aminopeptidase, subfamily 1 protein.
chr11_27264220_27225946_+38274-LOC_Os11g44990	#N/A	#N/A	-0.912733	-1.30701	osa-miR166e-3p	0.327291	0.202056	1.40439	1.40423	LOC_Os05g02070	-0.802689	-2.83318	-1.06343	-2.06831	Similar to B22EL8 protein.
chr11_27264220_27225946_+38274-LOC_Os11g44990	#N/A	#N/A	-0.912733	-1.30701	osa-miR815a	-0.0692471	-0.146616	0.943928	1.64887	LOC_Os05g03190	-1.37626	-2.02259	-0.529657	-1.2353	Similar to IQD1.
chr11_27264220_27225946_+38274-LOC_Os11g44990	#N/A	#N/A	-0.912733	-1.30701	osa-miR815c	0.0474894	-0.0728884	0.842401	1.62536	LOC_Os05g03190	-1.37626	-2.02259	-0.529657	-1.2353	Similar to IQD1.
chr11_27264220_27225946_+38274-LOC_Os11g44990	#N/A	#N/A	-0.912733	-1.30701	osa-miR5819	2.30277	2.53404	2.21602	2.48426	LOC_Os05g03450	-0.664067	-1.41919	-0.19874	-1.20745	Concanavalin A-like lectin/glucanase, subgroup domain containing protein.
chr11_27264220_27225946_+38274-LOC_Os11g44990	#N/A	#N/A	-0.912733	-1.30701	osa-miR5149	-0.198523	-0.0098207	0.515101	1.09131	LOC_Os05g11990	-1.67568	-4.67489	0.62467	-1.31042	Molecular chaperone, heat shock protein, Hsp40, DnaJ domain containing protein.
chr11_27264220_27225946_+38274-LOC_Os11g44990	#N/A	#N/A	-0.912733	-1.30701	osa-miR815a	-0.0692471	-0.146616	0.943928	1.64887	LOC_Os05g24140	-1.25658	-2.59291	-0.901732	-1.85513	Similar to tetracycline transporter protein.
chr11_27264220_27225946_+38274-LOC_Os11g44990	#N/A	#N/A	-0.912733	-1.30701	osa-miR815c	0.0474894	-0.0728884	0.842401	1.62536	LOC_Os05g24140	-1.25658	-2.59291	-0.901732	-1.85513	Similar to tetracycline transporter protein.
chr11_27264220_27225946_+38274-LOC_Os11g44990	#N/A	#N/A	-0.912733	-1.30701	osa-miR5819	2.30277	2.53404	2.21602	2.48426	LOC_Os05g27304	-1.69786	-2.71619	-2.0204	-3.36516	Similar to proton-dependent oligopeptide transport (POT) family protein.
chr11_27264220_27225946_+38274-LOC_Os11g44990	#N/A	#N/A	-0.912733	-1.30701	osa-miR166e-3p	0.327291	0.202056	1.40439	1.40423	LOC_Os05g35340	-1.17722	-2.38694	-1.68261	-2.66224	Similar to DnaJ-like protein.
chr11_27264220_27225946_+38274-LOC_Os11g44990	#N/A	#N/A	-0.912733	-1.30701	osa-miR5819	2.30277	2.53404	2.21602	2.48426	LOC_Os05g39990	-1.86791	-5.86141	-0.571138	-2.69732	Alpha-expansin OsEXPA4.
chr11_27264220_27225946_+38274-LOC_Os11g44990	#N/A	#N/A	-0.912733	-1.30701	osa-miR166e-3p	0.327291	0.202056	1.40439	1.40423	LOC_Os05g41520	-0.67384	-1.26021	-1.43019	-1.74393	Hypothetical conserved gene.
chr11_27264220_27225946_+38274-LOC_Os11g44990	#N/A	#N/A	-0.912733	-1.30701	osa-miR1861n	-1.822	-1.62315	1.99447	2.00133	LOC_Os06g03540	-1.09273	-1.50062	-1.1958	-1.76176	Similar to Oligopeptide transporter 9.
chr11_27264220_27225946_+38274-LOC_Os11g44990	#N/A	#N/A	-0.912733	-1.30701	osa-miR1426	0.333128	1.18826	1.44466	1.13007	LOC_Os06g05630	-0.260083	-1.0752	-0.0324972	-1.01932	Similar to mRNA, clone: RTFL01-05-E01.
chr11_27264220_27225946_+38274-LOC_Os11g44990	#N/A	#N/A	-0.912733	-1.30701	osa-miR5819	2.30277	2.53404	2.21602	2.48426	LOC_Os06g06990	-0.589994	-1.66651	-0.847359	-1.9996	Conserved hypothetical protein.
chr11_27264220_27225946_+38274-LOC_Os11g44990	#N/A	#N/A	-0.912733	-1.30701	osa-miR5819	2.30277	2.53404	2.21602	2.48426	LOC_Os06g17490	-2.05512	-6.63252	0.450559	-1.62715	Similar to Serine/threonine-specific kinase like protein.
chr11_27264220_27225946_+38274-LOC_Os11g44990	#N/A	#N/A	-0.912733	-1.30701	osa-miR5819	2.30277	2.53404	2.21602	2.48426	LOC_Os06g23274	-1.19531	-1.47127	-1.13359	-1.5846	Zinc finger, RING-CH-type domain containing protein.
chr11_27264220_27225946_+38274-LOC_Os11g44990	#N/A	#N/A	-0.912733	-1.30701	osa-miR815a	-0.0692471	-0.146616	0.943928	1.64887	LOC_Os06g33720	-1.71419	-2.63213	-1.91225	-2.49809	Flavin-containing monooxygenase FMO family protein.
chr11_27264220_27225946_+38274-LOC_Os11g44990	#N/A	#N/A	-0.912733	-1.30701	osa-miR815c	0.0474894	-0.0728884	0.842401	1.62536	LOC_Os06g33720	-1.71419	-2.63213	-1.91225	-2.49809	Flavin-containing monooxygenase FMO family protein.
chr11_27264220_27225946_+38274-LOC_Os11g44990	#N/A	#N/A	-0.912733	-1.30701	osa-miR812d	0.298692	0.196192	0.424822	1.056	LOC_Os06g37300	0.0493195	0.17191	-0.912679	-1.25004	Similar to Ent-kaurene oxidase 1 (Fragment).
chr11_27264220_27225946_+38274-LOC_Os11g44990	#N/A	#N/A	-0.912733	-1.30701	osa-miR5490	-0.1135	-0.496052	0.609927	1.23924	LOC_Os06g38970	-1.25559	-1.23384	-0.710453	-1.20471	Protein kinase, core domain containing protein.
chr11_27264220_27225946_+38274-LOC_Os11g44990	#N/A	#N/A	-0.912733	-1.30701	osa-miR5149	-0.198523	-0.0098207	0.515101	1.09131	LOC_Os06g45480	-0.18955	-0.563007	-0.81334	-1.04578	Peptidase M20 domain containing protein.
chr11_27264220_27225946_+38274-LOC_Os11g44990	#N/A	#N/A	-0.912733	-1.30701	osa-miR166e-3p	0.327291	0.202056	1.40439	1.40423	LOC_Os06g45540	-0.651218	-1.64735	-0.0890307	-1.16352	Protein of unknown function DUF597 family protein.
chr11_27264220_27225946_+38274-LOC_Os11g44990	#N/A	#N/A	-0.912733	-1.30701	osa-miR1426	0.333128	1.18826	1.44466	1.13007	LOC_Os06g46799	-1.85325	-3.3589	-2.06827	-2.96434	Haem peroxidase family protein.
chr11_27264220_27225946_+38274-LOC_Os11g44990	#N/A	#N/A	-0.912733	-1.30701	osa-miR5819	2.30277	2.53404	2.21602	2.48426	LOC_Os06g47620	-1.21204	-1.53788	-1.05379	-1.89143	Similar to IAA-amino acid conjugate hydrolase-like protein (Fragment).
chr11_27264220_27225946_+38274-LOC_Os11g44990	#N/A	#N/A	-0.912733	-1.30701	osa-miR5819	2.30277	2.53404	2.21602	2.48426	LOC_Os06g49750	-1.16384	-0.213158	-1.46073	-1.33471	Kelch-type beta propeller domain containing protein.
chr11_27264220_27225946_+38274-LOC_Os11g44990	#N/A	#N/A	-0.912733	-1.30701	osa-miR815a	-0.0692471	-0.146616	0.943928	1.64887	LOC_Os07g03900	-0.340348	-0.642551	-1.51613	-1.64989
chr11_27264220_27225946_+38274-LOC_Os11g44990	#N/A	#N/A	-0.912733	-1.30701	osa-miR815c	0.0474894	-0.0728884	0.842401	1.62536	LOC_Os07g03900	-0.340348	-0.642551	-1.51613	-1.64989
chr11_27264220_27225946_+38274-LOC_Os11g44990	#N/A	#N/A	-0.912733	-1.30701	osa-miR5816	-0.535787	-0.57092	0.573979	1.36795	LOC_Os07g08150	-2.15064	-1.82969	-2.71821	-4.6916	Similar to Low molecular mass early light-inducible protein HV90, chloroplast precursor (ELIP).
chr11_27264220_27225946_+38274-LOC_Os11g44990	#N/A	#N/A	-0.912733	-1.30701	osa-miR5819	2.30277	2.53404	2.21602	2.48426	LOC_Os07g08800	0.228914	0.296559	-1.20575	-1.95019
chr11_27264220_27225946_+38274-LOC_Os11g44990	#N/A	#N/A	-0.912733	-1.30701	osa-miR1426	0.333128	1.18826	1.44466	1.13007	LOC_Os07g18874	-1.88386	-2.49016	-1.48856	-2.12574	Similar to white-brown-complex ABC transporter family.
chr11_27264220_27225946_+38274-LOC_Os11g44990	#N/A	#N/A	-0.912733	-1.30701	osa-miR815a	-0.0692471	-0.146616	0.943928	1.64887	LOC_Os07g24190	-1.88516	-3.29812	-1.41537	-2.22472	Similar to Cellulose synthase-7.
chr11_27264220_27225946_+38274-LOC_Os11g44990	#N/A	#N/A	-0.912733	-1.30701	osa-miR815c	0.0474894	-0.0728884	0.842401	1.62536	LOC_Os07g24190	-1.88516	-3.29812	-1.41537	-2.22472	Similar to Cellulose synthase-7.
chr11_27264220_27225946_+38274-LOC_Os11g44990	#N/A	#N/A	-0.912733	-1.30701	osa-miR1426	0.333128	1.18826	1.44466	1.13007	LOC_Os08g01510	-0.296462	-1.23487	-0.890053	-1.47595	Similar to Bx2-like protein.
chr11_27264220_27225946_+38274-LOC_Os11g44990	#N/A	#N/A	-0.912733	-1.30701	osa-miR1861n	-1.822	-1.62315	1.99447	2.00133	LOC_Os08g07950	-0.353435	-1.18084	0.150339	-1.1758
chr11_27264220_27225946_+38274-LOC_Os11g44990	#N/A	#N/A	-0.912733	-1.30701	osa-miR812d	0.298692	0.196192	0.424822	1.056	LOC_Os08g09790	-0.988242	-0.437161	-0.734698	-1.70263	Conserved hypothetical protein.
chr11_27264220_27225946_+38274-LOC_Os11g44990	#N/A	#N/A	-0.912733	-1.30701	osa-miR5819	2.30277	2.53404	2.21602	2.48426	LOC_Os08g29760	-0.761688	-1.97572	-0.480092	-1.24896	Protein of unknown function DUF81 family protein.
chr11_27264220_27225946_+38274-LOC_Os11g44990	#N/A	#N/A	-0.912733	-1.30701	osa-miR5490	-0.1135	-0.496052	0.609927	1.23924	LOC_Os08g34640	-0.990265	-1.97842	-0.181637	-1.00426	Similar to Receptor-like protein kinase precursor (EC 2.7.1.37). Splice isoform INRPK1a.
chr11_27264220_27225946_+38274-LOC_Os11g44990	#N/A	#N/A	-0.912733	-1.30701	osa-miR5819	2.30277	2.53404	2.21602	2.48426	LOC_Os08g38970	-1.8075	-4.53925	0.282626	-1.6401	ATPase, AAA type, core domain containing protein.
chr11_27264220_27225946_+38274-LOC_Os11g44990	#N/A	#N/A	-0.912733	-1.30701	osa-miR5816	-0.535787	-0.57092	0.573979	1.36795	LOC_Os09g14870	-1.81067	-1.44549	-1.16357	-2.02868
chr11_27264220_27225946_+38274-LOC_Os11g44990	#N/A	#N/A	-0.912733	-1.30701	osa-miR1426	0.333128	1.18826	1.44466	1.13007	LOC_Os09g21430	-2.08679	-4.54498	0.307874	-2.9608	Zinc finger, BED-type predicted domain containing protein.
chr11_27264220_27225946_+38274-LOC_Os11g44990	#N/A	#N/A	-0.912733	-1.30701	osa-miR1861n	-1.822	-1.62315	1.99447	2.00133	LOC_Os09g25490	-1.4192	-4.079	0.0607079	-1.0913	Similar to Cellulose synthase (Fragment).
chr11_27264220_27225946_+38274-LOC_Os11g44990	#N/A	#N/A	-0.912733	-1.30701	osa-miR5149	-0.198523	-0.0098207	0.515101	1.09131	LOC_Os09g25810	-1.93475	-4.44963	0.55687	-1.63113	Similar to Integral membrane protein DUF6 containing protein.
chr11_27264220_27225946_+38274-LOC_Os11g44990	#N/A	#N/A	-0.912733	-1.30701	osa-miR5819	2.30277	2.53404	2.21602	2.48426	LOC_Os09g25810	-1.93475	-4.44963	0.55687	-1.63113	Similar to Integral membrane protein DUF6 containing protein.
chr11_27264220_27225946_+38274-LOC_Os11g44990	#N/A	#N/A	-0.912733	-1.30701	osa-miR5819	2.30277	2.53404	2.21602	2.48426	LOC_Os09g30380	-1.82277	-3.4717	-0.371339	-1.46346	Similar to tir-nbs resistance protein.
chr11_27264220_27225946_+38274-LOC_Os11g44990	#N/A	#N/A	-0.912733	-1.30701	osa-miR1426	0.333128	1.18826	1.44466	1.13007	LOC_Os09g32540	-1.57917	-3.5978	0.0186364	-1.43957	Conserved hypothetical protein.
chr11_27264220_27225946_+38274-LOC_Os11g44990	#N/A	#N/A	-0.912733	-1.30701	osa-miR5149	-0.198523	-0.0098207	0.515101	1.09131	LOC_Os09g37710	-0.717666	-1.45055	-0.802784	-1.24652	Similar to NIN-like protein 1.
chr11_27264220_27225946_+38274-LOC_Os11g44990	#N/A	#N/A	-0.912733	-1.30701	osa-miR815a	-0.0692471	-0.146616	0.943928	1.64887	LOC_Os09g37710	-0.717666	-1.45055	-0.802784	-1.24652	Similar to NIN-like protein 1.
chr11_27264220_27225946_+38274-LOC_Os11g44990	#N/A	#N/A	-0.912733	-1.30701	osa-miR815c	0.0474894	-0.0728884	0.842401	1.62536	LOC_Os09g37710	-0.717666	-1.45055	-0.802784	-1.24652	Similar to NIN-like protein 1.
chr11_27264220_27225946_+38274-LOC_Os11g44990	#N/A	#N/A	-0.912733	-1.30701	osa-miR5819	2.30277	2.53404	2.21602	2.48426	LOC_Os10g05130	-0.912023	-0.933228	-1.7536	-2.4691	Hypothetical conserved gene.
chr11_27264220_27225946_+38274-LOC_Os11g44990	#N/A	#N/A	-0.912733	-1.30701	osa-miR5816	-0.535787	-0.57092	0.573979	1.36795	LOC_Os10g07010	0.81853	0.434917	-0.644673	-1.65331
chr11_27264220_27225946_+38274-LOC_Os11g44990	#N/A	#N/A	-0.912733	-1.30701	osa-miR5490	-0.1135	-0.496052	0.609927	1.23924	LOC_Os10g26280	-1.95024	-5.96349	0.702778	-2.22162	Origin recognition complex subunit 3, N-terminal domain containing protein.
chr11_27264220_27225946_+38274-LOC_Os11g44990	#N/A	#N/A	-0.912733	-1.30701	osa-miR5816	-0.535787	-0.57092	0.573979	1.36795	LOC_Os10g33370	-1.26044	-3.93722	0.340047	-1.4469	Thiolase-like, subgroup domain containing protein.
chr11_27264220_27225946_+38274-LOC_Os11g44990	#N/A	#N/A	-0.912733	-1.30701	osa-miR815a	-0.0692471	-0.146616	0.943928	1.64887	LOC_Os10g35580	-3.02778	-7.26231	0.510742	-2.19577	Similar to Microtubule-associated protein EB1-like protein.
chr11_27264220_27225946_+38274-LOC_Os11g44990	#N/A	#N/A	-0.912733	-1.30701	osa-miR815c	0.0474894	-0.0728884	0.842401	1.62536	LOC_Os10g35580	-3.02778	-7.26231	0.510742	-2.19577	Similar to Microtubule-associated protein EB1-like protein.
chr11_27264220_27225946_+38274-LOC_Os11g44990	#N/A	#N/A	-0.912733	-1.30701	osa-miR5490	-0.1135	-0.496052	0.609927	1.23924	LOC_Os10g41490	-0.338184	-0.953485	-0.683375	-1.09461	Serine/threonine-protein kinase SAPK3 (EC 2.7.1.37) (Osmotic stress/abscisic acid-activated protein kinase 3) (Protein kinase REK).
chr11_27264220_27225946_+38274-LOC_Os11g44990	#N/A	#N/A	-0.912733	-1.30701	osa-miR815a	-0.0692471	-0.146616	0.943928	1.64887	LOC_Os11g07890	-1.2386	-2.306	-0.487473	-1.15647	Myb transcription factor domain containing protein.
chr11_27264220_27225946_+38274-LOC_Os11g44990	#N/A	#N/A	-0.912733	-1.30701	osa-miR815c	0.0474894	-0.0728884	0.842401	1.62536	LOC_Os11g07890	-1.2386	-2.306	-0.487473	-1.15647	Myb transcription factor domain containing protein.
chr11_27264220_27225946_+38274-LOC_Os11g44990	#N/A	#N/A	-0.912733	-1.30701	osa-miR1426	0.333128	1.18826	1.44466	1.13007	LOC_Os11g11490	-0.545582	-0.325285	-0.979612	-1.43884	Regulator of chromosome condensation/beta-lactamase-inhibitor protein II domain containing protein.
chr11_27264220_27225946_+38274-LOC_Os11g44990	#N/A	#N/A	-0.912733	-1.30701	osa-miR815a	-0.0692471	-0.146616	0.943928	1.64887	LOC_Os11g11490	-0.545582	-0.325285	-0.979612	-1.43884	Regulator of chromosome condensation/beta-lactamase-inhibitor protein II domain containing protein.
chr11_27264220_27225946_+38274-LOC_Os11g44990	#N/A	#N/A	-0.912733	-1.30701	osa-miR815c	0.0474894	-0.0728884	0.842401	1.62536	LOC_Os11g11490	-0.545582	-0.325285	-0.979612	-1.43884	Regulator of chromosome condensation/beta-lactamase-inhibitor protein II domain containing protein.
chr11_27264220_27225946_+38274-LOC_Os11g44990	#N/A	#N/A	-0.912733	-1.30701	osa-miR5819	2.30277	2.53404	2.21602	2.48426	LOC_Os11g13870	-1.91821	-3.13324	-0.883239	-2.88682	Protein of unknown function DUF579, plant family protein.
chr11_27264220_27225946_+38274-LOC_Os11g44990	#N/A	#N/A	-0.912733	-1.30701	osa-miR5490	-0.1135	-0.496052	0.609927	1.23924	LOC_Os11g29790	-1.7038	-2.75095	-1.44157	-1.53592	Protein kinase, catalytic domain domain containing protein.
chr11_27264220_27225946_+38274-LOC_Os11g44990	#N/A	#N/A	-0.912733	-1.30701	osa-miR815a	-0.0692471	-0.146616	0.943928	1.64887	LOC_Os11g48000	-0.451341	-0.727136	-0.901961	-1.14567	Similar to Transcriptional regulator SUPERMAN.
chr11_27264220_27225946_+38274-LOC_Os11g44990	#N/A	#N/A	-0.912733	-1.30701	osa-miR815c	0.0474894	-0.0728884	0.842401	1.62536	LOC_Os11g48000	-0.451341	-0.727136	-0.901961	-1.14567	Similar to Transcriptional regulator SUPERMAN.
chr11_27264220_27225946_+38274-LOC_Os11g44990	#N/A	#N/A	-0.912733	-1.30701	osa-miR166e-3p	0.327291	0.202056	1.40439	1.40423	LOC_Os12g08850	-1.22392	-1.36726	-0.780123	-1.16884	Similar to NifS-like protein.
chr11_27264220_27225946_+38274-LOC_Os11g44990	#N/A	#N/A	-0.912733	-1.30701	osa-miR815a	-0.0692471	-0.146616	0.943928	1.64887	LOC_Os12g08850	-1.22392	-1.36726	-0.780123	-1.16884	Similar to NifS-like protein.
chr11_27264220_27225946_+38274-LOC_Os11g44990	#N/A	#N/A	-0.912733	-1.30701	osa-miR815c	0.0474894	-0.0728884	0.842401	1.62536	LOC_Os12g08850	-1.22392	-1.36726	-0.780123	-1.16884	Similar to NifS-like protein.
chr11_27264220_27225946_+38274-LOC_Os11g44990	#N/A	#N/A	-0.912733	-1.30701	osa-miR815a	-0.0692471	-0.146616	0.943928	1.64887	LOC_Os12g10320	-0.317829	-0.814243	-0.770661	-1.17619	Protein of unknown function DUF579, plant family protein.
chr11_27264220_27225946_+38274-LOC_Os11g44990	#N/A	#N/A	-0.912733	-1.30701	osa-miR815c	0.0474894	-0.0728884	0.842401	1.62536	LOC_Os12g10320	-0.317829	-0.814243	-0.770661	-1.17619	Protein of unknown function DUF579, plant family protein.
chr11_27264220_27225946_+38274-LOC_Os11g44990	#N/A	#N/A	-0.912733	-1.30701	osa-miR5149	-0.198523	-0.0098207	0.515101	1.09131	LOC_Os12g12470	-1.36352	-4.28164	-0.314472	-2.03781	Allyl alcohol dehydrogenase.
chr11_27264220_27225946_+38274-LOC_Os11g44990	#N/A	#N/A	-0.912733	-1.30701	osa-miR5490	-0.1135	-0.496052	0.609927	1.23924	LOC_Os12g36100	-1.33938	-4.31662	0.762785	-1.38957	Kinesin, motor region domain containing protein.
chr11_27264220_27225946_+38274-LOC_Os11g44990	#N/A	#N/A	-0.912733	-1.30701	osa-miR5149	-0.198523	-0.0098207	0.515101	1.09131	LOC_Os12g39980	-2.24885	-5.43441	0.832769	-1.48392	Similar to Kinesin motor domain containing protein, expressed.
chr11_27264220_27225946_+38274-LOC_Os11g44990	#N/A	#N/A	-0.912733	-1.30701	osa-miR815a	-0.0692471	-0.146616	0.943928	1.64887	LOC_Os12g41040	-1.05488	-1.78565	-2.51311	-2.32242	Transposon protein, putative, CACTA, En/Spm sub-class
chr11_27264220_27225946_+38274-LOC_Os11g44990	#N/A	#N/A	-0.912733	-1.30701	osa-miR815c	0.0474894	-0.0728884	0.842401	1.62536	LOC_Os12g41040	-1.05488	-1.78565	-2.51311	-2.32242	Transposon protein, putative, CACTA, En/Spm sub-class
chr11_4552146_4550758_+1388-LOC_Os11g08569	-1.48543	-2.80735	-0.736966	0.847997	osa-miR169i-3p	0.889858	0.678401	-0.829953	-2.18761	LOC_Os02g57140	-1.23468	-3.42159	2.17895	0.605841	Protein of unknown function DUF3741 domain containing protein.
chr11_4552146_4550758_+1388-LOC_Os11g08569	-1.48543	-2.80735	-0.736966	0.847997	osa-miR169i-3p	0.889858	0.678401	-0.829953	-2.18761	LOC_Os03g02690	-0.321488	-1.50215	-0.43188	-0.70606	Similar to Dihydrodipicolinate reductase-like protein.
chr11_4552146_4550758_+1388-LOC_Os11g08569	-1.48543	-2.80735	-0.736966	0.847997	osa-miR169i-3p	0.889858	0.678401	-0.829953	-2.18761	LOC_Os04g03050	-2.76292	-6.77019	0.168157	-1.14024	Similar to OSIGBa0115D20.4 protein.
chr11_4552146_4550758_+1388-LOC_Os11g08569	-1.48543	-2.80735	-0.736966	0.847997	osa-miR169i-3p	0.889858	0.678401	-0.829953	-2.18761	LOC_Os04g07260	0.760707	1.34257	-0.279076	-0.057798
chr11_4552146_4550758_+1388-LOC_Os11g08569	-1.48543	-2.80735	-0.736966	0.847997	osa-miR169i-3p	0.889858	0.678401	-0.829953	-2.18761	LOC_Os05g44210	-1.11427	-1.51224	-0.511765	-0.834166	Similar to SL-TPS/P.
chr11_4552146_4550758_+1388-LOC_Os11g08569	-1.48543	-2.80735	-0.736966	0.847997	osa-miR169i-3p	0.889858	0.678401	-0.829953	-2.18761	LOC_Os06g36650	-2.43841	-6.9677	-2.74109	-3.64903	ABC transporter, transmembrane domain domain containing protein.
chr11_4552146_4550758_+1388-LOC_Os11g08569	-1.48543	-2.80735	-0.736966	0.847997	osa-miR169i-3p	0.889858	0.678401	-0.829953	-2.18761	LOC_Os11g44860	0.671513	1.08138	-0.159985	-0.0722096	Similar to Protein kinase domain containing protein, expressed.
chr11_4552146_4550758_+1388-LOC_Os11g08569	-1.48543	-2.80735	-0.736966	0.847997	osa-miR169i-3p	0.889858	0.678401	-0.829953	-2.18761	LOC_Os12g41200	-1.35873	-3.90773	0.430715	-1.07234	Conserved hypothetical protein.
chr2_33928616_33914366_+14250-LOC_Os02g55370	-1.47089	-1.73697	-0.193019	-1.506	osa-miR5490	-0.1135	-0.496052	0.609927	1.23924	LOC_Os01g12650	-1.80564	-3.31193	0.209336	-1.12152	Reticulon family protein.
chr2_33928616_33914366_+14250-LOC_Os02g55370	-1.47089	-1.73697	-0.193019	-1.506	osa-miR5490	-0.1135	-0.496052	0.609927	1.23924	LOC_Os01g54620	-1.72043	-4.62099	-0.0680341	-1.65093	Similar to Cellulose synthase (Fragment).
chr2_33928616_33914366_+14250-LOC_Os02g55370	-1.47089	-1.73697	-0.193019	-1.506	osa-miR5490	-0.1135	-0.496052	0.609927	1.23924	LOC_Os02g54280	-2.19746	-4.84358	0.567044	-1.16914	Hypothetical conserved gene.
chr2_33928616_33914366_+14250-LOC_Os02g55370	-1.47089	-1.73697	-0.193019	-1.506	osa-miR5490	-0.1135	-0.496052	0.609927	1.23924	LOC_Os03g03470	-0.537412	-0.952216	-0.623954	-1.07457	Similar to cDNA clone:001-042-G03, full insert sequence.
chr2_33928616_33914366_+14250-LOC_Os02g55370	-1.47089	-1.73697	-0.193019	-1.506	osa-miR1859	-1.84981	-1.36436	0.493641	1.78215	LOC_Os03g04770	-1.31206	-1.6383	-0.767577	-1.35886	Similar to Beta-amylase PCT-BMYI (EC 3.2.1.2).
chr2_33928616_33914366_+14250-LOC_Os02g55370	-1.47089	-1.73697	-0.193019	-1.506	osa-miR169i-5p.2	1.38967	1.02915	-0.967014	-1.22174	LOC_Os03g14610	-1.33575	-3.8551	2.21178	0.336994	TB2/DP1 and HVA22 related protein family protein.
chr2_33928616_33914366_+14250-LOC_Os02g55370	-1.47089	-1.73697	-0.193019	-1.506	osa-miR5490	-0.1135	-0.496052	0.609927	1.23924	LOC_Os03g20500	-0.268949	-1.96966	-0.330874	-1.42844	Cyclin-like F-box domain containing protein.
chr2_33928616_33914366_+14250-LOC_Os02g55370	-1.47089	-1.73697	-0.193019	-1.506	osa-miR5490	-0.1135	-0.496052	0.609927	1.23924	LOC_Os03g24960	-0.983487	-1.40469	-1.46282	-3.78264	Ulp1 protease family, C-terminal catalytic domain containing protein
chr2_33928616_33914366_+14250-LOC_Os02g55370	-1.47089	-1.73697	-0.193019	-1.506	osa-miR5490	-0.1135	-0.496052	0.609927	1.23924	LOC_Os03g26870	-1.27489	-1.01328	-1.30882	-1.2299	Similar to Salt-responsive WD40 protein 5.
chr2_33928616_33914366_+14250-LOC_Os02g55370	-1.47089	-1.73697	-0.193019	-1.506	osa-miR5490	-0.1135	-0.496052	0.609927	1.23924	LOC_Os03g29340	-1.84984	-5.58733	-1.81624	-4.15348	Similar to predicted protein.
chr2_33928616_33914366_+14250-LOC_Os02g55370	-1.47089	-1.73697	-0.193019	-1.506	osa-miR5490	-0.1135	-0.496052	0.609927	1.23924	LOC_Os03g52630	-1.563	-3.07782	-0.750568	-1.65942	Similar to CEL6
chr2_33928616_33914366_+14250-LOC_Os02g55370	-1.47089	-1.73697	-0.193019	-1.506	osa-miR812d	0.298692	0.196192	0.424822	1.056	LOC_Os04g08828	0.346678	-0.584165	-0.984352	-2.14274	Similar to Cytochrome P450 79A1 (EC 1.14.13.41) (Tyrosine N-monooxygenase) (Cytochrome P450Tyr).
chr2_33928616_33914366_+14250-LOC_Os02g55370	-1.47089	-1.73697	-0.193019	-1.506	osa-miR5490	-0.1135	-0.496052	0.609927	1.23924	LOC_Os04g15800	-2.55429	-5.57191	0.91977	-1.256	Similar to H0209A05.2 protein.
chr2_33928616_33914366_+14250-LOC_Os02g55370	-1.47089	-1.73697	-0.193019	-1.506	osa-miR169i-5p.2	1.38967	1.02915	-0.967014	-1.22174	LOC_Os04g22870	0.0649091	-0.149051	0.077355	0.187523	Similar to EMB1687 (EMBRYO DEFECTIVE 1687)
chr2_33928616_33914366_+14250-LOC_Os02g55370	-1.47089	-1.73697	-0.193019	-1.506	osa-miR5490	-0.1135	-0.496052	0.609927	1.23924	LOC_Os04g32800	-1.11578	-2.38683	-1.62405	-2.04513	Similar to OSIGBa0113L04.2 protein.
chr2_33928616_33914366_+14250-LOC_Os02g55370	-1.47089	-1.73697	-0.193019	-1.506	osa-miR5490	-0.1135	-0.496052	0.609927	1.23924	LOC_Os04g43300	-2.23402	-3.33422	0.229556	-1.06717	Similar to Midline 1 protein (Tripartite motif protein 18).
chr2_33928616_33914366_+14250-LOC_Os02g55370	-1.47089	-1.73697	-0.193019	-1.506	osa-miR5490	-0.1135	-0.496052	0.609927	1.23924	LOC_Os04g44530	-0.50933	-0.580415	-0.803076	-1.1402	BRO1 domain containing protein.
chr2_33928616_33914366_+14250-LOC_Os02g55370	-1.47089	-1.73697	-0.193019	-1.506	osa-miR5490	-0.1135	-0.496052	0.609927	1.23924	LOC_Os04g44850	-1.84143	-3.3047	-0.39627	-1.57673	Glycosyl transferase, family 8 protein.
chr2_33928616_33914366_+14250-LOC_Os02g55370	-1.47089	-1.73697	-0.193019	-1.506	osa-miR812d	0.298692	0.196192	0.424822	1.056	LOC_Os04g52100	-0.730196	-1.24985	-0.685915	-1.0029	Peptidase M24A, methionine aminopeptidase, subfamily 1 protein.
chr2_33928616_33914366_+14250-LOC_Os02g55370	-1.47089	-1.73697	-0.193019	-1.506	osa-miR1871	-0.202939	-0.239598	-1.05372	-0.356033	LOC_Os04g55159	-3.10511	-8.02668	2.18165	-0.561474	Similar to Proline-rich-like protein.
chr2_33928616_33914366_+14250-LOC_Os02g55370	-1.47089	-1.73697	-0.193019	-1.506	osa-miR1870-3p	0.0283209	-0.603427	-1.24503	-0.579381	LOC_Os05g23960	1.63556	-20	0.0679429	-0.303385	Hypothetical conserved gene.
chr2_33928616_33914366_+14250-LOC_Os02g55370	-1.47089	-1.73697	-0.193019	-1.506	osa-miR812d	0.298692	0.196192	0.424822	1.056	LOC_Os06g37300	0.0493195	0.17191	-0.912679	-1.25004	Similar to Ent-kaurene oxidase 1 (Fragment).
chr2_33928616_33914366_+14250-LOC_Os02g55370	-1.47089	-1.73697	-0.193019	-1.506	osa-miR5490	-0.1135	-0.496052	0.609927	1.23924	LOC_Os06g38970	-1.25559	-1.23384	-0.710453	-1.20471	Protein kinase, core domain containing protein.
chr2_33928616_33914366_+14250-LOC_Os02g55370	-1.47089	-1.73697	-0.193019	-1.506	osa-miR1859	-1.84981	-1.36436	0.493641	1.78215	LOC_Os07g36630	-2.24662	-7.5563	0.590609	-3.44094	Similar to Cellulose synthase (Fragment).
chr2_33928616_33914366_+14250-LOC_Os02g55370	-1.47089	-1.73697	-0.193019	-1.506	osa-miR812d	0.298692	0.196192	0.424822	1.056	LOC_Os08g09790	-0.988242	-0.437161	-0.734698	-1.70263	Conserved hypothetical protein.
chr2_33928616_33914366_+14250-LOC_Os02g55370	-1.47089	-1.73697	-0.193019	-1.506	osa-miR5490	-0.1135	-0.496052	0.609927	1.23924	LOC_Os08g34640	-0.990265	-1.97842	-0.181637	-1.00426	Similar to Receptor-like protein kinase precursor (EC 2.7.1.37). Splice isoform INRPK1a.
chr2_33928616_33914366_+14250-LOC_Os02g55370	-1.47089	-1.73697	-0.193019	-1.506	osa-miR1859	-1.84981	-1.36436	0.493641	1.78215	LOC_Os08g42600	-1.36673	-2.87663	0.66539	-1.03874	Retinoblastoma-related protein.
chr2_33928616_33914366_+14250-LOC_Os02g55370	-1.47089	-1.73697	-0.193019	-1.506	osa-miR169i-5p.2	1.38967	1.02915	-0.967014	-1.22174	LOC_Os09g06540	-0.0522678	-0.75553	0.721696	-0.0287482
chr2_33928616_33914366_+14250-LOC_Os02g55370	-1.47089	-1.73697	-0.193019	-1.506	osa-miR169i-5p.2	1.38967	1.02915	-0.967014	-1.22174	LOC_Os09g25784	-1.19074	-1.23336	1.12065	0.3996	Similar to cDNA, clone: J075189B12, full insert sequence.
chr2_33928616_33914366_+14250-LOC_Os02g55370	-1.47089	-1.73697	-0.193019	-1.506	osa-miR1859	-1.84981	-1.36436	0.493641	1.78215	LOC_Os09g36590	-1.18155	-2.7916	-1.2987	-2.14999
chr2_33928616_33914366_+14250-LOC_Os02g55370	-1.47089	-1.73697	-0.193019	-1.506	osa-miR1859	-1.84981	-1.36436	0.493641	1.78215	LOC_Os10g16974	-2.38594	-3.96376	-1.56918	-3.02262	Similar to Flavonoid 3'-monooxygenase (EC 1.14.13.21) (Flavonoid 3'-hydroxylase) (Cytochrome P450 75B2).
chr2_33928616_33914366_+14250-LOC_Os02g55370	-1.47089	-1.73697	-0.193019	-1.506	osa-miR5490	-0.1135	-0.496052	0.609927	1.23924	LOC_Os10g26280	-1.95024	-5.96349	0.702778	-2.22162	Origin recognition complex subunit 3, N-terminal domain containing protein.
chr2_33928616_33914366_+14250-LOC_Os02g55370	-1.47089	-1.73697	-0.193019	-1.506	osa-miR5490	-0.1135	-0.496052	0.609927	1.23924	LOC_Os10g41490	-0.338184	-0.953485	-0.683375	-1.09461	Serine/threonine-protein kinase SAPK3 (EC 2.7.1.37) (Osmotic stress/abscisic acid-activated protein kinase 3) (Protein kinase REK).
chr2_33928616_33914366_+14250-LOC_Os02g55370	-1.47089	-1.73697	-0.193019	-1.506	osa-miR169i-5p.2	1.38967	1.02915	-0.967014	-1.22174	LOC_Os11g08542	1.73393	1.71269	0.765619	0.431985
chr2_33928616_33914366_+14250-LOC_Os02g55370	-1.47089	-1.73697	-0.193019	-1.506	osa-miR169i-5p.2	1.38967	1.02915	-0.967014	-1.22174	LOC_Os11g11350	-2.16698	-3.35176	2.1906	0.506659	Conserved hypothetical protein.
chr2_33928616_33914366_+14250-LOC_Os02g55370	-1.47089	-1.73697	-0.193019	-1.506	osa-miR169i-5p.2	1.38967	1.02915	-0.967014	-1.22174	LOC_Os11g17970	-2.17017	-4.22904	-0.937504	-2.27023	Similar to POT family protein, expressed.
chr2_33928616_33914366_+14250-LOC_Os02g55370	-1.47089	-1.73697	-0.193019	-1.506	osa-miR5490	-0.1135	-0.496052	0.609927	1.23924	LOC_Os11g29790	-1.7038	-2.75095	-1.44157	-1.53592	Protein kinase, catalytic domain domain containing protein.
chr2_33928616_33914366_+14250-LOC_Os02g55370	-1.47089	-1.73697	-0.193019	-1.506	osa-miR1871	-0.202939	-0.239598	-1.05372	-0.356033	LOC_Os11g36140	0.200551	0.478721	-0.419691	-0.493767	Serine/threonine protein kinase domain containing protein.
chr2_33928616_33914366_+14250-LOC_Os02g55370	-1.47089	-1.73697	-0.193019	-1.506	osa-miR169i-5p.2	1.38967	1.02915	-0.967014	-1.22174	LOC_Os11g46880	-0.60216	-3.35212	0.529116	1.17671	Similar to Protein kinase.
chr2_33928616_33914366_+14250-LOC_Os02g55370	-1.47089	-1.73697	-0.193019	-1.506	osa-miR1871	-0.202939	-0.239598	-1.05372	-0.356033	LOC_Os11g47140	0.878646	0.812181	0.0965391	0.103385	Similar to Protein kinase domain containing protein, expressed.
chr2_33928616_33914366_+14250-LOC_Os02g55370	-1.47089	-1.73697	-0.193019	-1.506	osa-miR5490	-0.1135	-0.496052	0.609927	1.23924	LOC_Os12g36100	-1.33938	-4.31662	0.762785	-1.38957	Kinesin, motor region domain containing protein.
chr3_10351011_10346831_+4180-LOC_Os03g18440	-0.200299	-2	-0.263034	0.938599	osa-miR3979-5p	1.90776	2.48466	1.19906	-0.679777	LOC_Os01g04870	-0.677438	-1.48615	-0.236188	-0.284738	Similar to predicted protein.
chr3_10351011_10346831_+4180-LOC_Os03g18440	-0.200299	-2	-0.263034	0.938599	osa-miR3979-5p	1.90776	2.48466	1.19906	-0.679777	LOC_Os01g68050	-1.33244	-4.6459	-1.22628	-2.47255	Amino acid transporter, transmembrane domain containing protein.
chr3_10351011_10346831_+4180-LOC_Os03g18440	-0.200299	-2	-0.263034	0.938599	osa-miR3979-5p	1.90776	2.48466	1.19906	-0.679777	LOC_Os03g06940	-1.53435	-5.50083	1.85907	-0.387638	Similar to Relative to SR12 protein (Fragment).
chr3_10351011_10346831_+4180-LOC_Os03g18440	-0.200299	-2	-0.263034	0.938599	osa-miR3979-5p	1.90776	2.48466	1.19906	-0.679777	LOC_Os03g13200	-1.47902	-6.23566	1.53496	-2.21542	Similar to Peroxidase (EC 1.11.1.7).
chr3_10351011_10346831_+4180-LOC_Os03g18440	-0.200299	-2	-0.263034	0.938599	osa-miR3979-5p	1.90776	2.48466	1.19906	-0.679777	LOC_Os04g12060	-0.531992	-1.38742	-1.00203	-0.775912	Similar to OSIGBa0146N20.4 protein.
chr3_10351011_10346831_+4180-LOC_Os03g18440	-0.200299	-2	-0.263034	0.938599	osa-miR3979-5p	1.90776	2.48466	1.19906	-0.679777	LOC_Os04g14340	-0.406737	-0.378065	0.421748	0.45387	Hypothetical conserved gene.
chr3_10351011_10346831_+4180-LOC_Os03g18440	-0.200299	-2	-0.263034	0.938599	osa-miR3979-5p	1.90776	2.48466	1.19906	-0.679777	LOC_Os04g39150	-1.53273	-5.51256	3.33618	0.953942	Bet v I allergen family protein.
chr3_10351011_10346831_+4180-LOC_Os03g18440	-0.200299	-2	-0.263034	0.938599	osa-miR3979-5p	1.90776	2.48466	1.19906	-0.679777	LOC_Os05g02435	0.247981	-3.10414	1.15686	0.435907	Hypothetical conserved gene.
chr3_10351011_10346831_+4180-LOC_Os03g18440	-0.200299	-2	-0.263034	0.938599	osa-miR3979-5p	1.90776	2.48466	1.19906	-0.679777	LOC_Os05g12150	-0.64391	-3.08314	1.4788	1.15504	Similar to Endo-beta-1,4-glucanase precursor (EC 3.2.1.4).
chr3_10351011_10346831_+4180-LOC_Os03g18440	-0.200299	-2	-0.263034	0.938599	osa-miR3979-5p	1.90776	2.48466	1.19906	-0.679777	LOC_Os05g34320	-1.49525	-4.24032	3.17176	1.60171	Glycoside hydrolase, family 20 protein.
chr3_10351011_10346831_+4180-LOC_Os03g18440	-0.200299	-2	-0.263034	0.938599	osa-miR3979-5p	1.90776	2.48466	1.19906	-0.679777	LOC_Os05g46380	-0.273462	-1.28847	-0.132172	-0.0239489	Conserved hypothetical protein.
chr3_10351011_10346831_+4180-LOC_Os03g18440	-0.200299	-2	-0.263034	0.938599	osa-miR3979-5p	1.90776	2.48466	1.19906	-0.679777	LOC_Os06g03970	-0.878588	-3.35936	1.61764	-0.230779	Receptor-like kinase (RLK), Drought and salt stress tolerance
chr3_10351011_10346831_+4180-LOC_Os03g18440	-0.200299	-2	-0.263034	0.938599	osa-miR3979-5p	1.90776	2.48466	1.19906	-0.679777	LOC_Os06g42800	-1.3315	-3.13546	-0.320962	-1.34921	Similar to kinase.
chr3_10351011_10346831_+4180-LOC_Os03g18440	-0.200299	-2	-0.263034	0.938599	osa-miR3979-5p	1.90776	2.48466	1.19906	-0.679777	LOC_Os07g31840	-1.05777	-3.2976	1.21269	-0.461108	Similar to Receptor-like protein kinase.
chr3_10351011_10346831_+4180-LOC_Os03g18440	-0.200299	-2	-0.263034	0.938599	osa-miR3979-5p	1.90776	2.48466	1.19906	-0.679777	LOC_Os07g32390	-2.00635	-4.45982	0.72232	-0.797607	Cell cycle regulated microtubule associated protein domain containing protein.
chr3_10351011_10346831_+4180-LOC_Os03g18440	-0.200299	-2	-0.263034	0.938599	osa-miR3979-5p	1.90776	2.48466	1.19906	-0.679777	LOC_Os08g02300	-0.828621	-2.41924	-0.690823	-1.3799	No apical meristem (NAM) protein domain containing protein.
chr3_10351011_10346831_+4180-LOC_Os03g18440	-0.200299	-2	-0.263034	0.938599	osa-miR3979-5p	1.90776	2.48466	1.19906	-0.679777	LOC_Os08g06380	-2.25478	-4.436	-0.677873	-2.44853	Cellulose synthase family protein.
chr3_10351011_10346831_+4180-LOC_Os03g18440	-0.200299	-2	-0.263034	0.938599	osa-miR3979-5p	1.90776	2.48466	1.19906	-0.679777	LOC_Os08g17870	-1.2497	-2.66438	-0.159103	-0.752721	Reticulon domain containing protein.
chr3_10351011_10346831_+4180-LOC_Os03g18440	-0.200299	-2	-0.263034	0.938599	osa-miR3979-5p	1.90776	2.48466	1.19906	-0.679777	LOC_Os09g19930	-1.06704	-3.54657	2.38211	0.653971	Similar to HOTHEAD protein precursor (ADHESION OF CALYX EDGES protein).
chr3_10351011_10346831_+4180-LOC_Os03g18440	-0.200299	-2	-0.263034	0.938599	osa-miR3979-5p	1.90776	2.48466	1.19906	-0.679777	LOC_Os10g04290	-1.25461	-2.06049	-0.0767966	-0.49548	Hypothetical conserved gene.
chr3_10351011_10346831_+4180-LOC_Os03g18440	-0.200299	-2	-0.263034	0.938599	osa-miR3979-5p	1.90776	2.48466	1.19906	-0.679777	LOC_Os11g05290	-1.86347	-5.3579	-0.398148	-2.5027	Stress responsive alpha-beta barrel domain containing protein.
chr3_10351011_10346831_+4180-LOC_Os03g18440	-0.200299	-2	-0.263034	0.938599	osa-miR3979-5p	1.90776	2.48466	1.19906	-0.679777	LOC_Os11g17970	-2.17017	-4.22904	-0.937504	-2.27023	Similar to POT family protein, expressed.
chr3_10351011_10346831_+4180-LOC_Os03g18440	-0.200299	-2	-0.263034	0.938599	osa-miR3979-5p	1.90776	2.48466	1.19906	-0.679777	LOC_Os11g44700	0.397178	1.06322	0.351294	1.10014
chr3_10351011_10346831_+4180-LOC_Os03g18440	-0.200299	-2	-0.263034	0.938599	osa-miR3979-5p	1.90776	2.48466	1.19906	-0.679777	LOC_Os11g44900	-20	2.44965	0.610673	0.36002	Reverse transcriptase domain containing protein.
chr3_10351011_10346831_+4180-LOC_Os03g18440	-0.200299	-2	-0.263034	0.938599	osa-miR3979-5p	1.90776	2.48466	1.19906	-0.679777	LOC_Os12g41230	-1.05493	-2.53229	0.627173	-0.328745	Tesmin/TSO1-like, CXC domain containing protein.
chr3_14917271_14916244_+1027-LOC_Os03g26030	0.190822	0.0641303	-0.415037	1.22239	osa-miR2869	1.2441	1.92581	-0.238456	-0.713728	LOC_Os05g04890	-0.918319	-3.29386	1.54502	0.776797	Hypothetical conserved gene.
chr3_14917271_14916244_+1027-LOC_Os03g26030	0.190822	0.0641303	-0.415037	1.22239	osa-miR2869	1.2441	1.92581	-0.238456	-0.713728	LOC_Os05g04914	-1.37578	-5.07307	1.27512	0.0110383	Hypothetical conserved gene.
chr3_8951244_8940833_-10411-LOC_Os03g16220	-1.52897	-2.15006	0.278443	-0.381748	osa-miR169i-5p.2	1.38967	1.02915	-0.967014	-1.22174	LOC_Os03g14610	-1.33575	-3.8551	2.21178	0.336994	TB2/DP1 and HVA22 related protein family protein.
chr3_8951244_8940833_-10411-LOC_Os03g16220	-1.52897	-2.15006	0.278443	-0.381748	osa-miR2878-3p	-0.0236036	-0.918505	-1.61936	-1.05052	LOC_Os03g21310	-0.685289	-0.791091	-0.0407874	-0.212711	Ulp1 protease family, C-terminal catalytic domain containing protein, expressed
chr3_8951244_8940833_-10411-LOC_Os03g16220	-1.52897	-2.15006	0.278443	-0.381748	osa-miR169i-5p.2	1.38967	1.02915	-0.967014	-1.22174	LOC_Os04g22870	0.0649091	-0.149051	0.077355	0.187523	Similar to EMB1687 (EMBRYO DEFECTIVE 1687)
chr3_8951244_8940833_-10411-LOC_Os03g16220	-1.52897	-2.15006	0.278443	-0.381748	osa-miR2878-3p	-0.0236036	-0.918505	-1.61936	-1.05052	LOC_Os04g49420	-2.21983	-4.97452	1.14893	-1.07894	Similar to Histone H4.
chr3_8951244_8940833_-10411-LOC_Os03g16220	-1.52897	-2.15006	0.278443	-0.381748	osa-miR169i-5p.2	1.38967	1.02915	-0.967014	-1.22174	LOC_Os09g06540	-0.0522678	-0.75553	0.721696	-0.0287482
chr3_8951244_8940833_-10411-LOC_Os03g16220	-1.52897	-2.15006	0.278443	-0.381748	osa-miR169i-5p.2	1.38967	1.02915	-0.967014	-1.22174	LOC_Os09g25784	-1.19074	-1.23336	1.12065	0.3996	Similar to cDNA, clone: J075189B12, full insert sequence.
chr3_8951244_8940833_-10411-LOC_Os03g16220	-1.52897	-2.15006	0.278443	-0.381748	osa-miR169i-5p.2	1.38967	1.02915	-0.967014	-1.22174	LOC_Os11g08542	1.73393	1.71269	0.765619	0.431985
chr3_8951244_8940833_-10411-LOC_Os03g16220	-1.52897	-2.15006	0.278443	-0.381748	osa-miR169i-5p.2	1.38967	1.02915	-0.967014	-1.22174	LOC_Os11g11350	-2.16698	-3.35176	2.1906	0.506659	Conserved hypothetical protein.
chr3_8951244_8940833_-10411-LOC_Os03g16220	-1.52897	-2.15006	0.278443	-0.381748	osa-miR169i-5p.2	1.38967	1.02915	-0.967014	-1.22174	LOC_Os11g17970	-2.17017	-4.22904	-0.937504	-2.27023	Similar to POT family protein, expressed.
chr3_8951244_8940833_-10411-LOC_Os03g16220	-1.52897	-2.15006	0.278443	-0.381748	osa-miR2878-3p	-0.0236036	-0.918505	-1.61936	-1.05052	LOC_Os11g44990	-0.0440299	0.0947123	-0.360532	-0.34428	Similar to NB-ARC domain containing protein, expressed.
chr3_8951244_8940833_-10411-LOC_Os03g16220	-1.52897	-2.15006	0.278443	-0.381748	osa-miR169i-5p.2	1.38967	1.02915	-0.967014	-1.22174	LOC_Os11g46880	-0.60216	-3.35212	0.529116	1.17671	Similar to Protein kinase.
chr4_17752731_17752073_-658-LOC_Os04g29790	-1.16136	-1.30485	0	0.125531	osa-miR414	1.06288	1.39199	1.17817	-0.594067	LOC_Os01g05450	-0.513667	-0.72649	-0.683539	-0.05689	Conserved hypothetical protein.
chr4_17752731_17752073_-658-LOC_Os04g29790	-1.16136	-1.30485	0	0.125531	osa-miR414	1.06288	1.39199	1.17817	-0.594067	LOC_Os01g07360	-0.945297	-1.78858	0.321906	-0.310437	KIP1-like domain containing protein.
chr4_17752731_17752073_-658-LOC_Os04g29790	-1.16136	-1.30485	0	0.125531	osa-miR414	1.06288	1.39199	1.17817	-0.594067	LOC_Os02g33780	-0.972161	-2.95582	0.493173	-0.159493	Similar to NF-180.
chr4_17752731_17752073_-658-LOC_Os04g29790	-1.16136	-1.30485	0	0.125531	osa-miR414	1.06288	1.39199	1.17817	-0.594067	LOC_Os02g47150	-1.6355	-4.1849	1.34462	-0.571323	Similar to DNA topoisomerase II.
chr4_17752731_17752073_-658-LOC_Os04g29790	-1.16136	-1.30485	0	0.125531	osa-miR414	1.06288	1.39199	1.17817	-0.594067	LOC_Os03g28330	-2.31254	-4.44864	0.464506	-1.25219	Sucrose synthase 2 (EC 2.4.1.13) (Sucrose-UDP glucosyltransferase 2).
chr4_17752731_17752073_-658-LOC_Os04g29790	-1.16136	-1.30485	0	0.125531	osa-miR414	1.06288	1.39199	1.17817	-0.594067	LOC_Os03g39020	-2.67776	-6.6416	0.671681	-1.41283	Kinesin, motor region domain containing protein.
chr4_17752731_17752073_-658-LOC_Os04g29790	-1.16136	-1.30485	0	0.125531	osa-miR414	1.06288	1.39199	1.17817	-0.594067	LOC_Os03g46920	-2.52784	-6.28465	0.963036	-1.23137	Conserved hypothetical protein.
chr4_17752731_17752073_-658-LOC_Os04g29790	-1.16136	-1.30485	0	0.125531	osa-miR414	1.06288	1.39199	1.17817	-0.594067	LOC_Os03g55120	-1.2648	-2.35057	0.697731	0.0883592	Cupredoxin domain containing protein.
chr4_17752731_17752073_-658-LOC_Os04g29790	-1.16136	-1.30485	0	0.125531	osa-miR414	1.06288	1.39199	1.17817	-0.594067	LOC_Os04g30040	-1.27383	-2.23931	-0.800114	-0.653261	Similar to H0607F01.9 protein.
chr4_17752731_17752073_-658-LOC_Os04g29790	-1.16136	-1.30485	0	0.125531	osa-miR414	1.06288	1.39199	1.17817	-0.594067	LOC_Os04g32340	0.199536	0.296128	0.25093	0.369078	Similar to H0718E12.5 protein.
chr4_17752731_17752073_-658-LOC_Os04g29790	-1.16136	-1.30485	0	0.125531	osa-miR414	1.06288	1.39199	1.17817	-0.594067	LOC_Os04g36070	-1.0527	-3.00926	-1.25696	-1.88771	A-type response regulator, Cytokinin signaling
chr4_17752731_17752073_-658-LOC_Os04g29790	-1.16136	-1.30485	0	0.125531	osa-miR414	1.06288	1.39199	1.17817	-0.594067	LOC_Os04g36800	-0.683077	-1.58017	-0.277296	-0.702205	Similar to OSIGBa0140O07.8 protein.
chr4_17752731_17752073_-658-LOC_Os04g29790	-1.16136	-1.30485	0	0.125531	osa-miR414	1.06288	1.39199	1.17817	-0.594067	LOC_Os05g23960	1.63556	-20	0.0679429	-0.303385	Hypothetical conserved gene.
chr4_17752731_17752073_-658-LOC_Os04g29790	-1.16136	-1.30485	0	0.125531	osa-miR414	1.06288	1.39199	1.17817	-0.594067	LOC_Os05g28690	-1.27958	-4.39871	1.85069	0.308551	Hypothetical conserved gene.
chr4_17752731_17752073_-658-LOC_Os04g29790	-1.16136	-1.30485	0	0.125531	osa-miR414	1.06288	1.39199	1.17817	-0.594067	LOC_Os05g33690	-1.65965	-4.21023	2.2842	0.395247	Leucine-rich repeat, N-terminal domain containing protein.
chr4_17752731_17752073_-658-LOC_Os04g29790	-1.16136	-1.30485	0	0.125531	osa-miR414	1.06288	1.39199	1.17817	-0.594067	LOC_Os06g32880	-2.47506	-5.56887	0.231213	-0.803366
chr4_17752731_17752073_-658-LOC_Os04g29790	-1.16136	-1.30485	0	0.125531	osa-miR414	1.06288	1.39199	1.17817	-0.594067	LOC_Os06g40240	-0.937742	-0.634725	0.83129	0.546723
chr4_17752731_17752073_-658-LOC_Os04g29790	-1.16136	-1.30485	0	0.125531	osa-miR414	1.06288	1.39199	1.17817	-0.594067	LOC_Os06g40440	-1.58864	-2.73664	-1.33075	-2.05401	Tetratricopeptide-like helical domain containing protein.
chr4_17752731_17752073_-658-LOC_Os04g29790	-1.16136	-1.30485	0	0.125531	osa-miR414	1.06288	1.39199	1.17817	-0.594067	LOC_Os07g07230	-1.79692	-4.42686	-0.37886	-1.74504	Similar to Transmembrane protein kinase.
chr4_17752731_17752073_-658-LOC_Os04g29790	-1.16136	-1.30485	0	0.125531	osa-miR414	1.06288	1.39199	1.17817	-0.594067	LOC_Os07g39460	-0.976009	-3.6988	2.38282	0.95391	RNA recognition motif domain domain containing protein.
chr4_17752731_17752073_-658-LOC_Os04g29790	-1.16136	-1.30485	0	0.125531	osa-miR414	1.06288	1.39199	1.17817	-0.594067	LOC_Os08g17870	-1.2497	-2.66438	-0.159103	-0.752721	Reticulon domain containing protein.
chr4_17752731_17752073_-658-LOC_Os04g29790	-1.16136	-1.30485	0	0.125531	osa-miR414	1.06288	1.39199	1.17817	-0.594067	LOC_Os08g29560	0.407456	1.14013	0.190613	0.200376
chr4_17752731_17752073_-658-LOC_Os04g29790	-1.16136	-1.30485	0	0.125531	osa-miR414	1.06288	1.39199	1.17817	-0.594067	LOC_Os08g37710	0.528014	-0.152347	2.35933	3.24605
chr4_17752731_17752073_-658-LOC_Os04g29790	-1.16136	-1.30485	0	0.125531	osa-miR414	1.06288	1.39199	1.17817	-0.594067	LOC_Os08g43300	-0.207509	-0.658145	0.463014	0.464768	UBX domain containing protein.
chr4_17752731_17752073_-658-LOC_Os04g29790	-1.16136	-1.30485	0	0.125531	osa-miR414	1.06288	1.39199	1.17817	-0.594067	LOC_Os09g10730	-1.50292	-5.9969	2.05075	1.39982	Conserved hypothetical protein.
chr4_17752731_17752073_-658-LOC_Os04g29790	-1.16136	-1.30485	0	0.125531	osa-miR414	1.06288	1.39199	1.17817	-0.594067	LOC_Os10g04290	-1.25461	-2.06049	-0.0767966	-0.49548	Hypothetical conserved gene.
chr4_17752731_17752073_-658-LOC_Os04g29790	-1.16136	-1.30485	0	0.125531	osa-miR414	1.06288	1.39199	1.17817	-0.594067	LOC_Os10g10290	0.000967581	0.0429123	0.514471	0.435518	0
chr4_17752731_17752073_-658-LOC_Os04g29790	-1.16136	-1.30485	0	0.125531	osa-miR414	1.06288	1.39199	1.17817	-0.594067	LOC_Os10g26500	-1.00488	-2.47421	0.211184	-0.757812	Similar to HAHB-5 (Fragment).
chr4_17752731_17752073_-658-LOC_Os04g29790	-1.16136	-1.30485	0	0.125531	osa-miR414	1.06288	1.39199	1.17817	-0.594067	LOC_Os11g01210	-1.9951	-1.17465	-0.996007	-1.24888	Pentatricopeptide repeat domain containing protein.
chr4_17752731_17752073_-658-LOC_Os04g29790	-1.16136	-1.30485	0	0.125531	osa-miR414	1.06288	1.39199	1.17817	-0.594067	LOC_Os11g29380	-1.75424	-2.96485	0.616959	-0.452015	Similar to Mcm2-prov protein.
chr4_17752731_17752073_-658-LOC_Os04g29790	-1.16136	-1.30485	0	0.125531	osa-miR414	1.06288	1.39199	1.17817	-0.594067	LOC_Os11g38580	0.0717867	0.0173094	-0.133761	-0.10255	NB-ARC domain containing protein.
chr4_17752731_17752073_-658-LOC_Os04g29790	-1.16136	-1.30485	0	0.125531	osa-miR414	1.06288	1.39199	1.17817	-0.594067	LOC_Os11g42500	-1.91351	-6.79724	-0.528856	-3.71308	Plant disease resistance response protein family protein.
chr4_17752731_17752073_-658-LOC_Os04g29790	-1.16136	-1.30485	0	0.125531	osa-miR414	1.06288	1.39199	1.17817	-0.594067	LOC_Os12g41060	-1.9031	-4.97351	-0.906914	-2.35448	Similar to AP2 domain containing protein, expressed.
chr4_17752731_17752073_-658-LOC_Os04g29790	-1.16136	-1.30485	0	0.125531	osa-miR414	1.06288	1.39199	1.17817	-0.594067	LOC_Os12g41910	-0.616158	-3.27368	2.778	1.24506	Similar to BTB/POZ
chr4_19401494_19391425_-10069-LOC_Os04g32350	-1.80186	-2.152	0.343145	0.19348	osa-miR1320-3p	0.85675	1.60524	0.183437	-0.231109	LOC_Os01g01290	-0.286726	-1.41833	0.0734186	-0.60954	Histone-fold domain containing protein.
chr4_19401494_19391425_-10069-LOC_Os04g32350	-1.80186	-2.152	0.343145	0.19348	osa-miR2919	0.205023	1.38655	0.120777	-0.197377	LOC_Os01g02890	-0.394702	-1.79324	1.12211	0.380643	Similar to Phosphatidyl serine synthase.
chr4_19401494_19391425_-10069-LOC_Os04g32350	-1.80186	-2.152	0.343145	0.19348	osa-miR3979-5p	1.90776	2.48466	1.19906	-0.679777	LOC_Os01g04870	-0.677438	-1.48615	-0.236188	-0.284738	Similar to predicted protein.
chr4_19401494_19391425_-10069-LOC_Os04g32350	-1.80186	-2.152	0.343145	0.19348	osa-miR2919	0.205023	1.38655	0.120777	-0.197377	LOC_Os01g08520	-0.745301	-2.55336	-0.148586	-0.971345	Protein of unknown function DUF581 domain containing protein.
chr4_19401494_19391425_-10069-LOC_Os04g32350	-1.80186	-2.152	0.343145	0.19348	osa-miR2919	0.205023	1.38655	0.120777	-0.197377	LOC_Os01g15830	-0.683138	-3.07931	2.64148	0.733985	Similar to Peroxidase 72 precursor (EC 1.11.1.7) (Atperox P72) (PRXR8) (ATP6a).
chr4_19401494_19391425_-10069-LOC_Os04g32350	-1.80186	-2.152	0.343145	0.19348	osa-miR2919	0.205023	1.38655	0.120777	-0.197377	LOC_Os01g18240	-1.7342	-3.6676	-0.980895	-2.34963	Myb transcription factor domain containing protein.
chr4_19401494_19391425_-10069-LOC_Os04g32350	-1.80186	-2.152	0.343145	0.19348	osa-miR1320-3p	0.85675	1.60524	0.183437	-0.231109	LOC_Os01g21300	-0.988427	-3.15408	2.34306	0.963573	Similar to Monoglyceride lipase.
chr4_19401494_19391425_-10069-LOC_Os04g32350	-1.80186	-2.152	0.343145	0.19348	osa-miR2919	0.205023	1.38655	0.120777	-0.197377	LOC_Os01g21300	-0.988427	-3.15408	2.34306	0.963573	Similar to Monoglyceride lipase.
chr4_19401494_19391425_-10069-LOC_Os04g32350	-1.80186	-2.152	0.343145	0.19348	osa-miR2919	0.205023	1.38655	0.120777	-0.197377	LOC_Os01g22640	-1.63469	-4.00055	-0.512185	-1.77924	Similar to Lipase homolog (Fragment).
chr4_19401494_19391425_-10069-LOC_Os04g32350	-1.80186	-2.152	0.343145	0.19348	osa-miR2919	0.205023	1.38655	0.120777	-0.197377	LOC_Os01g42294	-2.00342	-4.18695	0.573115	-1.35443	Serine/threonine protein kinase-related domain containing protein.
chr4_19401494_19391425_-10069-LOC_Os04g32350	-1.80186	-2.152	0.343145	0.19348	osa-miR2919	0.205023	1.38655	0.120777	-0.197377	LOC_Os01g44110	-1.37274	-3.07456	1.92003	0.660429	Similar to Ser Thr specific protein kinase-like protein.
chr4_19401494_19391425_-10069-LOC_Os04g32350	-1.80186	-2.152	0.343145	0.19348	osa-miR5829	2.46811	3.41294	2.68103	1.50617	LOC_Os01g47050	-0.882588	-3.26732	-0.365831	-1.42918	Cyclin-like F-box domain containing protein.
chr4_19401494_19391425_-10069-LOC_Os04g32350	-1.80186	-2.152	0.343145	0.19348	osa-miR2919	0.205023	1.38655	0.120777	-0.197377	LOC_Os01g47470	-0.927868	-2.93842	1.93243	0.310649	Similar to Ser Thr specific protein kinase-like protein.
chr4_19401494_19391425_-10069-LOC_Os04g32350	-1.80186	-2.152	0.343145	0.19348	osa-miR5829	2.46811	3.41294	2.68103	1.50617	LOC_Os01g61880	-1.57505	-3.14536	-0.651399	-1.68651	Similar to Respiratory burst oxidase protein.
chr4_19401494_19391425_-10069-LOC_Os04g32350	-1.80186	-2.152	0.343145	0.19348	osa-miR2919	0.205023	1.38655	0.120777	-0.197377	LOC_Os01g64350	-0.700054	-0.902719	0.0103545	-0.0871455	Conserved hypothetical protein.
chr4_19401494_19391425_-10069-LOC_Os04g32350	-1.80186	-2.152	0.343145	0.19348	osa-miR2919	0.205023	1.38655	0.120777	-0.197377	LOC_Os01g68050	-1.33244	-4.6459	-1.22628	-2.47255	Amino acid transporter, transmembrane domain containing protein.
chr4_19401494_19391425_-10069-LOC_Os04g32350	-1.80186	-2.152	0.343145	0.19348	osa-miR3979-5p	1.90776	2.48466	1.19906	-0.679777	LOC_Os01g68050	-1.33244	-4.6459	-1.22628	-2.47255	Amino acid transporter, transmembrane domain containing protein.
chr4_19401494_19391425_-10069-LOC_Os04g32350	-1.80186	-2.152	0.343145	0.19348	osa-miR2919	0.205023	1.38655	0.120777	-0.197377	LOC_Os01g69290	-1.07297	-4.00873	1.92479	0.208706	Conserved hypothetical protein.
chr4_19401494_19391425_-10069-LOC_Os04g32350	-1.80186	-2.152	0.343145	0.19348	osa-miR1320-3p	0.85675	1.60524	0.183437	-0.231109	LOC_Os01g72230	-1.23992	-2.88645	-0.394094	-1.24588	Arf GTPase activating protein family protein.
chr4_19401494_19391425_-10069-LOC_Os04g32350	-1.80186	-2.152	0.343145	0.19348	osa-miR2919	0.205023	1.38655	0.120777	-0.197377	LOC_Os02g09930	-1.55925	-5.23528	-0.243516	-1.84039	Similar to Cellulose synthase-like protein (Fragment).
chr4_19401494_19391425_-10069-LOC_Os04g32350	-1.80186	-2.152	0.343145	0.19348	osa-miR2919	0.205023	1.38655	0.120777	-0.197377	LOC_Os02g25230	-1.39009	-2.75182	-0.104344	-0.587855	Similar to OSIGBa0107A02.7 protein.
chr4_19401494_19391425_-10069-LOC_Os04g32350	-1.80186	-2.152	0.343145	0.19348	osa-miR2919	0.205023	1.38655	0.120777	-0.197377	LOC_Os02g34430	-2.25508	-4.48513	-0.817758	-2.41711	Similar to Ser Thr specific protein kinase-like protein.
chr4_19401494_19391425_-10069-LOC_Os04g32350	-1.80186	-2.152	0.343145	0.19348	osa-miR2919	0.205023	1.38655	0.120777	-0.197377	LOC_Os02g45160	-1.26334	-3.5381	0.216332	-1.07583	Similar to ALMT3.
chr4_19401494_19391425_-10069-LOC_Os04g32350	-1.80186	-2.152	0.343145	0.19348	osa-miR2919	0.205023	1.38655	0.120777	-0.197377	LOC_Os02g51320	-0.838355	-4.06057	2.08372	0.521487	Basic helix-loop-helix dimerisation region bHLH domain containing protein.
chr4_19401494_19391425_-10069-LOC_Os04g32350	-1.80186	-2.152	0.343145	0.19348	osa-miR2919	0.205023	1.38655	0.120777	-0.197377	LOC_Os02g51720	-0.417061	-4.28225	2.91756	1.48844	Conserved hypothetical protein.
chr4_19401494_19391425_-10069-LOC_Os04g32350	-1.80186	-2.152	0.343145	0.19348	osa-miR2919	0.205023	1.38655	0.120777	-0.197377	LOC_Os02g54830	-1.68044	-3.11314	-0.0434997	-1.61832	Similar to RING-H2 finger protein ATL1R (RING-H2 finger protein ATL8).
chr4_19401494_19391425_-10069-LOC_Os04g32350	-1.80186	-2.152	0.343145	0.19348	osa-miR2919	0.205023	1.38655	0.120777	-0.197377	LOC_Os02g55410	-2.11071	-5.72961	0.416703	-1.24399	MCM family protein.
chr4_19401494_19391425_-10069-LOC_Os04g32350	-1.80186	-2.152	0.343145	0.19348	osa-miR2919	0.205023	1.38655	0.120777	-0.197377	LOC_Os02g57140	-1.23468	-3.42159	2.17895	0.605841	Protein of unknown function DUF3741 domain containing protein.
chr4_19401494_19391425_-10069-LOC_Os04g32350	-1.80186	-2.152	0.343145	0.19348	osa-miR2919	0.205023	1.38655	0.120777	-0.197377	LOC_Os02g58214	0.344846	-1.3507	0.800063	-0.0270491	Hypothetical gene.
chr4_19401494_19391425_-10069-LOC_Os04g32350	-1.80186	-2.152	0.343145	0.19348	osa-miR3979-5p	1.90776	2.48466	1.19906	-0.679777	LOC_Os03g06940	-1.53435	-5.50083	1.85907	-0.387638	Similar to Relative to SR12 protein (Fragment).
chr4_19401494_19391425_-10069-LOC_Os04g32350	-1.80186	-2.152	0.343145	0.19348	osa-miR2919	0.205023	1.38655	0.120777	-0.197377	LOC_Os03g07450	-1.41756	-3.84785	1.58336	0.0736638	Similar to Homeobox-leucine zipper protein HOX21.
chr4_19401494_19391425_-10069-LOC_Os04g32350	-1.80186	-2.152	0.343145	0.19348	osa-miR2919	0.205023	1.38655	0.120777	-0.197377	LOC_Os03g12250	-1.98093	-4.09746	0.252618	-1.58009	Similar to atypical receptor-like kinase MARK.
chr4_19401494_19391425_-10069-LOC_Os04g32350	-1.80186	-2.152	0.343145	0.19348	osa-miR2919	0.205023	1.38655	0.120777	-0.197377	LOC_Os03g12990	-1.19179	-2.19181	-0.331594	-0.933226	Phytosulfokine family protein.
chr4_19401494_19391425_-10069-LOC_Os04g32350	-1.80186	-2.152	0.343145	0.19348	osa-miR3979-5p	1.90776	2.48466	1.19906	-0.679777	LOC_Os03g13200	-1.47902	-6.23566	1.53496	-2.21542	Similar to Peroxidase (EC 1.11.1.7).
chr4_19401494_19391425_-10069-LOC_Os04g32350	-1.80186	-2.152	0.343145	0.19348	osa-miR2919	0.205023	1.38655	0.120777	-0.197377	LOC_Os03g15190	-0.29518	-2.22705	0.0308193	-0.558444	Conserved hypothetical protein.
chr4_19401494_19391425_-10069-LOC_Os04g32350	-1.80186	-2.152	0.343145	0.19348	osa-miR2919	0.205023	1.38655	0.120777	-0.197377	LOC_Os03g18430	-1.02215	-2.88284	0.850514	-0.268244	Serine/threonine protein kinase domain containing protein.
chr4_19401494_19391425_-10069-LOC_Os04g32350	-1.80186	-2.152	0.343145	0.19348	osa-miR2878-3p	-0.0236036	-0.918505	-1.61936	-1.05052	LOC_Os03g21310	-0.685289	-0.791091	-0.0407874	-0.212711	Ulp1 protease family, C-terminal catalytic domain containing protein, expressed
chr4_19401494_19391425_-10069-LOC_Os04g32350	-1.80186	-2.152	0.343145	0.19348	osa-miR2919	0.205023	1.38655	0.120777	-0.197377	LOC_Os03g43650	-0.576281	-1.92363	0.147951	-0.059342	Leucine-rich repeat, plant specific containing protein.
chr4_19401494_19391425_-10069-LOC_Os04g32350	-1.80186	-2.152	0.343145	0.19348	osa-miR2919	0.205023	1.38655	0.120777	-0.197377	LOC_Os03g43670	-0.968914	-3.19783	0.943781	-0.810257	Regulator of chromosome condensation/beta-lactamase-inhibitor protein II domain containing protein.
chr4_19401494_19391425_-10069-LOC_Os04g32350	-1.80186	-2.152	0.343145	0.19348	osa-miR2919	0.205023	1.38655	0.120777	-0.197377	LOC_Os03g46920	-2.52784	-6.28465	0.963036	-1.23137	Conserved hypothetical protein.
chr4_19401494_19391425_-10069-LOC_Os04g32350	-1.80186	-2.152	0.343145	0.19348	osa-miR2919	0.205023	1.38655	0.120777	-0.197377	LOC_Os03g49610	-1.40761	-3.63499	1.47706	-0.120098	Similar to Beta-glucosidase.
chr4_19401494_19391425_-10069-LOC_Os04g32350	-1.80186	-2.152	0.343145	0.19348	osa-miR2919	0.205023	1.38655	0.120777	-0.197377	LOC_Os03g55830	-1.69595	-3.65559	1.32556	-0.0293305	BTB domain containing protein.
chr4_19401494_19391425_-10069-LOC_Os04g32350	-1.80186	-2.152	0.343145	0.19348	osa-miR2919	0.205023	1.38655	0.120777	-0.197377	LOC_Os03g59200	-1.24498	-2.86005	-0.026479	-0.85463	Protein of unknown function DUF868, plant family protein.
chr4_19401494_19391425_-10069-LOC_Os04g32350	-1.80186	-2.152	0.343145	0.19348	osa-miR2919	0.205023	1.38655	0.120777	-0.197377	LOC_Os03g60340	-1.20747	-4.04199	1.78901	-0.278062	Protein of unknown function DUF231 domain containing protein.
chr4_19401494_19391425_-10069-LOC_Os04g32350	-1.80186	-2.152	0.343145	0.19348	osa-miR2919	0.205023	1.38655	0.120777	-0.197377	LOC_Os04g03050	-2.76292	-6.77019	0.168157	-1.14024	Similar to OSIGBa0115D20.4 protein.
chr4_19401494_19391425_-10069-LOC_Os04g32350	-1.80186	-2.152	0.343145	0.19348	osa-miR2919	0.205023	1.38655	0.120777	-0.197377	LOC_Os04g05050	-1.53327	-4.94518	1.19953	-0.854777	Similar to OSIGBa0147B06.7 protein.
chr4_19401494_19391425_-10069-LOC_Os04g32350	-1.80186	-2.152	0.343145	0.19348	osa-miR2919	0.205023	1.38655	0.120777	-0.197377	LOC_Os04g08450	-0.257533	-1.75672	2.41114	1.6823	Similar to OSIGBa0136O08-OSIGBa0153H12.4 protein.
chr4_19401494_19391425_-10069-LOC_Os04g32350	-1.80186	-2.152	0.343145	0.19348	osa-miR1320-3p	0.85675	1.60524	0.183437	-0.231109	LOC_Os04g12060	-0.531992	-1.38742	-1.00203	-0.775912	Similar to OSIGBa0146N20.4 protein.
chr4_19401494_19391425_-10069-LOC_Os04g32350	-1.80186	-2.152	0.343145	0.19348	osa-miR3979-5p	1.90776	2.48466	1.19906	-0.679777	LOC_Os04g12060	-0.531992	-1.38742	-1.00203	-0.775912	Similar to OSIGBa0146N20.4 protein.
chr4_19401494_19391425_-10069-LOC_Os04g32350	-1.80186	-2.152	0.343145	0.19348	osa-miR1320-3p	0.85675	1.60524	0.183437	-0.231109	LOC_Os04g13540	-0.850234	-1.56711	0.149031	0.20652
chr4_19401494_19391425_-10069-LOC_Os04g32350	-1.80186	-2.152	0.343145	0.19348	osa-miR2919	0.205023	1.38655	0.120777	-0.197377	LOC_Os04g14190	-0.496173	-0.352101	0.209293	-0.118143	Similar to TRAF-type zinc finger family protein.
chr4_19401494_19391425_-10069-LOC_Os04g32350	-1.80186	-2.152	0.343145	0.19348	osa-miR3979-5p	1.90776	2.48466	1.19906	-0.679777	LOC_Os04g14340	-0.406737	-0.378065	0.421748	0.45387	Hypothetical conserved gene.
chr4_19401494_19391425_-10069-LOC_Os04g32350	-1.80186	-2.152	0.343145	0.19348	osa-miR2919	0.205023	1.38655	0.120777	-0.197377	LOC_Os04g32340	0.199536	0.296128	0.25093	0.369078	Similar to H0718E12.5 protein.
chr4_19401494_19391425_-10069-LOC_Os04g32350	-1.80186	-2.152	0.343145	0.19348	osa-miR2919	0.205023	1.38655	0.120777	-0.197377	LOC_Os04g35080	-1.01846	-2.18096	0.46623	0.0955601	Similar to Ser Thr specific protein kinase-like protein.
chr4_19401494_19391425_-10069-LOC_Os04g32350	-1.80186	-2.152	0.343145	0.19348	osa-miR2919	0.205023	1.38655	0.120777	-0.197377	LOC_Os04g36070	-1.0527	-3.00926	-1.25696	-1.88771	A-type response regulator, Cytokinin signaling
chr4_19401494_19391425_-10069-LOC_Os04g32350	-1.80186	-2.152	0.343145	0.19348	osa-miR3979-5p	1.90776	2.48466	1.19906	-0.679777	LOC_Os04g39150	-1.53273	-5.51256	3.33618	0.953942	Bet v I allergen family protein.
chr4_19401494_19391425_-10069-LOC_Os04g32350	-1.80186	-2.152	0.343145	0.19348	osa-miR2919	0.205023	1.38655	0.120777	-0.197377	LOC_Os04g42120	-0.53319	-0.668087	-0.556669	-0.642677	Similar to N-acetyltransferase ESCO1.
chr4_19401494_19391425_-10069-LOC_Os04g32350	-1.80186	-2.152	0.343145	0.19348	osa-miR2878-3p	-0.0236036	-0.918505	-1.61936	-1.05052	LOC_Os04g49420	-2.21983	-4.97452	1.14893	-1.07894	Similar to Histone H4.
chr4_19401494_19391425_-10069-LOC_Os04g32350	-1.80186	-2.152	0.343145	0.19348	osa-miR2919	0.205023	1.38655	0.120777	-0.197377	LOC_Os04g49890	-0.805289	-1.56682	-0.225318	-0.130739
chr4_19401494_19391425_-10069-LOC_Os04g32350	-1.80186	-2.152	0.343145	0.19348	osa-miR2919	0.205023	1.38655	0.120777	-0.197377	LOC_Os04g51340	-2.03206	-4.70116	1.80945	-0.0904059	Similar to Pectin acetylesterase.
chr4_19401494_19391425_-10069-LOC_Os04g32350	-1.80186	-2.152	0.343145	0.19348	osa-miR2919	0.205023	1.38655	0.120777	-0.197377	LOC_Os05g01350	-0.513533	-3.16725	0.460323	-0.745088	Actin-binding FH2 domain containing protein.
chr4_19401494_19391425_-10069-LOC_Os04g32350	-1.80186	-2.152	0.343145	0.19348	osa-miR2919	0.205023	1.38655	0.120777	-0.197377	LOC_Os05g02435	0.247981	-3.10414	1.15686	0.435907	Hypothetical conserved gene.
chr4_19401494_19391425_-10069-LOC_Os04g32350	-1.80186	-2.152	0.343145	0.19348	osa-miR3979-5p	1.90776	2.48466	1.19906	-0.679777	LOC_Os05g02435	0.247981	-3.10414	1.15686	0.435907	Hypothetical conserved gene.
chr4_19401494_19391425_-10069-LOC_Os04g32350	-1.80186	-2.152	0.343145	0.19348	osa-miR5829	2.46811	3.41294	2.68103	1.50617	LOC_Os05g02435	0.247981	-3.10414	1.15686	0.435907	Hypothetical conserved gene.
chr4_19401494_19391425_-10069-LOC_Os04g32350	-1.80186	-2.152	0.343145	0.19348	osa-miR2919	0.205023	1.38655	0.120777	-0.197377	LOC_Os05g04820	-1.55478	-4.01125	0.489126	-1.63864	Myb transcription factor domain containing protein.
chr4_19401494_19391425_-10069-LOC_Os04g32350	-1.80186	-2.152	0.343145	0.19348	osa-miR3979-5p	1.90776	2.48466	1.19906	-0.679777	LOC_Os05g12150	-0.64391	-3.08314	1.4788	1.15504	Similar to Endo-beta-1,4-glucanase precursor (EC 3.2.1.4).
chr4_19401494_19391425_-10069-LOC_Os04g32350	-1.80186	-2.152	0.343145	0.19348	osa-miR2919	0.205023	1.38655	0.120777	-0.197377	LOC_Os05g32110	-1.91694	-3.73539	-0.759649	-2.0025	Similar to Phytochelatin synthetase-like protein 2.
chr4_19401494_19391425_-10069-LOC_Os04g32350	-1.80186	-2.152	0.343145	0.19348	osa-miR2919	0.205023	1.38655	0.120777	-0.197377	LOC_Os05g32960	-1.21684	-3.86259	0.938158	-0.949612	Conserved hypothetical protein.
chr4_19401494_19391425_-10069-LOC_Os04g32350	-1.80186	-2.152	0.343145	0.19348	osa-miR2919	0.205023	1.38655	0.120777	-0.197377	LOC_Os05g33080	-0.886954	-3.92296	2.07778	0.983675	Similar to Serine/threonine-protein kinase PBS1 (EC 2.7.1.37) (AvrPphB susceptible protein 1).
chr4_19401494_19391425_-10069-LOC_Os04g32350	-1.80186	-2.152	0.343145	0.19348	osa-miR3979-5p	1.90776	2.48466	1.19906	-0.679777	LOC_Os05g34320	-1.49525	-4.24032	3.17176	1.60171	Glycoside hydrolase, family 20 protein.
chr4_19401494_19391425_-10069-LOC_Os04g32350	-1.80186	-2.152	0.343145	0.19348	osa-miR2919	0.205023	1.38655	0.120777	-0.197377	LOC_Os05g39850	-2.27271	-5.6905	1.10383	-1.12821	Similar to DNA replication licensing factor MCM3 homolog (Replication origin activator) (ROA protein) (Fragment).
chr4_19401494_19391425_-10069-LOC_Os04g32350	-1.80186	-2.152	0.343145	0.19348	osa-miR3979-5p	1.90776	2.48466	1.19906	-0.679777	LOC_Os05g46380	-0.273462	-1.28847	-0.132172	-0.0239489	Conserved hypothetical protein.
chr4_19401494_19391425_-10069-LOC_Os04g32350	-1.80186	-2.152	0.343145	0.19348	osa-miR2919	0.205023	1.38655	0.120777	-0.197377	LOC_Os05g48150	-1.12844	-3.66418	0.919812	-0.460949	Similar to Protein phosphatase 2A B'kappa subunit.
chr4_19401494_19391425_-10069-LOC_Os04g32350	-1.80186	-2.152	0.343145	0.19348	osa-miR2919	0.205023	1.38655	0.120777	-0.197377	LOC_Os06g03970	-0.878588	-3.35936	1.61764	-0.230779	Receptor-like kinase (RLK), Drought and salt stress tolerance
chr4_19401494_19391425_-10069-LOC_Os04g32350	-1.80186	-2.152	0.343145	0.19348	osa-miR3979-5p	1.90776	2.48466	1.19906	-0.679777	LOC_Os06g03970	-0.878588	-3.35936	1.61764	-0.230779	Receptor-like kinase (RLK), Drought and salt stress tolerance
chr4_19401494_19391425_-10069-LOC_Os04g32350	-1.80186	-2.152	0.343145	0.19348	osa-miR2919	0.205023	1.38655	0.120777	-0.197377	LOC_Os06g04850	-0.781084	-5.0315	2.39369	0.251432	Similar to HAHB-6 (Fragment).
chr4_19401494_19391425_-10069-LOC_Os04g32350	-1.80186	-2.152	0.343145	0.19348	osa-miR5829	2.46811	3.41294	2.68103	1.50617	LOC_Os06g07620	-0.770925	-2.75069	0.0269478	-0.700106	Armadillo-type fold domain containing protein.
chr4_19401494_19391425_-10069-LOC_Os04g32350	-1.80186	-2.152	0.343145	0.19348	osa-miR5829	2.46811	3.41294	2.68103	1.50617	LOC_Os06g08154	-0.362418	-0.553946	0.11359	0.166081	Leucine-rich repeat, N-terminal domain containing protein.
chr4_19401494_19391425_-10069-LOC_Os04g32350	-1.80186	-2.152	0.343145	0.19348	osa-miR2919	0.205023	1.38655	0.120777	-0.197377	LOC_Os06g21099	0.00808927	-0.180436	0.150971	-0.10468	Transcription elongation factor, TFIIS/CRSP70, N-terminal, sub-type domain containing protein.
chr4_19401494_19391425_-10069-LOC_Os04g32350	-1.80186	-2.152	0.343145	0.19348	osa-miR3979-5p	1.90776	2.48466	1.19906	-0.679777	LOC_Os06g42800	-1.3315	-3.13546	-0.320962	-1.34921	Similar to kinase.
chr4_19401494_19391425_-10069-LOC_Os04g32350	-1.80186	-2.152	0.343145	0.19348	osa-miR2919	0.205023	1.38655	0.120777	-0.197377	LOC_Os07g05190	-1.40278	-4.25067	1.90934	0.172499	Protein kinase, core domain containing protein.
chr4_19401494_19391425_-10069-LOC_Os04g32350	-1.80186	-2.152	0.343145	0.19348	osa-miR2919	0.205023	1.38655	0.120777	-0.197377	LOC_Os07g10770	-2.13991	-4.2142	-1.04157	-2.45889	Similar to Cellulose synthase-4.
chr4_19401494_19391425_-10069-LOC_Os04g32350	-1.80186	-2.152	0.343145	0.19348	osa-miR2919	0.205023	1.38655	0.120777	-0.197377	LOC_Os07g25730	-1.01123	1.24182	-0.18348	0.0644525	Hypothetical conserved gene.
chr4_19401494_19391425_-10069-LOC_Os04g32350	-1.80186	-2.152	0.343145	0.19348	osa-miR3979-5p	1.90776	2.48466	1.19906	-0.679777	LOC_Os07g31840	-1.05777	-3.2976	1.21269	-0.461108	Similar to Receptor-like protein kinase.
chr4_19401494_19391425_-10069-LOC_Os04g32350	-1.80186	-2.152	0.343145	0.19348	osa-miR3979-5p	1.90776	2.48466	1.19906	-0.679777	LOC_Os07g32390	-2.00635	-4.45982	0.72232	-0.797607	Cell cycle regulated microtubule associated protein domain containing protein.
chr4_19401494_19391425_-10069-LOC_Os04g32350	-1.80186	-2.152	0.343145	0.19348	osa-miR2919	0.205023	1.38655	0.120777	-0.197377	LOC_Os07g42860	-0.485604	-1.92017	2.13641	1.16467	Cyclin, A/B/D/E domain containing protein.
chr4_19401494_19391425_-10069-LOC_Os04g32350	-1.80186	-2.152	0.343145	0.19348	osa-miR3979-5p	1.90776	2.48466	1.19906	-0.679777	LOC_Os08g02300	-0.828621	-2.41924	-0.690823	-1.3799	No apical meristem (NAM) protein domain containing protein.
chr4_19401494_19391425_-10069-LOC_Os04g32350	-1.80186	-2.152	0.343145	0.19348	osa-miR2919	0.205023	1.38655	0.120777	-0.197377	LOC_Os08g06380	-2.25478	-4.436	-0.677873	-2.44853	Cellulose synthase family protein.
chr4_19401494_19391425_-10069-LOC_Os04g32350	-1.80186	-2.152	0.343145	0.19348	osa-miR3979-5p	1.90776	2.48466	1.19906	-0.679777	LOC_Os08g06380	-2.25478	-4.436	-0.677873	-2.44853	Cellulose synthase family protein.
chr4_19401494_19391425_-10069-LOC_Os04g32350	-1.80186	-2.152	0.343145	0.19348	osa-miR3979-5p	1.90776	2.48466	1.19906	-0.679777	LOC_Os08g17870	-1.2497	-2.66438	-0.159103	-0.752721	Reticulon domain containing protein.
chr4_19401494_19391425_-10069-LOC_Os04g32350	-1.80186	-2.152	0.343145	0.19348	osa-miR2919	0.205023	1.38655	0.120777	-0.197377	LOC_Os08g29200	-1.83684	-4.78674	1.11495	-1.03132	Similar to Polygalacturonase isoenzyme 1 beta subunit (Fragment).
chr4_19401494_19391425_-10069-LOC_Os04g32350	-1.80186	-2.152	0.343145	0.19348	osa-miR2919	0.205023	1.38655	0.120777	-0.197377	LOC_Os08g39550	-0.706444	-3.83748	1.02179	-0.481913	Similar to DNA-damage-repair/toleration protein DRT100 precursor.
chr4_19401494_19391425_-10069-LOC_Os04g32350	-1.80186	-2.152	0.343145	0.19348	osa-miR2919	0.205023	1.38655	0.120777	-0.197377	LOC_Os08g41960	0.990363	-0.0675744	-0.472316	-0.418238	Similar to MADS box transcription factor-like protein (MADS-box protein AGL72).
chr4_19401494_19391425_-10069-LOC_Os04g32350	-1.80186	-2.152	0.343145	0.19348	osa-miR2919	0.205023	1.38655	0.120777	-0.197377	LOC_Os09g02250	-0.91158	-3.34783	1.25082	0.431982	Protein kinase, core domain containing protein.
chr4_19401494_19391425_-10069-LOC_Os04g32350	-1.80186	-2.152	0.343145	0.19348	osa-miR3979-5p	1.90776	2.48466	1.19906	-0.679777	LOC_Os09g19930	-1.06704	-3.54657	2.38211	0.653971	Similar to HOTHEAD protein precursor (ADHESION OF CALYX EDGES protein).
chr4_19401494_19391425_-10069-LOC_Os04g32350	-1.80186	-2.152	0.343145	0.19348	osa-miR2919	0.205023	1.38655	0.120777	-0.197377	LOC_Os09g20980	-0.752706	-3.18887	-0.798613	-1.5355	Zinc finger, RING/FYVE/PHD-type domain containing protein.
chr4_19401494_19391425_-10069-LOC_Os04g32350	-1.80186	-2.152	0.343145	0.19348	osa-miR2919	0.205023	1.38655	0.120777	-0.197377	LOC_Os09g25490	-1.4192	-4.079	0.0607079	-1.0913	Similar to Cellulose synthase (Fragment).
chr4_19401494_19391425_-10069-LOC_Os04g32350	-1.80186	-2.152	0.343145	0.19348	osa-miR3979-5p	1.90776	2.48466	1.19906	-0.679777	LOC_Os10g04290	-1.25461	-2.06049	-0.0767966	-0.49548	Hypothetical conserved gene.
chr4_19401494_19391425_-10069-LOC_Os04g32350	-1.80186	-2.152	0.343145	0.19348	osa-miR2919	0.205023	1.38655	0.120777	-0.197377	LOC_Os10g05290	-0.342633	-0.888108	0.148504	-0.307495	Similar to RNA methyltransferase, TrmH family protein, expressed.
chr4_19401494_19391425_-10069-LOC_Os04g32350	-1.80186	-2.152	0.343145	0.19348	osa-miR2919	0.205023	1.38655	0.120777	-0.197377	LOC_Os10g11140	-1.30143	-1.76792	-0.405121	-0.356545	Similar to predicted protein.
chr4_19401494_19391425_-10069-LOC_Os04g32350	-1.80186	-2.152	0.343145	0.19348	osa-miR2919	0.205023	1.38655	0.120777	-0.197377	LOC_Os10g18820	-0.743547	-4.93394	2.35926	-0.317461	Similar to Dirigent-like protein, expressed.
chr4_19401494_19391425_-10069-LOC_Os04g32350	-1.80186	-2.152	0.343145	0.19348	osa-miR2919	0.205023	1.38655	0.120777	-0.197377	LOC_Os10g26500	-1.00488	-2.47421	0.211184	-0.757812	Similar to HAHB-5 (Fragment).
chr4_19401494_19391425_-10069-LOC_Os04g32350	-1.80186	-2.152	0.343145	0.19348	osa-miR2919	0.205023	1.38655	0.120777	-0.197377	LOC_Os10g32580	-1.54832	-7.07138	3.52102	0.315911	Esterase, SGNH hydrolase-type domain containing protein.
chr4_19401494_19391425_-10069-LOC_Os04g32350	-1.80186	-2.152	0.343145	0.19348	osa-miR2919	0.205023	1.38655	0.120777	-0.197377	LOC_Os10g36060	-1.21643	-3.13836	0.441905	-0.732557	Similar to SKIP interacting protein 24 (Fragment).
chr4_19401494_19391425_-10069-LOC_Os04g32350	-1.80186	-2.152	0.343145	0.19348	osa-miR2919	0.205023	1.38655	0.120777	-0.197377	LOC_Os10g40810	-0.758586	-3.09904	1.78828	0.163693	Similar to GATA transcription factor 9.
chr4_19401494_19391425_-10069-LOC_Os04g32350	-1.80186	-2.152	0.343145	0.19348	osa-miR1320-3p	0.85675	1.60524	0.183437	-0.231109	LOC_Os11g02464	-0.484689	-1.09067	0.373466	0.280893	Similar to predicted protein.
chr4_19401494_19391425_-10069-LOC_Os04g32350	-1.80186	-2.152	0.343145	0.19348	osa-miR3979-5p	1.90776	2.48466	1.19906	-0.679777	LOC_Os11g05290	-1.86347	-5.3579	-0.398148	-2.5027	Stress responsive alpha-beta barrel domain containing protein.
chr4_19401494_19391425_-10069-LOC_Os04g32350	-1.80186	-2.152	0.343145	0.19348	osa-miR3979-5p	1.90776	2.48466	1.19906	-0.679777	LOC_Os11g17970	-2.17017	-4.22904	-0.937504	-2.27023	Similar to POT family protein, expressed.
chr4_19401494_19391425_-10069-LOC_Os04g32350	-1.80186	-2.152	0.343145	0.19348	osa-miR2919	0.205023	1.38655	0.120777	-0.197377	LOC_Os11g34110	-0.613362	-2.41117	-1.20848	-0.748384	Similar to H0502B11.6 protein.
chr4_19401494_19391425_-10069-LOC_Os04g32350	-1.80186	-2.152	0.343145	0.19348	osa-miR5829	2.46811	3.41294	2.68103	1.50617	LOC_Os11g36850	#N/A	20	20	20	#N/A
chr4_19401494_19391425_-10069-LOC_Os04g32350	-1.80186	-2.152	0.343145	0.19348	osa-miR2919	0.205023	1.38655	0.120777	-0.197377	LOC_Os11g38010	-1.05299	-3.3916	0.688557	-0.787265	Targeting for Xklp2 family protein.
chr4_19401494_19391425_-10069-LOC_Os04g32350	-1.80186	-2.152	0.343145	0.19348	osa-miR2919	0.205023	1.38655	0.120777	-0.197377	LOC_Os11g43404	-0.147986	0.0162037	0.153848	0.24091	Conserved hypothetical protein.
chr4_19401494_19391425_-10069-LOC_Os04g32350	-1.80186	-2.152	0.343145	0.19348	osa-miR3979-5p	1.90776	2.48466	1.19906	-0.679777	LOC_Os11g44700	0.397178	1.06322	0.351294	1.10014
chr4_19401494_19391425_-10069-LOC_Os04g32350	-1.80186	-2.152	0.343145	0.19348	osa-miR3979-5p	1.90776	2.48466	1.19906	-0.679777	LOC_Os11g44900	-20	2.44965	0.610673	0.36002	Reverse transcriptase domain containing protein.
chr4_19401494_19391425_-10069-LOC_Os04g32350	-1.80186	-2.152	0.343145	0.19348	osa-miR2878-3p	-0.0236036	-0.918505	-1.61936	-1.05052	LOC_Os11g44990	-0.0440299	0.0947123	-0.360532	-0.34428	Similar to NB-ARC domain containing protein, expressed.
chr4_19401494_19391425_-10069-LOC_Os04g32350	-1.80186	-2.152	0.343145	0.19348	osa-miR5829	2.46811	3.41294	2.68103	1.50617	LOC_Os12g02120	-0.237474	-0.536363	0.216452	0.3474	Protein-tyrosine phosphatase, dual specificity domain containing protein.
chr4_19401494_19391425_-10069-LOC_Os04g32350	-1.80186	-2.152	0.343145	0.19348	osa-miR1320-3p	0.85675	1.60524	0.183437	-0.231109	LOC_Os12g02390	-0.0686314	-0.67785	0.201824	0.30052	Similar to PV72.
chr4_19401494_19391425_-10069-LOC_Os04g32350	-1.80186	-2.152	0.343145	0.19348	osa-miR2919	0.205023	1.38655	0.120777	-0.197377	LOC_Os12g17530	-2.36106	-5.57295	1.41756	-0.43408	Conserved hypothetical protein.
chr4_19401494_19391425_-10069-LOC_Os04g32350	-1.80186	-2.152	0.343145	0.19348	osa-miR3979-5p	1.90776	2.48466	1.19906	-0.679777	LOC_Os12g41230	-1.05493	-2.53229	0.627173	-0.328745	Tesmin/TSO1-like, CXC domain containing protein.
chr4_3412218_2769027_-643191-LOC_Os04g05880	#N/A	20	20	20	osa-miR167c-3p	-1.87171	-2.70311	-0.319654	-0.481545	LOC_Os01g06750	0.623604	0.883247	20	20	Os01g0160900
chr4_3412218_2769027_-643191-LOC_Os04g05880	#N/A	20	20	20	osa-miR1876	-0.412097	-0.60889	0.21068	0.811959	LOC_Os03g59330	-0.506032	-0.826001	-0.288852	-2.66673	Glycoside hydrolase, family 28 domain containing protein.
chr4_3412218_2769027_-643191-LOC_Os04g05880	#N/A	20	20	20	osa-miR1859	-1.84981	-1.36436	0.493641	1.78215	LOC_Os03g60820	0.431137	0.885914	-0.0398652	-0.0139138	Similar to predicted protein.
chr4_3412218_2769027_-643191-LOC_Os04g05880	#N/A	20	20	20	osa-miR1859	-1.84981	-1.36436	0.493641	1.78215	LOC_Os04g23040	0.000973171	-0.0836808	-1.69112	-0.144329	Similar to cDNA clone:006-306-G03, full insert sequence.
chr4_3412218_2769027_-643191-LOC_Os04g05880	#N/A	20	20	20	osa-miR1876	-0.412097	-0.60889	0.21068	0.811959	LOC_Os06g36560	1.10017	3.5351	1.03788	2.64158	Similar to Myo-inositol oxygenase.
chr4_3412218_2769027_-643191-LOC_Os04g05880	#N/A	20	20	20	osa-miR1859	-1.84981	-1.36436	0.493641	1.78215	LOC_Os08g43120	1.83037	2.93826	-0.510642	-0.383022	ABC-2 type transporter domain containing protein.
chr4_3412218_2769027_-643191-LOC_Os04g05880	#N/A	20	20	20	osa-miR167c-3p	-1.87171	-2.70311	-0.319654	-0.481545	LOC_Os09g17152	1.23097	2.45394	2.47772	3.33821	Cyclin-like F-box domain containing protein.
chr4_3412218_2769027_-643191-LOC_Os04g05880	#N/A	20	20	20	osa-miR1859	-1.84981	-1.36436	0.493641	1.78215	LOC_Os11g40160	-0.199312	-0.289826	0.330962	0.630951	Conserved hypothetical protein.
chr4_3412218_2769027_-643191-LOC_Os04g05880	#N/A	20	20	20	osa-miR1876	-0.412097	-0.60889	0.21068	0.811959	LOC_Os11g47030	0.305511	0.448776	-2.7346	-0.414697	Protein kinase, catalytic domain domain containing protein.
chr4_34163649_34157938_-5711-LOC_Os04g57410	#N/A	20	-20	-20	osa-miR1858a	2.52254	3.16364	2.96799	1.28616	LOC_Os01g67360	-0.896049	-2.19366	-1.05136	-2.06674	Similar to dehydration-responsive family protein.
chr4_34163649_34157938_-5711-LOC_Os04g57410	#N/A	20	-20	-20	osa-miR1858b	1.71237	2.74931	3.22831	1.70973	LOC_Os01g67360	-0.896049	-2.19366	-1.05136	-2.06674	Similar to dehydration-responsive family protein.
chr4_34163649_34157938_-5711-LOC_Os04g57410	#N/A	20	-20	-20	osa-miR1858a	2.52254	3.16364	2.96799	1.28616	LOC_Os02g30190	-0.627936	-0.226431	-1.03365	-0.567443	Conserved hypothetical protein.
chr4_34163649_34157938_-5711-LOC_Os04g57410	#N/A	20	-20	-20	osa-miR1858b	1.71237	2.74931	3.22831	1.70973	LOC_Os02g30190	-0.627936	-0.226431	-1.03365	-0.567443	Conserved hypothetical protein.
chr4_34163649_34157938_-5711-LOC_Os04g57410	#N/A	20	-20	-20	osa-miR1858a	2.52254	3.16364	2.96799	1.28616	LOC_Os02g34710	-0.971946	-1.04029	-1.09179	-1.90435	Conserved hypothetical protein.
chr4_34163649_34157938_-5711-LOC_Os04g57410	#N/A	20	-20	-20	osa-miR1858b	1.71237	2.74931	3.22831	1.70973	LOC_Os02g34710	-0.971946	-1.04029	-1.09179	-1.90435	Conserved hypothetical protein.
chr4_34163649_34157938_-5711-LOC_Os04g57410	#N/A	20	-20	-20	osa-miR1858a	2.52254	3.16364	2.96799	1.28616	LOC_Os02g53530	-0.726221	-0.569356	-1.00954	-0.900002	Zinc finger, C2H2-like domain containing protein.
chr4_34163649_34157938_-5711-LOC_Os04g57410	#N/A	20	-20	-20	osa-miR1858b	1.71237	2.74931	3.22831	1.70973	LOC_Os02g53530	-0.726221	-0.569356	-1.00954	-0.900002	Zinc finger, C2H2-like domain containing protein.
chr4_34163649_34157938_-5711-LOC_Os04g57410	#N/A	20	-20	-20	osa-miR415	1.45144	1.34437	2.10399	-0.429379	LOC_Os03g26870	-1.27489	-1.01328	-1.30882	-1.2299	Similar to Salt-responsive WD40 protein 5.
chr4_34163649_34157938_-5711-LOC_Os04g57410	#N/A	20	-20	-20	osa-miR1858a	2.52254	3.16364	2.96799	1.28616	LOC_Os03g53520	0.161158	-0.0989379	-1.10881	-1.17652	Conserved hypothetical protein.
chr4_34163649_34157938_-5711-LOC_Os04g57410	#N/A	20	-20	-20	osa-miR1858b	1.71237	2.74931	3.22831	1.70973	LOC_Os03g53520	0.161158	-0.0989379	-1.10881	-1.17652	Conserved hypothetical protein.
chr4_34163649_34157938_-5711-LOC_Os04g57410	#N/A	20	-20	-20	osa-miR1858a	2.52254	3.16364	2.96799	1.28616	LOC_Os06g03640	-3.07025	-5.45231	-2.02218	-3.94044	Ubiquitin domain containing protein.
chr4_34163649_34157938_-5711-LOC_Os04g57410	#N/A	20	-20	-20	osa-miR1858b	1.71237	2.74931	3.22831	1.70973	LOC_Os06g03640	-3.07025	-5.45231	-2.02218	-3.94044	Ubiquitin domain containing protein.
chr4_34163649_34157938_-5711-LOC_Os04g57410	#N/A	20	-20	-20	osa-miR1858a	2.52254	3.16364	2.96799	1.28616	LOC_Os06g06290	-0.96947	-0.461109	-1.04081	-0.391268	Esterase, SGNH hydrolase-type domain containing protein.
chr4_34163649_34157938_-5711-LOC_Os04g57410	#N/A	20	-20	-20	osa-miR1858b	1.71237	2.74931	3.22831	1.70973	LOC_Os06g06290	-0.96947	-0.461109	-1.04081	-0.391268	Esterase, SGNH hydrolase-type domain containing protein.
chr4_34163649_34157938_-5711-LOC_Os04g57410	#N/A	20	-20	-20	osa-miR1858a	2.52254	3.16364	2.96799	1.28616	LOC_Os06g10750	-0.573413	-0.62176	-1.14168	-1.86466	Protein of unknown function DUF6 domain containing protein.
chr4_34163649_34157938_-5711-LOC_Os04g57410	#N/A	20	-20	-20	osa-miR1858b	1.71237	2.74931	3.22831	1.70973	LOC_Os06g10750	-0.573413	-0.62176	-1.14168	-1.86466	Protein of unknown function DUF6 domain containing protein.
chr4_34163649_34157938_-5711-LOC_Os04g57410	#N/A	20	-20	-20	osa-miR1858a	2.52254	3.16364	2.96799	1.28616	LOC_Os06g20040	-1.62681	-3.40209	-1.58799	-2.80403	Peptidase aspartic, catalytic domain containing protein.
chr4_34163649_34157938_-5711-LOC_Os04g57410	#N/A	20	-20	-20	osa-miR1858b	1.71237	2.74931	3.22831	1.70973	LOC_Os06g20040	-1.62681	-3.40209	-1.58799	-2.80403	Peptidase aspartic, catalytic domain containing protein.
chr4_34163649_34157938_-5711-LOC_Os04g57410	#N/A	20	-20	-20	osa-miR1858a	2.52254	3.16364	2.96799	1.28616	LOC_Os06g45100	-0.641998	-0.6283	-1.11982	-0.882739	Similar to Cryptochrome DASH, chloroplastic/mitochondrial.
chr4_34163649_34157938_-5711-LOC_Os04g57410	#N/A	20	-20	-20	osa-miR1858b	1.71237	2.74931	3.22831	1.70973	LOC_Os06g45100	-0.641998	-0.6283	-1.11982	-0.882739	Similar to Cryptochrome DASH, chloroplastic/mitochondrial.
chr4_34163649_34157938_-5711-LOC_Os04g57410	#N/A	20	-20	-20	osa-miR1858a	2.52254	3.16364	2.96799	1.28616	LOC_Os07g44910	0.0770382	0.15301	-1.30554	-1.43011	Alpha/beta hydrolase fold-3 domain containing protein.
chr4_34163649_34157938_-5711-LOC_Os04g57410	#N/A	20	-20	-20	osa-miR1858b	1.71237	2.74931	3.22831	1.70973	LOC_Os07g44910	0.0770382	0.15301	-1.30554	-1.43011	Alpha/beta hydrolase fold-3 domain containing protein.
chr4_34163649_34157938_-5711-LOC_Os04g57410	#N/A	20	-20	-20	osa-miR1858a	2.52254	3.16364	2.96799	1.28616	LOC_Os09g20880	-1.65128	-3.84376	-1.12616	-2.75268	Similar to Protein kinase family protein.
chr4_34163649_34157938_-5711-LOC_Os04g57410	#N/A	20	-20	-20	osa-miR1858b	1.71237	2.74931	3.22831	1.70973	LOC_Os09g20880	-1.65128	-3.84376	-1.12616	-2.75268	Similar to Protein kinase family protein.
chr4_34163649_34157938_-5711-LOC_Os04g57410	#N/A	20	-20	-20	osa-miR1858a	2.52254	3.16364	2.96799	1.28616	LOC_Os12g07640	-1.07602	-0.427671	-1.82028	-1.29296	Similar to OSMYB2.
chr4_34163649_34157938_-5711-LOC_Os04g57410	#N/A	20	-20	-20	osa-miR1858b	1.71237	2.74931	3.22831	1.70973	LOC_Os12g07640	-1.07602	-0.427671	-1.82028	-1.29296	Similar to OSMYB2.
chr7_17911531_17910126_+1405-LOC_Os07g30300	0.0144996	0.540568	0.459432	1.08746	osa-miR1428c	1.8855	4.24019	-0.0754553	0.223053	LOC_Os06g03970	-0.878588	-3.35936	1.61764	-0.230779	Receptor-like kinase (RLK), Drought and salt stress tolerance
chr7_17911531_17910126_+1405-LOC_Os07g30300	0.0144996	0.540568	0.459432	1.08746	osa-miR1428d	2.0957	4.25545	1.11166	0.992533	LOC_Os06g03970	-0.878588	-3.35936	1.61764	-0.230779	Receptor-like kinase (RLK), Drought and salt stress tolerance
chr7_17911531_17910126_+1405-LOC_Os07g30300	0.0144996	0.540568	0.459432	1.08746	osa-miR1428c	1.8855	4.24019	-0.0754553	0.223053	LOC_Os07g05190	-1.40278	-4.25067	1.90934	0.172499	Protein kinase, core domain containing protein.
chr7_17911531_17910126_+1405-LOC_Os07g30300	0.0144996	0.540568	0.459432	1.08746	osa-miR1428d	2.0957	4.25545	1.11166	0.992533	LOC_Os07g05190	-1.40278	-4.25067	1.90934	0.172499	Protein kinase, core domain containing protein.
chr7_17911531_17910126_+1405-LOC_Os07g30300	0.0144996	0.540568	0.459432	1.08746	osa-miR1428c	1.8855	4.24019	-0.0754553	0.223053	LOC_Os10g36060	-1.21643	-3.13836	0.441905	-0.732557	Similar to SKIP interacting protein 24 (Fragment).
chr7_17911531_17910126_+1405-LOC_Os07g30300	0.0144996	0.540568	0.459432	1.08746	osa-miR1428d	2.0957	4.25545	1.11166	0.992533	LOC_Os10g36060	-1.21643	-3.13836	0.441905	-0.732557	Similar to SKIP interacting protein 24 (Fragment).
chr7_17911531_17910126_+1405-LOC_Os07g30300	0.0144996	0.540568	0.459432	1.08746	osa-miR1428c	1.8855	4.24019	-0.0754553	0.223053	LOC_Os11g43404	-0.147986	0.0162037	0.153848	0.24091	Conserved hypothetical protein.
chr7_17911531_17910126_+1405-LOC_Os07g30300	0.0144996	0.540568	0.459432	1.08746	osa-miR1428d	2.0957	4.25545	1.11166	0.992533	LOC_Os11g43404	-0.147986	0.0162037	0.153848	0.24091	Conserved hypothetical protein.
chr7_19286540_19285231_+1309-LOC_Os07g32420	-1.16334	-1.18763	-0.215729	0.488286	osa-miR5485	1.52308	3.88719	1.25202	0.74028	LOC_Os07g02810	-1.38021	-4.06107	2.39793	0.29429	Similar to Pectinesterase like protein.
chr7_19286540_19285231_+1309-LOC_Os07g32420	-1.16334	-1.18763	-0.215729	0.488286	osa-miR5485	1.52308	3.88719	1.25202	0.74028	LOC_Os08g02670	-0.25081	-1.58438	0.957797	0.313431	ATPase, AAA type, core domain containing protein.
chr7_19286540_19285231_+1309-LOC_Os07g32420	-1.16334	-1.18763	-0.215729	0.488286	osa-miR5485	1.52308	3.88719	1.25202	0.74028	LOC_Os12g02400	0.723536	1.22738	1.49705	1.8816	WRKY DNA binding domain containing protein, expressed
chr7_22976110_22956434_-19676-LOC_Os07g38270	#N/A	20	20	20	osa-miR1860-3p	-0.124563	-0.335068	-1.19434	-1.24346	ChrUn.fgenesh.gene.85	-0.155303	-2.11135	1.82735	0.676799
chr7_22976110_22956434_-19676-LOC_Os07g38270	#N/A	20	20	20	osa-miR2871b	-1.09828	-0.619756	-1.34626	-2.04543	ChrUn.fgenesh.gene.85	-0.155303	-2.11135	1.82735	0.676799
chr7_22976110_22956434_-19676-LOC_Os07g38270	#N/A	20	20	20	osa-miR529b	0.712329	-0.850025	0.13914	-1.62605	LOC_Os01g02290	0.694324	2.02859	1.85594	2.48143	Similar to Receptor serine/threonine kinase.
chr7_22976110_22956434_-19676-LOC_Os07g38270	#N/A	20	20	20	osa-miR2871a-3p	-0.62728	-0.467834	-1.14042	-1.59596	LOC_Os01g02300	0.615469	1.37093	1.89947	2.0959	Similar to ARK protein (Fragment).
chr7_22976110_22956434_-19676-LOC_Os07g38270	#N/A	20	20	20	osa-miR2871b	-1.09828	-0.619756	-1.34626	-2.04543	LOC_Os01g02300	0.615469	1.37093	1.89947	2.0959	Similar to ARK protein (Fragment).
chr7_22976110_22956434_-19676-LOC_Os07g38270	#N/A	20	20	20	osa-miR6253	0.0745531	2.25858	0.523504	-0.907957	LOC_Os01g02700	-0.0546588	-0.0163474	0.0286691	0.199293	Protein kinase, core domain containing protein.
chr7_22976110_22956434_-19676-LOC_Os07g38270	#N/A	20	20	20	osa-miR2919	0.205023	1.38655	0.120777	-0.197377	LOC_Os01g02890	-0.394702	-1.79324	1.12211	0.380643	Similar to Phosphatidyl serine synthase.
chr7_22976110_22956434_-19676-LOC_Os07g38270	#N/A	20	20	20	osa-miR395v	2.39644	3.81018	0.651084	-2.0947	LOC_Os01g02890	-0.394702	-1.79324	1.12211	0.380643	Similar to Phosphatidyl serine synthase.
chr7_22976110_22956434_-19676-LOC_Os07g38270	#N/A	20	20	20	osa-miR395h	0.404285	-0.0140884	-0.960076	-2.36219	LOC_Os01g06640	1.34878	1.80989	0.473328	1.17809	Similar to DNA binding protein.
chr7_22976110_22956434_-19676-LOC_Os07g38270	#N/A	20	20	20	osa-miR395p	-0.00628381	-0.543244	-0.00755698	-1.40831	LOC_Os01g06640	1.34878	1.80989	0.473328	1.17809	Similar to DNA binding protein.
chr7_22976110_22956434_-19676-LOC_Os07g38270	#N/A	20	20	20	osa-miR395q	-0.0286576	0.395888	0.376259	-1.95361	LOC_Os01g06640	1.34878	1.80989	0.473328	1.17809	Similar to DNA binding protein.
chr7_22976110_22956434_-19676-LOC_Os07g38270	#N/A	20	20	20	osa-miR2871a-3p	-0.62728	-0.467834	-1.14042	-1.59596	LOC_Os01g07130	2.04654	2.95372	1.99859	2.88943	Conserved hypothetical protein.
chr7_22976110_22956434_-19676-LOC_Os07g38270	#N/A	20	20	20	osa-miR2871b	-1.09828	-0.619756	-1.34626	-2.04543	LOC_Os01g07130	2.04654	2.95372	1.99859	2.88943	Conserved hypothetical protein.
chr7_22976110_22956434_-19676-LOC_Os07g38270	#N/A	20	20	20	osa-miR2919	0.205023	1.38655	0.120777	-0.197377	LOC_Os01g08520	-0.745301	-2.55336	-0.148586	-0.971345	Protein of unknown function DUF581 domain containing protein.
chr7_22976110_22956434_-19676-LOC_Os07g38270	#N/A	20	20	20	osa-miR1860-3p	-0.124563	-0.335068	-1.19434	-1.24346	LOC_Os01g09320	0.702507	1.17254	0.716371	1.02565	NADP-dependent malic enzyme, chloroplast precursor (EC 1.1.1.40) (NADP-ME).
chr7_22976110_22956434_-19676-LOC_Os07g38270	#N/A	20	20	20	osa-miR1858a	2.52254	3.16364	2.96799	1.28616	LOC_Os01g09880	-1.60674	-5.51546	1.03413	-1.34657	Harpin-induced 1 domain containing protein.
chr7_22976110_22956434_-19676-LOC_Os07g38270	#N/A	20	20	20	osa-miR2919	0.205023	1.38655	0.120777	-0.197377	LOC_Os01g15830	-0.683138	-3.07931	2.64148	0.733985	Similar to Peroxidase 72 precursor (EC 1.11.1.7) (Atperox P72) (PRXR8) (ATP6a).
chr7_22976110_22956434_-19676-LOC_Os07g38270	#N/A	20	20	20	osa-miR2919	0.205023	1.38655	0.120777	-0.197377	LOC_Os01g18240	-1.7342	-3.6676	-0.980895	-2.34963	Myb transcription factor domain containing protein.
chr7_22976110_22956434_-19676-LOC_Os07g38270	#N/A	20	20	20	osa-miR172c	-0.792242	-1.4119	-0.519077	-1.09823	LOC_Os01g20730	0.873624	0.533904	3.37988	2.25194	Conserved hypothetical protein.
chr7_22976110_22956434_-19676-LOC_Os07g38270	#N/A	20	20	20	osa-miR395u	2.20375	3.42605	2.84072	0.678713	LOC_Os01g21034	-2.03924	-4.26907	3.21107	1.48768	Similar to Pectinesterase.
chr7_22976110_22956434_-19676-LOC_Os07g38270	#N/A	20	20	20	osa-miR1858a	2.52254	3.16364	2.96799	1.28616	LOC_Os01g21300	-0.988427	-3.15408	2.34306	0.963573	Similar to Monoglyceride lipase.
chr7_22976110_22956434_-19676-LOC_Os07g38270	#N/A	20	20	20	osa-miR2919	0.205023	1.38655	0.120777	-0.197377	LOC_Os01g21300	-0.988427	-3.15408	2.34306	0.963573	Similar to Monoglyceride lipase.
chr7_22976110_22956434_-19676-LOC_Os07g38270	#N/A	20	20	20	osa-miR2919	0.205023	1.38655	0.120777	-0.197377	LOC_Os01g22640	-1.63469	-4.00055	-0.512185	-1.77924	Similar to Lipase homolog (Fragment).
chr7_22976110_22956434_-19676-LOC_Os07g38270	#N/A	20	20	20	osa-miR395v	2.39644	3.81018	0.651084	-2.0947	LOC_Os01g22660	-1.10309	-3.31444	1.5052	0.210133	Similar to Alpha-L-fucosidase 2.
chr7_22976110_22956434_-19676-LOC_Os07g38270	#N/A	20	20	20	osa-miR2871a-3p	-0.62728	-0.467834	-1.14042	-1.59596	LOC_Os01g29450	0.0341234	-0.14158	0.391022	1.2781	0
chr7_22976110_22956434_-19676-LOC_Os07g38270	#N/A	20	20	20	osa-miR2871b	-1.09828	-0.619756	-1.34626	-2.04543	LOC_Os01g29450	0.0341234	-0.14158	0.391022	1.2781	0
chr7_22976110_22956434_-19676-LOC_Os07g38270	#N/A	20	20	20	osa-miR5162	0.0812438	-0.620594	-1.31205	-1.19093	LOC_Os01g39330	0.577643	0.937472	0.72334	1.11421	Helix-loop-helix DNA-binding domain containing protein.
chr7_22976110_22956434_-19676-LOC_Os07g38270	#N/A	20	20	20	osa-miR1858a	2.52254	3.16364	2.96799	1.28616	LOC_Os01g42294	-2.00342	-4.18695	0.573115	-1.35443	Serine/threonine protein kinase-related domain containing protein.
chr7_22976110_22956434_-19676-LOC_Os07g38270	#N/A	20	20	20	osa-miR2919	0.205023	1.38655	0.120777	-0.197377	LOC_Os01g42294	-2.00342	-4.18695	0.573115	-1.35443	Serine/threonine protein kinase-related domain containing protein.
chr7_22976110_22956434_-19676-LOC_Os07g38270	#N/A	20	20	20	osa-miR1860-3p	-0.124563	-0.335068	-1.19434	-1.24346	LOC_Os01g44110	-1.37274	-3.07456	1.92003	0.660429	Similar to Ser Thr specific protein kinase-like protein.
chr7_22976110_22956434_-19676-LOC_Os07g38270	#N/A	20	20	20	osa-miR2919	0.205023	1.38655	0.120777	-0.197377	LOC_Os01g44110	-1.37274	-3.07456	1.92003	0.660429	Similar to Ser Thr specific protein kinase-like protein.
chr7_22976110_22956434_-19676-LOC_Os07g38270	#N/A	20	20	20	osa-miR5513	-0.222286	0.00492433	-1.01344	-0.796617	LOC_Os01g46870	-0.780265	-3.41046	4.22999	2.61826	Similar to Ethylene-responsive transcription factor 5 (Ethylene-responsive element binding factor 5) (EREBP-5) (AtERF5).
chr7_22976110_22956434_-19676-LOC_Os07g38270	#N/A	20	20	20	osa-miR2919	0.205023	1.38655	0.120777	-0.197377	LOC_Os01g47470	-0.927868	-2.93842	1.93243	0.310649	Similar to Ser Thr specific protein kinase-like protein.
chr7_22976110_22956434_-19676-LOC_Os07g38270	#N/A	20	20	20	osa-miR1858a	2.52254	3.16364	2.96799	1.28616	LOC_Os01g53640	-1.72034	-3.90907	1.14503	-0.662057	Protein kinase, core domain containing protein.
chr7_22976110_22956434_-19676-LOC_Os07g38270	#N/A	20	20	20	osa-miR1860-3p	-0.124563	-0.335068	-1.19434	-1.24346	LOC_Os01g55350	-0.0352802	-0.00196502	1.29624	1.26476	Similar to Phosphoenolpyruvate carboxylase, housekeeping isozyme (EC 4.1.1.31) (PEPCase).
chr7_22976110_22956434_-19676-LOC_Os07g38270	#N/A	20	20	20	osa-miR172c	-0.792242	-1.4119	-0.519077	-1.09823	LOC_Os01g61044	0.467861	2.53735	0.353238	1.12561	Amino acid transporter, transmembrane domain containing protein.
chr7_22976110_22956434_-19676-LOC_Os07g38270	#N/A	20	20	20	osa-miR818a	-0.715695	-0.904019	-1.08553	-0.262034	LOC_Os01g64310	0.318849	1.36113	1.00931	2.05952	No apical meristem (NAM) protein domain containing protein.
chr7_22976110_22956434_-19676-LOC_Os07g38270	#N/A	20	20	20	osa-miR818b	-0.600093	-0.748114	-1.12841	-0.213799	LOC_Os01g64310	0.318849	1.36113	1.00931	2.05952	No apical meristem (NAM) protein domain containing protein.
chr7_22976110_22956434_-19676-LOC_Os07g38270	#N/A	20	20	20	osa-miR818c	-0.451249	-1.27978	-1.09593	-0.301465	LOC_Os01g64310	0.318849	1.36113	1.00931	2.05952	No apical meristem (NAM) protein domain containing protein.
chr7_22976110_22956434_-19676-LOC_Os07g38270	#N/A	20	20	20	osa-miR818e	-0.397799	-0.96171	-1.29873	-0.268694	LOC_Os01g64310	0.318849	1.36113	1.00931	2.05952	No apical meristem (NAM) protein domain containing protein.
chr7_22976110_22956434_-19676-LOC_Os07g38270	#N/A	20	20	20	osa-miR2919	0.205023	1.38655	0.120777	-0.197377	LOC_Os01g64350	-0.700054	-0.902719	0.0103545	-0.0871455	Conserved hypothetical protein.
chr7_22976110_22956434_-19676-LOC_Os07g38270	#N/A	20	20	20	osa-miR2919	0.205023	1.38655	0.120777	-0.197377	LOC_Os01g68050	-1.33244	-4.6459	-1.22628	-2.47255	Amino acid transporter, transmembrane domain containing protein.
chr7_22976110_22956434_-19676-LOC_Os07g38270	#N/A	20	20	20	osa-miR818a	-0.715695	-0.904019	-1.08553	-0.262034	LOC_Os01g68470	1.15213	1.99395	2.44597	2.33199	Conserved hypothetical protein.
chr7_22976110_22956434_-19676-LOC_Os07g38270	#N/A	20	20	20	osa-miR818b	-0.600093	-0.748114	-1.12841	-0.213799	LOC_Os01g68470	1.15213	1.99395	2.44597	2.33199	Conserved hypothetical protein.
chr7_22976110_22956434_-19676-LOC_Os07g38270	#N/A	20	20	20	osa-miR818c	-0.451249	-1.27978	-1.09593	-0.301465	LOC_Os01g68470	1.15213	1.99395	2.44597	2.33199	Conserved hypothetical protein.
chr7_22976110_22956434_-19676-LOC_Os07g38270	#N/A	20	20	20	osa-miR818e	-0.397799	-0.96171	-1.29873	-0.268694	LOC_Os01g68470	1.15213	1.99395	2.44597	2.33199	Conserved hypothetical protein.
chr7_22976110_22956434_-19676-LOC_Os07g38270	#N/A	20	20	20	osa-miR2919	0.205023	1.38655	0.120777	-0.197377	LOC_Os01g69290	-1.07297	-4.00873	1.92479	0.208706	Conserved hypothetical protein.
chr7_22976110_22956434_-19676-LOC_Os07g38270	#N/A	20	20	20	osa-miR1854-5p	1.65118	2.2629	1.75858	0.547361	LOC_Os02g02040	-2.5326	-4.51198	-1.98074	-3.29059	Similar to protein kinase.
chr7_22976110_22956434_-19676-LOC_Os07g38270	#N/A	20	20	20	osa-miR530-3p	0.339111	-0.274729	-0.963031	-2.4135	LOC_Os02g03280	0.836712	0.857296	1.5406	1.4134	Bax inhibitor-1 (BI-1) (OsBI-1).
chr7_22976110_22956434_-19676-LOC_Os07g38270	#N/A	20	20	20	osa-miR1858a	2.52254	3.16364	2.96799	1.28616	LOC_Os02g08230	-0.862919	-1.42194	0.00449078	-0.366955	Similar to Glossy1 protein.
chr7_22976110_22956434_-19676-LOC_Os07g38270	#N/A	20	20	20	osa-miR2919	0.205023	1.38655	0.120777	-0.197377	LOC_Os02g09930	-1.55925	-5.23528	-0.243516	-1.84039	Similar to Cellulose synthase-like protein (Fragment).
chr7_22976110_22956434_-19676-LOC_Os07g38270	#N/A	20	20	20	osa-miR5815	-1.10279	-1.47053	-1.02715	-0.23277	LOC_Os02g10020	-2.33378	-6.1583	1.36727	-0.731293	Mitotic checkpoint serine/threonine protein kinase, Bub1 domain containing protein.
chr7_22976110_22956434_-19676-LOC_Os07g38270	#N/A	20	20	20	osa-miR395h	0.404285	-0.0140884	-0.960076	-2.36219	LOC_Os02g15870	0.971813	1.79275	0.621097	1.07552	Similar to Molybdopterin biosynthesis CNX2 protein (Molybdenum cofactor biosynthesis enzyme CNX2).
chr7_22976110_22956434_-19676-LOC_Os07g38270	#N/A	20	20	20	osa-miR395p	-0.00628381	-0.543244	-0.00755698	-1.40831	LOC_Os02g15870	0.971813	1.79275	0.621097	1.07552	Similar to Molybdopterin biosynthesis CNX2 protein (Molybdenum cofactor biosynthesis enzyme CNX2).
chr7_22976110_22956434_-19676-LOC_Os07g38270	#N/A	20	20	20	osa-miR395q	-0.0286576	0.395888	0.376259	-1.95361	LOC_Os02g15870	0.971813	1.79275	0.621097	1.07552	Similar to Molybdopterin biosynthesis CNX2 protein (Molybdenum cofactor biosynthesis enzyme CNX2).
chr7_22976110_22956434_-19676-LOC_Os07g38270	#N/A	20	20	20	osa-miR172c	-0.792242	-1.4119	-0.519077	-1.09823	LOC_Os02g18510	1.2838	1.78687	0.700854	1.08532	Similar to Chlorophyllase (Fragment).
chr7_22976110_22956434_-19676-LOC_Os07g38270	#N/A	20	20	20	osa-miR172c	-0.792242	-1.4119	-0.519077	-1.09823	LOC_Os02g22160	0.267831	0.919017	0.606018	1.08637	Protein of unknown function DUF266, plant family protein.
chr7_22976110_22956434_-19676-LOC_Os07g38270	#N/A	20	20	20	osa-miR2919	0.205023	1.38655	0.120777	-0.197377	LOC_Os02g25230	-1.39009	-2.75182	-0.104344	-0.587855	Similar to OSIGBa0107A02.7 protein.
chr7_22976110_22956434_-19676-LOC_Os07g38270	#N/A	20	20	20	osa-miR530-3p	0.339111	-0.274729	-0.963031	-2.4135	LOC_Os02g25280	0.766485	1.17282	0.487749	1.14048
chr7_22976110_22956434_-19676-LOC_Os07g38270	#N/A	20	20	20	osa-miR2871a-3p	-0.62728	-0.467834	-1.14042	-1.59596	LOC_Os02g31890	-1.43019	0.904125	3.53218	3.64708
chr7_22976110_22956434_-19676-LOC_Os07g38270	#N/A	20	20	20	osa-miR2871b	-1.09828	-0.619756	-1.34626	-2.04543	LOC_Os02g31890	-1.43019	0.904125	3.53218	3.64708
chr7_22976110_22956434_-19676-LOC_Os07g38270	#N/A	20	20	20	osa-miR1858a	2.52254	3.16364	2.96799	1.28616	LOC_Os02g34430	-2.25508	-4.48513	-0.817758	-2.41711	Similar to Ser Thr specific protein kinase-like protein.
chr7_22976110_22956434_-19676-LOC_Os07g38270	#N/A	20	20	20	osa-miR2919	0.205023	1.38655	0.120777	-0.197377	LOC_Os02g34430	-2.25508	-4.48513	-0.817758	-2.41711	Similar to Ser Thr specific protein kinase-like protein.
chr7_22976110_22956434_-19676-LOC_Os07g38270	#N/A	20	20	20	osa-miR5815	-1.10279	-1.47053	-1.02715	-0.23277	LOC_Os02g35230	-1.87648	-5.98137	1.52085	-1.52892	Conserved hypothetical protein.
chr7_22976110_22956434_-19676-LOC_Os07g38270	#N/A	20	20	20	osa-miR529b	0.712329	-0.850025	0.13914	-1.62605	LOC_Os02g35490	0.908525	1.58509	1.03895	1.40825	Similar to Seven trans-membrane protein (Fragment).
chr7_22976110_22956434_-19676-LOC_Os07g38270	#N/A	20	20	20	osa-miR395v	2.39644	3.81018	0.651084	-2.0947	LOC_Os02g37690	-1.76412	-3.45374	-1.63353	-2.55476	UDP-glucuronosyl/UDP-glucosyltransferase family protein.
chr7_22976110_22956434_-19676-LOC_Os07g38270	#N/A	20	20	20	osa-miR1861h	-1.52076	-0.237738	-1.11278	-0.693357	LOC_Os02g38130	-0.768735	-1.90744	1.79705	0.332212	No apical meristem (NAM) protein domain containing protein.
chr7_22976110_22956434_-19676-LOC_Os07g38270	#N/A	20	20	20	osa-miR2919	0.205023	1.38655	0.120777	-0.197377	LOC_Os02g45160	-1.26334	-3.5381	0.216332	-1.07583	Similar to ALMT3.
chr7_22976110_22956434_-19676-LOC_Os07g38270	#N/A	20	20	20	osa-miR2871b	-1.09828	-0.619756	-1.34626	-2.04543	LOC_Os02g45980	-1.02431	-4.58944	2.17273	0.634844	Similar to Chromosome condensation regulator protein (Fragment).
chr7_22976110_22956434_-19676-LOC_Os07g38270	#N/A	20	20	20	osa-miR5815	-1.10279	-1.47053	-1.02715	-0.23277	LOC_Os02g48450	-0.134693	-20	3.45359	1.16744	Similar to Cysteine proteinase.
chr7_22976110_22956434_-19676-LOC_Os07g38270	#N/A	20	20	20	osa-miR5513	-0.222286	0.00492433	-1.01344	-0.796617	LOC_Os02g50640	-0.622047	-2.9885	1.8198	0.571903	Similar to microtubule-associated protein TORTIFOLIA1.
chr7_22976110_22956434_-19676-LOC_Os07g38270	#N/A	20	20	20	osa-miR2919	0.205023	1.38655	0.120777	-0.197377	LOC_Os02g51320	-0.838355	-4.06057	2.08372	0.521487	Basic helix-loop-helix dimerisation region bHLH domain containing protein.
chr7_22976110_22956434_-19676-LOC_Os07g38270	#N/A	20	20	20	osa-miR2919	0.205023	1.38655	0.120777	-0.197377	LOC_Os02g51720	-0.417061	-4.28225	2.91756	1.48844	Conserved hypothetical protein.
chr7_22976110_22956434_-19676-LOC_Os07g38270	#N/A	20	20	20	osa-miR1860-3p	-0.124563	-0.335068	-1.19434	-1.24346	LOC_Os02g51970	1.08071	0.289343	6.14588	5.86678	Similar to Phi-1-like phosphate-induced protein.
chr7_22976110_22956434_-19676-LOC_Os07g38270	#N/A	20	20	20	osa-miR2871b	-1.09828	-0.619756	-1.34626	-2.04543	LOC_Os02g52000	0.146434	0.295789	3.38513	3.28216	Similar to Phi-1 protein.
chr7_22976110_22956434_-19676-LOC_Os07g38270	#N/A	20	20	20	osa-miR2919	0.205023	1.38655	0.120777	-0.197377	LOC_Os02g54830	-1.68044	-3.11314	-0.0434997	-1.61832	Similar to RING-H2 finger protein ATL1R (RING-H2 finger protein ATL8).
chr7_22976110_22956434_-19676-LOC_Os07g38270	#N/A	20	20	20	osa-miR2919	0.205023	1.38655	0.120777	-0.197377	LOC_Os02g55410	-2.11071	-5.72961	0.416703	-1.24399	MCM family protein.
chr7_22976110_22956434_-19676-LOC_Os07g38270	#N/A	20	20	20	osa-miR1854-5p	1.65118	2.2629	1.75858	0.547361	LOC_Os02g57140	-1.23468	-3.42159	2.17895	0.605841	Protein of unknown function DUF3741 domain containing protein.
chr7_22976110_22956434_-19676-LOC_Os07g38270	#N/A	20	20	20	osa-miR1858a	2.52254	3.16364	2.96799	1.28616	LOC_Os02g57140	-1.23468	-3.42159	2.17895	0.605841	Protein of unknown function DUF3741 domain containing protein.
chr7_22976110_22956434_-19676-LOC_Os07g38270	#N/A	20	20	20	osa-miR2919	0.205023	1.38655	0.120777	-0.197377	LOC_Os02g57140	-1.23468	-3.42159	2.17895	0.605841	Protein of unknown function DUF3741 domain containing protein.
chr7_22976110_22956434_-19676-LOC_Os07g38270	#N/A	20	20	20	osa-miR2871b	-1.09828	-0.619756	-1.34626	-2.04543	LOC_Os02g57740	-0.0105387	-2.06399	2.55587	1.39581	Similar to OSIGBa0136O08-OSIGBa0153H12.4 protein.
chr7_22976110_22956434_-19676-LOC_Os07g38270	#N/A	20	20	20	osa-miR2919	0.205023	1.38655	0.120777	-0.197377	LOC_Os02g58214	0.344846	-1.3507	0.800063	-0.0270491	Hypothetical gene.
chr7_22976110_22956434_-19676-LOC_Os07g38270	#N/A	20	20	20	osa-miR529b	0.712329	-0.850025	0.13914	-1.62605	LOC_Os03g03510	0.731892	0.596915	1.82859	1.74728	Similar to CBL-interacting protein kinase 9.
chr7_22976110_22956434_-19676-LOC_Os07g38270	#N/A	20	20	20	osa-miR2871a-3p	-0.62728	-0.467834	-1.14042	-1.59596	LOC_Os03g06390	0.913004	0.875989	1.09603	1.4548	Hypothetical conserved gene.
chr7_22976110_22956434_-19676-LOC_Os07g38270	#N/A	20	20	20	osa-miR2871b	-1.09828	-0.619756	-1.34626	-2.04543	LOC_Os03g06390	0.913004	0.875989	1.09603	1.4548	Hypothetical conserved gene.
chr7_22976110_22956434_-19676-LOC_Os07g38270	#N/A	20	20	20	osa-miR2871a-3p	-0.62728	-0.467834	-1.14042	-1.59596	LOC_Os03g06400	1.38338	1.7402	0.884359	1.70885	Conserved hypothetical protein.
chr7_22976110_22956434_-19676-LOC_Os07g38270	#N/A	20	20	20	osa-miR2871b	-1.09828	-0.619756	-1.34626	-2.04543	LOC_Os03g06400	1.38338	1.7402	0.884359	1.70885	Conserved hypothetical protein.
chr7_22976110_22956434_-19676-LOC_Os07g38270	#N/A	20	20	20	osa-miR529b	0.712329	-0.850025	0.13914	-1.62605	LOC_Os03g06400	1.38338	1.7402	0.884359	1.70885	Conserved hypothetical protein.
chr7_22976110_22956434_-19676-LOC_Os07g38270	#N/A	20	20	20	osa-miR395u	2.20375	3.42605	2.84072	0.678713	LOC_Os03g06570	-0.676404	-4.48378	1.53735	0.0067613	Similar to IQ calmodulin-binding motif family protein, expressed.
chr7_22976110_22956434_-19676-LOC_Os07g38270	#N/A	20	20	20	osa-miR395v	2.39644	3.81018	0.651084	-2.0947	LOC_Os03g06570	-0.676404	-4.48378	1.53735	0.0067613	Similar to IQ calmodulin-binding motif family protein, expressed.
chr7_22976110_22956434_-19676-LOC_Os07g38270	#N/A	20	20	20	osa-miR2919	0.205023	1.38655	0.120777	-0.197377	LOC_Os03g07450	-1.41756	-3.84785	1.58336	0.0736638	Similar to Homeobox-leucine zipper protein HOX21.
chr7_22976110_22956434_-19676-LOC_Os07g38270	#N/A	20	20	20	osa-miR818a	-0.715695	-0.904019	-1.08553	-0.262034	LOC_Os03g08530	0.0222878	-2.78871	1.25519	-0.435558	Similar to Alanine aminotransferase.
chr7_22976110_22956434_-19676-LOC_Os07g38270	#N/A	20	20	20	osa-miR818b	-0.600093	-0.748114	-1.12841	-0.213799	LOC_Os03g08530	0.0222878	-2.78871	1.25519	-0.435558	Similar to Alanine aminotransferase.
chr7_22976110_22956434_-19676-LOC_Os07g38270	#N/A	20	20	20	osa-miR818c	-0.451249	-1.27978	-1.09593	-0.301465	LOC_Os03g08530	0.0222878	-2.78871	1.25519	-0.435558	Similar to Alanine aminotransferase.
chr7_22976110_22956434_-19676-LOC_Os07g38270	#N/A	20	20	20	osa-miR818e	-0.397799	-0.96171	-1.29873	-0.268694	LOC_Os03g08530	0.0222878	-2.78871	1.25519	-0.435558	Similar to Alanine aminotransferase.
chr7_22976110_22956434_-19676-LOC_Os07g38270	#N/A	20	20	20	osa-miR2919	0.205023	1.38655	0.120777	-0.197377	LOC_Os03g12250	-1.98093	-4.09746	0.252618	-1.58009	Similar to atypical receptor-like kinase MARK.
chr7_22976110_22956434_-19676-LOC_Os07g38270	#N/A	20	20	20	osa-miR2919	0.205023	1.38655	0.120777	-0.197377	LOC_Os03g12990	-1.19179	-2.19181	-0.331594	-0.933226	Phytosulfokine family protein.
chr7_22976110_22956434_-19676-LOC_Os07g38270	#N/A	20	20	20	osa-miR2919	0.205023	1.38655	0.120777	-0.197377	LOC_Os03g15190	-0.29518	-2.22705	0.0308193	-0.558444	Conserved hypothetical protein.
chr7_22976110_22956434_-19676-LOC_Os07g38270	#N/A	20	20	20	osa-miR5513	-0.222286	0.00492433	-1.01344	-0.796617	LOC_Os03g16070	-0.18927	-1.30151	1.12027	0.268014	Protein of unknown function DUF3527 domain containing protein.
chr7_22976110_22956434_-19676-LOC_Os07g38270	#N/A	20	20	20	osa-miR2919	0.205023	1.38655	0.120777	-0.197377	LOC_Os03g18430	-1.02215	-2.88284	0.850514	-0.268244	Serine/threonine protein kinase domain containing protein.
chr7_22976110_22956434_-19676-LOC_Os07g38270	#N/A	20	20	20	osa-miR6253	0.0745531	2.25858	0.523504	-0.907957	LOC_Os03g18430	-1.02215	-2.88284	0.850514	-0.268244	Serine/threonine protein kinase domain containing protein.
chr7_22976110_22956434_-19676-LOC_Os07g38270	#N/A	20	20	20	osa-miR1425-3p	-0.293438	-0.041688	-0.323448	-1.35734	LOC_Os03g19070	-0.232226	-0.890654	2.38369	1.74412	Similar to Long cell-linked locus protein.
chr7_22976110_22956434_-19676-LOC_Os07g38270	#N/A	20	20	20	osa-miR2871b	-1.09828	-0.619756	-1.34626	-2.04543	LOC_Os03g19080	-1.84049	-4.40607	1.03784	-1.09011	Conserved hypothetical protein.
chr7_22976110_22956434_-19676-LOC_Os07g38270	#N/A	20	20	20	osa-miR1858a	2.52254	3.16364	2.96799	1.28616	LOC_Os03g20500	-0.268949	-1.96966	-0.330874	-1.42844	Cyclin-like F-box domain containing protein.
chr7_22976110_22956434_-19676-LOC_Os07g38270	#N/A	20	20	20	osa-miR5513	-0.222286	0.00492433	-1.01344	-0.796617	LOC_Os03g20720	-1.16828	-2.60564	1.61074	0.338718	Arf GTPase activating protein family protein.
chr7_22976110_22956434_-19676-LOC_Os07g38270	#N/A	20	20	20	osa-miR1858a	2.52254	3.16364	2.96799	1.28616	LOC_Os03g21730	-1.46632	-4.84823	1.49014	-0.358867	Protein kinase, core domain containing protein.
chr7_22976110_22956434_-19676-LOC_Os07g38270	#N/A	20	20	20	osa-miR1860-3p	-0.124563	-0.335068	-1.19434	-1.24346	LOC_Os03g21850	0.387646	0.9526	1.04948	1.30221	PAP/25A core domain containing protein.
chr7_22976110_22956434_-19676-LOC_Os07g38270	#N/A	20	20	20	osa-miR2871a-3p	-0.62728	-0.467834	-1.14042	-1.59596	LOC_Os03g21850	0.387646	0.9526	1.04948	1.30221	PAP/25A core domain containing protein.
chr7_22976110_22956434_-19676-LOC_Os07g38270	#N/A	20	20	20	osa-miR2871b	-1.09828	-0.619756	-1.34626	-2.04543	LOC_Os03g21850	0.387646	0.9526	1.04948	1.30221	PAP/25A core domain containing protein.
chr7_22976110_22956434_-19676-LOC_Os07g38270	#N/A	20	20	20	osa-miR1854-5p	1.65118	2.2629	1.75858	0.547361	LOC_Os03g25330	0.233242	-2.20139	1.12118	0.147481	Haem peroxidase family protein.
chr7_22976110_22956434_-19676-LOC_Os07g38270	#N/A	20	20	20	osa-miR1425-3p	-0.293438	-0.041688	-0.323448	-1.35734	LOC_Os03g30300	1.53289	1.13714	2.24766	1.79755	6-phosphogluconolactonase domain containing protein.
chr7_22976110_22956434_-19676-LOC_Os07g38270	#N/A	20	20	20	osa-miR1858a	2.52254	3.16364	2.96799	1.28616	LOC_Os03g30530	-0.837737	-2.48245	2.42111	1.27392	Conserved hypothetical protein.
chr7_22976110_22956434_-19676-LOC_Os07g38270	#N/A	20	20	20	osa-miR2871b	-1.09828	-0.619756	-1.34626	-2.04543	LOC_Os03g31690	0.271742	0.383876	1.06392	0.982833	Similar to N-acetyl-glutamate synthase.
chr7_22976110_22956434_-19676-LOC_Os07g38270	#N/A	20	20	20	osa-miR529b	0.712329	-0.850025	0.13914	-1.62605	LOC_Os03g41350	1.07457	1.50534	0.454385	1.02385	BTB domain containing protein.
chr7_22976110_22956434_-19676-LOC_Os07g38270	#N/A	20	20	20	osa-miR2919	0.205023	1.38655	0.120777	-0.197377	LOC_Os03g43650	-0.576281	-1.92363	0.147951	-0.059342	Leucine-rich repeat, plant specific containing protein.
chr7_22976110_22956434_-19676-LOC_Os07g38270	#N/A	20	20	20	osa-miR1858a	2.52254	3.16364	2.96799	1.28616	LOC_Os03g43670	-0.968914	-3.19783	0.943781	-0.810257	Regulator of chromosome condensation/beta-lactamase-inhibitor protein II domain containing protein.
chr7_22976110_22956434_-19676-LOC_Os07g38270	#N/A	20	20	20	osa-miR2919	0.205023	1.38655	0.120777	-0.197377	LOC_Os03g43670	-0.968914	-3.19783	0.943781	-0.810257	Regulator of chromosome condensation/beta-lactamase-inhibitor protein II domain containing protein.
chr7_22976110_22956434_-19676-LOC_Os07g38270	#N/A	20	20	20	osa-miR529b	0.712329	-0.850025	0.13914	-1.62605	LOC_Os03g43750	2.42026	4.10083	1.69385	1.78826	Similar to OSIGBa0153E02-OSIGBa0093I20.19 protein.
chr7_22976110_22956434_-19676-LOC_Os07g38270	#N/A	20	20	20	osa-miR395v	2.39644	3.81018	0.651084	-2.0947	LOC_Os03g44420	-1.54858	-2.84366	-1.03087	-1.5947	Similar to Plastid division protein ftsZ1 precursor.
chr7_22976110_22956434_-19676-LOC_Os07g38270	#N/A	20	20	20	osa-miR2919	0.205023	1.38655	0.120777	-0.197377	LOC_Os03g46920	-2.52784	-6.28465	0.963036	-1.23137	Conserved hypothetical protein.
chr7_22976110_22956434_-19676-LOC_Os07g38270	#N/A	20	20	20	osa-miR2871b	-1.09828	-0.619756	-1.34626	-2.04543	LOC_Os03g48490	-2.15011	-5.20779	1.86916	-0.944577	Hypothetical conserved gene.
chr7_22976110_22956434_-19676-LOC_Os07g38270	#N/A	20	20	20	osa-miR818a	-0.715695	-0.904019	-1.08553	-0.262034	LOC_Os03g49260	0.973816	2.55619	4.56923	5.64014	9-lipoxigenase.
chr7_22976110_22956434_-19676-LOC_Os07g38270	#N/A	20	20	20	osa-miR818b	-0.600093	-0.748114	-1.12841	-0.213799	LOC_Os03g49260	0.973816	2.55619	4.56923	5.64014	9-lipoxigenase.
chr7_22976110_22956434_-19676-LOC_Os07g38270	#N/A	20	20	20	osa-miR818c	-0.451249	-1.27978	-1.09593	-0.301465	LOC_Os03g49260	0.973816	2.55619	4.56923	5.64014	9-lipoxigenase.
chr7_22976110_22956434_-19676-LOC_Os07g38270	#N/A	20	20	20	osa-miR818e	-0.397799	-0.96171	-1.29873	-0.268694	LOC_Os03g49260	0.973816	2.55619	4.56923	5.64014	9-lipoxigenase.
chr7_22976110_22956434_-19676-LOC_Os07g38270	#N/A	20	20	20	osa-miR1854-5p	1.65118	2.2629	1.75858	0.547361	LOC_Os03g49610	-1.40761	-3.63499	1.47706	-0.120098	Similar to Beta-glucosidase.
chr7_22976110_22956434_-19676-LOC_Os07g38270	#N/A	20	20	20	osa-miR2919	0.205023	1.38655	0.120777	-0.197377	LOC_Os03g49610	-1.40761	-3.63499	1.47706	-0.120098	Similar to Beta-glucosidase.
chr7_22976110_22956434_-19676-LOC_Os07g38270	#N/A	20	20	20	osa-miR1861h	-1.52076	-0.237738	-1.11278	-0.693357	LOC_Os03g51890	-0.0124446	-1.4577	1.20555	-0.0944437	Os03g0728700
chr7_22976110_22956434_-19676-LOC_Os07g38270	#N/A	20	20	20	osa-miR2919	0.205023	1.38655	0.120777	-0.197377	LOC_Os03g55830	-1.69595	-3.65559	1.32556	-0.0293305	BTB domain containing protein.
chr7_22976110_22956434_-19676-LOC_Os07g38270	#N/A	20	20	20	osa-miR2919	0.205023	1.38655	0.120777	-0.197377	LOC_Os03g59200	-1.24498	-2.86005	-0.026479	-0.85463	Protein of unknown function DUF868, plant family protein.
chr7_22976110_22956434_-19676-LOC_Os07g38270	#N/A	20	20	20	osa-miR5837.2	0.748721	1.65179	0.53647	-0.749698	LOC_Os03g59300	-2.34854	-5.42206	1.7739	-0.307111	Protein of unknown function DUF642 domain containing protein.
chr7_22976110_22956434_-19676-LOC_Os07g38270	#N/A	20	20	20	osa-miR5513	-0.222286	0.00492433	-1.01344	-0.796617	LOC_Os03g59650	-0.708215	-2.03376	1.24875	0.470076	BRCT domain containing protein.
chr7_22976110_22956434_-19676-LOC_Os07g38270	#N/A	20	20	20	osa-miR2919	0.205023	1.38655	0.120777	-0.197377	LOC_Os03g60340	-1.20747	-4.04199	1.78901	-0.278062	Protein of unknown function DUF231 domain containing protein.
chr7_22976110_22956434_-19676-LOC_Os07g38270	#N/A	20	20	20	osa-miR1858a	2.52254	3.16364	2.96799	1.28616	LOC_Os03g61010	-0.845948	-2.60939	0.11004	-0.126569	Serine/threonine protein kinase domain containing protein.
chr7_22976110_22956434_-19676-LOC_Os07g38270	#N/A	20	20	20	osa-miR530-3p	0.339111	-0.274729	-0.963031	-2.4135	LOC_Os03g61490	0.767909	1.49754	0.656769	1.1226	PGPS/D12.
chr7_22976110_22956434_-19676-LOC_Os07g38270	#N/A	20	20	20	osa-miR2871b	-1.09828	-0.619756	-1.34626	-2.04543	LOC_Os03g64320	-0.734863	-3.12909	1.68499	-0.349059	Conserved hypothetical protein.
chr7_22976110_22956434_-19676-LOC_Os07g38270	#N/A	20	20	20	osa-miR2919	0.205023	1.38655	0.120777	-0.197377	LOC_Os04g03050	-2.76292	-6.77019	0.168157	-1.14024	Similar to OSIGBa0115D20.4 protein.
chr7_22976110_22956434_-19676-LOC_Os07g38270	#N/A	20	20	20	osa-miR2919	0.205023	1.38655	0.120777	-0.197377	LOC_Os04g05050	-1.53327	-4.94518	1.19953	-0.854777	Similar to OSIGBa0147B06.7 protein.
chr7_22976110_22956434_-19676-LOC_Os07g38270	#N/A	20	20	20	osa-miR395v	2.39644	3.81018	0.651084	-2.0947	LOC_Os04g05050	-1.53327	-4.94518	1.19953	-0.854777	Similar to OSIGBa0147B06.7 protein.
chr7_22976110_22956434_-19676-LOC_Os07g38270	#N/A	20	20	20	osa-miR2871a-3p	-0.62728	-0.467834	-1.14042	-1.59596	LOC_Os04g08450	-0.257533	-1.75672	2.41114	1.6823	Similar to OSIGBa0136O08-OSIGBa0153H12.4 protein.
chr7_22976110_22956434_-19676-LOC_Os07g38270	#N/A	20	20	20	osa-miR2871b	-1.09828	-0.619756	-1.34626	-2.04543	LOC_Os04g08450	-0.257533	-1.75672	2.41114	1.6823	Similar to OSIGBa0136O08-OSIGBa0153H12.4 protein.
chr7_22976110_22956434_-19676-LOC_Os07g38270	#N/A	20	20	20	osa-miR2919	0.205023	1.38655	0.120777	-0.197377	LOC_Os04g08450	-0.257533	-1.75672	2.41114	1.6823	Similar to OSIGBa0136O08-OSIGBa0153H12.4 protein.
chr7_22976110_22956434_-19676-LOC_Os07g38270	#N/A	20	20	20	osa-miR529b	0.712329	-0.850025	0.13914	-1.62605	LOC_Os04g08450	-0.257533	-1.75672	2.41114	1.6823	Similar to OSIGBa0136O08-OSIGBa0153H12.4 protein.
chr7_22976110_22956434_-19676-LOC_Os07g38270	#N/A	20	20	20	osa-miR395v	2.39644	3.81018	0.651084	-2.0947	LOC_Os04g10650	-1.99308	-1.62196	0.255045	-0.355973	DNA replication factor CDT1-like domain containing protein.
chr7_22976110_22956434_-19676-LOC_Os07g38270	#N/A	20	20	20	osa-miR2919	0.205023	1.38655	0.120777	-0.197377	LOC_Os04g14190	-0.496173	-0.352101	0.209293	-0.118143	Similar to TRAF-type zinc finger family protein.
chr7_22976110_22956434_-19676-LOC_Os07g38270	#N/A	20	20	20	osa-miR159c	-0.0537327	0.926948	-0.581698	-0.655974	LOC_Os04g14570	-1.81008	-0.794958	1.4794	2.27088
chr7_22976110_22956434_-19676-LOC_Os07g38270	#N/A	20	20	20	osa-miR1854-5p	1.65118	2.2629	1.75858	0.547361	LOC_Os04g14570	-1.81008	-0.794958	1.4794	2.27088
chr7_22976110_22956434_-19676-LOC_Os07g38270	#N/A	20	20	20	osa-miR1854-5p	1.65118	2.2629	1.75858	0.547361	LOC_Os04g16080	0.500818	-0.0746273	-0.0739408	-0.160764
chr7_22976110_22956434_-19676-LOC_Os07g38270	#N/A	20	20	20	osa-miR1858a	2.52254	3.16364	2.96799	1.28616	LOC_Os04g20330	-0.81663	-1.91793	0.00986567	-0.100437	UDP-glucuronosyl/UDP-glucosyltransferase family protein.
chr7_22976110_22956434_-19676-LOC_Os07g38270	#N/A	20	20	20	osa-miR159c	-0.0537327	0.926948	-0.581698	-0.655974	LOC_Os04g22910	-0.660743	-3.35088	2.05987	0.756086	Conserved hypothetical protein.
chr7_22976110_22956434_-19676-LOC_Os07g38270	#N/A	20	20	20	osa-miR5513	-0.222286	0.00492433	-1.01344	-0.796617	LOC_Os04g22910	-0.660743	-3.35088	2.05987	0.756086	Conserved hypothetical protein.
chr7_22976110_22956434_-19676-LOC_Os07g38270	#N/A	20	20	20	osa-miR5513	-0.222286	0.00492433	-1.01344	-0.796617	LOC_Os04g31460	-0.404998	-3.66041	1.27023	-1.26081	Conserved hypothetical protein.
chr7_22976110_22956434_-19676-LOC_Os07g38270	#N/A	20	20	20	osa-miR2919	0.205023	1.38655	0.120777	-0.197377	LOC_Os04g32340	0.199536	0.296128	0.25093	0.369078	Similar to H0718E12.5 protein.
chr7_22976110_22956434_-19676-LOC_Os07g38270	#N/A	20	20	20	osa-miR1861h	-1.52076	-0.237738	-1.11278	-0.693357	LOC_Os04g33950	0.454284	0.552401	1.40598	1.42228	Similar to Transcription factor E2F1 (E2F-1) (Fragment).
chr7_22976110_22956434_-19676-LOC_Os07g38270	#N/A	20	20	20	osa-miR1858a	2.52254	3.16364	2.96799	1.28616	LOC_Os04g35080	-1.01846	-2.18096	0.46623	0.0955601	Similar to Ser Thr specific protein kinase-like protein.
chr7_22976110_22956434_-19676-LOC_Os07g38270	#N/A	20	20	20	osa-miR2919	0.205023	1.38655	0.120777	-0.197377	LOC_Os04g35080	-1.01846	-2.18096	0.46623	0.0955601	Similar to Ser Thr specific protein kinase-like protein.
chr7_22976110_22956434_-19676-LOC_Os07g38270	#N/A	20	20	20	osa-miR2919	0.205023	1.38655	0.120777	-0.197377	LOC_Os04g36070	-1.0527	-3.00926	-1.25696	-1.88771	A-type response regulator, Cytokinin signaling
chr7_22976110_22956434_-19676-LOC_Os07g38270	#N/A	20	20	20	osa-miR1861h	-1.52076	-0.237738	-1.11278	-0.693357	LOC_Os04g38410	1.2691	0.163833	1.30439	0.726717	Similar to Chlorophyll a/b-binding protein CP24, photosystem II (Fragment).
chr7_22976110_22956434_-19676-LOC_Os07g38270	#N/A	20	20	20	osa-miR1858a	2.52254	3.16364	2.96799	1.28616	LOC_Os04g41900	-2.5531	-6.66639	0.904066	-1.38844	Similar to H0306B06.4 protein.
chr7_22976110_22956434_-19676-LOC_Os07g38270	#N/A	20	20	20	osa-miR172c	-0.792242	-1.4119	-0.519077	-1.09823	LOC_Os04g41960	-0.25379	0.0694519	0.724454	1.02327	Similar to Allyl alcohol dehydrogenase.
chr7_22976110_22956434_-19676-LOC_Os07g38270	#N/A	20	20	20	osa-miR2919	0.205023	1.38655	0.120777	-0.197377	LOC_Os04g42120	-0.53319	-0.668087	-0.556669	-0.642677	Similar to N-acetyltransferase ESCO1.
chr7_22976110_22956434_-19676-LOC_Os07g38270	#N/A	20	20	20	osa-miR5513	-0.222286	0.00492433	-1.01344	-0.796617	LOC_Os04g42860	-1.0897	-3.14067	1.79633	0.411115	Lipase, GDSL domain containing protein.
chr7_22976110_22956434_-19676-LOC_Os07g38270	#N/A	20	20	20	osa-miR2919	0.205023	1.38655	0.120777	-0.197377	LOC_Os04g49890	-0.805289	-1.56682	-0.225318	-0.130739
chr7_22976110_22956434_-19676-LOC_Os07g38270	#N/A	20	20	20	osa-miR396f-3p	-1.49629	-1.19638	0.30255	-1.16186	LOC_Os04g49900	0.335817	0.297474	0.94394	1.08116	ABC transporter-like domain containing protein.
chr7_22976110_22956434_-19676-LOC_Os07g38270	#N/A	20	20	20	osa-miR530-3p	0.339111	-0.274729	-0.963031	-2.4135	LOC_Os04g49900	0.335817	0.297474	0.94394	1.08116	ABC transporter-like domain containing protein.
chr7_22976110_22956434_-19676-LOC_Os07g38270	#N/A	20	20	20	osa-miR2919	0.205023	1.38655	0.120777	-0.197377	LOC_Os04g51340	-2.03206	-4.70116	1.80945	-0.0904059	Similar to Pectin acetylesterase.
chr7_22976110_22956434_-19676-LOC_Os07g38270	#N/A	20	20	20	osa-miR172c	-0.792242	-1.4119	-0.519077	-1.09823	LOC_Os04g52920	-0.448415	-3.34323	2.70791	1.35462	Remorin, C-terminal region domain containing protein.
chr7_22976110_22956434_-19676-LOC_Os07g38270	#N/A	20	20	20	osa-miR530-3p	0.339111	-0.274729	-0.963031	-2.4135	LOC_Os04g53930	1.26923	2.07635	0.117763	1.03323	Similar to H0105C05.5 protein.
chr7_22976110_22956434_-19676-LOC_Os07g38270	#N/A	20	20	20	osa-miR5815	-1.10279	-1.47053	-1.02715	-0.23277	LOC_Os04g54830	0.645625	1.49487	2.28708	3.03969	Similar to ORW1943Ba0077G13.1 protein.
chr7_22976110_22956434_-19676-LOC_Os07g38270	#N/A	20	20	20	osa-miR396f-3p	-1.49629	-1.19638	0.30255	-1.16186	LOC_Os04g55420	0.983004	1.53124	1.05598	1.31913	Leucine-rich repeat, N-terminal domain containing protein.
chr7_22976110_22956434_-19676-LOC_Os07g38270	#N/A	20	20	20	osa-miR395v	2.39644	3.81018	0.651084	-2.0947	LOC_Os04g58200	-0.322252	-2.20709	0.74083	-0.293222	Similar to Protochlorophyllide reductase (EC 1.3.1.33) (PCR) (NADPH- protochlorophyllide oxidoreductase) (POR) (Fragment).
chr7_22976110_22956434_-19676-LOC_Os07g38270	#N/A	20	20	20	osa-miR5162	0.0812438	-0.620594	-1.31205	-1.19093	LOC_Os04g58720	-1.06369	-2.89587	1.33624	-0.195721	Similar to Phosphoribosyltransferase (Fragment).
chr7_22976110_22956434_-19676-LOC_Os07g38270	#N/A	20	20	20	osa-miR5815	-1.10279	-1.47053	-1.02715	-0.23277	LOC_Os04g58720	-1.06369	-2.89587	1.33624	-0.195721	Similar to Phosphoribosyltransferase (Fragment).
[truncated: 1,222 more rows]
