# Supplementary material for: Comprehensive identification and characterization of lncRNAs and circRNAs reveal potential brown planthopper-responsive ceRNA networks in rice
Source: Front Plant Sci. 2023 Aug 10;14:1242089. doi: 10.3389/fpls.2023.1242089 (PMC10457010; doi:10.3389/fpls.2023.1242089)
Supplement: Supplementary file 20 [file Table_15.xlsx]

## Sheet: Sheet1
Supplementary Table 15. The target genes from ceRNAs network enriched in GO term of response to stress (GO: 0006950).
mRNA_ID	Symbol	Description	P-Value	FDR	Enrichment
LOC_Os12g08920	LOC4351703	peroxidase 43	0.0411378	0.178264	1.20847
LOC_Os11g39290	LOC_Os11g39290	Similar to Leucine Rich Repeat family protein, expressed.	0.0411378	0.178264	1.20847
LOC_Os04g11780	LOC_Os04g11780	Disease resistance protein domain containing protein.	0.0411378	0.178264	1.20847
LOC_Os02g46970	LOC4330407	probable 4-coumarate--CoA ligase 2	0.0411378	0.178264	1.20847
LOC_Os09g16458	LOC4346767	ABC transporter G family member 52-like	0.0411378	0.178264	1.20847
LOC_Os03g14030	LOC4332226	thaumatin-like protein 1	0.0411378	0.178264	1.20847
LOC_Os11g44990	LOC9271264	putative disease resistance RPP13-like protein 3	0.0411378	0.178264	1.20847
LOC_Os04g08828	LOC4335063	tyrosine N-monooxygenase	0.0411378	0.178264	1.20847
LOC_Os04g40410	LOC4336175	probable high-affinity nitrate transporter-activating protein 2.2	0.0411378	0.178264	1.20847
LOC_Os12g02080	LOC4351300	peroxidase 4	0.0411378	0.178264	1.20847
LOC_Os06g51050	LOC4342114	chitinase 3-like	0.0411378	0.178264	1.20847
LOC_Os01g53840	OsLysM-RLK4	Similar to LysM type receptor kinase (Fragment).	0.0411378	0.178264	1.20847
LOC_Os08g40690	LOC4346052	xylanase inhibitor protein 1-like	0.0411378	0.178264	1.20847
LOC_Os11g38580	LOC107279269	uncharacterized LOC107279269	0.0411378	0.178264	1.20847
LOC_Os03g25330	prx45	Haem peroxidase family protein.	0.0411378	0.178264	1.20847
LOC_Os11g10770	LOC4350068	putative disease resistance protein RGA1	0.0411378	0.178264	1.20847
LOC_Os03g03510	OsCIPK09	Similar to CBL-interacting protein kinase 9.	0.0411378	0.178264	1.20847
LOC_Os06g17490	LOC4340773	probable L-type lectin-domain containing receptor kinase S.7	0.0411378	0.178264	1.20847
LOC_Os04g41960	OsNADPH1	Similar to Allyl alcohol dehydrogenase.	0.0411378	0.178264	1.20847
LOC_Os01g54620	LOC4324625	cellulose synthase A catalytic subunit 4 [UDP-forming]-like	0.0411378	0.178264	1.20847
LOC_Os04g39150	LOC4336091	MLP-like protein 423	0.0411378	0.178264	1.20847
LOC_Os11g44580	LOC112936933	uncharacterized LOC112936933	0.0411378	0.178264	1.20847
LOC_Os10g22600	LOC9270685	ethylene-responsive transcription factor RAP2-13	0.0411378	0.178264	1.20847
LOC_Os11g45190	LOC_Os11g45190	Similar to NB-ARC domain containing protein.	0.0411378	0.178264	1.20847
LOC_Os12g02060	LOC_Os12g02060	Similar to Class III peroxidase 136.	0.0411378	0.178264	1.20847
LOC_Os12g22284	LOC4352063	ABC transporter G family member 11	0.0411378	0.178264	1.20847
LOC_Os06g46799	LOC4341861	peroxidase 3	0.0411378	0.178264	1.20847
LOC_Os12g11680	LOC9268724	receptor like protein 23	0.0411378	0.178264	1.20847
LOC_Os08g34640	LOC4345707	receptor-like protein kinase	0.0411378	0.178264	1.20847
LOC_Os11g42500	LOC9271049	dirigent protein 1	0.0411378	0.178264	1.20847
LOC_Os11g46210	Pik	NB-ARC domain containing protein.	0.0411378	0.178264	1.20847
LOC_Os12g10870	LOC4351782	receptor like protein 22	0.0411378	0.178264	1.20847
LOC_Os02g41680	LOC4330040	phenylalanine ammonia-lyase-like	0.0411378	0.178264	1.20847
LOC_Os02g03280	LOC4328149	bax inhibitor 1-like	0.0411378	0.178264	1.20847
LOC_Os07g10770	OsCesA8	Similar to Cellulose synthase-4.	0.0411378	0.178264	1.20847
LOC_Os05g03450	LOC4337673	L-type lectin-domain containing receptor kinase VIII.2	0.0411378	0.178264	1.20847
LOC_Os06g21099	LOC9267176	probable mediator of RNA polymerase II transcription subunit 26b	0.0411378	0.178264	1.20847
LOC_Os01g15830	LOC107277422	uncharacterized LOC107277422	0.0411378	0.178264	1.20847
LOC_Os11g44960	LOC9266964	putative disease resistance protein RGA4	0.0411378	0.178264	1.20847
LOC_Os08g34650	LOC_Os08g34650	Similar to Isoform INRPK1c of Receptor-like protein kinase.	0.0411378	0.178264	1.20847
LOC_Os09g14100	LOC4346689	probable disease resistance protein At5g63020	0.0411378	0.178264	1.20847
LOC_Os03g04770	LOC4331577	beta-amylase 2, chloroplastic-like	0.0411378	0.178264	1.20847
LOC_Os01g25820	LOC4326027	respiratory burst oxidase homolog protein B-like	0.0411378	0.178264	1.20847
LOC_Os05g04490	prx70	Plant peroxidase domain containing protein.	0.0411378	0.178264	1.20847
LOC_Os08g44360	LOC_Os08g44360	Similar to Fatty acyl coA reductase.	0.0411378	0.178264	1.20847
LOC_Os04g10060	LOC4335094	syn-pimara-7,15-diene synthase-like	0.0411378	0.178264	1.20847
LOC_Os02g08230	LOC4328496	protein ECERIFERUM 3	0.0411378	0.178264	1.20847
LOC_Os04g52550	LOC4336992	protein argonaute 3-like	0.0411378	0.178264	1.20847
LOC_Os03g49260	LOC4333818	linoleate 9S-lipoxygenase 1-like	0.0411378	0.178264	1.20847
LOC_Os11g04530	LOC107278102	cytosolic sulfotransferase 5-like	0.0411378	0.178264	1.20847
LOC_Os01g67430	LOC4325037	phospholipase A1 EG1, chloroplastic/mitochondrial-like	0.0411378	0.178264	1.20847
LOC_Os10g26110	LOC4348564	tyrosine decarboxylase 1	0.0411378	0.178264	1.20847
LOC_Os03g61490	LOC9272590	cell number regulator 10	0.0411378	0.178264	1.20847
LOC_Os09g16449	LOC_Os09g16449	ABC transporter-like domain containing protein.	0.0411378	0.178264	1.20847
LOC_Os08g32880	LOC_Os08g32880	NB-ARC domain containing protein.	0.0411378	0.178264	1.20847
LOC_Os02g12890	OsMAX1D	Cytochrome P450 family protein.	0.0411378	0.178264	1.20847
LOC_Os04g52210	LOC4336959	ent-kaurene synthase-like 3	0.0411378	0.178264	1.20847
LOC_Os07g01530	LOC4342195	probable disease resistance protein At5g45440	0.0411378	0.178264	1.20847
LOC_Os09g29670	LOC4347345	ABC transporter G family member 11	0.0411378	0.178264	1.20847
LOC_Os10g02070	LOC4347963	peroxidase N	0.0411378	0.178264	1.20847
LOC_Os04g14710	LOC9267722	probable flavin-containing monooxygenase 1	0.0411378	0.178264	1.20847
LOC_Os07g18230	LOC9268628	L-type lectin-domain containing receptor kinase IV.1	0.0411378	0.178264	1.20847
LOC_Os03g18140	OsTBL15	Similar to ESK1 (ESKIMO 1).	0.0411378	0.178264	1.20847
LOC_Os02g35490	LOC9270374	MLO-like protein 1	0.0411378	0.178264	1.20847
LOC_Os07g18874	OsABCG17	Similar to white-brown-complex ABC transporter family.	0.0411378	0.178264	1.20847
LOC_Os08g42670	LOC4346181	disease resistance protein Pik-2-like	0.0411378	0.178264	1.20847
LOC_Os02g18510	LOC4329040	disease resistance protein RGA5-like	0.0411378	0.178264	1.20847
LOC_Os08g19694	LOC4345194	putative disease resistance RPP13-like protein 2	0.0411378	0.178264	1.20847
LOC_Os03g13200	LOC4332174	peroxidase A2	0.0411378	0.178264	1.20847
LOC_Os11g07890	LOC107278037	uncharacterized LOC107278037	0.0411378	0.178264	1.20847
LOC_Os06g47620	LOC4341907	IAA-amino acid hydrolase ILR1-like 6	0.0411378	0.178264	1.20847
LOC_Os07g18240	LOC9270958	L-type lectin-domain containing receptor kinase IV.1	0.0411378	0.178264	1.20847
LOC_Os04g28210	LOC4335549	receptor-like protein 7	0.0411378	0.178264	1.20847
LOC_Os11g45750	LOC4351133	disease resistance protein RGA4-like	0.0411378	0.178264	1.20847
LOC_Os11g37759	LOC9267585	disease resistance protein RGA5-like	0.0411378	0.178264	1.20847
LOC_Os03g16610	LOC4332400	laccase-10-like	0.0411378	0.178264	1.20847
LOC_Os09g32080	LOC4347451	chitinase-like protein 1	0.0411378	0.178264	1.20847
LOC_Os02g50990	LOC4330702	NEP1-interacting protein-like 2	0.0411378	0.178264	1.20847
LOC_Os08g43120	OsABCG45	ABC-2 type transporter domain containing protein.	0.0411378	0.178264	1.20847
LOC_Os06g48030	prx90	Similar to Peroxidase 16 precursor (EC 1.11.1.7) (Atperox P16) (ATP22a).	0.0411378	0.178264	1.20847
